# Supplementary material for: CLCC1 promotes hepatic neutral lipid flux and nuclear pore complex assembly
Source: Nature. 2026 Feb 25;652(8109):462–70. doi: 10.1038/s41586-025-10064-4 (PMC13061601; doi:10.1038/s41586-025-10064-4)
Supplement: Supplementary file 3 — CRISPR–Cas9 genetic screen data. Full casTLE results for the CRISPR–Cas9 screen employing the genome-wide library of sgRNAs and batch retest sublibrary of sgRNAs under different metabolic conditions. [file 41586_2025_10064_MOESM3_ESM.xlsx]

## Sheet: Legend
Supplementary Table S1, CRISPR/Cas9 Screen Results.
Sheet 1	Huh7_Genomic_Basal	Genome-wide Huh7 screen (basal), high 30% FITC vs. low 30% FITC
Sheet 2	Huh7_Batch_Basal	Batch retest Huh7 screen (basal), high 30% FITC vs. low 30% FITC
Sheet 3	Huh7_Batch_Arachidonate	Batch retest Huh7 screen (arachidonic acid), high 30% GFP vs. low 30% GFP
Sheet 4	Huh7_Batch_Palmitate	Batch retest Huh7 screen (palmitic acid), high 30% GFP vs. low 30% GFP
Sheet 5	Huh7_Batch_Oleate	Batch retest Huh7 screen (oleic acid), high 30% GFP vs. low 30% GFP
Sheet 6	Huh7_Batch_HBSS	Batch retest Huh7 screen (HBSS), high 30% GFP vs. low 30% GFP
Sheet 7	Huh7_Batch_SerumStarve	Batch retest Huh7 screen (serum starve), high 30% GFP vs. low 30% GFP
Sheet 8	Huh7_Batch_GlucoseStarve	Batch retest Huh7 screen (glucose starve), high 30% GFP vs. low 30% GFP
Sheet 9	Huh7_Batch_TriacsinC	Batch retest Huh7 screen (triacsin C), high 30% GFP vs. low 30% GFP
Sheet 10	Huh7_Batch_Tunicamycin	Batch retest Huh7 screen (tunicamycin), high 30% GFP vs. low 30% GFP
Sheet 11	Huh7_Batch_Lipopolysaccharide	Batch retest Huh7 screen (lipopolysaccharide), high 30% GFP vs. low 30% GFP
Sheet 12	Huh7_Batch_MASHStress	Batch retest Huh7 screen (MASH stress), high 30% GFP vs. low 30% GFP

## Sheet: 1) Huh7_Genomic_Basal
#GeneID	Symbol	GeneInfo	Localization	Process	Function	Element #	casTLE Effect	casTLE Score	casTLE p-value	Minimum Effect Estimate	Maximum Effect Estimate
ENSG00000123983	ACSL3	acyl-CoA synthetase long-chain family member 3	mitochondrial outer membrane|peroxisomal membrane|endoplasmic reticulum|endoplasmic reticulum membrane|Golgi apparatus|lipid particle|membrane|integral component of membrane|perinuclear region of cytoplasm|	long-chain fatty acid metabolic process|fatty acid biosynthetic process|brain development|response to nutrient|response to organic cyclic compound|very-low-density lipoprotein particle assembly|positive regulation of Golgi to plasma membrane protein transport|long-chain fatty acid import|positive regulation of secretion|positive regulation of phosphatidylcholine biosynthetic process|	long-chain fatty acid-CoA ligase activity|ATP binding|protein kinase binding|protein domain specific binding|	10	-3.2	89.8	7.58e-06	-4.9	-2.6
ENSG00000259752	FKSG62	N/A	None	None	None	10	-3.4	73.7	6.49e-06	-5.2	-2.6
ENSG00000062282	DGAT2	diacylglycerol O-acyltransferase 2	mitochondrion|endoplasmic reticulum|endoplasmic reticulum membrane|lipid particle|integral component of membrane|integral component of endoplasmic reticulum membrane|integral component of endoplasmic reticulum membrane|perinuclear region of cytoplasm|	glycerol metabolic process|phospholipid metabolic process|triglyceride biosynthetic process|triglyceride biosynthetic process|triglyceride biosynthetic process|lipid storage|low-density lipoprotein particle clearance|long-chain fatty-acyl-CoA metabolic process|cellular triglyceride homeostasis|acylglycerol acyl-chain remodeling|retinol metabolic process|cholesterol homeostasis|cellular lipid meta…	2-acylglycerol O-acyltransferase activity|diacylglycerol O-acyltransferase activity|protein homodimerization activity|retinol O-fatty-acyltransferase activity|	10	-2	57.8	7.58e-06	-3.1	-1.5
ENSG00000113712	CSNK1A1	casein kinase 1, alpha 1	condensed chromosome kinetochore|centrosome|cytosol|mRNA cleavage and polyadenylation specificity factor complex|membrane|nuclear speck|	protein phosphorylation|mitotic nuclear division|signal transduction|cell surface receptor signaling pathway|Wnt signaling pathway|	protein kinase activity|protein kinase activity|protein serine/threonine kinase activity|protein binding|ATP binding|	10	-3.1	49.2	7.58e-06	-4.9	-2.1
ENSG00000132142	ACACA	acetyl-CoA carboxylase alpha	mitochondrion|cytosol|cytosol|extracellular vesicular exosome|	tissue homeostasis|acetyl-CoA metabolic process|energy reserve metabolic process|fatty acid biosynthetic process|vitamin metabolic process|water-soluble vitamin metabolic process|biotin metabolic process|carnitine shuttle|triglyceride biosynthetic process|positive regulation of cellular metabolic process|long-chain fatty-acyl-CoA biosynthetic process|cellular lipid metabolic process|multicellular…	acetyl-CoA carboxylase activity|acetyl-CoA carboxylase activity|biotin carboxylase activity|protein binding|ATP binding|metal ion binding|	10	-3.6	46.5	7.58e-06	-5.4	-2.6
ENSG00000099194	SCD	stearoyl-CoA desaturase (delta-9-desaturase)	endoplasmic reticulum|endoplasmic reticulum membrane|membrane|integral component of membrane|	fatty acid biosynthetic process|oxidation-reduction process|	stearoyl-CoA 9-desaturase activity|iron ion binding|	10	-1.4	44.2	6.06e-05	-5.1	-1
ENSG00000012174	MBTPS2	membrane-bound transcription factor peptidase, site 2	Golgi membrane|cytoplasm|integral component of membrane|	proteolysis|activation of signaling protein activity involved in unfolded protein response|cholesterol metabolic process|endoplasmic reticulum unfolded protein response|cellular protein metabolic process|small molecule metabolic process|	metalloendopeptidase activity|metal ion binding|	10	-4.6	42.8	1.21e-05	-8.6	-3.4
ENSG00000135245	HILPDA	hypoxia inducible lipid droplet-associated	extracellular space|lipid particle|cell surface|integral component of membrane|secretory granule|	positive regulation of cytokine production|response to stress|positive regulation of cell proliferation|positive regulation of lipid storage|autocrine signaling|	receptor binding|protein binding|	9	-2.4	42.2	1.21e-05	-3.9	-1.8
ENSG00000167548	KMT2D	lysine (K)-specific methyltransferase 2D	nucleus|histone methyltransferase complex|	oocyte growth|in utero embryonic development|chromatin silencing|transcription, DNA-templated|regulation of transcription, DNA-templated|positive regulation of cell proliferation|positive regulation of intracellular estrogen receptor signaling pathway|response to estrogen|positive regulation of transcription from RNA polymerase II promoter|oogenesis|histone H3-K4 methylation|	DNA binding|protein binding|zinc ion binding|histone-lysine N-methyltransferase activity|transcription regulatory region DNA binding|	10	-1.8	42	4.55e-05	-3	-1.3
ENSG00000147133	TAF1	TAF1 RNA polymerase II, TATA box binding protein (TBP)-associated factor, 250kDa	nucleus|nucleoplasm|transcription factor TFIID complex|MLL1 complex|	regulation of transcription involved in G2/M transition of mitotic cell cycle|DNA-templated transcription, initiation|transcription from RNA polymerase II promoter|transcription initiation from RNA polymerase II promoter|transcription elongation from RNA polymerase II promoter|cellular response to DNA damage stimulus|gene expression|viral process|histone acetylation|histone acetylation|peptidyl-s…	p53 binding|transcription coactivator activity|histone acetyltransferase activity|protein serine/threonine kinase activity|protein binding|ATP binding|transcription factor binding|TBP-class protein binding|sequence-specific DNA binding|transcription regulatory region DNA binding|lysine-acetylated histone binding|	10	-1.9	40.8	7.58e-06	-3	-1.3
ENSG00000241945	PWP2	PWP2 periodic tryptophan protein homolog (yeast)	nucleolus|cytoplasm|	signal transduction|	signal transducer activity|poly(A) RNA binding|	10	-3.8	40	1.21e-05	-6.7	-2.1
ENSG00000112972	HMGCS1	3-hydroxy-3-methylglutaryl-CoA synthase 1 (soluble)	nucleus|cytoplasm|cytosol|plasma membrane|	response to acid|liver development|lipid metabolic process|cholesterol biosynthetic process|brain development|isoprenoid biosynthetic process|male gonad development|response to low light intensity stimulus|response to purine-containing compound|response to vitamin E|response to drug|cellular lipid metabolic process|small molecule metabolic process|response to tellurium ion|response to lipoprotein…	hydroxymethylglutaryl-CoA synthase activity|drug binding|isomerase activity|protein homodimerization activity|organic acid binding|	10	-4.1	38.9	1.52e-05	-7.1	-2.4
ENSG00000198563	DDX39B	DEAD (Asp-Glu-Ala-Asp) box polypeptide 39B	transcription export complex|nucleus|spliceosomal complex|U4 snRNP|U6 snRNP|cytoplasm|nuclear speck|	spliceosomal complex assembly|mRNA splicing, via spliceosome|ATP catabolic process|ATP catabolic process|mRNA export from nucleus|mRNA export from nucleus|RNA splicing|RNA secondary structure unwinding|positive regulation of DNA-templated transcription, elongation|viral mRNA export from host cell nucleus|negative regulation of DNA damage checkpoint|	ATP-dependent RNA helicase activity|protein binding|ATP binding|RNA-dependent ATPase activity|U6 snRNA binding|U4 snRNA binding|ATP-dependent protein binding|poly(A) RNA binding|	9	-2.9	38	1.52e-05	-5	-1.7
ENSG00000214306	AP001024.2	N/A	None	None	None	10	-3.5	35.8	1.01e-05	-6.5	-2.3
ENSG00000187446	CHP1	calcineurin-like EF-hand protein 1	Golgi membrane|nucleus|cytoplasm|endoplasmic reticulum|endoplasmic reticulum-Golgi intermediate compartment|cytosol|plasma membrane|microtubule cytoskeleton|transport vesicle|extracellular vesicular exosome|	microtubule bundle formation|negative regulation of protein phosphorylation|negative regulation of protein kinase activity|protein export from nucleus|potassium ion transport|small GTPase mediated signal transduction|negative regulation of phosphatase activity|calcium ion-dependent exocytosis|membrane docking|cytoplasmic microtubule organization|negative regulation of protein ubiquitination|negat…	protein kinase inhibitor activity|transporter activity|calcium ion binding|protein binding|microtubule binding|potassium channel regulator activity|kinase binding|calcium-dependent protein binding|	10	-2	35.7	3.03e-05	-3.5	-1.3
ENSG00000102786	INTS6	integrator complex subunit 6	nucleus|actin cytoskeleton|integrator complex|	signal transduction|snRNA processing|	transmembrane signaling receptor activity|protein binding|	10	-3.8	35.1	0.000152	-6.8	-2.5
ENSG00000011198	ABHD5	abhydrolase domain containing 5	nucleus|cytoplasm|lipid particle|lipid particle|cytosol|intracellular membrane-bounded organelle|	fatty acid metabolic process|phosphatidic acid biosynthetic process|negative regulation of sequestering of triglyceride|positive regulation of triglyceride catabolic process|triglyceride catabolic process|cell differentiation|small molecule metabolic process|positive regulation of lipoprotein lipase activity|	1-acylglycerol-3-phosphate O-acyltransferase activity|lysophosphatidic acid acyltransferase activity|	10	2.1	34.2	3.64e-05	1.2	3.4
ENSG00000115946	PNO1	partner of NOB1 homolog (S. cerevisiae)	nucleus|nucleolus|	None	poly(A) RNA binding|	10	-3.2	33.6	0.000159	-5.5	-0.7
ENSG00000100316	RPL3	ribosomal protein L3	nucleus|nucleolus|cytoplasm|cytosol|cytosolic large ribosomal subunit|extracellular vesicular exosome|	nuclear-transcribed mRNA catabolic process, nonsense-mediated decay|translation|translation|translational initiation|translational elongation|translational termination|SRP-dependent cotranslational protein targeting to membrane|gene expression|viral process|RNA metabolic process|mRNA metabolic process|viral life cycle|viral transcription|cellular protein metabolic process|cellular response to int…	RNA binding|structural constituent of ribosome|poly(A) RNA binding|	10	-2.4	33.5	2.27e-05	-4.1	-1.8
ENSG00000111640	GAPDH	glyceraldehyde-3-phosphate dehydrogenase	nucleus|nucleus|cytoplasm|cytoplasm|lipid particle|cytosol|cytosol|plasma membrane|microtubule cytoskeleton|membrane|ribonucleoprotein complex|perinuclear region of cytoplasm|extracellular vesicular exosome|GAIT complex|	microtubule cytoskeleton organization|carbohydrate metabolic process|glucose metabolic process|gluconeogenesis|glycolytic process|glycolytic process|negative regulation of translation|negative regulation of translation|peptidyl-cysteine S-trans-nitrosylation|small molecule metabolic process|protein stabilization|neuron apoptotic process|oxidation-reduction process|cellular response to interferon-…	glyceraldehyde-3-phosphate dehydrogenase (NAD+) (phosphorylating) activity|glyceraldehyde-3-phosphate dehydrogenase (NAD+) (phosphorylating) activity|protein binding|microtubule binding|peptidyl-cysteine S-nitrosylase activity|identical protein binding|NADP binding|NAD binding|	10	-3	33.2	3.03e-05	-5.3	-2.1
ENSG00000256525	POLG2	polymerase (DNA directed), gamma 2, accessory subunit	mitochondrial chromosome|mitochondrial nucleoid|extracellular vesicular exosome|	DNA replication|DNA-dependent DNA replication|DNA repair|	DNA binding|DNA-directed DNA polymerase activity|protein binding|identical protein binding|	10	2.1	33.2	0.000167	1.2	4.4
ENSG00000268156	FKSG61	N/A	None	None	None	10	-2.7	32.1	2.6e-05	-4.3	-1.7
ENSG00000268640	AC026369.1	N/A	None	None	None	8	-2.3	31.6	1.01e-05	-3.7	-1.7
ENSG00000151366	NDUFC2	NADH dehydrogenase (ubiquinone) 1, subcomplex unknown, 2, 14.5kDa	cytoplasm|mitochondrial inner membrane|mitochondrial respiratory chain complex I|mitochondrial respiratory chain complex I|integral component of membrane|	mitochondrial electron transport, NADH to ubiquinone|respiratory electron transport chain|cellular metabolic process|small molecule metabolic process|	NADH dehydrogenase (ubiquinone) activity|	5	-2.2	31.2	3.79e-05	-3.8	-1.8
ENSG00000105640	RPL18A	ribosomal protein L18a	cytosol|membrane|cytosolic large ribosomal subunit|	nuclear-transcribed mRNA catabolic process, nonsense-mediated decay|translation|translation|translational initiation|translational elongation|translational termination|SRP-dependent cotranslational protein targeting to membrane|gene expression|viral process|RNA metabolic process|mRNA metabolic process|viral life cycle|viral transcription|cellular protein metabolic process|	RNA binding|structural constituent of ribosome|poly(A) RNA binding|	10	-1.8	30.8	0.000326	-3.1	-1.3
ENSG00000165792	METTL17	methyltransferase like 17	mitochondrion|ribosome|	translation|methylation|	copper ion binding|protein binding|methyltransferase activity|	10	1.6	30.6	0.000341	1	3
ENSG00000129562	DAD1	defender against cell death 1	endoplasmic reticulum membrane|oligosaccharyltransferase complex|oligosaccharyltransferase complex|membrane|integral component of membrane|extracellular vesicular exosome|	blastocyst development|protein glycosylation|apoptotic process|response to nutrient|protein N-linked glycosylation via asparagine|protein N-linked glycosylation via asparagine|response to drug|negative regulation of apoptotic process|post-translational protein modification|cellular protein metabolic process|	oligosaccharyl transferase activity|dolichyl-diphosphooligosaccharide-protein glycotransferase activity|	10	-0.9	29.9	0.00017	-5.7	-0.6
ENSG00000060069	CTDP1	CTD (carboxy-terminal domain, RNA polymerase II, polypeptide A) phosphatase, subunit 1	spindle pole|nucleus|nucleoplasm|cytoplasm|centrosome|spindle|actin cytoskeleton|midbody|spindle midzone|	transcription from RNA polymerase II promoter|transcription elongation from RNA polymerase II promoter|protein dephosphorylation|exit from mitosis|gene expression|viral process|positive regulation of viral transcription|	DNA-directed RNA polymerase activity|CTD phosphatase activity|	10	-2.8	29.7	6.06e-05	-4.9	-1.9
ENSG00000197170	PSMD12	proteasome (prosome, macropain) 26S subunit, non-ATPase, 12	nucleoplasm|cytosol|proteasome regulatory particle|membrane|proteasome accessory complex|extracellular vesicular exosome|	G1/S transition of mitotic cell cycle|protein polyubiquitination|mitotic cell cycle|antigen processing and presentation of peptide antigen via MHC class I|antigen processing and presentation of exogenous peptide antigen via MHC class I, TAP-dependent|regulation of cellular amino acid metabolic process|apoptotic process|DNA damage response, signal transduction by p53 class mediator resulting in ce…	None	10	-3.5	29.6	1.21e-05	-6.3	-2.5
ENSG00000256206	PSMA1	proteasome (prosome, macropain) subunit, alpha type, 1	proteasome complex|nucleus|nucleoplasm|centrosome|cytosol|proteasome core complex|polysome|proteasome core complex, alpha-subunit complex|extracellular vesicular exosome|	G1/S transition of mitotic cell cycle|protein polyubiquitination|mitotic cell cycle|antigen processing and presentation of peptide antigen via MHC class I|antigen processing and presentation of exogenous peptide antigen via MHC class I, TAP-dependent|regulation of cellular amino acid metabolic process|apoptotic process|DNA damage response, signal transduction by p53 class mediator resulting in ce…	RNA binding|threonine-type endopeptidase activity|protein binding|	10	-2.6	29.5	1.21e-05	-4.3	-1.7
ENSG00000133316	WDR74	WD repeat domain 74	nucleus|nucleolus|	blastocyst formation|biological_process|RNA metabolic process|	molecular_function|	10	-1.4	29.5	0.000282	-2.3	-1
ENSG00000063177	RPL18	ribosomal protein L18	nucleus|nucleolus|cytoplasm|cytosol|membrane|cytosolic large ribosomal subunit|	nuclear-transcribed mRNA catabolic process, nonsense-mediated decay|translation|translation|translational initiation|translational elongation|translational termination|SRP-dependent cotranslational protein targeting to membrane|gene expression|viral process|RNA metabolic process|mRNA metabolic process|viral life cycle|viral transcription|cellular protein metabolic process|	RNA binding|structural constituent of ribosome|	9	-3.5	29.3	0.00053	-7	-2.1
ENSG00000165359	DDX26B	DEAD/H (Asp-Glu-Ala-Asp/His) box polypeptide 26B	None	None	None	10	2.8	28.7	0.000364	2	5
ENSG00000084463	WBP11	WW domain binding protein 11	nucleus|cytoplasm|nuclear speck|	rRNA processing|mRNA processing|RNA splicing|regulation of catalytic activity|	single-stranded DNA binding|protein binding|protein phosphatase type 1 regulator activity|poly(A) RNA binding|WW domain binding|	10	-3.6	28.7	0.000261	-6.1	-0.8
ENSG00000152382	TADA1	transcriptional adaptor 1	nucleus|cytoplasm|focal adhesion|STAGA complex|	chromatin organization|transcription, DNA-templated|regulation of transcription, DNA-templated|histone H3 acetylation|	transcription coactivator activity|histone acetyltransferase activity|	10	-1.7	28.4	0.000409	-2.9	-0.9
ENSG00000131269	ABCB7	ATP-binding cassette, sub-family B (MDR/TAP), member 7	mitochondrion|mitochondrial inner membrane|mitochondrial inner membrane|integral component of membrane|	ATP catabolic process|transport|cellular iron ion homeostasis|heme transport|small molecule metabolic process|transmembrane transport|transmembrane transport|	ATP binding|heme transporter activity|ATPase activity, coupled to transmembrane movement of substances|	10	-2	28.1	0.000309	-3.3	-1.4
ENSG00000185432	METTL7A	methyltransferase like 7A	endoplasmic reticulum|lipid particle|membrane|extracellular vesicular exosome|	methylation|	methyltransferase activity|	10	2.4	28	0.000841	1.8	4.9
ENSG00000160087	UBE2J2	ubiquitin-conjugating enzyme E2, J2	endoplasmic reticulum membrane|integral component of membrane|	response to unfolded protein|protein ubiquitination|	ATP binding|acid-amino acid ligase activity|	9	3.3	27.9	0.000321	2	5.9
ENSG00000108559	NUP88	nucleoporin 88kDa	nucleus|nuclear pore|cytosol|	mitotic cell cycle|carbohydrate metabolic process|mitotic nuclear envelope disassembly|hexose transport|regulation of glucose transport|protein transport|glucose transport|viral process|cytokine-mediated signaling pathway|small molecule metabolic process|mRNA transport|transmembrane transport|	transporter activity|	10	-3	27.8	0.000894	-5.3	-1.4
ENSG00000134014	ELP3	elongator acetyltransferase complex subunit 3	nucleolus|cytoplasm|transcription elongation factor complex|DNA-directed RNA polymerase II, holoenzyme|Elongator holoenzyme complex|	chromatin organization|regulation of transcription from RNA polymerase II promoter|regulation of transcription from RNA polymerase II promoter|transcription elongation from RNA polymerase II promoter|histone acetylation|positive regulation of cell migration|regulation of protein kinase activity|	DNA binding|histone acetyltransferase activity|protein binding|phosphorylase kinase regulator activity|metal ion binding|iron-sulfur cluster binding|	10	-2.8	27.5	0.000382	-4.7	-1.8
ENSG00000121073	SLC35B1	solute carrier family 35, member B1	endoplasmic reticulum membrane|integral component of membrane|intracellular membrane-bounded organelle|	transport|UDP-galactose transmembrane transport|	UDP-galactose transmembrane transporter activity|	10	-3.5	27.5	0.00102	-7	-1.1
ENSG00000172977	KAT5	K(lysine) acetyltransferase 5	Swr1 complex|nucleus|nucleoplasm|transcription factor complex|nucleolus|cytosol|Piccolo NuA4 histone acetyltransferase complex|NuA4 histone acetyltransferase complex|perinuclear region of cytoplasm|	negative regulation of transcription from RNA polymerase II promoter|double-strand break repair|chromatin organization|transcription, DNA-templated|DNA damage response, signal transduction by p53 class mediator resulting in transcription of p21 class mediator|response to ionizing radiation|viral process|histone acetylation|androgen receptor signaling pathway|negative regulation of interleukin-2 p…	transcription coactivator activity|transcription coactivator activity|histone acetyltransferase activity|histone acetyltransferase activity|histone acetyltransferase activity|protein binding|protein complex binding|metal ion binding|androgen receptor binding|repressing transcription factor binding|	10	-3.1	26.8	0.000167	-5.7	-2.2
ENSG00000205362	MT1A	metallothionein 1A	nucleus|cytoplasm|perinuclear region of cytoplasm|	negative regulation of growth|cellular response to cadmium ion|cellular response to zinc ion|	protein binding|zinc ion binding|	10	3.3	26.7	0.000755	2.5	6
ENSG00000141867	BRD4	bromodomain containing 4	nuclear chromatin|condensed nuclear chromosome|nucleus|chromosome|cytoplasm|	regulation of transcription involved in G1/S transition of mitotic cell cycle|inner cell mass cell proliferation|chromatin remodeling|transcription, DNA-templated|protein phosphorylation|cellular response to DNA damage stimulus|cellular response to DNA damage stimulus|chromosome segregation|positive regulation of G2/M transition of mitotic cell cycle|viral process|positive regulation of transcrip…	p53 binding|DNA binding|chromatin binding|protein binding|lysine-acetylated histone binding|	9	-3	26.5	0.000182	-5.5	-1
ENSG00000178401	DNAJC22	DnaJ (Hsp40) homolog, subfamily C, member 22	integral component of membrane|	None	None	9	-3	26.5	0.000521	-5.1	-2.1
ENSG00000003509	NDUFAF7	NADH dehydrogenase (ubiquinone) complex I, assembly factor 7	extracellular space|mitochondrion|	methylation|mitochondrial respiratory chain complex I assembly|	methyltransferase activity|enzyme binding|	10	1.3	26.5	0.0013	0.9	2.5
ENSG00000164494	PDSS2	prenyl (decaprenyl) diphosphate synthase, subunit 2	cytoplasm|mitochondrial matrix|	ubiquinone biosynthetic process|ubiquinone biosynthetic process|ubiquinone biosynthetic process|isoprenoid biosynthetic process|small molecule metabolic process|regulation of body fluid levels|protein heterotetramerization|	trans-hexaprenyltranstransferase activity|protein heterodimerization activity|trans-octaprenyltranstransferase activity|	9	2.2	26.3	0.00138	1.1	4
ENSG00000165724	ZMYND19	zinc finger, MYND-type containing 19	cytoplasm|plasma membrane|synapse|	None	metal ion binding|	9	2.9	26.3	0.000827	2	5
ENSG00000269468	AC004824.2	N/A	None	None	None	10	-2.4	25.9	0.000101	-4.3	-1.5
ENSG00000267906	AC073333.1	N/A	None	None	None	7	-2.9	25.9	0.000101	-5.3	-1.7
ENSG00000181991	MRPS11	mitochondrial ribosomal protein S11	mitochondrion|mitochondrial small ribosomal subunit|mitochondrial small ribosomal subunit|	translation|DNA damage response, detection of DNA damage|	structural constituent of ribosome|poly(A) RNA binding|	10	2.4	25.9	3.03e-05	1.6	4.4
ENSG00000166111	SVOP	SV2 related protein homolog (rat)	synaptic vesicle|integral component of membrane|cell junction|synaptic vesicle membrane|	ion transmembrane transport|	ion transmembrane transporter activity|	10	-2.9	25.9	0.0015	-5	-0.7
ENSG00000122692	SMU1	smu-1 suppressor of mec-8 and unc-52 homolog (C. elegans)	nucleus|cytoplasm|	None	protein binding|	10	-1.8	25.8	0.001	-3.2	-1.1
ENSG00000125447	GGA3	golgi-associated, gamma adaptin ear containing, ARF binding protein 3	trans-Golgi network|endosome membrane|clathrin adaptor complex|	intracellular protein transport|vesicle-mediated transport|positive regulation of protein catabolic process|	protein binding|ADP-ribosylation factor binding|	10	-4	25.5	0.000739	-8	-1.3
ENSG00000130985	UBA1	ubiquitin-like modifier activating enzyme 1	heterochromatin|nucleus|cytoplasm|mitochondrion|lysosomal membrane|cytosol|endosome membrane|desmosome|rough endoplasmic reticulum membrane|extracellular vesicular exosome|	cellular response to DNA damage stimulus|cell death|protein ubiquitination|protein ubiquitination|modification-dependent protein catabolic process|	ubiquitin activating enzyme activity|ubiquitin-protein transferase activity|protein binding|ATP binding|poly(A) RNA binding|	9	-2.7	25.3	0.000288	-5.2	-1.8
ENSG00000269103	AC002472.1	N/A	None	None	None	10	-2.7	25.1	0.000111	-4.3	-1.5
ENSG00000154719	MRPL39	mitochondrial ribosomal protein L39	mitochondrial ribosome|	biological_process|	nucleotide binding|poly(A) RNA binding|	10	2.3	25.1	0.00195	1.4	5
ENSG00000182899	RPL35A	ribosomal protein L35a	cytosol|membrane|cytosolic large ribosomal subunit|extracellular vesicular exosome|	nuclear-transcribed mRNA catabolic process, nonsense-mediated decay|rRNA processing|translation|translation|translational initiation|translational elongation|translational termination|SRP-dependent cotranslational protein targeting to membrane|gene expression|viral process|RNA metabolic process|mRNA metabolic process|viral life cycle|viral transcription|ribosomal large subunit biogenesis|cellular…	tRNA binding|structural constituent of ribosome|poly(A) RNA binding|	10	-3.3	25	0.00199	-6	-1.6
ENSG00000198042	MAK16	MAK16 homolog (S. cerevisiae)	nucleolus|	None	poly(A) RNA binding|	10	-5.3	24.9	9.09e-05	-11	-1.8
ENSG00000177479	ARIH2	ariadne RBR E3 ubiquitin protein ligase 2	nucleus|cytoplasm|	protein polyubiquitination|multicellular organismal development|protein ubiquitination involved in ubiquitin-dependent protein catabolic process|developmental cell growth|protein K63-linked ubiquitination|protein K48-linked ubiquitination|hematopoietic stem cell proliferation|	nucleic acid binding|ubiquitin-protein transferase activity|protein binding|zinc ion binding|ligase activity|	10	4.1	24.8	0.000867	2.2	8
ENSG00000164404	GDF9	growth differentiation factor 9	extracellular space|	oocyte growth|transforming growth factor beta receptor signaling pathway|female gamete generation|positive regulation of cell proliferation|negative regulation of cell growth|regulation of progesterone secretion|regulation of progesterone secretion|	cytokine activity|growth factor activity|	10	2.8	24.7	0.00129	1.3	5
ENSG00000174903	RAB1B	RAB1B, member RAS oncogene family	mitochondrion|Golgi apparatus|membrane|extracellular vesicular exosome|	small GTPase mediated signal transduction|protein transport|	protein binding|GTP binding|	10	-3.9	24.7	0.00236	-8	-2.5
ENSG00000214871	AC005082.1	N/A	None	None	None	10	-1.9	24.6	0.000111	-3.1	-0.9
ENSG00000167476	JSRP1	junctional sarcoplasmic reticulum protein 1	sarcoplasmic reticulum membrane|	skeletal muscle contraction|regulation of ryanodine-sensitive calcium-release channel activity|protein localization to membrane|	None	9	-3.5	24.5	0.000253	-7	-1.8
ENSG00000050438	SLC4A8	solute carrier family 4, sodium bicarbonate cotransporter, member 8	plasma membrane|integral component of membrane|	ion transport|sodium ion transport|bicarbonate transport|transmembrane transport|	inorganic anion exchanger activity|	9	-3.1	24.3	0.000515	-6	-1.7
ENSG00000160695	VPS11	vacuolar protein sorting 11 homolog (S. cerevisiae)	lysosomal membrane|endosome|endocytic vesicle|HOPS complex|late endosome membrane|	intracellular protein transport|vesicle-mediated transport|	nucleotide binding|protein binding|zinc ion binding|	10	2.5	24.3	0.00102	1.4	4.5
ENSG00000132692	BCAN	brevican	extracellular region|proteinaceous extracellular matrix|Golgi lumen|anchored component of membrane|lysosomal lumen|	carbohydrate metabolic process|cell adhesion|hippocampus development|extracellular matrix disassembly|extracellular matrix organization|glycosaminoglycan metabolic process|chondroitin sulfate metabolic process|chondroitin sulfate biosynthetic process|chondroitin sulfate catabolic process|dermatan sulfate biosynthetic process|small molecule metabolic process|	hyaluronic acid binding|carbohydrate binding|	10	-4.6	24.1	0.00304	-8.9	-3.7
ENSG00000247626	MARS2	methionyl-tRNA synthetase 2, mitochondrial	mitochondrial matrix|mitochondrial matrix|	tRNA aminoacylation for protein translation|methionyl-tRNA aminoacylation|cell death|gene expression|	methionine-tRNA ligase activity|ATP binding|	10	4.1	24.1	6.06e-05	3	8
ENSG00000164091	WDR82	WD repeat domain 82	chromatin|histone methyltransferase complex|Set1C/COMPASS complex|PTW/PP1 phosphatase complex|	histone H3-K4 methylation|	chromatin binding|protein binding|histone methyltransferase activity (H3-K4 specific)|	10	-1.3	24	0.00155	-2.4	-0.7
ENSG00000134058	CDK7	cyclin-dependent kinase 7	nucleus|nucleoplasm|holo TFIIH complex|cytoplasm|mitochondrion|perinuclear region of cytoplasm|	regulation of cyclin-dependent protein serine/threonine kinase activity|G1/S transition of mitotic cell cycle|G2/M transition of mitotic cell cycle|mitotic cell cycle|nucleotide-excision repair, DNA damage removal|ATP catabolic process|DNA repair|transcription-coupled nucleotide-excision repair|nucleotide-excision repair|transcription from RNA polymerase I promoter|transcription initiation from R…	transcription coactivator activity|protein kinase activity|cyclin-dependent protein serine/threonine kinase activity|protein binding|ATP binding|protein C-terminus binding|DNA-dependent ATPase activity|RNA polymerase II carboxy-terminal domain kinase activity|androgen receptor binding|	10	-3.4	23.9	0.000379	-6.4	-2.2
ENSG00000164403	SHROOM1	shroom family member 1	cytoplasm|microtubule|myosin II complex|	cell morphogenesis|actin filament bundle assembly|	actin filament binding|	10	-3.8	23.8	0.00342	-7	-2.8
ENSG00000076258	FMO4	flavin containing monooxygenase 4	endoplasmic reticulum membrane|integral component of membrane|	oxidation-reduction process|	N,N-dimethylaniline monooxygenase activity|flavin adenine dinucleotide binding|NADP binding|	10	4	23.7	0.00126	2.4	8
ENSG00000152689	RASGRP3	RAS guanyl releasing protein 3 (calcium and DAG-regulated)	plasma membrane|integral component of plasma membrane|guanyl-nucleotide exchange factor complex|perinuclear region of cytoplasm|	MAPK cascade|small GTPase mediated signal transduction|Ras protein signal transduction|positive regulation of Rap GTPase activity|positive regulation of GTPase activity|	signal transducer activity|guanyl-nucleotide exchange factor activity|Ras guanyl-nucleotide exchange factor activity|calcium ion binding|Ras GTPase binding|kinase binding|diacylglycerol binding|Rap GTPase activator activity|	10	-3.7	23.6	0.00369	-7	-2.7
ENSG00000261812	TUBB8P7	tubulin, beta 8 class VIII pseudogene 7	None	None	None	10	-3.5	23.6	0.000403	-7	-2.1
ENSG00000268948	AC004017.1	N/A	None	None	None	9	-2.3	23.5	0.000152	-3.8	-1.5
ENSG00000141428	C18ORF21	chromosome 18 open reading frame 21	None	None	None	10	-1.7	23.5	0.0019	-2.7	-1.2
ENSG00000116353	MECR	mitochondrial trans-2-enoyl-CoA reductase	mitochondrion|	fatty acid metabolic process|fatty acid biosynthetic process|oxidation-reduction process|	zinc ion binding|trans-2-enoyl-CoA reductase (NADPH) activity|	10	1	23.5	0.0038	0.6	1.8
ENSG00000058091	CDK14	cyclin-dependent kinase 14	cytoplasmic cyclin-dependent protein kinase holoenzyme complex|nucleus|cytoplasm|cytosol|plasma membrane|	G2/M transition of mitotic cell cycle|protein phosphorylation|Wnt signaling pathway|cell division|regulation of cell cycle|regulation of cell cycle|regulation of canonical Wnt signaling pathway|	cyclin-dependent protein serine/threonine kinase activity|protein binding|ATP binding|cyclin binding|	10	-3.2	23.3	0.000462	-6	-2.3
ENSG00000214940	NPIPA8	nuclear pore complex interacting protein family, member A8	None	None	None	5	-4	23.3	0.000455	-8	-3.3
ENSG00000150477	KIAA1328	KIAA1328	None	None	None	9	3.2	23.1	0.00221	2.4	6
ENSG00000160124	CCDC58	coiled-coil domain containing 58	mitochondrion|	None	None	10	2.5	23	0.00442	1.8	5
ENSG00000177938	CAPZA3	capping protein (actin filament) muscle Z-line, alpha 3	acrosomal vesicle|nucleus|F-actin capping protein complex|membrane|cortical cytoskeleton|WASH complex|	spermatid development|actin cytoskeleton organization|actin filament capping|	actin binding|	10	2.4	22.9	0.00458	1.7	5
ENSG00000163636	PSMD6	proteasome (prosome, macropain) 26S subunit, non-ATPase, 6	proteasome complex|nucleoplasm|cytosol|proteasome accessory complex|extracellular vesicular exosome|	G1/S transition of mitotic cell cycle|protein polyubiquitination|mitotic cell cycle|antigen processing and presentation of peptide antigen via MHC class I|antigen processing and presentation of exogenous peptide antigen via MHC class I, TAP-dependent|ATP catabolic process|proteolysis|regulation of cellular amino acid metabolic process|apoptotic process|DNA damage response, signal transduction by …	ATPase activity|	8	-1.8	22.9	0.00165	-3.4	-1.2
ENSG00000173120	KDM2A	lysine (K)-specific demethylase 2A	nuclear chromatin|nucleus|nucleoplasm|nucleolus|	transcription, DNA-templated|regulation of transcription, DNA-templated|oxidation-reduction process|histone H3-K36 demethylation|	zinc ion binding|unmethylated CpG binding|histone demethylase activity (H3-K36 specific)|	10	-2.7	22.8	0.00169	-4.3	-1.6
ENSG00000105171	POP4	processing of precursor 4, ribonuclease P/MRP subunit (S. cerevisiae)	ribonuclease MRP complex|nucleolar ribonuclease P complex|	rRNA processing|mRNA cleavage|tRNA processing|RNA phosphodiester bond hydrolysis|RNA phosphodiester bond hydrolysis, endonucleolytic|RNA phosphodiester bond hydrolysis, endonucleolytic|	RNA binding|ribonuclease P activity|protein binding|	10	-5.2	22.6	0.000265	-11	-2.7
ENSG00000206527	PTPLB	protein tyrosine phosphatase-like (proline instead of catalytic arginine), member b	endoplasmic reticulum membrane|integral component of membrane|	fatty acid biosynthetic process|	protein binding|lyase activity|	10	-2.3	22.6	0.000583	-3.9	-1.2
ENSG00000132792	CTNNBL1	catenin, beta like 1	Prp19 complex|nucleus|spliceosomal complex|cytoplasm|membrane|	mRNA processing|apoptotic process|RNA splicing|somatic diversification of immunoglobulins|positive regulation of apoptotic process|	protein binding|enzyme binding|	10	3.2	22.4	0.00309	2.5	6
ENSG00000165474	GJB2	gap junction protein, beta 2, 26kDa	endoplasmic reticulum-Golgi intermediate compartment|plasma membrane|connexon complex|integral component of membrane|lateral plasma membrane|	transport|cell-cell signaling|sensory perception of sound|gap junction assembly|male genitalia development|transmembrane transport|membrane organization|	gap junction channel activity|	9	2.5	22.3	0.00594	1.9	5
ENSG00000186442	KRT3	keratin 3	intermediate filament|keratin filament|	epithelial cell differentiation|intermediate filament cytoskeleton organization|	structural molecule activity|	10	2.9	22.3	0.00594	2.3	6
ENSG00000103363	TCEB2	transcription elongation factor B (SIII), polypeptide 2 (18kDa, elongin B)	nucleoplasm|cytosol|Cul2-RING ubiquitin ligase complex|Cul5-RING ubiquitin ligase complex|extracellular vesicular exosome|elongin complex|	transcription from RNA polymerase II promoter|transcription elongation from RNA polymerase II promoter|protein complex assembly|gene expression|viral process|protein ubiquitination|positive regulation of viral transcription|regulation of transcription from RNA polymerase II promoter in response to hypoxia|cellular response to hypoxia|	protein binding|ubiquitin protein ligase binding|	10	-1.8	22.3	0.00199	-3.2	-1.2
ENSG00000071894	CPSF1	cleavage and polyadenylation specific factor 1, 160kDa	nucleoplasm|mRNA cleavage and polyadenylation specificity factor complex|	mRNA splicing, via spliceosome|transcription from RNA polymerase II promoter|termination of RNA polymerase II transcription|mRNA polyadenylation|mRNA cleavage|mRNA export from nucleus|RNA splicing|gene expression|mRNA 3'-end processing|	mRNA 3'-UTR binding|protein binding|	10	3.2	22.2	0.0063	2.6	6
ENSG00000131351	HAUS8	HAUS augmin-like complex, subunit 8	spindle pole|cytoplasm|centrosome|microtubule|HAUS complex|	mitotic nuclear division|spindle assembly|centrosome organization|	molecular_function|	10	-2.9	22.2	0.00354	-6	-1
ENSG00000121542	SEC22A	SEC22 vesicle trafficking protein homolog A (S. cerevisiae)	endoplasmic reticulum membrane|integral component of membrane|	ER to Golgi vesicle-mediated transport|protein transport|	transporter activity|	10	3.1	22.2	0.0063	2.5	6
ENSG00000242220	TCP10L	t-complex 10-like	nucleus|	None	None	10	3.4	22.1	0.00381	2.7	6
ENSG00000113569	NUP155	nucleoporin 155kDa	nuclear envelope|nuclear envelope|nuclear pore|membrane|nuclear membrane|	mitotic cell cycle|carbohydrate metabolic process|mRNA export from nucleus|protein import into nucleus|nuclear envelope organization|mitotic nuclear envelope disassembly|hexose transport|regulation of glucose transport|glucose transport|viral process|cytokine-mediated signaling pathway|small molecule metabolic process|transmembrane transport|atrial cardiac muscle cell action potential|	transporter activity|structural constituent of nuclear pore|	10	-3	22	0.00727	-5.4	-0.6
ENSG00000165689	SDCCAG3	serologically defined colon cancer antigen 3	cytoplasm|	None	None	10	2.8	22	0.00404	2	5
ENSG00000204574	ABCF1	ATP-binding cassette, sub-family F (GCN20), member 1	nuclear envelope|nuclear envelope|nucleoplasm|nucleoplasm|cytoplasm|ribosome|membrane|polysomal ribosome|	ATP catabolic process|translation|translational initiation|inflammatory response|positive regulation of translation|	protein binding|ATP binding|ATP binding|translation factor activity, nucleic acid binding|translation activator activity|ATPase activity|ribosome binding|poly(A) RNA binding|	10	2.5	21.9	0.00798	1.9	5
ENSG00000100335	MIEF1	mitochondrial elongation factor 1	mitochondrion|mitochondrial outer membrane|integral component of membrane|	mitochondrial fission|positive regulation of mitochondrial fission|positive regulation of mitochondrial fission|positive regulation of protein targeting to membrane|	protein binding|GDP binding|identical protein binding|ADP binding|	10	-3.3	21.9	0.00798	-6	-2.1
ENSG00000189051	RNF222	ring finger protein 222	integral component of membrane|	None	zinc ion binding|	10	-4	21.9	0.00222	-8	-2.3
ENSG00000072080	SPP2	secreted phosphoprotein 2, 24kDa	protein complex|extracellular vesicular exosome|	skeletal system development|protein complex assembly|negative regulation of endopeptidase activity|bone remodeling|	endopeptidase inhibitor activity|	10	2.4	21.9	0.00798	1.8	5
ENSG00000101577	LPIN2	lipin 2	nucleus|endoplasmic reticulum membrane|cytosol|	transcription, DNA-templated|lipid metabolic process|fatty acid metabolic process|phospholipid metabolic process|phosphatidylethanolamine biosynthetic process|phosphatidylcholine biosynthetic process|dephosphorylation|dephosphorylation|triglyceride biosynthetic process|cellular lipid metabolic process|small molecule metabolic process|positive regulation of transcription from RNA polymerase II pro…	transcription coactivator activity|phosphatidate phosphatase activity|	10	1.4	21.8	0.00477	1	2.7
ENSG00000149346	SLX4IP	SLX4 interacting protein	None	None	protein binding|	10	3.4	21.8	0.00477	2.7	6
ENSG00000258529	ALG9	ALG9, alpha-1,2-mannosyltransferase	endoplasmic reticulum membrane|membrane|integral component of membrane|	dolichol-linked oligosaccharide biosynthetic process|protein N-linked glycosylation via asparagine|post-translational protein modification|cellular protein metabolic process|mannosylation|	dol-P-Man:Man(8)GlcNAc(2)-PP-Dol alpha-1,2-mannosyltransferase activity|dol-P-Man:Man(6)GlcNAc(2)-PP-Dol alpha-1,2-mannosyltransferase activity|	3	-3.3	21.7	0.00902	-6	-2.6
ENSG00000120860	CCDC53	coiled-coil domain containing 53	actin cytoskeleton|intracellular membrane-bounded organelle|WASH complex|	biological_process|	protein binding|	10	-3.7	21.7	0.00902	-7	-2.9
ENSG00000181381	DDX60L	DEAD (Asp-Glu-Ala-Asp) box polypeptide 60-like	None	metabolic process|	RNA binding|helicase activity|ATP binding|	10	3.2	21.7	0.00513	2.5	6
ENSG00000188069	OR51F1	olfactory receptor, family 51, subfamily F, member 1	plasma membrane|integral component of membrane|	G-protein coupled receptor signaling pathway|detection of chemical stimulus involved in sensory perception of smell|	G-protein coupled receptor activity|olfactory receptor activity|	10	2.9	21.6	0.000646	2.2	6
ENSG00000184840	TMED9	transmembrane emp24 protein transport domain containing 9	Golgi membrane|endoplasmic reticulum|endoplasmic reticulum membrane|endoplasmic reticulum-Golgi intermediate compartment|Golgi apparatus|integral component of membrane|trans-Golgi network transport vesicle|endoplasmic reticulum-Golgi intermediate compartment membrane|extracellular vesicular exosome|	Golgi organization|positive regulation of organelle organization|COPI coating of Golgi vesicle|	protein binding|syntaxin binding|	10	2.4	21.6	0.00939	1.7	4
ENSG00000234237	AL162431.1	N/A	None	None	None	9	-1.4	21.5	0.000717	-2.5	-0.9
ENSG00000111229	ARPC3	actin related protein 2/3 complex, subunit 3, 21kDa	cytosol|Arp2/3 protein complex|actin cytoskeleton|membrane|lamellipodium|extracellular vesicular exosome|	cellular component movement|Arp2/3 complex-mediated actin nucleation|Fc-gamma receptor signaling pathway involved in phagocytosis|innate immune response|	actin binding|structural constituent of cytoskeleton|protein binding|	10	-1.4	21.5	0.000803	-2.7	-0.8
ENSG00000160221	C21ORF33	chromosome 21 open reading frame 33	mitochondrion|	None	None	10	3.3	21.5	0.00989	2.8	6
ENSG00000100350	FOXRED2	FAD-dependent oxidoreductase domain containing 2	endoplasmic reticulum lumen|	ER-associated ubiquitin-dependent protein catabolic process|oxidation-reduction process|	glycoprotein binding|protein binding|oxidoreductase activity|flavin adenine dinucleotide binding|	10	-3.7	21.5	0.00989	-7	-2.9
ENSG00000070061	IKBKAP	inhibitor of kappa light polypeptide gene enhancer in B-cells, kinase complex-associated protein	nucleolus|cytoplasm|transcription elongation factor complex|DNA-directed RNA polymerase II, holoenzyme|Elongator holoenzyme complex|	chromatin organization|regulation of transcription from RNA polymerase II promoter|regulation of transcription from RNA polymerase II promoter|transcription elongation from RNA polymerase II promoter|protein complex assembly|protein phosphorylation|immune response|signal transduction|positive regulation of cell migration|regulation of protein kinase activity|regulation of protein kinase activity|	DNA binding|signal transducer activity|protein binding|phosphorylase kinase regulator activity|	10	-1.5	21.5	0.000803	-3.2	-0.9
ENSG00000168904	LRRC28	leucine rich repeat containing 28	None	None	None	10	2.9	21.5	0.0061	2.2	5
ENSG00000088325	TPX2	TPX2, microtubule-associated	spindle pole|nucleus|cytoplasm|spindle|microtubule|microtubule cytoskeleton|	apoptotic process|mitotic nuclear division|cell proliferation|activation of protein kinase activity|regulation of mitotic spindle organization|	protein binding|ATP binding|GTP binding|protein kinase binding|	10	2.9	21.5	0.0061	2.2	5
ENSG00000183655	KLHL25	kelch-like family member 25	cytoplasm|Cul3-RING ubiquitin ligase complex|	regulation of translational initiation|protein ubiquitination|protein ubiquitination involved in ubiquitin-dependent protein catabolic process|	None	10	-3.9	21.4	0.00272	-8	-2.6
ENSG00000101608	MYL12A	myosin, light chain 12A, regulatory, non-sarcomeric	stress fiber|myosin II complex|Z disc|extracellular vesicular exosome|	regulation of cell shape|protein targeting to plasma membrane|	calcium ion binding|protein binding|glutamate receptor binding|	10	3.6	21.4	0.000864	2.7	7
ENSG00000257019	OR13C2	olfactory receptor, family 13, subfamily C, member 2	plasma membrane|integral component of membrane|	G-protein coupled receptor signaling pathway|detection of chemical stimulus involved in sensory perception of smell|	G-protein coupled receptor activity|olfactory receptor activity|	9	2.8	21.4	0.000848	1.8	5
ENSG00000162341	TPCN2	two pore segment channel 2	lysosomal membrane|lysosomal membrane|plasma membrane|endosome membrane|integral component of membrane|	calcium ion transport|cellular calcium ion homeostasis|smooth muscle contraction|ion transmembrane transport|ion transmembrane transport|regulation of ion transmembrane transport|release of sequestered calcium ion into cytosol|transmembrane transport|calcium ion transmembrane transport|membrane depolarization during action potential|	voltage-gated calcium channel activity|voltage-gated calcium channel activity|protein binding|protein kinase binding|identical protein binding|NAADP-sensitive calcium-release channel activity|	10	-3.5	21.4	0.00223	-7	-2.7
ENSG00000131475	VPS25	vacuolar protein sorting 25 homolog (S. cerevisiae)	nucleus|nucleoplasm|nucleolus|mitochondrion|cytosol|endosome membrane|extracellular vesicular exosome|	transcription, DNA-templated|regulation of transcription, DNA-templated|protein transport|endosomal transport|membrane organization|	protein binding|protein homodimerization activity|	9	-2.9	21.4	0.00272	-4.9	-1.4
ENSG00000125037	EMC3	ER membrane protein complex subunit 3	integral component of membrane|ER membrane protein complex|	biological_process|	molecular_function|	10	1.9	21.2	0.0115	0.4	3.5
ENSG00000172209	GPR22	G protein-coupled receptor 22	integral component of plasma membrane|	G-protein coupled receptor signaling pathway|	G-protein coupled receptor activity|	10	-3.7	21.2	0.00168	-7	-2.8
ENSG00000196565	HBG2	hemoglobin, gamma G	cytosol|hemoglobin complex|blood microparticle|	blood coagulation|oxygen transport|	oxygen transporter activity|iron ion binding|oxygen binding|heme binding|	7	4.1	21.2	0.00253	2.9	8
ENSG00000164109	MAD2L1	MAD2 mitotic arrest deficient-like 1 (yeast)	kinetochore|kinetochore|condensed chromosome kinetochore|spindle pole|nucleus|nuclear pore|cytosol|cytosol|perinuclear region of cytoplasm|mitotic spindle|	mitotic sister chromatid segregation|mitotic cell cycle|mitotic cell cycle checkpoint|mitotic cell cycle checkpoint|mitotic spindle assembly checkpoint|anaphase-promoting complex-dependent proteasomal ubiquitin-dependent protein catabolic process|negative regulation of protein catabolic process|negative regulation of apoptotic process|negative regulation of mitotic cell cycle|negative regulation …	protein binding|identical protein binding|protein homodimerization activity|	8	-2.6	21.2	0.000279	-5.1	-1.7
ENSG00000163811	WDR43	WD repeat domain 43	nucleolus|	None	poly(A) RNA binding|	10	-1.4	21.2	0.00721	-3.6	-0.7
ENSG00000244274	DBNDD2	dysbindin (dystrobrevin binding protein 1) domain containing 2	cytoplasm|	negative regulation of protein kinase activity|	protein binding|	10	3.7	21.1	0.00761	3.1	7
ENSG00000081985	IL12RB2	interleukin 12 receptor, beta 2	integral component of plasma membrane|external side of plasma membrane|	cell surface receptor signaling pathway|positive regulation of cell proliferation|peptidyl-tyrosine phosphorylation|cytokine-mediated signaling pathway|cytokine-mediated signaling pathway|response to lipopolysaccharide|interferon-gamma production|positive regulation of interferon-gamma production|	cytokine receptor activity|protein kinase binding|	10	2.6	21.1	0.00113	0.5	4.1
ENSG00000144401	METTL21A	methyltransferase like 21A	cytoplasm|	protein methylation|peptidyl-lysine methylation|	protein binding|protein-lysine N-methyltransferase activity|Hsp70 protein binding|ATPase binding|	10	-2.8	21.1	0.00262	-5.4	-0.5
ENSG00000095059	DHPS	deoxyhypusine synthase	cytosol|	translation|positive regulation of cell proliferation|peptidyl-lysine modification to peptidyl-hypusine|post-translational protein modification|cellular protein metabolic process|deoxyhypusine biosynthetic process from spermidine|protein homotetramerization|	protein binding|deoxyhypusine synthase activity|	10	-1.5	21	0.00111	-2.6	-0.9
ENSG00000161677	JOSD2	Josephin domain containing 2	cytosol|	proteolysis|protein deubiquitination|	ubiquitin-specific protease activity|omega peptidase activity|	10	-3.4	21	0.00811	-6	-2.9
ENSG00000174938	SEZ6L2	seizure related 6 homolog (mouse)-like 2	endoplasmic reticulum membrane|plasma membrane|integral component of membrane|neuronal cell body|	adult locomotory behavior|cerebellar Purkinje cell layer development|synapse maturation|regulation of protein kinase C signaling|	None	10	-3.1	21	0.00277	-6	-2.2
ENSG00000054116	TRAPPC3	trafficking protein particle complex 3	Golgi membrane|endoplasmic reticulum|cytosol|TRAPP complex|	ER to Golgi vesicle-mediated transport|	protein binding|	10	-1.8	21	0.00111	-3.3	-1
ENSG00000223601	EBLN1	endogenous Bornavirus-like nucleoprotein 1	None	None	None	10	-3.8	20.9	0.00224	-7	-3
ENSG00000107951	MTPAP	mitochondrial poly(A) polymerase	nucleus|cytoplasm|mitochondrion|Golgi apparatus|plasma membrane|	transcription, DNA-templated|mRNA polyadenylation|cell death|histone mRNA catabolic process|	magnesium ion binding|UTP binding|polynucleotide adenylyltransferase activity|protein binding|ATP binding|manganese ion binding|identical protein binding|protein homodimerization activity|poly(A) RNA binding|	10	-3.7	20.9	0.013	-7	-3
ENSG00000110700	RPS13	ribosomal protein S13	nucleus|nucleolus|cytosol|ribosome|membrane|cytosolic small ribosomal subunit|extracellular vesicular exosome|	nuclear-transcribed mRNA catabolic process, nonsense-mediated decay|translation|translation|translational initiation|translational elongation|translational termination|SRP-dependent cotranslational protein targeting to membrane|gene expression|viral process|RNA metabolic process|mRNA metabolic process|viral life cycle|viral transcription|negative regulation of RNA splicing|cellular protein metabo…	mRNA binding|structural constituent of ribosome|protein binding|poly(A) RNA binding|	10	2.3	20.9	0.013	1.5	4
ENSG00000165816	VWA2	von Willebrand factor A domain containing 2	basement membrane|extracellular space|extracellular vesicular exosome|	calcium-independent cell-matrix adhesion|regulation of insulin receptor signaling pathway|protein homooligomerization|	identical protein binding|	10	-4.1	20.9	0.00224	-8	-3.4
ENSG00000249008	RP11-487E13.1	N/A	None	None	None	10	-1.7	20.8	0.00125	-3.1	-0.8
ENSG00000166352	C11ORF74	chromosome 11 open reading frame 74	None	None	None	10	-3	20.6	0.00852	-6	-2
ENSG00000231880	KBTBD4	kelch repeat and BTB (POZ) domain containing 4	None	None	None	8	-3.7	20.6	0.00401	-7	-2.2
ENSG00000118181	RPS25	ribosomal protein S25	nucleus|nucleolus|cytoplasm|cytosol|ribosome|ribosome|small ribosomal subunit|cytosolic small ribosomal subunit|extracellular vesicular exosome|	ribosomal small subunit assembly|nuclear-transcribed mRNA catabolic process, nonsense-mediated decay|translation|translation|translation|translational initiation|translational elongation|translational termination|SRP-dependent cotranslational protein targeting to membrane|gene expression|viral process|RNA metabolic process|mRNA metabolic process|viral life cycle|viral transcription|cellular prote…	RNA binding|structural constituent of ribosome|protein binding|poly(A) RNA binding|	9	1.5	20.5	0.00407	0.8	2.9
ENSG00000070718	AP3M2	adaptor-related protein complex 3, mu 2 subunit	Golgi apparatus|AP-type membrane coat adaptor complex|clathrin adaptor complex|cytoplasmic vesicle membrane|	intracellular protein transport|anterograde axon cargo transport|anterograde synaptic vesicle transport|	None	10	-2.6	20.4	0.00411	-4.9	-1.8
ENSG00000100479	POLE2	polymerase (DNA directed), epsilon 2, accessory subunit	nucleus|nucleoplasm|epsilon DNA polymerase complex|intracellular membrane-bounded organelle|	G1/S transition of mitotic cell cycle|mitotic cell cycle|telomere maintenance via recombination|telomere maintenance|DNA replication|DNA replication initiation|DNA repair|transcription-coupled nucleotide-excision repair|nucleotide-excision repair|nucleotide-excision repair, DNA gap filling|telomere maintenance via semi-conservative replication|	DNA binding|DNA-directed DNA polymerase activity|	10	-2.7	20.4	0.000576	-4.9	-1.5
ENSG00000139133	ALG10	ALG10, alpha-1,2-glucosyltransferase	endoplasmic reticulum membrane|integral component of membrane|	dolichol-linked oligosaccharide biosynthetic process|protein N-linked glycosylation via asparagine|post-translational protein modification|cellular protein metabolic process|	transferase activity, transferring hexosyl groups|	10	-2.9	20.3	0.00359	-6	-1.7
ENSG00000140691	ARMC5	armadillo repeat containing 5	None	None	None	10	-3.4	20.3	0.00416	-6.8	-1.9
ENSG00000159267	HLCS	holocarboxylase synthetase (biotin-(proprionyl-CoA-carboxylase (ATP-hydrolysing)) ligase)	chromatin|nuclear lamina|cytoplasm|mitochondrion|cytosol|cytosol|nuclear matrix|	vitamin metabolic process|water-soluble vitamin metabolic process|biotin metabolic process|cell proliferation|protein biotinylation|histone modification|small molecule metabolic process|response to biotin|histone biotinylation|	biotin-[acetyl-CoA-carboxylase] ligase activity|biotin-[methylcrotonoyl-CoA-carboxylase] ligase activity|biotin-[methylmalonyl-CoA-carboxytransferase] ligase activity|biotin-[propionyl-CoA-carboxylase (ATP-hydrolyzing)] ligase activity|protein binding|ATP binding|biotin binding|biotin-protein ligase activity|biotin-protein ligase activity|enzyme binding|protein homodimerization activity|	10	-2.4	20.3	0.00155	-4.2	-1.4
ENSG00000142751	GPN2	GPN-loop GTPase 2	cellular_component|	biological_process|	molecular_function|GTP binding|	10	-2.7	20.2	0.00864	-4.7	-1.9
ENSG00000127989	MTERF	N/A	None	None	None	10	-3.3	20.2	0.0142	-6	-2.6
ENSG00000115368	WDR75	WD repeat domain 75	nucleus|	None	poly(A) RNA binding|	10	-1.7	20	0.00869	-2.8	-1.1
ENSG00000164338	UTP15	UTP15, U3 small nucleolar ribonucleoprotein, homolog (S. cerevisiae)	nucleolus|cytoplasm|	rRNA processing|	poly(A) RNA binding|	9	-1.8	19.9	0.0143	-3.2	-1
ENSG00000240432	KRTAP13-3	keratin associated protein 13-3	intermediate filament|	None	None	10	-3.5	19.8	0.00304	-7	-2.7
ENSG00000055044	NOP58	NOP58 ribonucleoprotein	nucleus|nucleolus|nucleolus|small nucleolar ribonucleoprotein complex|cytoplasm|Cajal body|membrane|box C/D snoRNP complex|pre-snoRNP complex|	rRNA processing|snRNP protein import into nucleus|cell growth|	protein binding|snoRNA binding|poly(A) RNA binding|	10	-1.7	19.8	0.0043	-3.1	-1.1
ENSG00000127184	COX7C	cytochrome c oxidase subunit VIIc	mitochondrion|mitochondrial inner membrane|integral component of membrane|	generation of precursor metabolites and energy|respiratory electron transport chain|cellular metabolic process|small molecule metabolic process|hydrogen ion transmembrane transport|	cytochrome-c oxidase activity|	10	-1.7	19.7	0.00171	-2.8	-1.1
ENSG00000204394	VARS	valyl-tRNA synthetase	mitochondrion|cytosol|	tRNA aminoacylation for protein translation|valyl-tRNA aminoacylation|regulation of translational fidelity|gene expression|	aminoacyl-tRNA editing activity|valine-tRNA ligase activity|ATP binding|	10	-2.8	19.7	0.00171	-5.4	-1.3
ENSG00000122257	RBBP6	retinoblastoma binding protein 6	nucleus|chromosome|cytoplasm|microtubule organizing center|	in utero embryonic development|multicellular organism growth|protein ubiquitination involved in ubiquitin-dependent protein catabolic process|embryonic organ development|somite development|	ubiquitin-protein transferase activity|protein binding|zinc ion binding|ligase activity|poly(A) RNA binding|	10	-1.5	19.6	0.0044	-2.7	-1
ENSG00000113460	BRIX1	BRX1, biogenesis of ribosomes, homolog (S. cerevisiae)	nucleus|nucleolus|	ribosome biogenesis|	poly(A) RNA binding|	10	-1.4	19.5	0.00445	-2.5	-0.8
ENSG00000137770	CTDSPL2	CTD (carboxy-terminal domain, RNA polymerase II, polypeptide A) small phosphatase like 2	None	dephosphorylation|	phosphoprotein phosphatase activity|	10	2.8	19.4	0.00916	2.1	5
ENSG00000182824	AC008132.1	N/A	None	None	None	10	-0.9	19.2	0.00138	-1.7	-0.6
ENSG00000174748	RPL15	ribosomal protein L15	nucleus|cytosol|ribosome|cytosolic large ribosomal subunit|extracellular vesicular exosome|	nuclear-transcribed mRNA catabolic process, nonsense-mediated decay|translation|translation|translational initiation|translational elongation|translational termination|SRP-dependent cotranslational protein targeting to membrane|gene expression|viral process|RNA metabolic process|mRNA metabolic process|viral life cycle|viral transcription|cellular protein metabolic process|	RNA binding|structural constituent of ribosome|protein binding|poly(A) RNA binding|	10	-1.5	19.2	0.00198	-2.6	-0.9
ENSG00000155463	OXA1L	oxidase (cytochrome c) assembly 1-like	mitochondrion|mitochondrial respiratory chain|mitochondrial membrane|integral component of mitochondrial membrane|protein complex|	protein complex assembly|aerobic respiration|aerobic respiration|negative regulation of ATPase activity|mitochondrial respiratory chain complex I assembly|mitochondrial proton-transporting ATP synthase complex assembly|protein insertion into membrane|protein tetramerization|negative regulation of oxidoreductase activity|oxidation-reduction process|mitochondrial respiratory chain complex I biogene…	protein binding|protein homodimerization activity|mitochondrial ribosome binding|	10	-3.2	19.1	0.0147	-6	-1.3
ENSG00000101182	PSMA7	proteasome (prosome, macropain) subunit, alpha type, 7	proteasome complex|nucleus|nucleoplasm|cytosol|proteasome core complex|proteasome core complex, alpha-subunit complex|extracellular vesicular exosome|	G1/S transition of mitotic cell cycle|protein polyubiquitination|mitotic cell cycle|antigen processing and presentation of peptide antigen via MHC class I|antigen processing and presentation of exogenous peptide antigen via MHC class I, TAP-dependent|regulation of cellular amino acid metabolic process|apoptotic process|DNA damage response, signal transduction by p53 class mediator resulting in ce…	threonine-type endopeptidase activity|protein binding|identical protein binding|	10	-3	19	0.000739	-5.2	-1.6
ENSG00000113593	PPWD1	peptidylprolyl isomerase domain and WD repeat containing 1	nucleus|catalytic step 2 spliceosome|	mRNA splicing, via spliceosome|protein peptidyl-prolyl isomerization|protein folding|	peptidyl-prolyl cis-trans isomerase activity|	10	-2.2	18.9	0.00465	-4.3	-1.6
ENSG00000142676	RPL11	ribosomal protein L11	nucleolus|cytosol|membrane|cytosolic large ribosomal subunit|extracellular vesicular exosome|	nuclear-transcribed mRNA catabolic process, nonsense-mediated decay|rRNA processing|translation|translation|translational initiation|translational elongation|translational termination|protein targeting|SRP-dependent cotranslational protein targeting to membrane|gene expression|viral process|RNA metabolic process|mRNA metabolic process|viral life cycle|viral transcription|protein localization to n…	RNA binding|structural constituent of ribosome|protein binding|rRNA binding|poly(A) RNA binding|	10	-1.5	18.9	0.00216	-3	-0.8
ENSG00000071082	RPL31	ribosomal protein L31	cytosol|membrane|cytosolic large ribosomal subunit|extracellular vesicular exosome|	nuclear-transcribed mRNA catabolic process, nonsense-mediated decay|translation|translation|translational initiation|translational elongation|translational termination|SRP-dependent cotranslational protein targeting to membrane|gene expression|viral process|RNA metabolic process|mRNA metabolic process|viral life cycle|viral transcription|cellular protein metabolic process|	RNA binding|structural constituent of ribosome|poly(A) RNA binding|	10	-3.2	18.9	0.0148	-6	-2.3
ENSG00000124243	BCAS4	breast carcinoma amplified sequence 4	cytoplasm|	None	None	10	2.7	18.8	0.00936	1.9	5
ENSG00000150779	TIMM8B	translocase of inner mitochondrial membrane 8 homolog B (yeast)	extracellular space|mitochondrial inner membrane|mitochondrial intermembrane space protein transporter complex|	protein targeting to mitochondrion|sensory perception of sound|cellular protein metabolic process|chaperone-mediated protein transport|	zinc ion binding|	9	-3.7	18.8	0.0047	-7	-2.5
ENSG00000222017	AC011997.1	N/A	None	None	None	9	-1.1	18.6	0.00161	-2.3	-0.7
ENSG00000140326	CDAN1	codanin 1	nucleus|cytoplasm|plasma membrane|endomembrane system|integral component of membrane|	chromatin organization|protein localization|negative regulation of DNA replication|chromatin assembly|	protein binding|	10	-3.1	18.6	0.000782	-5.7	-2.2
ENSG00000100023	PPIL2	peptidylprolyl isomerase (cyclophilin)-like 2	ubiquitin ligase complex|nucleus|nucleus|Golgi lumen|	protein polyubiquitination|protein peptidyl-prolyl isomerization|protein folding|blood coagulation|leukocyte migration|	peptidyl-prolyl cis-trans isomerase activity|ubiquitin-protein transferase activity|protein binding|ubiquitin-ubiquitin ligase activity|	10	-2.1	18.6	0.00484	-3.8	-1.1
ENSG00000108294	PSMB3	proteasome (prosome, macropain) subunit, beta type, 3	proteasome complex|nucleus|nucleoplasm|cytoplasm|mitochondrion|Golgi apparatus|cytosol|proteasome core complex|actin cytoskeleton|extracellular vesicular exosome|	G1/S transition of mitotic cell cycle|protein polyubiquitination|mitotic cell cycle|antigen processing and presentation of peptide antigen via MHC class I|antigen processing and presentation of exogenous peptide antigen via MHC class I, TAP-dependent|regulation of cellular amino acid metabolic process|apoptotic process|DNA damage response, signal transduction by p53 class mediator resulting in ce…	threonine-type endopeptidase activity|protein binding|	10	-1.8	18.6	0.000782	-3.2	-1
ENSG00000159352	PSMD4	proteasome (prosome, macropain) 26S subunit, non-ATPase, 4	proteasome complex|nucleus|nucleoplasm|cytoplasm|cytosol|proteasome regulatory particle, base subcomplex|proteasome accessory complex|	G1/S transition of mitotic cell cycle|protein polyubiquitination|mitotic cell cycle|antigen processing and presentation of peptide antigen via MHC class I|antigen processing and presentation of exogenous peptide antigen via MHC class I, TAP-dependent|regulation of cellular amino acid metabolic process|apoptotic process|DNA damage response, signal transduction by p53 class mediator resulting in ce…	protein binding|identical protein binding|poly(A) RNA binding|	10	-3.1	18.6	0.000782	-5.6	-2
ENSG00000250210	RP11-585F1.10	N/A	None	None	None	7	-1.4	18.6	0.00161	-2.7	-0.9
ENSG00000119487	MAPKAP1	mitogen-activated protein kinase associated protein 1	nucleus|Golgi apparatus|cytosol|plasma membrane|cytoplasmic membrane-bounded vesicle|	epidermal growth factor receptor signaling pathway|fibroblast growth factor receptor signaling pathway|substantia nigra development|T cell costimulation|Fc-epsilon receptor signaling pathway|innate immune response|negative regulation of Ras protein signal transduction|neurotrophin TRK receptor signaling pathway|phosphatidylinositol-mediated signaling|	protein binding|phosphatidylinositol-4,5-bisphosphate binding|phosphatidylinositol-3,4,5-trisphosphate binding|Ras GTPase binding|phosphatidylinositol-3,4-bisphosphate binding|phosphatidic acid binding|phosphatidylinositol-3,5-bisphosphate binding|	10	-1.3	18.5	0.00255	-2.3	-0.7
ENSG00000130119	GNL3L	guanine nucleotide binding protein-like 3 (nucleolar)-like	nucleus|nucleolus|cytoplasm|mitochondrion|membrane|	GTP catabolic process|ribosome biogenesis|	GTPase activity|protein binding|GTP binding|poly(A) RNA binding|	9	-2.9	18.4	0.00493	-5.1	-1.5
ENSG00000115875	SRSF7	serine/arginine-rich splicing factor 7	nucleus|nucleoplasm|cytoplasm|extracellular vesicular exosome|	mRNA splicing, via spliceosome|transcription from RNA polymerase II promoter|termination of RNA polymerase II transcription|mRNA processing|mRNA export from nucleus|RNA splicing|gene expression|mRNA 3'-end processing|negative regulation of mRNA splicing, via spliceosome|	nucleotide binding|protein binding|zinc ion binding|poly(A) RNA binding|	9	-2.8	18.4	0.00097	-5	-1.5
ENSG00000069696	DRD4	dopamine receptor D4	plasma membrane|integral component of plasma membrane|cell cortex|vesicle membrane|membrane|neuronal cell body|terminal bouton|dendritic spine|	activation of MAPK activity|behavioral fear response|synaptic transmission, dopaminergic|response to amphetamine|cellular calcium ion homeostasis|negative regulation of adenylate cyclase activity|adenylate cyclase-inhibiting dopamine receptor signaling pathway|dopamine receptor signaling pathway|short-term memory|circadian rhythm|adult locomotory behavior|olfactory learning|photoperiodism|negativ…	dopamine neurotransmitter receptor activity, coupled via Gi/Go|dopamine neurotransmitter receptor activity, coupled via Gi/Go|dopamine neurotransmitter receptor activity|protein binding|drug binding|potassium channel regulator activity|SH3 domain binding|dopamine binding|identical protein binding|	10	-3.3	18.3	0.00274	-6	-2.3
ENSG00000110955	ATP5B	ATP synthase, H+ transporting, mitochondrial F1 complex, beta polypeptide	nucleus|mitochondrion|mitochondrial proton-transporting ATP synthase complex|mitochondrial proton-transporting ATP synthase, catalytic core|mitochondrial matrix|mitochondrial matrix|plasma membrane|cell surface|membrane|mitochondrial membrane|mitochondrial nucleoid|extracellular vesicular exosome|	angiogenesis|osteoblast differentiation|generation of precursor metabolites and energy|ATP catabolic process|lipid metabolic process|ATP biosynthetic process|negative regulation of cell adhesion involved in substrate-bound cell migration|ATP hydrolysis coupled proton transport|proton transport|respiratory electron transport chain|mitochondrial ATP synthesis coupled proton transport|mitochondrial …	transporter activity|protein binding|ATP binding|ATPase activity|transmembrane transporter activity|MHC class I protein binding|proton-transporting ATP synthase activity, rotational mechanism|proton-transporting ATPase activity, rotational mechanism|	10	-1.5	18.2	0.00289	-3.2	-0.8
ENSG00000068654	POLR1A	polymerase (RNA) I polypeptide A, 194kDa	nucleus|nucleoplasm|nucleolus|DNA-directed RNA polymerase I complex|cytoplasm|	transcription from RNA polymerase I promoter|transcription initiation from RNA polymerase I promoter|transcription elongation from RNA polymerase I promoter|termination of RNA polymerase I transcription|gene expression|	RNA polymerase I activity|DNA binding|protein binding|zinc ion binding|	10	-1.6	18.2	0.000879	-2.7	-1
ENSG00000117682	DHDDS	dehydrodolichyl diphosphate synthase	endoplasmic reticulum membrane|	dolichol-linked oligosaccharide biosynthetic process|dolichyl diphosphate biosynthetic process|protein N-linked glycosylation via asparagine|post-translational protein modification|cellular protein metabolic process|	protein binding|transferase activity, transferring alkyl or aryl (other than methyl) groups|	9	-2	18.1	0.00506	-3.6	-1.3
ENSG00000114650	SCAP	SREBF chaperone	Golgi membrane|endoplasmic reticulum|endoplasmic reticulum membrane|Golgi apparatus|ER to Golgi transport vesicle membrane|integral component of membrane|protein complex|	response to hypoxia|aging|cholesterol metabolic process|response to insulin|SREBP signaling pathway|regulation of fatty acid biosynthetic process|small molecule metabolic process|negative regulation of cholesterol biosynthetic process|positive regulation of low-density lipoprotein particle receptor biosynthetic process|	protein binding|protein complex binding|unfolded protein binding|	10	-2.6	18.1	0.000891	-5.3	-1.8
ENSG00000072401	UBE2D1	ubiquitin-conjugating enzyme E2D 1	ubiquitin ligase complex|nucleoplasm|cytoplasm|cytosol|protein complex|	negative regulation of transcription from RNA polymerase II promoter|protein polyubiquitination|mitotic cell cycle|toll-like receptor signaling pathway|MyD88-independent toll-like receptor signaling pathway|transcription, DNA-templated|transcription initiation from RNA polymerase II promoter|ubiquitin-dependent protein catabolic process|mitotic spindle assembly checkpoint|transforming growth fact…	ubiquitin-protein transferase activity|protein binding|ATP binding|acid-amino acid ligase activity|	10	-3.6	18.1	0.00506	-7	-1.9
ENSG00000100519	PSMC6	proteasome (prosome, macropain) 26S subunit, ATPase, 6	proteasome complex|nucleus|nucleoplasm|cytosol|membrane|proteasome accessory complex|extracellular vesicular exosome|	G1/S transition of mitotic cell cycle|protein polyubiquitination|mitotic cell cycle|antigen processing and presentation of peptide antigen via MHC class I|antigen processing and presentation of exogenous peptide antigen via MHC class I, TAP-dependent|ATP catabolic process|ubiquitin-dependent protein catabolic process|regulation of cellular amino acid metabolic process|apoptotic process|DNA damage…	protein binding|ATP binding|ATPase activity|protein binding, bridging|	10	-2.3	17.9	0.00518	-4.3	-1.5
ENSG00000179115	FARSA	phenylalanyl-tRNA synthetase, alpha subunit	cytoplasm|cytosol|membrane|	tRNA aminoacylation for protein translation|phenylalanyl-tRNA aminoacylation|gene expression|	tRNA binding|phenylalanine-tRNA ligase activity|protein binding|ATP binding|poly(A) RNA binding|	10	-1.8	17.8	0.00342	-3.4	-1.1
ENSG00000196683	TOMM7	translocase of outer mitochondrial membrane 7 homolog (yeast)	mitochondrion|mitochondrial outer membrane translocase complex|integral component of membrane|	protein targeting to mitochondrion|protein import into mitochondrial matrix|cellular protein metabolic process|	protein binding|protein transmembrane transporter activity|	10	-1.7	17.8	0.0154	-3.3	-1
ENSG00000132109	TRIM21	tripartite motif containing 21	cytoplasmic mRNA processing body|nucleus|cytoplasm|cytosol|SCF ubiquitin ligase complex|ribonucleoprotein complex|	protein polyubiquitination|protein monoubiquitination|cell cycle|protein ubiquitination|protein destabilization|negative regulation of NF-kappaB transcription factor activity|regulation of type I interferon production|positive regulation of type I interferon production|negative regulation of viral transcription|innate immune response|innate immune response|positive regulation of cell cycle|positi…	DNA binding|RNA binding|ubiquitin-protein transferase activity|protein binding|zinc ion binding|ligase activity|	10	-3.6	17.8	0.00521	-7	-1.9
ENSG00000147416	ATP6V1B2	ATPase, H+ transporting, lysosomal 56/58kDa, V1 subunit B2	lysosomal membrane|cytosol|cytosol|plasma membrane|microvillus|endomembrane system|integral component of membrane|proton-transporting V-type ATPase, V1 domain|melanosome|intracellular membrane-bounded organelle|extracellular vesicular exosome|	cellular iron ion homeostasis|insulin receptor signaling pathway|ATP hydrolysis coupled proton transport|proton transport|transferrin transport|ATP metabolic process|interaction with host|transmembrane transport|phagosome maturation|	ATP binding|hydrogen ion transmembrane transporter activity|proton-transporting ATPase activity, rotational mechanism|	10	-3.6	17.7	0.00349	-6.2	-2.2
ENSG00000140598	EFTUD1	elongation factor Tu GTP binding domain containing 1	None	GTP catabolic process|translational elongation|mature ribosome assembly|	translation elongation factor activity|GTPase activity|GTP binding|ribosome binding|	10	-3	17.7	0.00349	-6	-1.2
ENSG00000120539	MASTL	microtubule associated serine/threonine kinase-like	nucleus|nucleoplasm|cytoplasm|centrosome|cleavage furrow|	G2/M transition of mitotic cell cycle|mitotic cell cycle|protein phosphorylation|cellular response to DNA damage stimulus|mitotic nuclear division|negative regulation of protein phosphatase type 2A activity|regulation of cell cycle|	protein serine/threonine kinase activity|ATP binding|kinase activity|protein phosphatase 2A binding|	10	-3.3	17.7	0.00349	-6	-2.1
ENSG00000178409	BEND3	BEN domain containing 3	None	None	None	10	-1.1	17.6	0.0101	-2.2	-0.5
ENSG00000174780	SRP72	signal recognition particle 72kDa	endoplasmic reticulum|signal recognition particle, endoplasmic reticulum targeting|cytosol|	translation|SRP-dependent cotranslational protein targeting to membrane|gene expression|response to drug|cellular protein metabolic process|	signal recognition particle binding|7S RNA binding|poly(A) RNA binding|	10	-1.5	17.6	0.0156	-2.6	-0.9
ENSG00000087085	ACHE	acetylcholinesterase (Yt blood group)	extracellular region|extracellular region|basal lamina|extracellular space|nucleus|endoplasmic reticulum lumen|Golgi apparatus|plasma membrane|cell surface|membrane|cell junction|axon|dendrite|anchored component of membrane|neuromuscular junction|presynaptic membrane|synapse|postsynaptic membrane|perinuclear region of cytoplasm|	acetylcholine catabolic process in synaptic cleft|regulation of receptor recycling|osteoblast development|DNA replication|acetylcholine catabolic process|phospholipid metabolic process|phosphatidylcholine biosynthetic process|cell adhesion|cell adhesion|synaptic transmission|synaptic transmission, cholinergic|nervous system development|synapse assembly|synapse assembly|muscle organ development|ce…	beta-amyloid binding|acetylcholinesterase activity|acetylcholinesterase activity|cholinesterase activity|protein binding|collagen binding|hydrolase activity|serine hydrolase activity|acetylcholine binding|acetylcholine binding|protein homodimerization activity|protein homodimerization activity|laminin binding|protein self-association|	10	-2.1	17.5	0.00363	-3.9	-1
ENSG00000214645	AL162389.1	N/A	None	None	None	10	-1.4	17.5	0.00204	-2.5	-0.9
ENSG00000001497	LAS1L	LAS1-like (S. cerevisiae)	nucleus|cytoplasm|microtubule organizing center|membrane|MLL1 complex|	rRNA processing|	poly(A) RNA binding|	9	-1.7	17.5	0.0101	-3.1	-0.7
ENSG00000177666	PNPLA2	patatin-like phospholipase domain containing 2	endoplasmic reticulum membrane|lipid particle|cytosol|plasma membrane|integral component of membrane|intracellular membrane-bounded organelle|	phospholipid metabolic process|negative regulation of sequestering of triglyceride|positive regulation of triglyceride catabolic process|triglyceride catabolic process|acylglycerol acyl-chain remodeling|small molecule metabolic process|glycerophospholipid biosynthetic process|	triglyceride lipase activity|	10	1	17.5	0.0156	0.6	1.8
ENSG00000126756	UXT	ubiquitously-expressed, prefoldin-like chaperone	gamma-tubulin complex|nucleus|cytoplasm|centrosome|microtubule organizing center|cytoskeleton|prefoldin complex|	negative regulation of transcription from RNA polymerase II promoter|microtubule cytoskeleton organization|transcription, DNA-templated|protein folding|mitochondrion transport along microtubule|centrosome organization|	RNA polymerase II transcription corepressor activity|chromatin binding|protein binding|microtubule binding|beta-tubulin binding|unfolded protein binding|	10	-3	17.5	0.00101	-5.3	-1.6
ENSG00000134371	CDC73	cell division cycle 73	nucleus|Cdc73/Paf1 complex|	negative regulation of transcription from RNA polymerase II promoter|endodermal cell fate commitment|transcription, DNA-templated|mRNA polyadenylation|cell cycle|negative regulation of cell proliferation|histone monoubiquitination|Wnt signaling pathway|stem cell maintenance|positive regulation of Wnt signaling pathway|positive regulation of mRNA 3'-end processing|protein destabilization|positive …	RNA polymerase II core binding|protein binding|	10	-2.6	17.3	0.00105	-5.1	-1.5
ENSG00000164086	DUSP7	dual specificity phosphatase 7	nucleoplasm|cytosol|	inactivation of MAPK activity|inactivation of MAPK activity|toll-like receptor signaling pathway|MyD88-dependent toll-like receptor signaling pathway|MyD88-independent toll-like receptor signaling pathway|toll-like receptor 2 signaling pathway|toll-like receptor 3 signaling pathway|toll-like receptor 4 signaling pathway|toll-like receptor 5 signaling pathway|toll-like receptor 9 signaling pathway…	protein tyrosine phosphatase activity|protein binding|MAP kinase tyrosine/serine/threonine phosphatase activity|	10	-3.2	17.3	0.00373	-6	-1
ENSG00000159377	PSMB4	proteasome (prosome, macropain) subunit, beta type, 4	proteasome complex|nucleus|nucleus|nucleoplasm|cytosol|proteasome core complex|extracellular vesicular exosome|	G1/S transition of mitotic cell cycle|protein polyubiquitination|mitotic cell cycle|antigen processing and presentation of peptide antigen via MHC class I|antigen processing and presentation of exogenous peptide antigen via MHC class I, TAP-dependent|negative regulation of inflammatory response to antigenic stimulus|regulation of cellular amino acid metabolic process|apoptotic process|DNA damage …	lipopolysaccharide binding|threonine-type endopeptidase activity|	10	2.2	17.2	0.00106	1	4.4
ENSG00000198520	C1ORF228	chromosome 1 open reading frame 228	None	None	None	10	1.6	17.1	0.0103	1	3.3
ENSG00000182504	CEP97	centrosomal protein 97kDa	cytoplasm|centrosome|microtubule organizing center|protein complex|	cell projection organization|	protein binding|calmodulin binding|	10	-1.5	17.1	0.0103	-3	1.5
ENSG00000104671	DCTN6	dynactin 6	condensed chromosome kinetochore|centrosome|cytosol|dynactin complex|	antigen processing and presentation of exogenous peptide antigen via MHC class II|	dynein binding|	10	-3.1	17.1	0.0161	-6	-1.3
ENSG00000145982	FARS2	phenylalanyl-tRNA synthetase 2, mitochondrial	mitochondrial matrix|	tRNA aminoacylation for protein translation|phenylalanyl-tRNA aminoacylation|tRNA processing|gene expression|	tRNA binding|magnesium ion binding|phenylalanine-tRNA ligase activity|ATP binding|	10	-2.2	17.1	0.00384	-4.5	-1.6
ENSG00000176142	TMEM39A	transmembrane protein 39A	integral component of membrane|	None	None	10	2	17.1	0.00567	1.2	4.2
ENSG00000131711	MAP1B	microtubule-associated protein 1B	cytoplasm|cytosol|microtubule|microtubule associated complex|plasma membrane|cell junction|dendritic spine|synapse|	microtubule bundle formation|metabolic process|cellular process|dendrite development|negative regulation of intracellular transport|positive regulation of axon extension|mitochondrion transport along microtubule|axon extension|establishment of monopolar cell polarity|	structural molecule activity|protein binding|microtubule binding|hydrolase activity|	10	-3.2	17	0.0162	-6	-1.7
ENSG00000140990	NDUFB10	NADH dehydrogenase (ubiquinone) 1 beta subcomplex, 10, 22kDa	mitochondrial inner membrane|mitochondrial respiratory chain complex I|mitochondrial respiratory chain complex I|extracellular vesicular exosome|	mitochondrial electron transport, NADH to ubiquinone|respiratory electron transport chain|cellular metabolic process|small molecule metabolic process|	protein binding|NADH dehydrogenase (ubiquinone) activity|	9	-3.2	17	0.00386	-6	-1.3
ENSG00000137876	RSL24D1	ribosomal L24 domain containing 1	nucleolus|	ribosome biogenesis|	None	10	-1.1	16.9	0.0039	-2.2	-0.6
ENSG00000145041	VPRBP	Vpr (HIV-1) binding protein	nucleus|cytoplasm|COP9 signalosome|	negative regulation of transcription from RNA polymerase II promoter|transcription, DNA-templated|viral process|protein ubiquitination|B cell differentiation|V(D)J recombination|cell competition in a multicellular organism|histone H2A-T120 phosphorylation|	protein binding|ATP binding|histone kinase activity (H2A-T120 specific)|	9	-1.2	16.9	0.0103	-2.4	-0.7
ENSG00000268172	AL590452.1	N/A	None	None	None	10	0.9	16.7	0.00217	0.5	1.7
ENSG00000100393	EP300	E1A binding protein p300	histone acetyltransferase complex|chromatin|nucleus|nucleoplasm|transcription factor complex|cytoplasm|protein-DNA complex|	G2/M transition of mitotic cell cycle|negative regulation of transcription from RNA polymerase II promoter|mitotic cell cycle|response to hypoxia|somitogenesis|liver development|positive regulation of protein phosphorylation|chromatin organization|transcription, DNA-templated|regulation of transcription, DNA-templated|internal protein amino acid acetylation|apoptotic process|Notch signaling pathw…	RNA polymerase II core promoter proximal region sequence-specific DNA binding|core promoter binding|RNA polymerase II activating transcription factor binding|p53 binding|DNA binding|chromatin binding|transcription coactivator activity|transcription coactivator activity|antigen binding|histone acetyltransferase activity|lysine N-acetyltransferase activity|protein binding|beta-catenin binding|trans…	10	-1.8	16.7	0.00117	-3.6	-0.9
ENSG00000142731	PLK4	polo-like kinase 4	nucleolus|centrosome|centriole|cytosol|cleavage furrow|deuterosome|	G2/M transition of mitotic cell cycle|mitotic cell cycle|protein phosphorylation|centriole replication|peptidyl-tyrosine phosphorylation|positive regulation of centriole replication|trophoblast giant cell differentiation|de novo centriole assembly|	protein serine/threonine kinase activity|protein serine/threonine kinase activity|protein tyrosine kinase activity|protein binding|ATP binding|identical protein binding|	10	-3.7	16.7	0.00397	-6.6	-2.2
ENSG00000110107	PRPF19	pre-mRNA processing factor 19	ubiquitin ligase complex|Prp19 complex|nucleus|cytoplasm|lipid particle|spindle|membrane|nuclear speck|catalytic step 2 spliceosome|	protein polyubiquitination|spliceosomal complex assembly|mRNA splicing, via spliceosome|mRNA splicing, via spliceosome|inner cell mass cell proliferation|DNA repair|lipid biosynthetic process|negative regulation of neuron differentiation|positive regulation of mRNA splicing, via spliceosome|positive regulation of astrocyte differentiation|	DNA binding|ubiquitin-protein transferase activity|protein binding|ubiquitin-ubiquitin ligase activity|identical protein binding|	10	-2.1	16.7	0.00117	-4.1	-1
ENSG00000091640	SPAG7	sperm associated antigen 7	nucleus|	None	nucleic acid binding|	10	-1	16.7	0.0104	-2	-0.5
ENSG00000185883	ATP6V0C	ATPase, H+ transporting, lysosomal 16kDa, V0 subunit c	lysosomal membrane|endosome membrane|integral component of membrane|phagocytic vesicle membrane|proton-transporting V-type ATPase, V0 domain|extracellular vesicular exosome|	cellular iron ion homeostasis|insulin receptor signaling pathway|ATP hydrolysis coupled proton transport|proton transport|viral process|positive regulation of Wnt signaling pathway|transferrin transport|interaction with host|transmembrane transport|phagosome maturation|	protein binding|ubiquitin protein ligase binding|proton-transporting ATP synthase activity, rotational mechanism|proton-transporting ATPase activity, rotational mechanism|	5	-2.2	16.6	0.00616	-3.9	-1.6
ENSG00000178999	AURKB	aurora kinase B	condensed chromosome, centromeric region|condensed nuclear chromosome, centromeric region|nucleus|spindle|cytosol|chromocenter|midbody|midbody|chromosome passenger complex|chromosome passenger complex|intercellular bridge|	negative regulation of transcription from RNA polymerase II promoter|mitotic cell cycle|negative regulation of B cell apoptotic process|protein phosphorylation|aging|cell proliferation|attachment of spindle microtubules to kinetochore|abscission|histone modification|anaphase-promoting complex-dependent proteasomal ubiquitin-dependent protein catabolic process|cytokinesis checkpoint|spindle checkp…	protein serine/threonine kinase activity|protein serine/threonine/tyrosine kinase activity|protein binding|ATP binding|histone serine kinase activity|metal ion binding|	10	-2.5	16.6	0.00404	-4.5	-1.4
ENSG00000147382	FAM58A	family with sequence similarity 58, member A	None	regulation of cyclin-dependent protein serine/threonine kinase activity|regulation of transcription, DNA-templated|	protein binding|protein kinase binding|	10	-1.1	16.6	0.0104	-2.4	-0.5
ENSG00000136942	RPL35	ribosomal protein L35	nucleolus|cytoplasm|cytosol|membrane|cytosolic large ribosomal subunit|	nuclear-transcribed mRNA catabolic process, nonsense-mediated decay|translation|translation|translational initiation|translational elongation|translational termination|SRP-dependent cotranslational protein targeting to membrane|gene expression|viral process|RNA metabolic process|mRNA metabolic process|viral life cycle|viral transcription|cellular protein metabolic process|	mRNA binding|structural constituent of ribosome|poly(A) RNA binding|	10	-2.8	16.6	0.00122	-5.5	-1.8
ENSG00000176476	CCDC101	coiled-coil domain containing 101	Ada2/Gcn5/Ada3 transcription activator complex|SAGA-type complex|	chromatin organization|transcription, DNA-templated|regulation of transcription, DNA-templated|histone H3 acetylation|establishment of protein localization to chromatin|	protein binding|methylated histone binding|	10	-1.1	16.5	0.0105	-3.2	-0.8
ENSG00000224474	AL355490.1	N/A	None	None	None	9	-1.9	16.4	0.00223	-3.6	-1
ENSG00000121940	CLCC1	chloride channel CLIC-like 1	nucleus|endoplasmic reticulum|Golgi apparatus|membrane|integral component of membrane|intracellular membrane-bounded organelle|	chloride transmembrane transport|	chloride channel activity|	10	1.9	16.4	0.00636	1	3.4
ENSG00000111775	COX6A1	cytochrome c oxidase subunit VIa polypeptide 1	mitochondrial inner membrane|mitochondrial respiratory chain complex IV|	generation of precursor metabolites and energy|respiratory electron transport chain|cellular metabolic process|small molecule metabolic process|hydrogen ion transmembrane transport|	cytochrome-c oxidase activity|	8	3.8	16.4	0.00636	2.7	7
ENSG00000257365	FNTB	farnesyltransferase, CAAX box, beta	cytosol|microtubule associated complex|protein farnesyltransferase complex|	phototransduction, visible light|negative regulation of cell proliferation|response to inorganic substance|response to organic cyclic compound|rhodopsin mediated signaling pathway|protein farnesylation|regulation of rhodopsin mediated signaling pathway|response to cytokine|wound healing|positive regulation of cell cycle|positive regulation of fibroblast proliferation|positive regulation of nitric…	farnesyltranstransferase activity|protein farnesyltransferase activity|protein farnesyltransferase activity|protein binding|zinc ion binding|	6	-2.7	16.4	0.00411	-4.8	-1.7
ENSG00000117481	NSUN4	NOP2/Sun domain family, member 4	mitochondrial large ribosomal subunit|	rRNA processing|methylation|	RNA binding|protein binding|methyltransferase activity|	10	2	16.4	0.0105	1.2	3.7
ENSG00000145495	2020-03-06	membrane-associated ring finger (C3HC4) 6, E3 ubiquitin protein ligase	membrane|integral component of endoplasmic reticulum membrane|	protein K48-linked ubiquitination|	ubiquitin-protein transferase activity|ubiquitin-protein transferase activity|zinc ion binding|ligase activity|enzyme binding|ubiquitin conjugating enzyme binding|	9	1.3	16.3	0.00645	0.8	2.6
ENSG00000106089	STX1A	syntaxin 1A (brain)	extracellular region|plasma membrane|integral component of membrane|cell junction|secretory granule|synaptic vesicle membrane|SNARE complex|actomyosin|neuron projection|synaptobrevin 2-SNAP-25-syntaxin-1a-complexin I complex|synaptobrevin 2-SNAP-25-syntaxin-1a-complexin II complex|synaptobrevin 2-SNAP-25-syntaxin-1a complex|	positive regulation of neurotransmitter secretion|energy reserve metabolic process|intracellular protein transport|synaptic transmission|neurotransmitter secretion|response to gravity|glutamate secretion|synaptic vesicle docking involved in exocytosis|calcium ion-dependent exocytosis|cellular protein metabolic process|small molecule metabolic process|positive regulation of exocytosis|regulation o…	SNARE binding|glycoprotein binding|SNAP receptor activity|protein binding|calcium channel inhibitor activity|protein domain specific binding|protein binding, bridging|myosin head/neck binding|ATP-dependent protein binding|protein heterodimerization activity|protein N-terminus binding|calcium-dependent protein binding|	10	2.1	16.3	0.0167	1.1	4
ENSG00000137200	CMTR1	cap methyltransferase 1	nucleus|cytoplasm|	7-methylguanosine mRNA capping|7-methylguanosine mRNA capping|mRNA methylation|cap1 mRNA methylation|	nucleic acid binding|mRNA (nucleoside-2'-O-)-methyltransferase activity|	10	-1.3	16.2	0.0106	-2.4	-0.7
ENSG00000145912	NHP2	NHP2 ribonucleoprotein	nucleus|small nucleolar ribonucleoprotein complex|cytoplasm|Cajal body|	rRNA pseudouridine synthesis|	snoRNA binding|poly(A) RNA binding|	10	-1.3	16.1	0.0169	-2.9	-0.6
ENSG00000170889	RPS9	ribosomal protein S9	nucleus|nucleolus|cytoplasm|cytosol|ribosome|membrane|cytosolic small ribosomal subunit|ribonucleoprotein complex|extracellular vesicular exosome|	nuclear-transcribed mRNA catabolic process, nonsense-mediated decay|translation|translation|translation|translational initiation|translational elongation|translational termination|regulation of translation|SRP-dependent cotranslational protein targeting to membrane|positive regulation of cell proliferation|gene expression|viral process|RNA metabolic process|mRNA metabolic process|viral life cycle…	structural constituent of ribosome|protein binding|rRNA binding|poly(A) RNA binding|translation regulator activity|	10	-2.4	16.1	0.0169	-3.9	-0.7
ENSG00000245848	CEBPA	CCAAT/enhancer binding protein (C/EBP), alpha	nucleus|nuclear matrix|Rb-E2F complex|	urea cycle|negative regulation of transcription from RNA polymerase II promoter|liver development|embryonic placenta development|generation of precursor metabolites and energy|transcription, DNA-templated|transcription, DNA-templated|transcription from RNA polymerase II promoter|acute-phase response|mitochondrion organization|cholesterol metabolic process|negative regulation of cell proliferation…	DNA binding|sequence-specific DNA binding transcription factor activity|RNA polymerase II distal enhancer sequence-specific DNA binding transcription factor activity|protein binding|transcription factor binding|protein complex binding|protein homodimerization activity|sequence-specific DNA binding|transcription regulatory region DNA binding|protein heterodimerization activity|HMG box domain bindi…	10	-1.9	16	0.00146	-4.6	-0.9
ENSG00000136937	NCBP1	nuclear cap binding protein subunit 1, 80kDa	nucleus|nucleoplasm|cytoplasm|mitochondrion|cytosol|mRNA cap binding complex|nuclear cap binding complex|plasma membrane|ribonucleoprotein complex|	nuclear-transcribed mRNA catabolic process, nonsense-mediated decay|nuclear-transcribed mRNA catabolic process, nonsense-mediated decay|nuclear-transcribed mRNA catabolic process, nonsense-mediated decay|spliceosomal snRNP assembly|mRNA splicing, via spliceosome|transcription from RNA polymerase II promoter|transcription elongation from RNA polymerase II promoter|termination of RNA polymerase II …	RNA cap binding|RNA binding|protein binding|poly(A) RNA binding|	9	-2.3	16	0.00108	-4.5	-1.3
ENSG00000265681	RPL17	ribosomal protein L17	nucleus|cytosol|cytosolic large ribosomal subunit|	nuclear-transcribed mRNA catabolic process, nonsense-mediated decay|translation|translation|translational initiation|translational elongation|translational termination|SRP-dependent cotranslational protein targeting to membrane|gene expression|viral process|RNA metabolic process|mRNA metabolic process|viral life cycle|viral transcription|cellular protein metabolic process|	structural constituent of ribosome|poly(A) RNA binding|	10	-1.9	16	0.0169	-3.6	-1.3
ENSG00000064313	TAF2	TAF2 RNA polymerase II, TATA box binding protein (TBP)-associated factor, 150kDa	transcription factor TFIID complex|transcription factor TFIID complex|transcription factor TFTC complex|	G2/M transition of mitotic cell cycle|transcription initiation from RNA polymerase II promoter|proteolysis|response to organic cyclic compound|positive regulation of transcription from RNA polymerase II promoter|	protein binding|metallopeptidase activity|zinc ion binding|transcription regulatory region DNA binding|	9	-1.9	16	0.00146	-3.4	-0.9
ENSG00000138107	ACTR1A	ARP1 actin-related protein 1 homolog A, centractin alpha (yeast)	cytoplasm|centrosome|cytosol|dynactin complex|microtubule associated complex|extracellular vesicular exosome|	G2/M transition of mitotic cell cycle|mitotic cell cycle|vesicle-mediated transport|antigen processing and presentation of exogenous peptide antigen via MHC class II|	ATP binding|	10	2.5	15.9	0.00681	1.6	5
ENSG00000125482	TTF1	transcription termination factor, RNA polymerase I	nucleus|nucleus|nucleoplasm|nucleolus|cytoplasm|plasma membrane|	chromatin remodeling|DNA-templated transcription, termination|regulation of transcription, DNA-templated|transcription from RNA polymerase I promoter|transcription initiation from RNA polymerase I promoter|termination of RNA polymerase I transcription|negative regulation of DNA replication|gene expression|	DNA binding|chromatin binding|	10	-2.1	15.9	0.00681	-4.2	-1.2
ENSG00000268083	AC104534.3	N/A	None	None	None	5	-1.4	15.8	0.00237	-2.8	-0.9
ENSG00000131051	RBM39	RNA binding motif protein 39	nucleus|nucleoplasm|microtubule organizing center|microtubule cytoskeleton|nuclear speck|	transcription, DNA-templated|regulation of transcription, DNA-templated|RNA processing|mRNA processing|RNA splicing|	nucleotide binding|protein binding|poly(A) RNA binding|	10	2.4	15.8	0.00156	1.6	5
ENSG00000035720	STAP1	signal transducing adaptor family member 1	nucleus|cytoplasm|mitochondrion|protein complex|	intracellular protein transport|signal transduction|transmembrane receptor protein tyrosine kinase signaling pathway|positive regulation of signal transduction|membrane fusion|	SH3/SH2 adaptor activity|protein binding|	10	-1.4	15.8	0.0172	-2.7	-0.9
ENSG00000121022	COPS5	COP9 signalosome subunit 5	nucleus|cytoplasm|eukaryotic translation initiation factor 3 complex|synaptic vesicle|COP9 signalosome|cell junction|perinuclear region of cytoplasm|	protein deneddylation|transcription from RNA polymerase II promoter|translation|translational initiation|proteolysis|cullin deneddylation|protein deubiquitination|positive regulation of transcription from RNA polymerase II promoter|regulation of JNK cascade|regulation of cell cycle|exosomal secretion|	transcription coactivator activity|translation initiation factor activity|ubiquitin-specific protease activity|protein binding|metallopeptidase activity|metal ion binding|	10	-1.6	15.7	0.00159	-3.3	-0.9
ENSG00000061676	NCKAP1	NCK-associated protein 1	cytosol|integral component of membrane|SCAR complex|lamellipodium membrane|extracellular vesicular exosome|	in utero embryonic development|somitogenesis|neural tube closure|apoptotic process|zygotic determination of anterior/posterior axis, embryo|central nervous system development|endoderm development|mesodermal cell migration|embryonic body morphogenesis|positive regulation of lamellipodium assembly|Rac protein signal transduction|lamellipodium assembly|establishment or maintenance of actin cytoskele…	protein binding|protein complex binding|Rac GTPase binding|	10	-1.4	15.7	0.00696	-2.6	-0.8
ENSG00000125630	POLR1B	polymerase (RNA) I polypeptide B, 128kDa	nucleoplasm|nucleolus|DNA-directed RNA polymerase I complex|cytoplasm|	transcription from RNA polymerase I promoter|transcription initiation from RNA polymerase I promoter|transcription elongation from RNA polymerase I promoter|termination of RNA polymerase I transcription|embryo implantation|rRNA transcription|embryo development|gene expression|nucleologenesis|	DNA binding|DNA-directed RNA polymerase activity|protein binding|ribonucleoside binding|metal ion binding|	10	-4.6	15.7	0.00159	-8	-0.9
ENSG00000128891	C15ORF57	chromosome 15 open reading frame 57	None	None	None	10	-2.1	15.6	0.00161	-4.3	-1.2
ENSG00000149084	HSD17B12	hydroxysteroid (17-beta) dehydrogenase 12	endoplasmic reticulum membrane|integral component of membrane|extracellular matrix|	fatty acid biosynthetic process|estrogen biosynthetic process|positive regulation of cell-substrate adhesion|triglyceride biosynthetic process|extracellular matrix organization|long-chain fatty-acyl-CoA biosynthetic process|cellular lipid metabolic process|small molecule metabolic process|oxidation-reduction process|	fibronectin binding|estradiol 17-beta-dehydrogenase activity|protein binding|collagen binding|heparin binding|	10	-0.9	15.6	0.0174	-1.7	-0.5
ENSG00000188895	MSL1	male-specific lethal 1 homolog (Drosophila)	nucleus|nucleoplasm|MSL complex|	chromatin organization|histone H4-K16 acetylation|	None	10	2.5	15.6	0.011	1.6	5
ENSG00000179104	TMTC2	transmembrane and tetratricopeptide repeat containing 2	endoplasmic reticulum|integral component of membrane|	None	None	10	-2.8	15.6	0.00707	-5.4	-2
ENSG00000115484	CCT4	chaperonin containing TCP1, subunit 4 (delta)	zona pellucida receptor complex|nucleus|cytoplasm|centrosome|cytosol|chaperonin-containing T-complex|microtubule|melanosome|cell body|extracellular vesicular exosome|	protein folding|binding of sperm to zona pellucida|cellular protein metabolic process|'de novo' posttranslational protein folding|	protein binding|ATP binding|poly(A) RNA binding|unfolded protein binding|	10	-3	15.5	0.00722	-5.6	-2.1
ENSG00000100220	RTCB	RNA 2',3'-cyclic phosphate and 5'-OH ligase	cytoplasm|tRNA-splicing ligase complex|	in utero embryonic development|placenta development|tRNA splicing, via endonucleolytic cleavage and ligation|	RNA ligase (ATP) activity|ATP binding|vinculin binding|poly(A) RNA binding|metal ion binding|	9	-1.8	15.5	0.011	-3.7	-1.1
ENSG00000268632	AC073657.1	N/A	None	None	None	6	-2.2	15.4	0.00244	-3.7	-0.7
ENSG00000214919	AC104472.1	N/A	None	None	None	10	-2.2	15.4	0.00244	-4.3	-0.9
ENSG00000143761	ARF1	ADP-ribosylation factor 1	Golgi membrane|cytosol|plasma membrane|postsynaptic density|sarcomere|cell junction|neuron projection|postsynaptic membrane|perinuclear region of cytoplasm|extracellular vesicular exosome|	regulation of receptor internalization|GTP catabolic process|phospholipid metabolic process|phosphatidylinositol biosynthetic process|cellular copper ion homeostasis|retrograde vesicle-mediated transport, Golgi to ER|post-Golgi vesicle-mediated transport|small GTPase mediated signal transduction|protein transport|viral process|antigen processing and presentation of exogenous peptide antigen via M…	GTPase activity|receptor signaling protein activity|protein binding|GTP binding|poly(A) RNA binding|	10	-1.7	15.4	0.00476	-3.3	-0.9
ENSG00000242372	EIF6	eukaryotic translation initiation factor 6	nucleus|lamin filament|cytoplasm|extracellular vesicular exosome|	ribosomal subunit export from nucleus|translational initiation|mature ribosome assembly|ribosomal large subunit biogenesis|	translation initiation factor activity|protein binding|ribosome binding|ribosomal large subunit binding|	9	-2.6	15.4	0.00111	-5.4	-1.3
ENSG00000140259	MFAP1	microfibrillar-associated protein 1	microfibril|extracellular region|	biological_process|extracellular matrix organization|	protein binding|poly(A) RNA binding|	10	-1.3	15.4	0.0111	-2.5	-0.7
ENSG00000138297	TIMM23	translocase of inner mitochondrial membrane 23 homolog (yeast)	mitochondrion|mitochondrial inner membrane|mitochondrial inner membrane presequence translocase complex|mitochondrial intermembrane space|integral component of mitochondrial inner membrane|	protein targeting to mitochondrion|cellular protein metabolic process|protein transmembrane transport|	protein binding|P-P-bond-hydrolysis-driven protein transmembrane transporter activity|	5	-2.4	15.4	0.0177	-4.7	-1.4
ENSG00000163468	CCT3	chaperonin containing TCP1, subunit 3 (gamma)	zona pellucida receptor complex|cytoplasm|cytosol|chaperonin-containing T-complex|cytoskeleton|microtubule|plasma membrane|cell body|extracellular vesicular exosome|	protein folding|binding of sperm to zona pellucida|cellular protein metabolic process|'de novo' posttranslational protein folding|	protein binding|ATP binding|poly(A) RNA binding|unfolded protein binding|	10	-1.3	15.3	0.00483	-2.4	-0.7
ENSG00000204922	C11ORF83	N/A	None	None	None	10	1.8	15.2	0.00595	1.1	3.4
ENSG00000149554	CHEK1	checkpoint kinase 1	chromosome, telomeric region|chromatin|condensed nuclear chromosome|extracellular space|nucleus|nucleoplasm|replication fork|centrosome|cytosol|intracellular membrane-bounded organelle|	DNA damage checkpoint|DNA damage checkpoint|G2/M transition of mitotic cell cycle|DNA replication|DNA repair|cellular response to DNA damage stimulus|DNA damage induced protein phosphorylation|regulation of double-strand break repair via homologous recombination|regulation of transcription from RNA polymerase II promoter in response to UV-induced DNA damage|peptidyl-threonine phosphorylation|G2 D…	protein serine/threonine kinase activity|protein binding|ATP binding|histone kinase activity (H3-T11 specific)|	10	-1.4	15.2	0.00494	-2.5	-0.7
ENSG00000164327	RICTOR	RPTOR independent companion of MTOR, complex 2	cytosol|TORC2 complex|	positive regulation of endothelial cell proliferation|epidermal growth factor receptor signaling pathway|fibroblast growth factor receptor signaling pathway|embryo development|positive regulation of actin filament polymerization|T cell costimulation|actin cytoskeleton reorganization|TOR signaling|positive regulation of TOR signaling|regulation of Rac GTPase activity|regulation of actin cytoskelet…	protein binding|ribosome binding|	10	2.3	15.2	0.00183	1.4	4.9
ENSG00000153827	TRIP12	thyroid hormone receptor interactor 12	nucleus|nucleus|nucleoplasm|cytoplasm|	DNA repair|cellular response to DNA damage stimulus|embryo development|protein ubiquitination involved in ubiquitin-dependent protein catabolic process|protein ubiquitination involved in ubiquitin-dependent protein catabolic process|protein ubiquitination involved in ubiquitin-dependent protein catabolic process|negative regulation of histone H2A K63-linked ubiquitination|negative regulation of d…	ubiquitin-protein transferase activity|ubiquitin-protein transferase activity|ubiquitin-protein transferase activity|protein binding|ligase activity|thyroid hormone receptor binding|	10	-4.1	15.2	0.00183	-7.4	-2.4
ENSG00000108465	CDK5RAP3	CDK5 regulatory subunit associated protein 3	cellular_component|membrane|	regulation of cyclin-dependent protein serine/threonine kinase activity|brain development|regulation of neuron differentiation|positive regulation of transcription from RNA polymerase II promoter|protein ufmylation|	protein binding|protein kinase binding|	10	-3.2	15.1	0.00775	-5.8	-2.4
ENSG00000213551	DNAJC9	DnaJ (Hsp40) homolog, subfamily C, member 9	nucleus|	social behavior|	None	8	-2.3	15.1	0.00775	-4	-0.8
ENSG00000138592	USP8	ubiquitin specific peptidase 8	acrosomal vesicle|nucleus|cytoplasm|early endosome|cytosol|cytosol|endosome membrane|extrinsic component of plasma membrane|midbody|	mitotic cytokinesis|ubiquitin-dependent protein catabolic process|endosome organization|Ras protein signal transduction|cell proliferation|protein deubiquitination|protein K63-linked deubiquitination|protein K48-linked deubiquitination|	cysteine-type endopeptidase activity|ubiquitin-specific protease activity|protein binding|SH3 domain binding|	9	-1.4	15.1	0.00775	-2.7	-0.9
ENSG00000117877	CD3EAP	CD3e molecule, epsilon associated protein	RNA polymerase I transcription factor complex|nucleus|chromosome|nucleolus|DNA-directed RNA polymerase I complex|cytoplasm|mitochondrion|	transmembrane receptor protein tyrosine kinase signaling pathway|rRNA transcription|	DNA-directed RNA polymerase activity|poly(A) RNA binding|	10	-0.9	15	0.0182	-1.7	-0.5
ENSG00000105671	DDX49	DEAD (Asp-Glu-Ala-Asp) box polypeptide 49	None	ATP catabolic process|	ATP binding|ATP-dependent helicase activity|poly(A) RNA binding|	10	-2.3	15	0.00782	-4.2	-1.1
ENSG00000186141	POLR3C	polymerase (RNA) III (DNA directed) polypeptide C (62kD)	nucleus|nucleoplasm|DNA-directed RNA polymerase III complex|DNA-directed RNA polymerase III complex|cytosol|	regulation of transcription from RNA polymerase III promoter|transcription from RNA polymerase III promoter|transcription elongation from RNA polymerase III promoter|termination of RNA polymerase III transcription|gene expression|positive regulation of type I interferon production|positive regulation of interferon-beta production|innate immune response|positive regulation of innate immune respons…	RNA polymerase III activity|DNA binding|DNA-directed RNA polymerase activity|	10	-4.1	15	0.00116	-7.6	-2.9
ENSG00000111361	EIF2B1	eukaryotic translation initiation factor 2B, subunit 1 alpha, 26kDa	cytoplasm|cytosol|eukaryotic translation initiation factor 2B complex|plasma membrane|membrane|	translation|translational initiation|translational initiation|regulation of translational initiation|response to heat|response to heat|response to glucose|gene expression|oligodendrocyte development|negative regulation of translational initiation in response to stress|response to peptide hormone|positive regulation of GTPase activity|cellular protein metabolic process|cellular response to stimulu…	translation initiation factor activity|guanyl-nucleotide exchange factor activity|protein binding|GTP binding|GDP binding|enzyme regulator activity|	9	-3.5	14.9	0.00118	-6.6	-1.6
ENSG00000188342	GTF2F2	general transcription factor IIF, polypeptide 2, 30kDa	nucleus|nucleoplasm|transcription factor TFIIF complex|microtubule cytoskeleton|	mRNA splicing, via spliceosome|ATP catabolic process|regulation of transcription, DNA-templated|transcription from RNA polymerase II promoter|transcription initiation from RNA polymerase II promoter|transcription elongation from RNA polymerase II promoter|7-methylguanosine mRNA capping|RNA splicing|gene expression|viral process|positive regulation of viral transcription|	DNA binding|protein binding|ATP binding|ATP-dependent helicase activity|	10	-2.3	14.8	0.00803	-4.1	-1.1
ENSG00000164941	INTS8	integrator complex subunit 8	integrator complex|	snRNA processing|	protein binding|	10	-1	14.8	0.0114	-1.8	-0.6
ENSG00000149313	AASDHPPT	aminoadipate-semialdehyde dehydrogenase-phosphopantetheinyl transferase	cytosol|extracellular vesicular exosome|	vitamin metabolic process|water-soluble vitamin metabolic process|macromolecule biosynthetic process|pantothenate metabolic process|small molecule metabolic process|	magnesium ion binding|protein binding|holo-[acyl-carrier-protein] synthase activity|	10	-3.2	14.7	0.00818	-6.8	-1.4
ENSG00000215009	ACSM4	acyl-CoA synthetase medium-chain family member 4	mitochondrial matrix|	fatty acid metabolic process|acyl-CoA metabolic process|	fatty-acyl-CoA synthase activity|ATP binding|metal ion binding|butyrate-CoA ligase activity|	10	-3.6	14.7	0.00818	-7	-2
ENSG00000149925	ALDOA	aldolase A, fructose-bisphosphate	extracellular region|extracellular space|nucleus|cytosol|actin cytoskeleton|membrane|platelet alpha granule lumen|M band|I band|extracellular vesicular exosome|	platelet degranulation|carbohydrate metabolic process|fructose metabolic process|glucose metabolic process|gluconeogenesis|glycolytic process|glycolytic process|glycolytic process|ATP biosynthetic process|striated muscle contraction|actin filament organization|blood coagulation|regulation of cell shape|platelet activation|fructose 1,6-bisphosphate metabolic process|small molecule metabolic proces…	actin binding|fructose-bisphosphate aldolase activity|protein binding|cytoskeletal protein binding|tubulin binding|identical protein binding|poly(A) RNA binding|fructose binding|	9	-1.5	14.7	0.00218	-2.8	-0.9
ENSG00000172115	CYCS	cytochrome c, somatic	protein phosphatase type 2A complex|nucleus|mitochondrion|mitochondrial inner membrane|mitochondrial intermembrane space|cytosol|cytosol|respiratory chain|	apoptotic DNA fragmentation|apoptotic process|activation of cysteine-type endopeptidase activity involved in apoptotic process by cytochrome c|dephosphorylation|respiratory electron transport chain|cellular metabolic process|small molecule metabolic process|cellular respiration|intrinsic apoptotic signaling pathway|	protein serine/threonine phosphatase activity|iron ion binding|protein binding|heme binding|electron transporter, transferring electrons from CoQH2-cytochrome c reductase complex and cytochrome c oxidase complex activity|	10	-3.1	14.7	0.00218	-5.8	-2.1
ENSG00000102710	SUPT20H	suppressor of Ty 20 homolog (S. cerevisiae)	SAGA complex|SAGA-type complex|	chromatin organization|autophagy|gastrulation|regulation of RNA biosynthetic process|	transcription cofactor activity|protein binding|	9	-1.5	14.7	0.00606	-3	-0.6
ENSG00000176953	NFATC2IP	nuclear factor of activated T-cells, cytoplasmic, calcineurin-dependent 2 interacting protein	nucleus|cytoplasm|	cytokine production|regulation of transcription, DNA-templated|	None	10	-3.6	14.6	0.00828	-7	-2.1
ENSG00000073536	NLE1	notchless homolog 1 (Drosophila)	nucleus|nucleolus|	inner cell mass cell differentiation|Notch signaling pathway|positive regulation of canonical Wnt signaling pathway|negative regulation of cysteine-type endopeptidase activity involved in apoptotic signaling pathway|	None	10	-3.8	14.6	0.0012	-7	-2
ENSG00000170325	PRDM10	PR domain containing 10	nucleus|	transcription, DNA-templated|regulation of transcription, DNA-templated|methylation|	DNA binding|methyltransferase activity|metal ion binding|	10	-1.1	14.6	0.0189	-2.4	-0.6
ENSG00000141564	RPTOR	regulatory associated protein of MTOR, complex 1	cytoplasm|lysosome|lysosomal membrane|cytosol|TORC1 complex|	positive regulation of endothelial cell proliferation|cell cycle arrest|insulin receptor signaling pathway|regulation of cell size|cell growth|cellular response to nutrient levels|TOR signaling|positive regulation of TOR signaling|positive regulation of transcription from RNA polymerase III promoter|cellular response to amino acid stimulus|positive regulation of protein serine/threonine kinase ac…	RNA polymerase III type 1 promoter DNA binding|RNA polymerase III type 2 promoter DNA binding|RNA polymerase III type 3 promoter DNA binding|TFIIIC-class transcription factor binding|protein binding|protein kinase binding|protein complex binding|14-3-3 protein binding|	10	-2.2	14.6	0.00226	-4.3	-1.1
ENSG00000142669	SH3BGRL3	SH3 domain binding glutamate-rich protein like 3	nucleus|cytoplasm|lamellipodium|extracellular vesicular exosome|	regulation of actin filament depolymerization|positive regulation of Rho GTPase activity|regulation of actin cytoskeleton organization|regulation of blood vessel endothelial cell migration|cell redox homeostasis|oxidation-reduction process|	Rho GTPase activator activity|electron carrier activity|protein disulfide oxidoreductase activity|semaphorin receptor binding|	10	1.7	14.6	0.0114	1	2.9
ENSG00000131652	THOC6	THO complex 6 homolog (Drosophila)	transcription export complex|THO complex|THO complex part of transcription export complex|nucleus|nuclear speck|	mRNA processing|mRNA export from nucleus|apoptotic process|central nervous system development|RNA splicing|negative regulation of apoptotic process|viral mRNA export from host cell nucleus|	RNA binding|	10	-1.1	14.6	0.0114	-2.3	-0.5
ENSG00000254462	TMX2-CTNND1	TMX2-CTNND1 readthrough (NMD candidate)	None	None	None	5	-2.3	14.6	0.00269	-4	-1.2
ENSG00000175505	CLCF1	cardiotrophin-like cytokine factor 1	extracellular region|extracellular region|extracellular vesicular exosome|CRLF-CLCF1 complex|CNTFR-CLCF1 complex|	positive regulation of immunoglobulin production|cell surface receptor signaling pathway|JAK-STAT cascade|positive regulation of cell proliferation|cytokine-mediated signaling pathway|B cell differentiation|positive regulation of B cell proliferation|positive regulation of tyrosine phosphorylation of Stat3 protein|positive regulation of tyrosine phosphorylation of Stat3 protein|negative regulatio…	receptor binding|cytokine activity|cytokine activity|ciliary neurotrophic factor receptor binding|ciliary neurotrophic factor receptor binding|protein binding|growth factor activity|protein heterodimerization activity|	10	-1.4	14.5	0.0115	-2.6	-0.6
ENSG00000178741	COX5A	cytochrome c oxidase subunit Va	mitochondrial inner membrane|extracellular vesicular exosome|	respiratory electron transport chain|cellular metabolic process|small molecule metabolic process|hydrogen ion transmembrane transport|hydrogen ion transmembrane transport|	cytochrome-c oxidase activity|electron carrier activity|metal ion binding|	10	-1.7	14.5	0.00594	-2.9	-1.1
ENSG00000137714	FDX1	ferredoxin 1	mitochondrion|mitochondrial matrix|	steroid biosynthetic process|cholesterol metabolic process|hormone biosynthetic process|small molecule metabolic process|oxidation-reduction process|	iron ion binding|electron carrier activity|2 iron, 2 sulfur cluster binding|	10	1.1	14.5	0.00594	0.6	1.9
ENSG00000109061	MYH1	myosin, heavy chain 1, skeletal muscle, adult	muscle myosin complex|intercalated disc|A band|myosin filament|cytoplasmic ribonucleoprotein granule|	muscle contraction|metabolic process|	motor activity|actin binding|calmodulin binding|ATP binding|	10	1.2	14.5	0.0192	0.7	2.6
ENSG00000076201	PTPN23	protein tyrosine phosphatase, non-receptor type 23	nucleus|cytoplasm|endosome|early endosome|cytoplasmic membrane-bounded vesicle|ciliary basal body|extracellular vesicular exosome|	protein transport|regulation of cell migration|peptidyl-tyrosine dephosphorylation|ubiquitin-dependent protein catabolic process via the multivesicular body sorting pathway|cilium morphogenesis|	protein tyrosine phosphatase activity|protein binding|	10	2.2	14.5	0.00594	1.5	4
ENSG00000115839	RAB3GAP1	RAB3 GTPase activating protein subunit 1 (catalytic)	cytoplasm|extracellular vesicular exosome|	brain development|hypothalamus development|positive regulation of Rab GTPase activity|positive regulation of Rab GTPase activity|lipid particle organization|camera-type eye development|regulation of GTPase activity|face morphogenesis|	Rab GTPase activator activity|Rab GTPase binding|	10	-0.8	14.5	0.0115	-1.6	-0.4
ENSG00000132359	RAP1GAP2	RAP1 GTPase activating protein 2	cytoplasm|centrosome|cytosol|nuclear membrane|perinuclear region of cytoplasm|	positive regulation of GTPase activity|regulation of small GTPase mediated signal transduction|	GTPase activator activity|	10	2.2	14.5	0.0192	1.5	4
ENSG00000138385	SSB	Sjogren syndrome antigen B (autoantigen La)	nucleus|ribonucleoprotein complex|	tRNA modification|histone mRNA metabolic process|	tRNA binding|nucleotide binding|mRNA binding|protein binding|poly(A) RNA binding|	10	-2.3	14.5	0.00594	-4.2	-1
ENSG00000124596	OARD1	O-acyl-ADP-ribose deacylase 1	None	purine nucleoside metabolic process|	purine nucleoside binding|protein binding|deacetylase activity|	9	2.5	14.4	0.0116	1.4	4.9
ENSG00000149262	INTS4	integrator complex subunit 4	integrator complex|	snRNA processing|	protein binding|	10	-2.5	14.3	0.0117	-4.7	-1.8
ENSG00000100142	POLR2F	polymerase (RNA) II (DNA directed) polypeptide F	nucleus|nucleoplasm|DNA-directed RNA polymerase II, core complex|DNA-directed RNA polymerase III complex|nucleolus|DNA-directed RNA polymerase I complex|cytosol|	mRNA splicing, via spliceosome|DNA repair|transcription-coupled nucleotide-excision repair|nucleotide-excision repair|transcription from RNA polymerase I promoter|transcription from RNA polymerase II promoter|transcription from RNA polymerase II promoter|transcription initiation from RNA polymerase II promoter|transcription elongation from RNA polymerase II promoter|7-methylguanosine mRNA capping…	RNA polymerase I activity|RNA polymerase II activity|RNA polymerase III activity|DNA binding|	10	-5	14.3	0.00255	-10	-3.9
ENSG00000119318	RAD23B	RAD23 homolog B (S. cerevisiae)	proteasome complex|nucleus|nucleoplasm|cytoplasm|XPC complex|	nucleotide-excision repair, DNA damage recognition|nucleotide-excision repair, DNA damage recognition|nucleotide-excision repair, DNA damage removal|DNA repair|nucleotide-excision repair|nucleotide-excision repair|spermatogenesis|regulation of proteasomal ubiquitin-dependent protein catabolic process|proteasome-mediated ubiquitin-dependent protein catabolic process|	damaged DNA binding|single-stranded DNA binding|protein binding|polyubiquitin binding|	10	-2.9	14.3	0.00255	-5.6	-1.8
ENSG00000117748	RPA2	replication protein A2, 32kDa	chromosome, telomeric region|nucleus|nucleoplasm|DNA replication factor A complex|DNA replication factor A complex|PML body|PML body|site of double-strand break|	G1/S transition of mitotic cell cycle|mitotic cell cycle|nucleotide-excision repair, DNA damage removal|telomere maintenance via recombination|telomere maintenance|telomere maintenance|double-strand break repair via homologous recombination|double-strand break repair via homologous recombination|DNA recombinase assembly|DNA replication|DNA replication|DNA replication|DNA strand elongation involve…	damaged DNA binding|single-stranded DNA binding|single-stranded DNA binding|single-stranded DNA binding|protein binding|enzyme binding|protein phosphatase binding|ubiquitin protein ligase binding|protein N-terminus binding|	10	-2.7	14.3	0.00255	-5	4.2
ENSG00000161016	RPL8	ribosomal protein L8	cytosol|membrane|cytosolic large ribosomal subunit|	nuclear-transcribed mRNA catabolic process, nonsense-mediated decay|translation|translation|translational initiation|translational elongation|translational termination|SRP-dependent cotranslational protein targeting to membrane|gene expression|viral process|RNA metabolic process|mRNA metabolic process|viral life cycle|viral transcription|cellular protein metabolic process|	RNA binding|structural constituent of ribosome|rRNA binding|poly(A) RNA binding|	10	-1.1	14.3	0.00627	-2.3	-0.6
ENSG00000120833	SOCS2	suppressor of cytokine signaling 2	cytoplasm|cytosol|	regulation of cell growth|JAK-STAT cascade|aging|regulation of signal transduction|positive regulation of signal transduction|protein ubiquitination|response to estradiol|cellular response to hormone stimulus|negative regulation of apoptotic process|negative regulation of JAK-STAT cascade|growth hormone receptor signaling pathway|JAK-STAT cascade involved in growth hormone signaling pathway|	SH3/SH2 adaptor activity|growth hormone receptor binding|insulin-like growth factor receptor binding|protein binding|JAK pathway signal transduction adaptor activity|	10	2.5	14.3	0.00255	0.9	4.8
ENSG00000163781	TOPBP1	topoisomerase (DNA) II binding protein 1	condensed nuclear chromosome|spindle pole|male germ cell nucleus|nucleus|chromosome|cytoplasm|microtubule organizing center|plasma membrane|PML body|	DNA metabolic process|DNA repair|cellular response to DNA damage stimulus|response to ionizing radiation|	DNA binding|protein binding|protein C-terminus binding|identical protein binding|	10	-3.1	14.3	0.00255	-5.8	-2.1
ENSG00000169246	NPIPB3	nuclear pore complex interacting protein family, member B3	cellular_component|integral component of membrane|	biological_process|	molecular_function|	3	-2.4	14.2	0.00344	-4	-1.9
ENSG00000123728	RAP2C	RAP2C, member of RAS oncogene family	cytoplasm|cytosol|plasma membrane|recycling endosome membrane|extracellular vesicular exosome|	GTP catabolic process|negative regulation of cell migration|positive regulation of protein autophosphorylation|Rap protein signal transduction|regulation of protein tyrosine kinase activity|regulation of RNA biosynthetic process|	transcription coactivator activity|GTP binding|GDP binding|	10	2.7	14.2	0.0118	1.8	5
ENSG00000116560	SFPQ	splicing factor proline/glutamine-rich	None	None	None	10	3.2	14.2	0.00262	1.3	5.9
ENSG00000156970	BUB1B	BUB1 mitotic checkpoint serine/threonine kinase B	kinetochore|kinetochore|kinetochore|kinetochore|condensed chromosome kinetochore|condensed nuclear chromosome kinetochore|condensed chromosome outer kinetochore|anaphase-promoting complex|cytoplasm|microtubule organizing center|cytosol|perinuclear region of cytoplasm|spindle midzone|	mitotic cell cycle|protein phosphorylation|apoptotic process|cell cycle|spindle organization|mitotic nuclear division|metaphase/anaphase transition of mitotic cell cycle|mitotic cell cycle checkpoint|mitotic spindle assembly checkpoint|cell proliferation|anaphase-promoting complex-dependent proteasomal ubiquitin-dependent protein catabolic process|protein localization to kinetochore|phosphatidyli…	protein kinase activity|protein serine/threonine kinase activity|protein binding|ATP binding|	10	-1.3	14.1	0.00672	-2.4	-0.6
ENSG00000187479	C11ORF96	chromosome 11 open reading frame 96	None	None	None	10	2.5	14.1	0.0119	1	4.7
ENSG00000169710	FASN	fatty acid synthase	cytoplasm|mitochondrion|Golgi apparatus|cytosol|plasma membrane|membrane|melanosome|glycogen granule|extracellular vesicular exosome|	osteoblast differentiation|acetyl-CoA metabolic process|energy reserve metabolic process|fatty acid metabolic process|fatty acid biosynthetic process|vitamin metabolic process|water-soluble vitamin metabolic process|pantothenate metabolic process|triglyceride biosynthetic process|positive regulation of cellular metabolic process|long-chain fatty-acyl-CoA biosynthetic process|cellular lipid metabo…	fatty acid synthase activity|[acyl-carrier-protein] S-acetyltransferase activity|[acyl-carrier-protein] S-malonyltransferase activity|3-oxoacyl-[acyl-carrier-protein] synthase activity|3-oxoacyl-[acyl-carrier-protein] reductase (NADPH) activity|3-hydroxypalmitoyl-[acyl-carrier-protein] dehydratase activity|enoyl-[acyl-carrier-protein] reductase (NADPH, B-specific) activity|oleoyl-[acyl-carrier-pr…	10	-1.3	14.1	0.0027	-2.6	-0.7
ENSG00000121957	GPSM2	G-protein signaling modulator 2	nucleus|cytoplasm|cell cortex|apical part of cell|	establishment of mitotic spindle orientation|G-protein coupled receptor signaling pathway|regulation of catalytic activity|lung epithelial cell differentiation|	protein binding|GTPase regulator activity|identical protein binding|	10	3.3	14.1	0.00883	1.6	6.3
ENSG00000104299	INTS9	integrator complex subunit 9	nucleus|cytoplasm|integrator complex|	snRNA processing|	protein binding|hydrolase activity|	9	-2.5	14.1	0.00883	-4.7	-1.7
ENSG00000005156	LIG3	ligase III, DNA, ATP-dependent	synaptonemal complex|nucleus|nucleoplasm|chromosome|	lagging strand elongation|DNA repair|base-excision repair|base-excision repair, DNA ligation|nucleotide-excision repair|double-strand break repair via nonhomologous end joining|reciprocal meiotic recombination|spermatogenesis|mitochondrial DNA repair|negative regulation of DNA recombination|	DNA binding|DNA ligase activity|DNA ligase (ATP) activity|protein binding|ATP binding|zinc ion binding|	10	2.3	14.1	0.0027	0.7	4.5
ENSG00000124171	PARD6B	par-6 family cell polarity regulator beta	nucleus|cytoplasm|cytosol|plasma membrane|plasma membrane|tight junction|cell cortex|protein complex|apical part of cell|extracellular vesicular exosome|	protein complex assembly|cell-cell junction assembly|cell cycle|establishment or maintenance of cell polarity|axonogenesis|regulation of cell migration|cell junction assembly|cell-cell junction organization|cell division|tight junction assembly|	protein binding|	10	2.7	14.1	0.0027	0.9	5.2
ENSG00000196230	TUBB	tubulin, beta class I	nucleus|nuclear envelope lumen|cytosol|cytoskeleton|microtubule|microtubule|cytoplasmic ribonucleoprotein granule|cell body|extracellular vesicular exosome|	G2/M transition of mitotic cell cycle|mitotic cell cycle|GTP catabolic process|cellular component movement|microtubule-based process|cellular process|cytoskeleton-dependent intracellular transport|natural killer cell mediated cytotoxicity|spindle assembly|protein polymerization|cell division|	GTPase activity|structural molecule activity|structural constituent of cytoskeleton|protein binding|GTP binding|protein domain specific binding|protein complex binding|GTPase activating protein binding|MHC class I protein binding|	10	-1.6	14.1	0.00672	-3.1	-0.7
ENSG00000186146	DEFB131	defensin, beta 131	extracellular region|	defense response to bacterium|	None	4	2.2	14	0.00285	1.8	4
ENSG00000103342	GSPT1	G1 to S phase transition 1	intracellular|	G1/S transition of mitotic cell cycle|nuclear-transcribed mRNA catabolic process, nonsense-mediated decay|GTP catabolic process|GTP catabolic process|translational termination|protein methylation|	translation release factor activity|GTPase activity|protein binding|GTP binding|poly(A) RNA binding|	10	-1.6	14	0.00276	-2.8	-0.9
ENSG00000164587	RPS14	ribosomal protein S14	nucleolus|mitochondrion|cytosol|membrane|cytosolic small ribosomal subunit|extracellular vesicular exosome|	ribosomal small subunit assembly|ribosomal small subunit assembly|negative regulation of transcription from RNA polymerase II promoter|nuclear-transcribed mRNA catabolic process, nonsense-mediated decay|translation|translation|translation|translational initiation|translational elongation|translational termination|regulation of translation|SRP-dependent cotranslational protein targeting to membran…	RNA binding|structural constituent of ribosome|poly(A) RNA binding|translation regulator activity|mRNA 5'-UTR binding|	10	-1.7	14	0.0202	-3.5	-0.8
ENSG00000178605	GTPBP6	GTP binding protein 6 (putative)	None	None	GTP binding|metal ion binding|	10	1.3	13.9	0.00352	0.7	2.6
ENSG00000105438	KDELR1	KDEL (Lys-Asp-Glu-Leu) endoplasmic reticulum protein retention receptor 1	endoplasmic reticulum membrane|endoplasmic reticulum-Golgi intermediate compartment|cis-Golgi network|membrane|integral component of membrane|COPI-coated vesicle membrane|endoplasmic reticulum-Golgi intermediate compartment membrane|	protein retention in ER lumen|intracellular protein transport|vesicle-mediated transport|	KDEL sequence binding|	10	2.3	13.9	0.00905	1.1	4.7
ENSG00000162510	MATN1	matrilin 1, cartilage matrix protein	extracellular region|proteinaceous extracellular matrix|	growth plate cartilage chondrocyte morphogenesis|protein complex assembly|extracellular matrix organization|regulation of bone mineralization|	extracellular matrix structural constituent|protein binding|	10	2.3	13.9	0.0122	1.3	3.8
ENSG00000105402	NAPA	N-ethylmaleimide-sensitive factor attachment protein, alpha	cytosol|membrane|synaptobrevin 2-SNAP-25-syntaxin-1a complex|extracellular vesicular exosome|	intracellular protein transport|intra-Golgi vesicle-mediated transport|post-Golgi vesicle-mediated transport|brain development|regulation of synaptic vesicle priming|neuron differentiation|synaptic transmission, glutamatergic|SNARE complex disassembly|apical protein localization|membrane organization|membrane fusion|	protein binding|syntaxin binding|	10	-2.4	13.9	0.00905	-4.6	-1.5
ENSG00000009790	TRAF3IP3	TRAF3 interacting protein 3	integral component of membrane|	None	protein binding|	10	-3.4	13.9	0.00711	-6	-2.3
ENSG00000153339	TRAPPC8	trafficking protein particle complex 8	Golgi apparatus|	vesicle-mediated transport|	protein binding|	9	-2.1	13.9	0.00905	-4.3	-1.1
ENSG00000263417	GTSCR1	Gilles de la Tourette syndrome chromosome region, candidate 1 (non-protein coding)	integral component of membrane|	None	None	10	-3.3	13.8	0.00353	-6	-1.9
ENSG00000125686	MED1	mediator complex subunit 1	chromatin|nucleus|nucleoplasm|nucleolus|membrane|mediator complex|mediator complex|protein-DNA complex|	negative regulation of transcription from RNA polymerase II promoter|cell morphogenesis|angiogenesis|liver development|embryonic placenta development|lens development in camera-type eye|thyroid hormone mediated signaling pathway|ventricular trabecula myocardium morphogenesis|retinal pigment epithelium development|DNA replication|regulation of transcription from RNA polymerase I promoter|transcrip…	RNA polymerase II core promoter proximal region sequence-specific DNA binding|sequence-specific DNA binding RNA polymerase II transcription factor activity|core promoter binding|RNA polymerase II transcription cofactor activity|chromatin binding|transcription cofactor activity|transcription coactivator activity|transcription coactivator activity|receptor activity|protein binding|transcription fac…	10	-1.2	13.8	0.00731	-1.9	-0.6
ENSG00000100138	NHP2L1	NHP2 non-histone chromosome protein 2-like 1 (S. cerevisiae)	nucleus|nucleoplasm|spliceosomal complex|nucleolus|box C/D snoRNP complex|	mRNA splicing, via spliceosome|RNA splicing|gene expression|ribosome biogenesis|	RNA binding|protein binding|snoRNA binding|poly(A) RNA binding|	8	-1.9	13.8	0.00731	-3.6	-1
ENSG00000144840	RABL3	RAB, member of RAS oncogene family-like 3	None	small GTPase mediated signal transduction|	GTP binding|	10	-1	13.8	0.00922	-1.8	-0.5
ENSG00000008282	SYPL1	synaptophysin-like 1	integral component of plasma membrane|integral component of membrane|secretory granule|integral component of synaptic vesicle membrane|cytoplasmic vesicle membrane|melanosome|extracellular vesicular exosome|	transport|synaptic transmission|	transporter activity|	10	-3.1	13.8	0.0204	-6	-1
ENSG00000162738	VANGL2	VANGL planar cell polarity protein 2	plasma membrane|cell-cell junction|integral component of membrane|basolateral plasma membrane|apical plasma membrane|lateral plasma membrane|cell pole|	establishment of planar polarity|neural tube closure|hair follicle development|heart looping|membranous septum morphogenesis|muscular septum morphogenesis|planar cell polarity pathway involved in axis elongation|Rho protein signal transduction|anterior/posterior pattern specification|convergent extension involved in neural plate elongation|glomerulus development|regulation of actin cytoskeleton o…	None	10	-3	13.7	0.00653	-6	-2
ENSG00000196873	CBWD3	COBW domain containing 3	None	None	ATP binding|	10	-2.1	13.6	0.0125	-3.9	-1.4
ENSG00000168906	MAT2A	methionine adenosyltransferase II, alpha	cytosol|methionine adenosyltransferase complex|	sulfur amino acid metabolic process|S-adenosylmethionine biosynthetic process|S-adenosylmethionine biosynthetic process|one-carbon metabolic process|xenobiotic metabolic process|methylation|cellular nitrogen compound metabolic process|small molecule metabolic process|	methionine adenosyltransferase activity|protein binding|ATP binding|metal ion binding|	10	-2.3	13.6	0.00762	-4	-1.5
ENSG00000233024	NPIPA7	nuclear pore complex interacting protein family, member A7	None	None	None	7	-2.6	13.6	0.00356	-4.8	-1.4
ENSG00000031698	SARS	seryl-tRNA synthetase	cytoplasm|mitochondrion|cytosol|extracellular vesicular exosome|	translation|tRNA aminoacylation for protein translation|seryl-tRNA aminoacylation|tRNA processing|gene expression|selenocysteinyl-tRNA(Sec) biosynthetic process|	RNA binding|serine-tRNA ligase activity|ATP binding|	10	-3.4	13.6	0.00762	-6	-1.6
ENSG00000062650	WAPAL	wings apart-like homolog (Drosophila)	chromosome, centromeric region|chromatin|synaptonemal complex|nucleus|nucleoplasm|chromosome|cytoplasm|cytosol|cohesin complex|microtubule cytoskeleton|intracellular membrane-bounded organelle|	mitotic cell cycle|mitotic nuclear division|negative regulation of DNA replication|response to toxic substance|viral process|negative regulation of chromatin binding|negative regulation of sister chromatid cohesion|protein localization to chromatin|regulation of cohesin localization to chromatin|	protein binding|	10	-2.4	13.6	0.0125	-4.7	-1.8
ENSG00000203286	AL365202.1	N/A	None	None	None	9	-1.2	13.5	0.00305	-2.6	-0.7
ENSG00000128524	ATP6V1F	ATPase, H+ transporting, lysosomal 14kDa, V1 subunit F	cytosol|membrane|proton-transporting two-sector ATPase complex|vacuolar proton-transporting V-type ATPase complex|proton-transporting V-type ATPase, V1 domain|extracellular vesicular exosome|	ATP catabolic process|cellular iron ion homeostasis|insulin receptor signaling pathway|ATP hydrolysis coupled proton transport|proton transport|transferrin transport|interaction with host|transmembrane transport|phagosome maturation|	protein binding|hydrogen ion transmembrane transporter activity|ATPase activity, uncoupled|proton-transporting ATPase activity, rotational mechanism|	10	-2	13.5	0.00963	-3.8	-1.4
ENSG00000167986	DDB1	damage-specific DNA binding protein 1, 127kDa	extracellular space|nucleus|nucleoplasm|cytoplasm|Cul4A-RING E3 ubiquitin ligase complex|Cul4B-RING E3 ubiquitin ligase complex|extracellular vesicular exosome|Cul4-RING E3 ubiquitin ligase complex|	nucleotide-excision repair, DNA damage removal|DNA repair|nucleotide-excision repair|viral process|Wnt signaling pathway|histone H2A monoubiquitination|protein ubiquitination involved in ubiquitin-dependent protein catabolic process|proteasome-mediated ubiquitin-dependent protein catabolic process|UV-damage excision repair|regulation of mitotic cell cycle phase transition|	DNA binding|damaged DNA binding|protein binding|	10	-3.9	13.5	0.00319	-7.1	-1.8
ENSG00000214511	HIGD1C	HIG1 hypoxia inducible domain family, member 1C	integral component of membrane|	None	None	8	-2.3	13.5	0.00358	-4.8	-1.5
ENSG00000177700	POLR2L	polymerase (RNA) II (DNA directed) polypeptide L, 7.6kDa	nucleus|nucleoplasm|DNA-directed RNA polymerase II, core complex|DNA-directed RNA polymerase III complex|DNA-directed RNA polymerase I complex|cytosol|	mRNA splicing, via spliceosome|DNA repair|transcription-coupled nucleotide-excision repair|nucleotide-excision repair|regulation of transcription from RNA polymerase I promoter|transcription from RNA polymerase I promoter|transcription from RNA polymerase II promoter|transcription from RNA polymerase II promoter|transcription initiation from RNA polymerase II promoter|transcription elongation fro…	RNA polymerase I activity|RNA polymerase II activity|RNA polymerase III activity|DNA binding|DNA-directed RNA polymerase activity|zinc ion binding|	10	-1.9	13.5	0.00319	-3.7	-1.1
ENSG00000119414	PPP6C	protein phosphatase 6, catalytic subunit	cytosol|	G1/S transition of mitotic cell cycle|protein dephosphorylation|	protein serine/threonine phosphatase activity|protein binding|metal ion binding|	9	-2.9	13.5	0.00774	-6	-1.5
ENSG00000117472	TSPAN1	tetraspanin 1	cytoplasm|lysosomal membrane|plasma membrane|membrane|integral component of membrane|vesicle|perinuclear region of cytoplasm|extracellular vesicular exosome|	cell proliferation|cell migration|positive regulation of endocytosis|protein stabilization|thiamine transmembrane transport|	protein binding|thiamine uptake transmembrane transporter activity|	8	1.3	13.5	0.00358	0.6	2.5
ENSG00000123416	TUBA1B	tubulin, alpha 1b	microtubule|microtubule|cytoplasmic microtubule|extracellular vesicular exosome|	microtubule cytoskeleton organization|GTP catabolic process|protein folding|microtubule-based process|cytoskeleton-dependent intracellular transport|cellular protein metabolic process|'de novo' posttranslational protein folding|protein polymerization|cell division|cellular response to interleukin-4|	double-stranded RNA binding|GTPase activity|structural molecule activity|structural constituent of cytoskeleton|protein binding|GTP binding|	10	-2	13.5	0.00774	-3.8	-1.4
ENSG00000100219	XBP1	X-box binding protein 1	nucleus|nucleoplasm|	regulation of transcription, DNA-templated|transcription from RNA polymerase II promoter|immune response|activation of signaling protein activity involved in unfolded protein response|endoplasmic reticulum unfolded protein response|exocrine pancreas development|response to drug|cellular protein metabolic process|response to electrical stimulus|serotonin secretion, neurotransmission|epithelial cel…	DNA binding|sequence-specific DNA binding transcription factor activity|sequence-specific DNA binding|	10	-1.2	13.5	0.00963	-1.9	-0.7
ENSG00000204256	BRD2	bromodomain containing 2	nucleus|cytoplasm|	nucleosome assembly|transcription, DNA-templated|regulation of transcription from RNA polymerase II promoter|spermatogenesis|chromatin modification|	chromatin binding|protein binding|lysine-acetylated histone binding|	10	-1.3	13.4	0.0079	-2.5	-0.6
ENSG00000119383	PPP2R4	protein phosphatase 2A activator, regulatory subunit 4	protein phosphatase type 2A complex|nucleus|cytoplasm|calcium channel complex|extracellular vesicular exosome|	protein peptidyl-prolyl isomerization|protein peptidyl-prolyl isomerization|ATP catabolic process|protein folding|mitotic spindle organization in nucleus|negative regulation of phosphoprotein phosphatase activity|positive regulation of phosphoprotein phosphatase activity|positive regulation of protein dephosphorylation|negative regulation of protein dephosphorylation|positive regulation of apopto…	peptidyl-prolyl cis-trans isomerase activity|receptor binding|ATP binding|protein tyrosine phosphatase activator activity|protein phosphatase type 2A regulator activity|protein phosphatase type 2A regulator activity|ATPase activity|protein homodimerization activity|protein heterodimerization activity|protein phosphatase 2A binding|	10	-1.1	13.4	0.0079	-2.3	-0.5
ENSG00000100804	PSMB5	proteasome (prosome, macropain) subunit, beta type, 5	proteasome complex|nucleus|nucleoplasm|cytosol|proteasome core complex|extracellular vesicular exosome|	G1/S transition of mitotic cell cycle|protein polyubiquitination|mitotic cell cycle|antigen processing and presentation of peptide antigen via MHC class I|antigen processing and presentation of exogenous peptide antigen via MHC class I, TAP-dependent|regulation of cellular amino acid metabolic process|apoptotic process|DNA damage response, signal transduction by p53 class mediator resulting in ce…	threonine-type endopeptidase activity|protein binding|	10	-3.6	13.4	0.00332	-6.5	-2.1
ENSG00000137818	RPLP1	ribosomal protein, large, P1	cytoplasm|cytosol|cytosolic large ribosomal subunit|extracellular vesicular exosome|	nuclear-transcribed mRNA catabolic process, nonsense-mediated decay|translation|translation|translational initiation|translational elongation|translational termination|SRP-dependent cotranslational protein targeting to membrane|gene expression|viral process|RNA metabolic process|mRNA metabolic process|viral life cycle|viral transcription|cellular protein metabolic process|	RNA binding|structural constituent of ribosome|protein binding|	9	-2.1	13.4	0.00978	-4.1	-0.9
ENSG00000177600	RPLP2	ribosomal protein, large, P2	cytosol|membrane|cytosolic large ribosomal subunit|extracellular vesicular exosome|	nuclear-transcribed mRNA catabolic process, nonsense-mediated decay|translation|translation|translational initiation|translational elongation|translational termination|SRP-dependent cotranslational protein targeting to membrane|gene expression|viral process|RNA metabolic process|mRNA metabolic process|viral life cycle|viral transcription|cellular protein metabolic process|	RNA binding|structural constituent of ribosome|	10	-2.5	13.4	0.021	-4.4	-1
ENSG00000180104	EXOC3	exocyst complex component 3	exocyst|secretory granule membrane|	exocytosis|protein transport|cellular protein metabolic process|membrane organization|	protein binding|	10	-1.8	13.3	0.00993	-3.5	-1.1
ENSG00000079459	FDFT1	farnesyl-diphosphate farnesyltransferase 1	endoplasmic reticulum|endoplasmic reticulum membrane|integral component of membrane|	steroid biosynthetic process|cholesterol biosynthetic process|isoprenoid biosynthetic process|cellular lipid metabolic process|small molecule metabolic process|farnesyl diphosphate metabolic process|oxidation-reduction process|	farnesyl-diphosphate farnesyltransferase activity|oxidoreductase activity|squalene synthase activity|	10	-2.9	13.3	0.0212	-5.4	-0.5
ENSG00000112855	HARS2	histidyl-tRNA synthetase 2, mitochondrial	mitochondrial matrix|	translation|tRNA aminoacylation for protein translation|histidyl-tRNA aminoacylation|gene expression|	histidine-tRNA ligase activity|ATP binding|poly(A) RNA binding|	10	0.7	13.3	0.0212	0.4	1.6
ENSG00000092036	HAUS4	HAUS augmin-like complex, subunit 4	cytoplasm|centrosome|spindle|microtubule|HAUS complex|	mitotic nuclear division|spindle assembly|centrosome organization|	molecular_function|	9	-1.2	13.3	0.0129	-2.6	-0.6
ENSG00000203782	LOR	loricrin	cornified envelope|nucleoplasm|cytoplasm|	peptide cross-linking|keratinocyte differentiation|keratinization|	structural molecule activity|structural constituent of cytoskeleton|protein binding|protein binding, bridging|	10	-1.1	13.3	0.0212	-2.3	-0.5
ENSG00000142794	NBPF3	neuroblastoma breakpoint family, member 3	cytoplasm|	None	None	10	2.3	13.3	0.0129	0.7	4.3
ENSG00000157020	SEC13	SEC13 homolog (S. cerevisiae)	Golgi membrane|kinetochore|nuclear envelope|endoplasmic reticulum membrane|cytosol|ER to Golgi transport vesicle membrane|nuclear pore outer ring|nuclear pore outer ring|extracellular vesicular exosome|	mitotic cell cycle|antigen processing and presentation of peptide antigen via MHC class I|intracellular protein transport|ER to Golgi vesicle-mediated transport|protein N-linked glycosylation via asparagine|antigen processing and presentation of exogenous peptide antigen via MHC class II|post-translational protein modification|cellular protein metabolic process|COPII vesicle coating|mRNA transpor…	protein binding|	9	-2.6	13.3	0.00993	-4.8	-1.9
ENSG00000133112	TPT1	tumor protein, translationally-controlled 1	extracellular space|nucleus|nucleoplasm|cytoplasm|cytoplasm|multivesicular body|tubulin complex|	calcium ion transport|cellular calcium ion homeostasis|response to virus|stem cell maintenance|regulation of apoptotic process|negative regulation of apoptotic process|negative regulation of intrinsic apoptotic signaling pathway in response to DNA damage|negative regulation of ectoderm development|	calcium ion binding|protein binding|transcription factor binding|poly(A) RNA binding|	10	-3.5	13.3	0.00993	-7	-0.7
ENSG00000232560	C21ORF37	chromosome 21 open reading frame 37	None	None	None	8	-3.4	13.2	0.00371	-6	-2
ENSG00000198917	C9ORF114	chromosome 9 open reading frame 114	cellular_component|	biological_process|	poly(A) RNA binding|	10	-0.9	13.2	0.013	-1.8	-0.5
ENSG00000167862	ICT1	immature colon carcinoma transcript 1	mitochondrion|mitochondrial large ribosomal subunit|	mitochondrial translational termination|	aminoacyl-tRNA hydrolase activity|translation release factor activity, codon nonspecific|	9	1.8	13.2	0.0213	1.2	3.9
ENSG00000168556	ING2	inhibitor of growth family, member 2	nucleus|Sin3 complex|CCAAT-binding factor complex|	transcription, DNA-templated|regulation of transcription, DNA-templated|male meiosis I|signal transduction|spermatogenesis|spermatid development|negative regulation of cell proliferation|chromatin modification|sperm motility|positive regulation of transforming growth factor beta receptor signaling pathway|regulation of growth|positive regulation of apoptotic process|positive regulation of transcr…	DNA binding|chromatin binding|protein binding|zinc ion binding|protein complex binding|methylated histone binding|phosphatidylinositol binding|	10	-1.4	13.2	0.0101	-2.7	-0.8
ENSG00000256040	PAPPA-AS1	PAPPA antisense RNA 1	cellular_component|endoplasmic reticulum membrane|integral component of membrane|	biological_process|	molecular_function|	10	1.3	13.2	0.00371	0.7	2.6
ENSG00000169507	SLC38A11	solute carrier family 38, member 11	integral component of membrane|	sodium ion transport|amino acid transport|	None	10	-1.6	13.2	0.0101	-3.3	-0.9
ENSG00000211455	STK38L	serine/threonine kinase 38 like	cytoplasm|actin cytoskeleton|membrane|	protein phosphorylation|intracellular signal transduction|regulation of cellular component organization|	magnesium ion binding|actin binding|protein serine/threonine kinase activity|protein binding|ATP binding|	10	-3.1	13.2	0.00827	-6	-2.1
ENSG00000090861	AARS	alanyl-tRNA synthetase	cytoplasm|cytosol|membrane|extracellular vesicular exosome|	hair follicle development|tRNA modification|tRNA aminoacylation for protein translation|alanyl-tRNA aminoacylation|regulation of translational fidelity|protein folding|tRNA processing|cell death|gene expression|cerebellar Purkinje cell layer development|endoplasmic reticulum unfolded protein response|response to amino acid|negative regulation of neuron apoptotic process|neuromuscular process cont…	tRNA binding|aminoacyl-tRNA editing activity|alanine-tRNA ligase activity|ATP binding|zinc ion binding|amino acid binding|	10	-1.1	13.1	0.0085	-1.9	-0.6
ENSG00000101444	AHCY	adenosylhomocysteinase	cytoplasm|cytosol|melanosome|extracellular vesicular exosome|	sulfur amino acid metabolic process|one-carbon metabolic process|xenobiotic metabolic process|methylation|cellular nitrogen compound metabolic process|small molecule metabolic process|	adenosylhomocysteinase activity|	10	-1.7	13.1	0.0085	-3	-1.1
ENSG00000143318	CASQ1	calsequestrin 1 (fast-twitch, skeletal muscle)	mitochondrion|mitochondrial matrix|endoplasmic reticulum|smooth endoplasmic reticulum|Golgi apparatus|terminal cisterna lumen|T-tubule|I band|sarcoplasmic reticulum membrane|	endoplasmic reticulum organization|skeletal muscle tissue development|response to heat|response to organic substance|regulation of skeletal muscle contraction by regulation of release of sequestered calcium ion|response to denervation involved in regulation of muscle adaptation|ion transmembrane transport|regulation of sequestering of calcium ion|transmembrane transport|	calcium ion binding|	10	-2.6	13.1	0.0215	-4.8	-1.7
ENSG00000161654	LSM12	LSM12 homolog (S. cerevisiae)	None	None	None	10	-3	13.1	0.0132	-6	1.1
ENSG00000180198	RCC1	regulator of chromosome condensation 1	nuclear chromatin|condensed nuclear chromosome|nucleus|nucleoplasm|cytoplasm|nuclear membrane|	G1/S transition of mitotic cell cycle|mitotic spindle organization|chromosome segregation|mitotic nuclear division|regulation of mitosis|viral process|positive regulation of Ran GTPase activity|positive regulation of Ran GTPase activity|spindle assembly|	chromatin binding|Ran guanyl-nucleotide exchange factor activity|protein binding|nucleosomal DNA binding|histone binding|	8	-2.9	13.1	0.00365	-5.5	-1.4
ENSG00000160201	U2AF1	U2 small nuclear RNA auxiliary factor 1	nucleus|nucleoplasm|spliceosomal complex|Cajal body|nuclear speck|catalytic step 2 spliceosome|	mRNA splicing, via spliceosome|mRNA splicing, via spliceosome|transcription from RNA polymerase II promoter|termination of RNA polymerase II transcription|mRNA processing|mRNA export from nucleus|RNA splicing|gene expression|mRNA 3'-end processing|	nucleotide binding|protein binding|poly(A) RNA binding|metal ion binding|RS domain binding|	9	-3.4	13.1	0.00158	-6.3	-1.9
ENSG00000204775	KM-PA-2	N/A	None	None	None	10	-2.3	13	0.0038	-4.2	-0.7
ENSG00000042429	MED17	mediator complex subunit 17	nucleus|nucleoplasm|transcription factor complex|membrane|mediator complex|	regulation of transcription from RNA polymerase II promoter|transcription initiation from RNA polymerase II promoter|transcription initiation from RNA polymerase II promoter|gene expression|stem cell maintenance|intracellular steroid hormone receptor signaling pathway|androgen receptor signaling pathway|positive regulation of transcription, DNA-templated|positive regulation of transcription from …	RNA polymerase II transcription cofactor activity|transcription cofactor activity|transcription coactivator activity|receptor activity|ligand-dependent nuclear receptor transcription coactivator activity|vitamin D receptor binding|thyroid hormone receptor binding|	10	-1.8	13	0.00162	-3.8	-0.8
ENSG00000143106	PSMA5	proteasome (prosome, macropain) subunit, alpha type, 5	proteasome complex|nucleus|nucleoplasm|cytoplasm|cytosol|proteasome core complex|proteasome core complex, alpha-subunit complex|extracellular vesicular exosome|	G1/S transition of mitotic cell cycle|protein polyubiquitination|mitotic cell cycle|antigen processing and presentation of peptide antigen via MHC class I|antigen processing and presentation of exogenous peptide antigen via MHC class I, TAP-dependent|regulation of cellular amino acid metabolic process|apoptotic process|DNA damage response, signal transduction by p53 class mediator resulting in ce…	threonine-type endopeptidase activity|protein binding|	10	-2.3	13	0.00382	-4.9	-0.8
ENSG00000163682	RPL9	ribosomal protein L9	nucleus|nucleolus|cytoplasm|cytosol|ribosome|membrane|cytosolic large ribosomal subunit|	nuclear-transcribed mRNA catabolic process, nonsense-mediated decay|translation|translation|translational initiation|translational elongation|translational termination|SRP-dependent cotranslational protein targeting to membrane|gene expression|viral process|RNA metabolic process|mRNA metabolic process|viral life cycle|viral transcription|cellular protein metabolic process|	RNA binding|structural constituent of ribosome|rRNA binding|	8	-2.1	13	0.00162	-4.6	-1.2
ENSG00000099381	SETD1A	SET domain containing 1A	nucleus|chromosome|nuclear speck|histone methyltransferase complex|Set1C/COMPASS complex|	transcription, DNA-templated|regulation of transcription, DNA-templated|histone H3-K4 methylation|	nucleotide binding|RNA binding|protein binding|histone methyltransferase activity (H3-K4 specific)|	10	-4	13	0.00382	-6.4	-0.9
ENSG00000125398	SOX9	SRY (sex determining region Y)-box 9	nucleus|transcription factor complex|protein complex|	skeletal system development|cartilage condensation|ossification|branching involved in ureteric bud morphogenesis|cell fate specification|epithelial to mesenchymal transition|tissue homeostasis|positive regulation of protein phosphorylation|hair follicle development|positive regulation of mesenchymal cell proliferation|negative regulation of immune system process|heart valve development|heart valv…	core promoter sequence-specific DNA binding|RNA polymerase II core promoter proximal region sequence-specific DNA binding transcription factor activity involved in positive regulation of transcription|enhancer sequence-specific DNA binding|chromatin binding|sequence-specific DNA binding transcription factor activity|sequence-specific DNA binding transcription factor activity|RNA polymerase II dis…	10	1	13	0.0216	0.6	1.9
ENSG00000152760	TCTEX1D1	Tctex1 domain containing 1	None	None	None	10	1.5	13	0.0038	0.8	2.7
ENSG00000124198	ARFGEF2	ADP-ribosylation factor guanine nucleotide-exchange factor 2 (brefeldin A-inhibited)	Golgi membrane|trans-Golgi network|trans-Golgi network|microtubule organizing center|cytosol|axonemal microtubule|membrane|cytoplasmic membrane-bounded vesicle|cell junction|cytoplasmic vesicle|asymmetric synapse|symmetric synapse|dendritic spine|perinuclear region of cytoplasm|recycling endosome|	receptor recycling|exocytosis|Golgi to plasma membrane transport|endosome organization|endomembrane system organization|protein transport|vesicle-mediated transport|regulation of ARF protein signal transduction|positive regulation of tumor necrosis factor production|intracellular signal transduction|positive regulation of GTPase activity|positive regulation of GTPase activity|positive regulation …	guanyl-nucleotide exchange factor activity|ARF guanyl-nucleotide exchange factor activity|ARF guanyl-nucleotide exchange factor activity|protein binding|myosin binding|protein kinase A regulatory subunit binding|GABA receptor binding|	10	2.8	12.9	0.0106	1.7	5.5
ENSG00000231171	LINC01098	long intergenic non-protein coding RNA 1098	None	None	None	10	-2.4	12.9	0.00383	-4.9	-1.7
ENSG00000159713	TPPP3	tubulin polymerization-promoting protein family member 3	cytoplasm|microtubule|extracellular vesicular exosome|	microtubule bundle formation|	tubulin binding|	9	2.2	12.9	0.00383	1.5	4
ENSG00000130921	C12ORF65	chromosome 12 open reading frame 65	mitochondrion|	translational termination|cell death|	translation release factor activity|	10	0.8	12.8	0.0219	0.4	1.7
ENSG00000258792	RP11-944C7.1	N/A	None	None	None	8	-1.5	12.8	0.00346	-2.9	-0.9
ENSG00000137038	TMEM261	transmembrane protein 261	integral component of membrane|	None	None	10	2	12.8	0.007	1	3.6
ENSG00000145592	RPL37	ribosomal protein L37	cytosol|cytosolic large ribosomal subunit|cytosolic large ribosomal subunit|	nuclear-transcribed mRNA catabolic process, nonsense-mediated decay|translation|translation|translational initiation|translational elongation|translational termination|SRP-dependent cotranslational protein targeting to membrane|gene expression|viral process|RNA metabolic process|mRNA metabolic process|viral life cycle|viral transcription|cellular protein metabolic process|	RNA binding|structural constituent of ribosome|structural constituent of ribosome|rRNA binding|metal ion binding|	10	-2.4	12.7	0.0093	-4.3	-1
ENSG00000089157	RPLP0	ribosomal protein, large, P0	nucleus|cytoplasm|cytosol|membrane|cytosolic large ribosomal subunit|ribonucleoprotein complex|cytoplasmic ribonucleoprotein granule|extracellular vesicular exosome|	nuclear-transcribed mRNA catabolic process, nonsense-mediated decay|translation|translation|translational initiation|translational elongation|translational termination|SRP-dependent cotranslational protein targeting to membrane|gene expression|viral process|RNA metabolic process|mRNA metabolic process|viral life cycle|viral transcription|ribosome biogenesis|cellular protein metabolic process|	RNA binding|structural constituent of ribosome|protein binding|poly(A) RNA binding|	9	-2.7	12.7	0.0221	-4.7	-0.9
ENSG00000115540	MOB4	MOB family member 4, phocein	cytoplasm|Golgi apparatus|Golgi cisterna membrane|perinuclear region of cytoplasm|	transport|	protein binding|kinase binding|metal ion binding|	3	-2.6	12.6	0.00442	-5	-1.6
ENSG00000167508	MVD	mevalonate (diphospho) decarboxylase	cytosol|cytosol|	dolichol-linked oligosaccharide biosynthetic process|dolichyl diphosphate biosynthetic process|cholesterol biosynthetic process|cholesterol biosynthetic process|cholesterol biosynthetic process|positive regulation of cell proliferation|isoprenoid biosynthetic process|protein N-linked glycosylation via asparagine|post-translational protein modification|cellular protein metabolic process|small mole…	diphosphomevalonate decarboxylase activity|diphosphomevalonate decarboxylase activity|ATP binding|Hsp70 protein binding|protein homodimerization activity|	10	-3.1	12.6	0.0113	-6	-0.9
ENSG00000124789	NUP153	nucleoporin 153kDa	nuclear pore|nucleoplasm|nucleolus|cytoplasm|nuclear membrane|nuclear periphery|nuclear inclusion body|nuclear pore nuclear basket|	mitotic cell cycle|carbohydrate metabolic process|mitotic nuclear envelope disassembly|hexose transport|regulation of glucose transport|protein transport|glucose transport|viral process|cytokine-mediated signaling pathway|small molecule metabolic process|viral entry into host cell|negative regulation of RNA export from nucleus|mRNA transport|nuclear pore complex assembly|transmembrane transport|v…	DNA binding|transporter activity|nucleocytoplasmic transporter activity|protein binding|zinc ion binding|structural constituent of nuclear pore|identical protein binding|protein anchor|	10	-1.6	12.6	0.00442	-3.4	-0.8
ENSG00000161888	SPC24	SPC24, NDC80 kinetochore complex component	condensed chromosome kinetochore|nucleus|nucleolus|cytosol|Ndc80 complex|	mitotic cell cycle|mitotic nuclear division|	protein binding|	10	-2.7	12.6	0.00442	-5.6	-1.5
ENSG00000146731	CCT6A	chaperonin containing TCP1, subunit 6A (zeta 1)	acrosomal vesicle|zona pellucida receptor complex|cytoplasm|cytosol|chaperonin-containing T-complex|microtubule|cell body|extracellular vesicular exosome|	protein folding|binding of sperm to zona pellucida|cellular protein metabolic process|'de novo' posttranslational protein folding|	ATP binding|poly(A) RNA binding|unfolded protein binding|	9	-2.9	12.5	0.0114	-5.7	-1.8
ENSG00000067248	DHX29	DEAH (Asp-Glu-Ala-His) box polypeptide 29	mitochondrion|eukaryotic 43S preinitiation complex|	ATP catabolic process|translational initiation|	translation initiation factor activity|ATP binding|ATP-dependent helicase activity|ribosomal small subunit binding|poly(A) RNA binding|	9	-1	12.5	0.0224	-1.9	-0.5
ENSG00000089009	RPL6	ribosomal protein L6	nucleus|cytosol|membrane|cytosolic large ribosomal subunit|cytoplasmic ribonucleoprotein granule|	nuclear-transcribed mRNA catabolic process, nonsense-mediated decay|regulation of transcription, DNA-templated|translation|translation|translational initiation|translational elongation|translational termination|SRP-dependent cotranslational protein targeting to membrane|gene expression|viral process|RNA metabolic process|mRNA metabolic process|viral life cycle|viral transcription|cellular protein…	DNA binding|RNA binding|structural constituent of ribosome|poly(A) RNA binding|	10	-2.3	12.5	0.00182	-4.7	-1
ENSG00000116957	TBCE	tubulin folding cofactor E	cytoplasm|microtubule|	microtubule cytoskeleton organization|protein folding|post-chaperonin tubulin folding pathway|adult locomotory behavior|post-embryonic development|muscle atrophy|cellular protein metabolic process|developmental growth|peripheral nervous system neuron axonogenesis|'de novo' posttranslational protein folding|	chaperone binding|	10	-1.9	12.5	0.0114	-3.6	-1.1
ENSG00000228537	AL353608.1	N/A	None	None	None	10	-0.9	12.4	0.00386	-2	-0.4
ENSG00000110367	DDX6	DEAD (Asp-Glu-Ala-Asp) box helicase 6	cytoplasmic mRNA processing body|cytoplasm|cytosol|cytoplasmic stress granule|membrane|RISC complex|intracellular membrane-bounded organelle|	nuclear-transcribed mRNA catabolic process, deadenylation-dependent decay|ATP catabolic process|gene expression|RNA metabolic process|mRNA metabolic process|cytoplasmic mRNA processing body assembly|exonucleolytic nuclear-transcribed mRNA catabolic process involved in deadenylation-dependent decay|	RNA helicase activity|helicase activity|protein binding|ATP binding|ATP-dependent helicase activity|poly(A) RNA binding|	10	-3.2	12.4	0.00482	-6	-1.5
ENSG00000178982	EIF3K	eukaryotic translation initiation factor 3, subunit K	nucleus|cytosol|eukaryotic translation initiation factor 3 complex|membrane|eukaryotic 43S preinitiation complex|eukaryotic 48S preinitiation complex|extracellular vesicular exosome|	formation of translation preinitiation complex|translation|translational initiation|translational initiation|translational initiation|regulation of translational initiation|gene expression|cellular protein metabolic process|	translation initiation factor activity|translation initiation factor activity|protein binding|ribosome binding|	10	2.4	12.4	0.0117	0.8	4.4
ENSG00000134440	NARS	asparaginyl-tRNA synthetase	cytoplasm|mitochondrion|cytosol|extracellular vesicular exosome|	tRNA aminoacylation for protein translation|asparaginyl-tRNA aminoacylation|gene expression|	nucleic acid binding|asparagine-tRNA ligase activity|ATP binding|	10	-3.4	12.4	0.00989	-5.7	-0.7
ENSG00000267140	RP11-322E11.6	N/A	None	None	None	7	-3.1	12.4	0.00386	-6	-1.7
ENSG00000132821	VSTM2L	V-set and transmembrane domain containing 2 like	None	None	protein binding|	10	3.7	12.4	0.00414	2.5	7
ENSG00000268533	AC004076.7	N/A	None	None	None	10	-1.3	12.3	0.00396	-2.5	-0.7
ENSG00000269175	AC093157.1	N/A	None	None	None	8	1.1	12.3	0.00396	0.5	1.9
ENSG00000090061	CCNK	cyclin K	cyclin K-CDK12 complex|cyclin K-CDK13 complex|nucleus|	regulation of cyclin-dependent protein serine/threonine kinase activity|in utero embryonic development|regulation of transcription, DNA-templated|transcription from RNA polymerase II promoter|protein phosphorylation|cellular response to DNA damage stimulus|mitotic nuclear division|negative regulation of cell cycle arrest|	cyclin-dependent protein serine/threonine kinase activity|protein binding|RNA polymerase II carboxy-terminal domain kinase activity|protein kinase binding|	10	-1.6	12.3	0.00507	-3.4	-0.8
ENSG00000007933	FMO3	flavin containing monooxygenase 3	endoplasmic reticulum membrane|integral component of membrane|intracellular membrane-bounded organelle|	xenobiotic metabolic process|drug metabolic process|small molecule metabolic process|oxidation-reduction process|	N,N-dimethylaniline monooxygenase activity|amino acid binding|trimethylamine monooxygenase activity|flavin adenine dinucleotide binding|NADP binding|	10	3.4	12.3	0.0119	1.9	6.7
ENSG00000086967	MYBPC2	myosin binding protein C, fast type	cytosol|myosin filament|	cell adhesion|muscle filament sliding|	actin binding|protein binding|structural constituent of muscle|	10	-1.2	12.3	0.0227	-2.5	-0.6
ENSG00000130347	RTN4IP1	reticulon 4 interacting protein 1	mitochondrion|	oxidation-reduction process|	zinc ion binding|oxidoreductase activity|	10	1	12.3	0.0227	0.5	1.8
ENSG00000130489	SCO2	SCO2 cytochrome c oxidase assembly protein	nucleus|mitochondrion|mitochondrion|mitochondrial inner membrane|myofibril|	eye development|in utero embryonic development|muscle system process|copper ion transport|cellular copper ion homeostasis|respiratory chain complex IV assembly|response to activity|respiratory electron transport chain|oxidation-reduction process|	copper ion binding|	10	0.9	12.3	0.0227	0.4	1.8
ENSG00000104852	SNRNP70	small nuclear ribonucleoprotein 70kDa (U1)	nucleus|nucleoplasm|spliceosomal complex|U1 snRNP|nuclear speck|	mRNA splicing, via spliceosome|mRNA splicing, via spliceosome|mRNA splicing, via spliceosome|mRNA processing|RNA splicing|gene expression|regulation of RNA splicing|	nucleotide binding|RNA binding|protein binding|poly(A) RNA binding|	10	-2.3	12.3	0.00195	-4.8	-1
ENSG00000120438	TCP1	t-complex 1	pericentriolar material|acrosomal vesicle|zona pellucida receptor complex|nuclear heterochromatin|Golgi apparatus|centrosome|cytosol|chaperonin-containing T-complex|microtubule|cell body|extracellular vesicular exosome|	protein folding|tubulin complex assembly|binding of sperm to zona pellucida|cellular protein metabolic process|'de novo' posttranslational protein folding|	protein binding|ATP binding|poly(A) RNA binding|unfolded protein binding|	9	-1.8	12.3	0.0119	-3.7	-0.6
ENSG00000143476	DTL	denticleless E3 ubiquitin protein ligase homolog (Drosophila)	nucleus|chromosome|nucleolus|cytoplasm|centrosome|Cul4A-RING E3 ubiquitin ligase complex|Cul4B-RING E3 ubiquitin ligase complex|nuclear membrane|intracellular membrane-bounded organelle|	protein polyubiquitination|protein polyubiquitination|DNA replication|ubiquitin-dependent protein catabolic process|ubiquitin-dependent protein catabolic process|protein monoubiquitination|cellular response to DNA damage stimulus|response to UV|translesion synthesis|G2 DNA damage checkpoint|regulation of cell cycle|	ubiquitin-protein transferase activity|protein binding|	10	-3.4	12.2	0.00527	-5.8	-1.2
ENSG00000148180	GSN	gelsolin	ruffle|extracellular region|extracellular region|extracellular region|extracellular region|cytosol|cytosol|cytosol|actin cytoskeleton|lamellipodium|protein complex|perinuclear region of cytoplasm|extracellular vesicular exosome|blood microparticle|	apoptotic process|cellular component disassembly involved in execution phase of apoptosis|aging|oligodendrocyte development|vesicle-mediated transport|actin filament polymerization|actin filament polymerization|regulation of cell adhesion|tissue regeneration|response to ethanol|phosphatidylinositol-mediated signaling|actin filament severing|actin filament severing|barbed-end actin filament cappin…	actin binding|calcium ion binding|protein binding|	10	2.7	12.2	0.00527	1.4	5
ENSG00000071051	NCK2	NCK adaptor protein 2	cytoplasm|endoplasmic reticulum|cytosol|vesicle membrane|	regulation of translation|actin filament organization|signal transduction|signal complex assembly|epidermal growth factor receptor signaling pathway|regulation of epidermal growth factor-activated receptor activity|axon guidance|negative regulation of cell proliferation|cell migration|lamellipodium assembly|positive regulation of actin filament polymerization|positive regulation of T cell prolife…	protein binding|cytoskeletal adaptor activity|receptor signaling complex scaffold activity|	10	-3.1	12.2	0.0229	-6	-1.9
ENSG00000023228	NDUFS1	NADH dehydrogenase (ubiquinone) Fe-S protein 1, 75kDa (NADH-coenzyme Q reductase)	mitochondrial inner membrane|mitochondrial respiratory chain complex I|mitochondrial respiratory chain complex I|mitochondrial respiratory chain complex I|mitochondrial intermembrane space|	mitochondrial electron transport, NADH to ubiquinone|apoptotic mitochondrial changes|respiratory electron transport chain|cellular metabolic process|small molecule metabolic process|cellular respiration|ATP metabolic process|regulation of mitochondrial membrane potential|reactive oxygen species metabolic process|	protein binding|NADH dehydrogenase (ubiquinone) activity|NADH dehydrogenase (ubiquinone) activity|electron carrier activity|metal ion binding|2 iron, 2 sulfur cluster binding|4 iron, 4 sulfur cluster binding|	10	-2.2	12.2	0.0103	-4.5	-1.1
ENSG00000134419	RPS15A	ribosomal protein S15a	cytoplasm|cytosol|membrane|cytosolic small ribosomal subunit|extracellular vesicular exosome|	nuclear-transcribed mRNA catabolic process, nonsense-mediated decay|translation|translation|translation|translational initiation|translational elongation|translational termination|SRP-dependent cotranslational protein targeting to membrane|positive regulation of cell proliferation|response to virus|gene expression|viral process|RNA metabolic process|mRNA metabolic process|viral life cycle|viral t…	RNA binding|structural constituent of ribosome|structural constituent of ribosome|poly(A) RNA binding|	10	-3.1	12.2	0.0229	-6	-1.7
ENSG00000105193	RPS16	ribosomal protein S16	cytosol|small ribosomal subunit|membrane|cytosolic small ribosomal subunit|cytosolic small ribosomal subunit|extracellular vesicular exosome|	nuclear-transcribed mRNA catabolic process, nonsense-mediated decay|rRNA processing|translation|translation|translation|translational initiation|translational elongation|translational termination|SRP-dependent cotranslational protein targeting to membrane|gene expression|viral process|RNA metabolic process|mRNA metabolic process|viral life cycle|viral transcription|ribosomal small subunit biogene…	RNA binding|structural constituent of ribosome|protein binding|poly(A) RNA binding|	10	-1.9	12.2	0.0229	-3.3	-0.5
ENSG00000105372	RPS19	ribosomal protein S19	nucleolus|cytoplasm|cytosol|cytosol|ribosome|membrane|cytosolic small ribosomal subunit|extracellular vesicular exosome|	ribosomal small subunit assembly|nuclear-transcribed mRNA catabolic process, nonsense-mediated decay|maturation of SSU-rRNA from tricistronic rRNA transcript (SSU-rRNA, 5.8S rRNA, LSU-rRNA)|monocyte chemotaxis|rRNA processing|translation|translation|translational initiation|translational elongation|translational termination|SRP-dependent cotranslational protein targeting to membrane|nucleolus org…	structural constituent of ribosome|protein binding|fibroblast growth factor binding|protein kinase binding|protein homodimerization activity|poly(A) RNA binding|	10	-2.7	12.2	0.0229	-4.8	-2
ENSG00000077312	SNRPA	small nuclear ribonucleoprotein polypeptide A	nucleus|nucleoplasm|spliceosomal complex|U1 snRNP|nucleolus|cytoplasm|	mRNA splicing, via spliceosome|mRNA splicing, via spliceosome|RNA splicing|gene expression|	nucleotide binding|RNA binding|protein binding|snRNA binding|poly(A) RNA binding|	10	-1.9	12.2	0.0103	-3.7	-0.9
ENSG00000197323	TRIM33	tripartite motif containing 33	nucleus|nucleoplasm|intracellular membrane-bounded organelle|	negative regulation of transcription from RNA polymerase II promoter|transcription, DNA-templated|transcription initiation from RNA polymerase II promoter|transforming growth factor beta receptor signaling pathway|gene expression|protein ubiquitination|protein ubiquitination|regulation of transforming growth factor beta receptor signaling pathway|negative regulation of BMP signaling pathway|negat…	DNA binding|ubiquitin-protein transferase activity|protein binding|zinc ion binding|ligase activity|co-SMAD binding|R-SMAD binding|	10	2.5	12.2	0.0103	1.1	4.6
ENSG00000127054	CPSF3L	cleavage and polyadenylation specific factor 3-like	cytoplasm|integrator complex|blood microparticle|	snRNA processing|	protein binding|hydrolase activity|	10	-1.1	12.1	0.0142	-1.9	-0.6
ENSG00000159131	GART	phosphoribosylglycinamide formyltransferase, phosphoribosylglycinamide synthetase, phosphoribosylaminoimidazole synthetase	cytosol|extracellular vesicular exosome|	brainstem development|purine nucleobase metabolic process|'de novo' IMP biosynthetic process|glycine metabolic process|purine nucleobase biosynthetic process|purine ribonucleoside monophosphate biosynthetic process|response to organic substance|response to inorganic substance|cerebellum development|cerebral cortex development|methylation|small molecule metabolic process|tetrahydrofolate biosynthe…	phosphoribosylamine-glycine ligase activity|phosphoribosylformylglycinamidine cyclo-ligase activity|phosphoribosylglycinamide formyltransferase activity|ATP binding|methyltransferase activity|metal ion binding|	10	-2.9	12.1	0.0105	-6	-1.6
ENSG00000044574	HSPA5	heat shock 70kDa protein 5 (glucose-regulated protein, 78kDa)	nucleus|nucleus|endoplasmic reticulum|endoplasmic reticulum|endoplasmic reticulum|endoplasmic reticulum lumen|endoplasmic reticulum membrane|endoplasmic reticulum-Golgi intermediate compartment|COP9 signalosome|cell surface|membrane|integral component of endoplasmic reticulum membrane|midbody|endoplasmic reticulum chaperone complex|melanosome|extracellular vesicular exosome|	platelet degranulation|ATP catabolic process|ER overload response|activation of signaling protein activity involved in unfolded protein response|blood coagulation|cerebellum structural organization|cerebellar Purkinje cell layer development|substantia nigra development|platelet activation|positive regulation of cell migration|ER-associated ubiquitin-dependent protein catabolic process|negative re…	glycoprotein binding|calcium ion binding|protein binding|ATP binding|ATPase activity|enzyme binding|protein domain specific binding|ubiquitin protein ligase binding|ribosome binding|unfolded protein binding|chaperone binding|misfolded protein binding|	10	-3.4	12.1	0.0105	-6.8	-1.3
ENSG00000162928	PEX13	peroxisomal biogenesis factor 13	peroxisome|peroxisomal membrane|integral component of peroxisomal membrane|membrane|	fatty acid alpha-oxidation|neuron migration|suckling behavior|locomotory behavior|protein import into peroxisome matrix, docking|protein import into peroxisome matrix, docking|cerebral cortex cell migration|microtubule-based peroxisome localization|	protein binding|	10	-1.5	12.1	0.023	-2.8	-0.8
ENSG00000108018	SORCS1	sortilin-related VPS10 domain containing receptor 1	membrane|integral component of membrane|	neuropeptide signaling pathway|	protein binding|neuropeptide receptor activity|	10	3.8	12.1	0.00767	1.1	7
ENSG00000196367	TRRAP	transformation/transcription domain-associated protein	PCAF complex|Swr1 complex|nucleus|nucleoplasm|STAGA complex|transcription factor TFTC complex|NuA4 histone acetyltransferase complex|	chromatin organization|transcription, DNA-templated|regulation of transcription, DNA-templated|mitotic cell cycle checkpoint|histone acetylation|histone deubiquitination|histone H4 acetylation|histone H2A acetylation|	transcription cofactor activity|transcription coactivator activity|protein binding|phosphotransferase activity, alcohol group as acceptor|	10	-1	12.1	0.0105	-2.4	-0.5
ENSG00000125845	BMP2	bone morphogenetic protein 2	extracellular region|extracellular space|cell surface|	negative regulation of transcription from RNA polymerase II promoter|activation of MAPK activity|skeletal system development|osteoblast differentiation|branching involved in ureteric bud morphogenesis|response to hypoxia|in utero embryonic development|epithelial to mesenchymal transition|positive regulation of protein phosphorylation|positive regulation of endothelial cell proliferation|chondrocy…	retinol dehydrogenase activity|receptor binding|cytokine activity|protein binding|growth factor activity|phosphatase activator activity|SMAD binding|protein heterodimerization activity|BMP receptor binding|	10	2.7	12	0.00565	1.4	6
ENSG00000165733	BMS1	BMS1 ribosome biogenesis factor	nucleus|nucleolus|nucleolus|	ribosome assembly|	ATP binding|poly(A) RNA binding|	10	-1.5	12	0.0232	-2.8	-0.8
ENSG00000156261	CCT8	chaperonin containing TCP1, subunit 8 (theta)	zona pellucida receptor complex|cytoplasm|centrosome|cytosol|cytosol|chaperonin-containing T-complex|microtubule|aggresome|cell body|intermediate filament cytoskeleton|extracellular vesicular exosome|	ATP catabolic process|protein folding|binding of sperm to zona pellucida|cellular protein metabolic process|'de novo' posttranslational protein folding|	ATP binding|ATPase activity, coupled|unfolded protein binding|	10	-2.1	12	0.0126	-3.8	-1.3
ENSG00000162377	COA7	cytochrome c oxidase assembly factor 7 (putative)	mitochondrial intermembrane space|	None	None	10	1.6	12	0.00444	0.8	2.9
ENSG00000189367	KIAA0408	KIAA0408	None	None	protein binding|	10	-2.2	12	0.00444	-3.7	-0.9
ENSG00000204822	MRPL53	mitochondrial ribosomal protein L53	mitochondrion|ribosome|	None	None	10	1	12	0.0232	0.4	2.4
ENSG00000123349	PFDN5	prefoldin subunit 5	nucleus|cytoplasm|prefoldin complex|	regulation of transcription, DNA-templated|protein folding|cellular protein metabolic process|negative regulation of transcription, DNA-templated|'de novo' posttranslational protein folding|retina development in camera-type eye|negative regulation of canonical Wnt signaling pathway|	transcription corepressor activity|protein binding|unfolded protein binding|	9	-2.3	12	0.0126	-4.7	-1.3
ENSG00000269215	AC008964.1	N/A	None	None	None	6	2.7	11.9	0.00441	1.9	5
ENSG00000226209	AL138764.1	N/A	None	None	None	9	-2.3	11.9	0.00441	-4.6	-0.9
ENSG00000138778	CENPE	centromere protein E, 312kDa	chromosome, centromeric region|kinetochore|condensed nuclear chromosome kinetochore|condensed chromosome, centromeric region|condensed chromosome outer kinetochore|nucleus|cytoplasm|spindle|cytosol|kinesin complex|microtubule|microtubule cytoskeleton|membrane|	mitotic metaphase|mitotic cell cycle|microtubule-based movement|mitotic chromosome movement towards spindle pole|mitotic metaphase plate congression|multicellular organismal development|blood coagulation|metabolic process|metabolic process|antigen processing and presentation of exogenous peptide antigen via MHC class II|positive regulation of protein kinase activity|kinetochore assembly|	microtubule motor activity|protein binding|ATP binding|microtubule binding|kinetochore binding|	10	2.7	11.9	0.00587	1.4	5
ENSG00000070756	PABPC1	poly(A) binding protein, cytoplasmic 1	nucleus|cytoplasm|cytosol|cytoplasmic stress granule|membrane|ribonucleoprotein complex|cytoplasmic ribonucleoprotein granule|catalytic step 2 spliceosome|	nuclear-transcribed mRNA catabolic process, nonsense-mediated decay|nuclear-transcribed mRNA catabolic process, deadenylation-dependent decay|nuclear-transcribed mRNA poly(A) tail shortening|mRNA splicing, via spliceosome|mRNA polyadenylation|translation|translational initiation|gene expression|RNA metabolic process|mRNA metabolic process|gene silencing by RNA|cellular protein metabolic process|p…	nucleotide binding|protein binding|protein C-terminus binding|poly(A) binding|poly(A) binding|poly(U) RNA binding|translation activator activity|poly(A) RNA binding|	10	-1.3	11.9	0.0128	-2.6	-0.5
ENSG00000162521	RBBP4	retinoblastoma binding protein 4	nuclear chromatin|nucleus|nucleoplasm|nucleoplasm|Sin3 complex|NuRD complex|NuRD complex|NURF complex|CAF-1 complex|ESC/E(Z) complex|protein complex|	G2/M transition of mitotic cell cycle|mitotic cell cycle|ATP catabolic process|DNA replication|nucleosome assembly|DNA replication-dependent nucleosome assembly|DNA replication-independent nucleosome assembly|chromatin remodeling|transcription, DNA-templated|regulation of transcription, DNA-templated|negative regulation of cell proliferation|chromatin assembly|centromere-specific nucleosome assem…	RNA polymerase II core promoter proximal region sequence-specific DNA binding|RNA polymerase II distal enhancer sequence-specific DNA binding|protein binding|DNA-dependent ATPase activity|nucleosomal DNA binding|histone binding|histone deacetylase binding|	10	-3.3	11.9	0.00587	-6.4	-1.8
ENSG00000136824	SMC2	structural maintenance of chromosomes 2	nuclear chromosome|condensed chromosome|condensin complex|nucleus|nucleoplasm|cytoplasm|cytosol|extracellular vesicular exosome|	mitotic cell cycle|mitotic chromosome condensation|meiotic chromosome condensation|meiotic chromosome segregation|kinetochore organization|	protein binding|ATP binding|protein heterodimerization activity|	10	-2.6	11.9	0.00587	-4.8	-1.4
ENSG00000184060	ADAP2	ArfGAP with dual PH domains 2	cytoplasm|mitochondrial envelope|plasma membrane|	heart development|regulation of ARF GTPase activity|positive regulation of GTPase activity|	protein binding|phosphatidylinositol-4,5-bisphosphate binding|phosphatidylinositol-3,4,5-trisphosphate binding|ARF GTPase activator activity|zinc ion binding|protein binding, bridging|phosphatidylinositol-3,4-bisphosphate binding|inositol 1,3,4,5 tetrakisphosphate binding|	10	1.5	11.8	0.0236	0.6	3.3
ENSG00000154832	CXXC1	CXXC finger protein 1	nucleus|nucleoplasm|nuclear matrix|nuclear speck|histone methyltransferase complex|Set1C/COMPASS complex|	transcription, DNA-templated|regulation of transcription, DNA-templated|activation of signaling protein activity involved in unfolded protein response|endoplasmic reticulum unfolded protein response|cellular protein metabolic process|positive regulation of transcription, DNA-templated|histone H3-K4 methylation|	protein binding|zinc ion binding|histone methyltransferase activity (H3-K4 specific)|unmethylated CpG binding|	10	-1.9	11.8	0.00227	-4.2	-0.7
ENSG00000189403	HMGB1	high mobility group box 1	condensed chromosome|extracellular region|extracellular space|nucleus|nucleoplasm|cell surface|transcriptional repressor complex|	negative regulation of transcription from RNA polymerase II promoter|myeloid dendritic cell activation|dendritic cell chemotaxis|inflammatory response to antigenic stimulus|DNA topological change|base-excision repair, DNA ligation|apoptotic DNA fragmentation|DNA recombination|regulation of transcription from RNA polymerase II promoter|apoptotic process|cellular component disassembly involved in e…	damaged DNA binding|double-stranded DNA binding|single-stranded DNA binding|sequence-specific DNA binding transcription factor activity|cytokine activity|protein binding|transcription factor binding|DNA binding, bending|DNA binding, bending|chemoattractant activity|poly(A) RNA binding|RAGE receptor binding|repressing transcription factor binding|	10	-4.9	11.8	0.00615	-9	-0.9
ENSG00000167842	MIS12	MIS12 kinetochore complex component	MIS12/MIND type complex|nucleus|cytosol|	mitotic cell cycle|chromosome segregation|mitotic nuclear division|kinetochore assembly|	protein binding|	10	1.3	11.8	0.00615	0.6	2.6
ENSG00000138430	OLA1	Obg-like ATPase 1	nucleolus|cytoplasm|membrane|extracellular vesicular exosome|	ATP catabolic process|	protein binding|ATP binding|GTP binding|ATPase activity|ribosome binding|ribosomal large subunit binding|metal ion binding|	10	3.7	11.8	0.0131	2.5	7
ENSG00000184863	RBM33	RNA binding motif protein 33	None	None	nucleotide binding|poly(A) RNA binding|	10	1.8	11.8	0.0147	1.2	3
ENSG00000269291	AC010877.1	N/A	None	None	None	10	-1.5	11.7	0.00462	-2.8	-0.7
ENSG00000175984	DENND2C	DENN/MADD domain containing 2C	None	positive regulation of Rab GTPase activity|	Rab guanyl-nucleotide exchange factor activity|	10	0.9	11.7	0.0149	0.4	1.8
ENSG00000107581	EIF3A	eukaryotic translation initiation factor 3, subunit A	nucleus|nucleolus|cytoplasm|cytoplasm|cytosol|eukaryotic translation initiation factor 3 complex|membrane|eukaryotic 43S preinitiation complex|eukaryotic 48S preinitiation complex|	formation of translation preinitiation complex|formation of translation initiation complex|translation|translational initiation|translational initiation|regulation of translational initiation|gene expression|cellular protein metabolic process|	translation initiation factor activity|translation initiation factor activity|structural molecule activity|protein binding|poly(A) RNA binding|	10	-1	11.7	0.0134	-3.7	-0.5
ENSG00000168843	FSTL5	follistatin-like 5	extracellular region|	None	calcium ion binding|	10	2.5	11.7	0.00642	1.2	5
ENSG00000108479	GALK1	galactokinase 1	cytoplasm|cytosol|membrane|extracellular vesicular exosome|	carbohydrate metabolic process|galactose metabolic process|galactose catabolic process|galactitol metabolic process|small molecule metabolic process|carbohydrate phosphorylation|	galactokinase activity|ATP binding|galactose binding|	10	-3.1	11.7	0.0114	-6	-1.6
ENSG00000135100	HNF1A	HNF1 homeobox A	nucleus|cytoplasm|protein complex|	transcription, DNA-templated|regulation of transcription from RNA polymerase II promoter|insulin secretion|renal glucose absorption|glucose homeostasis|positive regulation of transcription, DNA-templated|positive regulation of transcription from RNA polymerase II promoter|glucose import|positive regulation of transcription initiation from RNA polymerase II promoter|	RNA polymerase II core promoter proximal region sequence-specific DNA binding transcription factor activity involved in positive regulation of transcription|DNA binding|sequence-specific DNA binding transcription factor activity|protein binding|protein homodimerization activity|sequence-specific DNA binding|transcription regulatory region DNA binding|protein heterodimerization activity|protein di…	10	-1.5	11.7	0.00642	-2.8	-0.7
ENSG00000088356	PDRG1	p53 and DNA-damage regulated 1	cytoplasm|prefoldin complex|	protein folding|	unfolded protein binding|	10	2.4	11.7	0.0134	0.8	4.8
ENSG00000145491	ROPN1L	rhophilin associated tail protein 1-like	cytoplasm|motile cilium|	epithelial cilium movement|	protein binding|	10	2.6	11.7	0.0149	1.5	5
ENSG00000269121	AC007216.2	N/A	None	None	None	8	-1.3	11.6	0.00468	-2	-0.8
ENSG00000136982	DSCC1	DNA replication and sister chromatid cohesion 1	chromosome, centromeric region|chromatin|nucleoplasm|	DNA replication|regulation of DNA replication|maintenance of mitotic sister chromatid cohesion|post-translational protein acetylation|	DNA binding|protein binding|	10	0.9	11.6	0.015	0.5	1.9
ENSG00000061936	SFSWAP	splicing factor, suppressor of white-apricot family	nucleus|	transcription, DNA-templated|regulation of transcription, DNA-templated|mRNA splice site selection|mRNA processing|negative regulation of mRNA splicing, via spliceosome|	RNA binding|	9	-3.6	11.6	0.00242	-6.4	-0.8
ENSG00000143028	SYPL2	synaptophysin-like 2	integral component of synaptic vesicle membrane|	transport|cellular calcium ion homeostasis|substantia nigra development|	transporter activity|	10	2.7	11.6	0.008	1.3	4.6
ENSG00000181472	ZBTB2	zinc finger and BTB domain containing 2	nucleus|	transcription, DNA-templated|regulation of transcription, DNA-templated|	DNA binding|metal ion binding|	10	3.2	11.6	0.00242	1.2	6.6
ENSG00000110245	APOC3	apolipoprotein C-III	extracellular region|extracellular space|early endosome|very-low-density lipoprotein particle|intermediate-density lipoprotein particle|spherical high-density lipoprotein particle|chylomicron|extracellular vesicular exosome|	retinoid metabolic process|triglyceride metabolic process|triglyceride mobilization|inflammatory response|G-protein coupled receptor signaling pathway|response to nutrient|phototransduction, visible light|cholesterol metabolic process|negative regulation of triglyceride catabolic process|negative regulation of very-low-density lipoprotein particle remodeling|negative regulation of very-low-densit…	phospholipid binding|cholesterol binding|enzyme regulator activity|lipase inhibitor activity|high-density lipoprotein particle receptor binding|	10	3.1	11.5	0.014	1.5	5.6
ENSG00000150753	CCT5	chaperonin containing TCP1, subunit 5 (epsilon)	zona pellucida receptor complex|nucleolus|cytoplasm|centrosome|cytosol|chaperonin-containing T-complex|microtubule|cell body|extracellular vesicular exosome|	protein folding|binding of sperm to zona pellucida|response to virus|cellular protein metabolic process|'de novo' posttranslational protein folding|	ATP binding|G-protein beta-subunit binding|unfolded protein binding|	10	-1.6	11.5	0.014	-3.4	-0.7
ENSG00000114982	KANSL3	KAT8 regulatory NSL complex subunit 3	histone acetyltransferase complex|nucleus|nucleoplasm|nucleolus|intracellular membrane-bounded organelle|	chromatin organization|histone H4-K5 acetylation|histone H4-K8 acetylation|histone H4-K16 acetylation|	histone acetyltransferase activity (H4-K5 specific)|histone acetyltransferase activity (H4-K8 specific)|histone acetyltransferase activity (H4-K16 specific)|	10	3	11.5	0.00488	2.1	5.8
ENSG00000163939	PBRM1	polybromo 1	nuclear chromosome|kinetochore|	placenta development|chromatin remodeling|transcription, DNA-templated|regulation of transcription, DNA-templated|mitotic nuclear division|heart development|negative regulation of cell proliferation|	DNA binding|chromatin binding|protein binding|	10	-0.9	11.5	0.0243	-1.8	-0.4
ENSG00000149923	PPP4C	protein phosphatase 4, catalytic subunit	nucleus|cytoplasm|microtubule organizing center|plasma membrane|protein phosphatase 4 complex|	regulation of double-strand break repair via homologous recombination|dephosphorylation|dephosphorylation|dephosphorylation|NIK/NF-kappaB signaling|	NF-kappaB-inducing kinase activity|protein serine/threonine phosphatase activity|protein serine/threonine phosphatase activity|protein binding|metal ion binding|	9	-1.1	11.5	0.012	-1.9	-0.6
ENSG00000197958	RPL12	ribosomal protein L12	cytosol|membrane|cytosolic large ribosomal subunit|extracellular vesicular exosome|	nuclear-transcribed mRNA catabolic process, nonsense-mediated decay|translation|translation|translational initiation|translational elongation|translational termination|SRP-dependent cotranslational protein targeting to membrane|gene expression|viral process|RNA metabolic process|mRNA metabolic process|viral life cycle|viral transcription|cellular protein metabolic process|	structural constituent of ribosome|protein binding|poly(A) RNA binding|	10	-1.6	11.5	0.0243	-2.9	-1
ENSG00000057252	SOAT1	sterol O-acyltransferase 1	endoplasmic reticulum|endoplasmic reticulum membrane|membrane|integral component of membrane|	cholesterol metabolic process|cholesterol metabolic process|macrophage derived foam cell differentiation|macrophage derived foam cell differentiation|macrophage derived foam cell differentiation|cholesterol storage|cholesterol efflux|very-low-density lipoprotein particle assembly|cholesterol esterification|cholesterol esterification|cholesterol homeostasis|positive regulation of amyloid precursor…	fatty-acyl-CoA binding|sterol O-acyltransferase activity|sterol O-acyltransferase activity|protein binding|cholesterol binding|cholesterol O-acyltransferase activity|cholesterol O-acyltransferase activity|	10	-0.9	11.5	0.012	-1.7	-0.4
ENSG00000182173	TSEN54	TSEN54 tRNA splicing endonuclease subunit	nucleolus|	tRNA splicing, via endonucleolytic cleavage and ligation|mRNA processing|	None	9	-1.7	11.5	0.014	-3.4	-0.7
ENSG00000214109	AC008686.1	N/A	None	None	None	9	-2	11.4	0.00493	-3.9	-1.2
ENSG00000134389	CFHR5	complement factor H-related 5	extracellular region|	complement activation, alternative pathway|	None	10	-1.6	11.4	0.00493	-3	-0.7
ENSG00000138668	HNRNPD	heterogeneous nuclear ribonucleoprotein D (AU-rich element RNA binding protein 1, 37kDa)	nucleus|nucleus|nucleoplasm|cytosol|ribonucleoprotein complex|extracellular vesicular exosome|	mRNA splicing, via spliceosome|transcription, DNA-templated|regulation of transcription, DNA-templated|RNA processing|RNA catabolic process|RNA splicing|gene expression|RNA metabolic process|mRNA metabolic process|regulation of circadian rhythm|regulation of mRNA stability|positive regulation of translation|positive regulation of transcription, DNA-templated|circadian regulation of translation|	nucleotide binding|RNA binding|RNA binding|protein binding|telomeric DNA binding|poly(A) RNA binding|	10	-1.5	11.4	0.0245	-2.8	-0.8
ENSG00000169045	HNRNPH1	heterogeneous nuclear ribonucleoprotein H1 (H)	nucleus|nucleoplasm|membrane|catalytic step 2 spliceosome|	mRNA splicing, via spliceosome|mRNA splicing, via spliceosome|RNA processing|RNA splicing|gene expression|regulation of RNA splicing|	nucleotide binding|RNA binding|protein binding|poly(U) RNA binding|poly(A) RNA binding|	9	-3	11.4	0.0143	-5.7	-1.4
ENSG00000164715	LMTK2	lemur tyrosine kinase 2	early endosome|Golgi apparatus|integral component of membrane|perinuclear region of cytoplasm|recycling endosome|	receptor recycling|protein phosphorylation|peptidyl-serine phosphorylation|peptidyl-threonine phosphorylation|peptidyl-tyrosine phosphorylation|endocytic recycling|transferrin transport|negative regulation of catalytic activity|early endosome to late endosome transport|protein autophosphorylation|	protein serine/threonine kinase activity|protein tyrosine kinase activity|protein phosphatase inhibitor activity|protein binding|ATP binding|myosin VI binding|	10	-1.1	11.4	0.0123	-1.9	-0.5
ENSG00000132646	PCNA	proliferating cell nuclear antigen	nucleus|nucleoplasm|DNA replication factor C complex|cytoplasm|centrosome|nuclear replication fork|PCNA complex|extracellular vesicular exosome|PCNA-p21 complex|	G1/S transition of mitotic cell cycle|regulation of transcription involved in G1/S transition of mitotic cell cycle|mitotic cell cycle|telomere maintenance via recombination|telomere maintenance|DNA replication|DNA strand elongation involved in DNA replication|leading strand elongation|regulation of DNA replication|DNA repair|DNA repair|transcription-coupled nucleotide-excision repair|base-excisi…	purine-specific mismatch base pair DNA N-glycosylase activity|protein binding|DNA polymerase processivity factor activity|receptor tyrosine kinase binding|dinucleotide insertion or deletion binding|MutLalpha complex binding|identical protein binding|DNA polymerase binding|	10	-1.7	11.4	0.00715	-4	-0.8
ENSG00000140992	PDPK1	3-phosphoinositide dependent protein kinase 1	nucleoplasm|cytoplasm|cytoplasm|cytosol|plasma membrane|plasma membrane|focal adhesion|membrane|cytoplasmic membrane-bounded vesicle|cell projection|	type B pancreatic cell development|transcription, DNA-templated|regulation of transcription, DNA-templated|protein phosphorylation|protein phosphorylation|negative regulation of protein kinase activity|hyperosmotic response|epidermal growth factor receptor signaling pathway|epidermal growth factor receptor signaling pathway|synaptic transmission|blood coagulation|insulin receptor signaling pathwa…	protein serine/threonine kinase activity|protein serine/threonine kinase activity|protein serine/threonine kinase activity|3-phosphoinositide-dependent protein kinase activity|insulin receptor binding|protein binding|ATP binding|phospholipase activator activity|kinase activity|protein kinase binding|phospholipase binding|	10	-1.5	11.4	0.0123	-3.2	-0.6
ENSG00000264278	RP11-162A12.2	N/A	None	None	None	9	-2.2	11.4	0.00493	-3.9	-1
ENSG00000258804	RP11-322L20.1	N/A	None	None	None	9	-2.3	11.4	0.00493	-4.6	-1
ENSG00000269449	AC002451.1	N/A	None	None	None	9	-2	11.3	0.00506	-3.5	-0.6
ENSG00000228594	C1ORF233	chromosome 1 open reading frame 233	integral component of membrane|	None	None	9	1.5	11.3	0.00513	0.7	2.8
ENSG00000233927	RPS28	ribosomal protein S28	cytoplasm|cytosol|small ribosomal subunit|cytosolic small ribosomal subunit|extracellular vesicular exosome|	nuclear-transcribed mRNA catabolic process, nonsense-mediated decay|rRNA processing|translation|translation|translational initiation|translational elongation|translational termination|SRP-dependent cotranslational protein targeting to membrane|gene expression|viral process|RNA metabolic process|mRNA metabolic process|viral life cycle|viral transcription|ribosomal small subunit biogenesis|cellular…	structural constituent of ribosome|poly(A) RNA binding|	10	-1	11.3	0.0249	-2.4	-0.5
ENSG00000142168	SOD1	superoxide dismutase 1, soluble	extracellular region|extracellular space|nucleus|cytoplasm|mitochondrion|mitochondrial intermembrane space|mitochondrial matrix|peroxisome|peroxisome|cytosol|cytosol|plasma membrane|extracellular matrix|cytoplasmic vesicle|dendrite cytoplasm|neuronal cell body|protein complex|extracellular vesicular exosome|	activation of MAPK activity|response to superoxide|ovarian follicle development|positive regulation of cytokine production|placenta development|retina homeostasis|response to amphetamine|myeloid cell homeostasis|platelet degranulation|glutathione metabolic process|superoxide metabolic process|superoxide metabolic process|cellular iron ion homeostasis|spermatogenesis|embryo implantation|embryo imp…	superoxide dismutase activity|superoxide dismutase activity|superoxide dismutase activity|copper ion binding|protein binding|zinc ion binding|protein phosphatase 2B binding|identical protein binding|protein homodimerization activity|Rac GTPase binding|chaperone binding|	10	-3.6	11.3	0.0126	-6.6	-1.3
ENSG00000178307	TMEM11	transmembrane protein 11	integral component of plasma membrane|integral component of mitochondrial inner membrane|	mitochondrion organization|	molecular_function|protein binding|	10	-1.5	11.3	0.0249	-2.9	-0.9
ENSG00000138071	ACTR2	ARP2 actin-related protein 2 homolog (yeast)	cytosol|Arp2/3 protein complex|Arp2/3 protein complex|actin cytoskeleton|membrane|actin cap|cell projection|extracellular vesicular exosome|	cellular component movement|establishment or maintenance of cell polarity|asymmetric cell division|cytoplasmic transport|actin cytoskeleton organization|meiotic cytokinesis|Fc-gamma receptor signaling pathway involved in phagocytosis|innate immune response|spindle localization|	actin binding|ATP binding|	10	-1.8	11.2	0.0128	-3.5	-0.6
ENSG00000130811	EIF3G	eukaryotic translation initiation factor 3, subunit G	nucleus|cytosol|eukaryotic translation initiation factor 3 complex|eukaryotic 43S preinitiation complex|eukaryotic 48S preinitiation complex|perinuclear region of cytoplasm|	formation of translation preinitiation complex|translation|translational initiation|translational initiation|translational initiation|regulation of translational initiation|gene expression|cellular protein metabolic process|	nucleotide binding|translation initiation factor activity|translation initiation factor activity|protein binding|poly(A) RNA binding|	9	-2.4	11.2	0.00282	-5.4	-1.2
ENSG00000107371	EXOSC3	exosome component 3	nuclear exosome (RNase complex)|cytoplasmic exosome (RNase complex)|exosome (RNase complex)|nucleus|nucleolus|cytoplasm|cytosol|transcriptionally active chromatin|	nuclear-transcribed mRNA catabolic process, deadenylation-dependent decay|rRNA processing|gene expression|RNA metabolic process|mRNA metabolic process|exonucleolytic nuclear-transcribed mRNA catabolic process involved in deadenylation-dependent decay|exonucleolytic nuclear-transcribed mRNA catabolic process involved in deadenylation-dependent decay|DNA deamination|isotype switching|positive regul…	3'-5'-exoribonuclease activity|RNA binding|protein binding|	10	-2	11.2	0.00282	-5.6	-1
ENSG00000163938	GNL3	guanine nucleotide binding protein-like 3 (nucleolar)	extracellular space|nucleus|nucleoplasm|nucleolus|nucleolus|membrane|	GTP catabolic process|cell proliferation|regulation of cell proliferation|ribosome biogenesis|	GTPase activity|protein binding|GTP binding|poly(A) RNA binding|	10	-3.3	11.2	0.00282	-6.3	-1.7
ENSG00000137547	MRPL15	mitochondrial ribosomal protein L15	mitochondrion|large ribosomal subunit|	translation|	structural constituent of ribosome|poly(A) RNA binding|	10	1.7	11.2	0.0252	1	3.8
ENSG00000215114	UBXN2B	UBX domain protein 2B	nucleus|endoplasmic reticulum|Golgi apparatus|cytosol|	None	None	10	-1.3	11.2	0.0149	-2.6	-0.6
ENSG00000165060	FXN	frataxin	mitochondrion|mitochondrial matrix|mitochondrial matrix|mitochondrial matrix|cytosol|	oxidative phosphorylation|heme biosynthetic process|ion transport|cellular iron ion homeostasis|mitochondrion organization|adult walking behavior|positive regulation of cell proliferation|aerobic respiration|embryo development ending in birth or egg hatching|response to iron ion|regulation of ferrochelatase activity|protein autoprocessing|iron incorporation into metallo-sulfur cluster|propriocept…	ferroxidase activity|protein binding|ferrous iron binding|ferric iron binding|iron chaperone activity|iron-sulfur cluster binding|2 iron, 2 sulfur cluster binding|	10	-2.5	11.1	0.0153	-4.5	-1.2
ENSG00000160285	LSS	lanosterol synthase (2,3-oxidosqualene-lanosterol cyclase)	endoplasmic reticulum membrane|lipid particle|membrane|	cholesterol biosynthetic process|cholesterol biosynthetic process|steroid metabolic process|small molecule metabolic process|	lanosterol synthase activity|	10	1	11.1	0.0131	0.4	2.5
ENSG00000198056	PRIM1	primase, DNA, polypeptide 1 (49kDa)	nucleoplasm|membrane|primosome complex|	G1/S transition of mitotic cell cycle|mitotic cell cycle|telomere maintenance via recombination|telomere maintenance|DNA replication, synthesis of RNA primer|DNA replication initiation|DNA strand elongation involved in DNA replication|telomere maintenance via semi-conservative replication|	DNA primase activity|metal ion binding|	10	-2.9	11.1	0.00798	-5.7	-1.2
ENSG00000106278	PTPRZ1	protein tyrosine phosphatase, receptor-type, Z polypeptide 1	proteinaceous extracellular matrix|integral component of plasma membrane|perineuronal net|	protein dephosphorylation|axonogenesis|central nervous system development|learning or memory|peptidyl-tyrosine dephosphorylation|oligodendrocyte differentiation|regulation of oligodendrocyte progenitor proliferation|	protein tyrosine phosphatase activity|transmembrane receptor protein tyrosine phosphatase activity|protein binding|	9	-0.9	11.1	0.0131	-2.3	-0.4
ENSG00000159346	ADIPOR1	adiponectin receptor 1	plasma membrane|membrane|integral component of membrane|	hormone-mediated signaling pathway|fatty acid oxidation|negative regulation of cell growth|leptin-mediated signaling pathway|adiponectin-activated signaling pathway|positive regulation of JAK-STAT cascade|positive regulation of insulin receptor signaling pathway|	receptor activity|protein kinase binding|hormone binding|identical protein binding|protein heterodimerization activity|	10	-1.4	11	0.0258	-2.8	-0.8
ENSG00000152213	ARL11	ADP-ribosylation factor-like 11	intracellular|	small GTPase mediated signal transduction|	protein binding|GTP binding|	10	-1.4	11	0.0258	-2.7	-0.7
ENSG00000130638	ATXN10	ataxin 10	extracellular space|cytoplasm|cytosol|plasma membrane|membrane|dendrite|neuronal cell body|perinuclear region of cytoplasm|	nervous system development|cell death|neuron projection development|	protein binding|identical protein binding|	10	-2.6	11	0.00826	-4.8	-1.4
ENSG00000087250	MT3	metallothionein 3	intracellular|cytoplasm|synaptic vesicle|inclusion body|perinuclear region of cytoplasm|	protein import into nucleus, translocation|response to hypoxia|positive regulation of protein phosphorylation|energy reserve metabolic process|cholesterol catabolic process|zinc ion transport|cellular metal ion homeostasis|cellular metal ion homeostasis|cellular zinc ion homeostasis|cell proliferation|negative regulation of autophagy|positive regulation of gene expression|positive regulation of g…	copper ion binding|copper ion binding|protein binding|drug binding|zinc ion binding|antioxidant activity|protein kinase activator activity|cysteine-type endopeptidase inhibitor activity involved in apoptotic process|cadmium ion binding|	10	-1.6	11	0.0156	-3.4	-0.7
ENSG00000004779	NDUFAB1	NADH dehydrogenase (ubiquinone) 1, alpha/beta subcomplex, 1, 8kDa	mitochondrial inner membrane|mitochondrial respiratory chain complex I|mitochondrial respiratory chain complex I|mitochondrial respiratory chain complex I|mitochondrial matrix|mitochondrial membrane|mitochondrial membrane|	mitochondrial electron transport, NADH to ubiquinone|fatty acid biosynthetic process|protein lipoylation|respiratory electron transport chain|cellular metabolic process|small molecule metabolic process|	ACP phosphopantetheine attachment site binding involved in fatty acid biosynthetic process|fatty acid binding|calcium ion binding|NADH dehydrogenase (ubiquinone) activity|	9	-1.2	11	0.0134	-2	-0.7
ENSG00000115761	NOL10	nucleolar protein 10	nucleolus|	None	poly(A) RNA binding|	10	-2	11	0.00305	-4	-0.6
ENSG00000188219	POTEE	POTE ankyrin domain family, member E	extracellular space|blood microparticle|	retina homeostasis|substantia nigra development|	molecular_function|	10	-0.8	11	0.0162	-1.6	-0.3
ENSG00000162444	RBP7	retinol binding protein 7, cellular	cytoplasm|	transport|	transporter activity|retinal binding|retinol binding|	10	2.6	11	0.0156	1.3	4.8
ENSG00000087087	SRRT	serrate, RNA effector molecule	nucleoplasm|cytoplasm|	transcription, DNA-templated|regulation of transcription, DNA-templated|cell proliferation|primary miRNA processing|response to arsenic-containing substance|neuronal stem cell maintenance|	DNA binding|protein binding|poly(A) RNA binding|	9	-3.6	11	0.00305	-7.3	-2
ENSG00000170043	TRAPPC1	trafficking protein particle complex 1	endoplasmic reticulum|Golgi apparatus|cis-Golgi network|TRAPP complex|	ER to Golgi vesicle-mediated transport|	None	10	-2.8	11	0.0134	-5	-1.8
ENSG00000239810	WI2-3308P17.2	N/A	None	None	None	10	1.1	11	0.00529	0.5	1.9
ENSG00000114395	CYB561D2	cytochrome b561 family, member D2	integral component of membrane|	oxidation-reduction process|	metal ion binding|	6	1.8	10.9	0.00874	0.9	3.7
ENSG00000166847	DCTN5	dynactin 5 (p25)	condensed chromosome kinetochore|centrosome|cytosol|	antigen processing and presentation of exogenous peptide antigen via MHC class II|	None	9	1.6	10.9	0.0262	-3.3	3
ENSG00000143006	DMRTB1	DMRT-like family B with proline-rich C-terminal, 1	nucleus|	transcription, DNA-templated|regulation of transcription, DNA-templated|	sequence-specific DNA binding transcription factor activity|sequence-specific DNA binding|metal ion binding|	10	3.6	10.9	0.00314	1.6	6.4
ENSG00000197045	GMFB	glia maturation factor, beta	intracellular|	protein phosphorylation|negative regulation of protein kinase activity|signal transduction|nervous system development|positive regulation of catalytic activity|	actin binding|protein kinase inhibitor activity|signal transducer activity|enzyme activator activity|growth factor activity|	10	-1.5	10.9	0.0164	-3	-0.9
ENSG00000071794	HLTF	helicase-like transcription factor	nucleus|nucleoplasm|cytoplasm|membrane|	ATP catabolic process|transcription, DNA-templated|regulation of transcription, DNA-templated|regulation of transcription from RNA polymerase II promoter|protein ubiquitination|chromatin modification|	DNA binding|helicase activity|protein binding|ATP binding|zinc ion binding|ligase activity|ATPase activity|poly(A) RNA binding|	10	1.4	10.9	0.0161	0.7	2.8
ENSG00000143543	JTB	jumping translocation breakpoint	cytoplasm|mitochondrion|centrosome|spindle|integral component of plasma membrane|membrane|midbody|	cytokinesis|mitotic nuclear division|apoptotic mitochondrial changes|regulation of cell proliferation|positive regulation of protein kinase activity|	protein kinase binding|	10	1	10.9	0.0161	0.5	1.9
ENSG00000104147	OIP5	Opa interacting protein 5	chromosome, centromeric region|chromatin|nucleus|nucleoplasm|cytoplasm|chromocenter|Cajal body|	nucleosome assembly|mitotic nuclear division|cell communication|centromere-specific nucleosome assembly|	protein binding|	10	-2.2	10.9	0.00314	-4.4	-0.9
ENSG00000241370	RPP21	ribonuclease P/MRP 21kDa subunit	nucleolus|	tRNA processing|response to drug|RNA phosphodiester bond hydrolysis, endonucleolytic|	ribonuclease P activity|metal ion binding|	10	-3	10.9	0.00554	-5.8	-1.6
ENSG00000179387	ELMOD2	ELMO/CED-12 domain containing 2	cytoskeleton|membrane|	phagocytosis|positive regulation of GTPase activity|positive regulation of GTPase activity|regulation of defense response to virus|defense response to virus|	GTPase activator activity|	10	-1.1	10.8	0.0264	-2	-0.6
ENSG00000257008	GPR142	G protein-coupled receptor 142	cytoplasm|plasma membrane|integral component of membrane|cell junction|	G-protein coupled receptor signaling pathway|	G-protein coupled receptor activity|	10	-1.5	10.8	0.00573	-3.3	-0.5
ENSG00000180596	HIST1H2BC	histone cluster 1, H2bc	nucleosome|extracellular space|nucleus|nucleoplasm|extracellular vesicular exosome|	innate immune response in mucosa|chromatin organization|nucleosome assembly|antibacterial humoral response|defense response to Gram-positive bacterium|	DNA binding|protein heterodimerization activity|	10	2.3	10.8	0.0165	0.7	4.7
ENSG00000133055	MYBPH	myosin binding protein H	myosin filament|	regulation of striated muscle contraction|cell adhesion|	protein binding|structural constituent of muscle|	10	-1.2	10.8	0.0264	-2.6	-0.5
ENSG00000171611	PTCRA	pre T-cell antigen receptor alpha	integral component of membrane|	negative regulation of thymocyte apoptotic process|	protein binding|	9	2.6	10.8	0.00896	1.3	5
ENSG00000106399	RPA3	replication protein A3, 14kDa	nucleoplasm|DNA replication factor A complex|	G1/S transition of mitotic cell cycle|mitotic cell cycle|nucleotide-excision repair, DNA damage removal|telomere maintenance via recombination|telomere maintenance|double-strand break repair via homologous recombination|double-strand break repair via homologous recombination|DNA recombinase assembly|DNA replication|DNA replication|DNA strand elongation involved in DNA replication|DNA repair|trans…	damaged DNA binding|single-stranded DNA binding|protein binding|	10	-2.1	10.8	0.00896	-4.7	-1.1
ENSG00000082146	STRADB	STE20-related kinase adaptor beta	nucleus|cytoplasm|cytosol|	cell morphogenesis|protein export from nucleus|cell cycle arrest|JNK cascade|insulin receptor signaling pathway|activation of protein kinase activity|negative regulation of extrinsic apoptotic signaling pathway in absence of ligand|	protein binding|ATP binding|	10	-3.1	10.8	0.014	-6	-1.9
ENSG00000244045	TMEM199	transmembrane protein 199	integral component of membrane|	None	None	10	-1.3	10.8	0.00892	-2.6	-0.5
ENSG00000131864	USP29	ubiquitin specific peptidase 29	cellular_component|	ubiquitin-dependent protein catabolic process|	ubiquitin thiolesterase activity|cysteine-type peptidase activity|	10	-2.9	10.8	0.0165	-5.7	-1.4
ENSG00000116922	C1ORF109	chromosome 1 open reading frame 109	None	None	None	10	-1.5	10.7	0.017	-2.8	-0.6
ENSG00000092853	CLSPN	claspin	nucleoplasm|	DNA damage checkpoint|DNA replication|DNA repair|apoptotic process|cellular component disassembly involved in execution phase of apoptosis|peptidyl-serine phosphorylation|G2 DNA damage checkpoint|activation of protein kinase activity|mitotic DNA replication checkpoint|	DNA binding|protein binding|anaphase-promoting complex binding|	10	-2.2	10.7	0.00928	-4.6	-1
ENSG00000134001	EIF2S1	eukaryotic translation initiation factor 2, subunit 1 alpha, 35kDa	nucleus|cytosol|polysome|eukaryotic translation initiation factor 2 complex|eukaryotic translation initiation factor 2B complex|cytoplasmic stress granule|membrane|extracellular vesicular exosome|	translation|translational initiation|activation of signaling protein activity involved in unfolded protein response|gene expression|endoplasmic reticulum unfolded protein response|regulation of translational initiation in response to stress|cellular protein metabolic process|protein autophosphorylation|	translation initiation factor activity|protein binding|ribosome binding|poly(A) RNA binding|	10	2.2	10.7	0.00928	-2.4	5
ENSG00000136628	EPRS	glutamyl-prolyl-tRNA synthetase	cytoplasm|cytosol|membrane|ribonucleoprotein complex|GAIT complex|	tRNA aminoacylation for protein translation|glutamyl-tRNA aminoacylation|prolyl-tRNA aminoacylation|protein complex assembly|gene expression|negative regulation of translation|negative regulation of translation|cellular response to interferon-gamma|	glutamate-tRNA ligase activity|proline-tRNA ligase activity|protein binding|ATP binding|RNA stem-loop binding|	10	-3.4	10.7	0.0143	-6	-2.4
ENSG00000167191	GPRC5B	G protein-coupled receptor, class C, group 5, member B	extracellular space|nucleus|nucleolus|plasma membrane|cell surface|integral component of membrane|cytoplasmic vesicle membrane|intracellular membrane-bounded organelle|extracellular vesicular exosome|	G-protein coupled receptor signaling pathway|locomotory behavior|positive regulation of neuron projection development|positive regulation of I-kappaB kinase/NF-kappaB signaling|positive regulation of neuron differentiation|positive regulation of inflammatory response|positive regulation of macrophage cytokine production|positive regulation of protein tyrosine kinase activity|positive regulation o…	G-protein coupled receptor binding|G-protein coupled receptor activity|protein kinase binding|protein kinase activator activity|	10	-1.1	10.7	0.0268	-2.5	-0.5
ENSG00000170627	GTSF1	gametocyte specific factor 1	cytoplasm|	None	metal ion binding|	9	2.5	10.7	0.017	1.6	5
ENSG00000171446	KRT27	keratin 27	cellular_component|cytoplasm|intermediate filament|	biological_process|hair follicle morphogenesis|	molecular_function|structural molecule activity|	10	0.8	10.7	0.0268	0.4	1.8
ENSG00000102858	MGRN1	mahogunin ring finger 1, E3 ubiquitin protein ligase	nucleus|cytoplasm|early endosome|cytosol|plasma membrane|plasma membrane|membrane|extracellular vesicular exosome|	protein polyubiquitination|protein monoubiquitination|endosome to lysosome transport|negative regulation of cAMP-mediated signaling|negative regulation of G-protein coupled receptor protein signaling pathway|	ubiquitin-protein transferase activity|protein binding|zinc ion binding|ligase activity|	10	2.5	10.7	0.0169	1	4.9
ENSG00000159593	NAE1	NEDD8 activating enzyme E1 subunit 1	nucleus|cytoplasm|cytosol|plasma membrane|	signal transduction|mitotic DNA replication checkpoint|regulation of apoptotic process|regulation of neuron apoptotic process|protein neddylation|protein neddylation|neuron apoptotic process|	protein binding|NEDD8 activating enzyme activity|ubiquitin protein ligase binding|protein heterodimerization activity|	10	2.9	10.7	0.00928	2	6
ENSG00000138073	PREB	prolactin regulatory element binding	Golgi membrane|nucleus|endoplasmic reticulum membrane|membrane|integral component of membrane|	transcription, DNA-templated|regulation of transcription, DNA-templated|ER to Golgi vesicle-mediated transport|activation of signaling protein activity involved in unfolded protein response|protein transport|protein N-linked glycosylation via asparagine|endoplasmic reticulum unfolded protein response|post-translational protein modification|cellular protein metabolic process|COPII vesicle coating|…	DNA binding|	9	-1.7	10.7	0.0169	-3.6	-0.9
ENSG00000070010	UFD1L	ubiquitin fusion degradation 1 like (yeast)	nucleus|cytosol|	skeletal system development|ubiquitin-dependent protein catabolic process|proteasome-mediated ubiquitin-dependent protein catabolic process|	ubiquitin-specific protease activity|receptor binding|protein binding|protein complex binding|	9	2.4	10.7	0.0169	1.3	4.9
ENSG00000139645	ANKRD52	ankyrin repeat domain 52	None	None	protein binding|	10	-0.7	10.6	0.0173	-1.5	-0.3
ENSG00000159079	C21ORF59	chromosome 21 open reading frame 59	nucleus|cytosol|	None	None	2	-2.8	10.6	0.0173	-5	-2.1
ENSG00000215126	CBWD7	COBW domain containing 7	None	None	ATP binding|	10	-1.1	10.6	0.00605	-3.4	-0.4
ENSG00000083799	CYLD	cylindromatosis (turban tumor syndrome)	nucleus|centrosome|cytosol|cytosol|cytoplasmic microtubule|midbody|extrinsic component of cytoplasmic side of plasma membrane|perinuclear region of cytoplasm|	ubiquitin-dependent protein catabolic process|cell cycle|regulation of mitotic cell cycle|Wnt signaling pathway|negative regulation of NF-kappaB transcription factor activity|negative regulation of type I interferon production|nucleotide-binding domain, leucine rich repeat containing receptor signaling pathway|negative regulation of NF-kappaB import into nucleus|innate immune response|necroptotic…	ubiquitin-specific protease activity|protein binding|zinc ion binding|protein kinase binding|Lys63-specific deubiquitinase activity|proline-rich region binding|	10	-3.2	10.6	0.00957	-5.7	-1.7
ENSG00000142694	EVA1B	eva-1 homolog B (C. elegans)	integral component of membrane|	None	None	10	-2.2	10.6	0.00921	-4.8	-1.5
ENSG00000010292	NCAPD2	non-SMC condensin I complex, subunit D2	nuclear chromosome|condensed chromosome|condensin complex|condensin core heterodimer|nucleus|nucleus|cytoplasm|cytoplasm|cytoplasm|cytosol|membrane|pronucleus|	mitotic cell cycle|mitotic chromosome condensation|mitotic chromosome condensation|	protein binding|histone binding|histone binding|	10	-2.2	10.6	0.00957	-5	2.8
ENSG00000105245	NUMBL	numb homolog (Drosophila)-like	cytoplasm|	nervous system development|axonogenesis|cytokine-mediated signaling pathway|protein metabolic process|lateral ventricle development|neuroblast division in subventricular zone|adherens junction organization|positive regulation of neurogenesis|positive regulation of dendrite morphogenesis|	protein binding|	10	-1.3	10.6	0.0173	-2.6	-0.3
ENSG00000005075	POLR2J	polymerase (RNA) II (DNA directed) polypeptide J, 13.3kDa	nucleus|nucleoplasm|DNA-directed RNA polymerase II, core complex|	mRNA splicing, via spliceosome|DNA repair|transcription-coupled nucleotide-excision repair|nucleotide-excision repair|transcription from RNA polymerase II promoter|transcription from RNA polymerase II promoter|transcription initiation from RNA polymerase II promoter|transcription elongation from RNA polymerase II promoter|7-methylguanosine mRNA capping|RNA splicing|gene expression|viral process|p…	RNA polymerase II activity|DNA binding|DNA-directed RNA polymerase activity|protein binding|LRR domain binding|protein dimerization activity|	9	-1.6	10.6	0.00957	-2.9	-0.8
ENSG00000125249	RAP2A	RAP2A, member of RAS oncogene family	cytosol|midbody|recycling endosome|recycling endosome membrane|extracellular vesicular exosome|	GTP catabolic process|negative regulation of cell migration|actin cytoskeleton reorganization|positive regulation of protein autophosphorylation|Rap protein signal transduction|cellular protein localization|establishment of protein localization|regulation of JNK cascade|regulation of dendrite morphogenesis|	GTPase activity|protein binding|GTP binding|	10	2.6	10.6	0.00957	1.2	5
ENSG00000231500	RPS18	ribosomal protein S18	nucleus|cytosol|cytosol|ribosome|small ribosomal subunit|small ribosomal subunit|membrane|cytosolic small ribosomal subunit|extracellular vesicular exosome|	nuclear-transcribed mRNA catabolic process, nonsense-mediated decay|translation|translation|translation|translational initiation|translational elongation|translational termination|SRP-dependent cotranslational protein targeting to membrane|gene expression|viral process|RNA metabolic process|mRNA metabolic process|viral life cycle|viral transcription|ribosome biogenesis|cellular protein metabolic …	structural constituent of ribosome|protein binding|rRNA binding|poly(A) RNA binding|	10	-2	10.6	0.0271	-3.9	-1
ENSG00000233889	AL353698.1	N/A	None	None	None	3	-2.2	10.5	0.00602	-4	-1.3
ENSG00000145362	ANK2	ankyrin 2, neuronal	intracellular|cytosol|cytoskeleton|plasma membrane|integral component of plasma membrane|intercalated disc|basolateral plasma membrane|apical plasma membrane|Z disc|T-tubule|M band|A band|sarcolemma|neuron projection|costamere|membrane raft|postsynaptic membrane|perinuclear region of cytoplasm|	regulation of heart rate|atrial septum development|cellular calcium ion homeostasis|axon guidance|positive regulation of gene expression|regulation of cardiac muscle contraction by regulation of the release of sequestered calcium ion|regulation of cardiac muscle contraction by regulation of the release of sequestered calcium ion|regulation of cardiac muscle contraction by calcium ion signaling|pa…	structural constituent of cytoskeleton|protein binding|potassium channel regulator activity|enzyme binding|protein kinase binding|spectrin binding|protein binding, bridging|ion channel binding|ion channel binding|ATPase binding|	10	-0.9	10.5	0.0274	-1.8	-0.4
ENSG00000087586	AURKA	aurora kinase A	nucleus|centrosome|centrosome|spindle|cytosol|spindle microtubule|microtubule cytoskeleton|midbody|spindle pole centrosome|perinuclear region of cytoplasm|	G2/M transition of mitotic cell cycle|mitotic cell cycle|protein phosphorylation|cell cycle|spindle organization|mitotic nuclear division|cell projection organization|anaphase-promoting complex-dependent proteasomal ubiquitin-dependent protein catabolic process|regulation of protein stability|negative regulation of protein binding|spindle stabilization|positive regulation of mitosis|regulation of…	protein kinase activity|protein serine/threonine kinase activity|protein serine/threonine/tyrosine kinase activity|protein binding|ATP binding|protein kinase binding|ubiquitin protein ligase binding|	10	-2.3	10.5	0.015	-4.4	-0.9
ENSG00000188761	BCL2L15	BCL2-like 15	nucleus|cytosol|	apoptotic process|	None	10	0.9	10.5	0.0176	0.5	1.9
ENSG00000172757	CFL1	cofilin 1 (non-muscle)	extracellular space|nucleus|cytoplasm|membrane|nuclear matrix|cortical actin cytoskeleton|lamellipodium membrane|ruffle membrane|extracellular vesicular exosome|	neural crest cell migration|neural fold formation|platelet degranulation|protein phosphorylation|protein import into nucleus|cytoskeleton organization|Rho protein signal transduction|axon guidance|blood coagulation|response to virus|regulation of cell morphogenesis|establishment of cell polarity|actin cytoskeleton organization|actin filament depolymerization|platelet activation|positive regulatio…	actin binding|protein binding|	10	-1.1	10.5	0.015	-2	-0.6
ENSG00000181418	DDN	dendrin	nucleus|cytoplasm|endoplasmic reticulum membrane|dendritic spine membrane|cell projection|perikaryon|	None	protein binding|	10	-1.7	10.5	0.0178	-3.5	-0.7
ENSG00000172458	IL17D	interleukin 17D	extracellular space|	inflammatory response|	cytokine activity|	10	-2.8	10.5	0.00998	-5.9	-1.8
ENSG00000138785	INTS12	integrator complex subunit 12	integrator complex|	snRNA processing|	protein binding|zinc ion binding|	10	-0.9	10.5	0.0176	-1.8	-0.4
ENSG00000167702	KIFC2	kinesin family member C2	cytoplasm|kinesin complex|microtubule|	microtubule-based movement|metabolic process|	microtubule motor activity|ATP binding|microtubule binding|	10	-0.9	10.5	0.0274	-1.8	-0.4
ENSG00000242485	MRPL20	mitochondrial ribosomal protein L20	mitochondrial ribosome|	translation|	structural constituent of ribosome|protein binding|rRNA binding|poly(A) RNA binding|	10	1.3	10.5	0.0274	0.6	2.7
ENSG00000115241	PPM1G	protein phosphatase, Mg2+/Mn2+ dependent, 1G	nucleus|cytoplasm|	protein dephosphorylation|cell cycle arrest|peptidyl-threonine dephosphorylation|	protein serine/threonine phosphatase activity|protein binding|metal ion binding|	10	-1	10.5	0.015	-2.5	-0.4
ENSG00000161800	RACGAP1	Rac GTPase activating protein 1	acrosomal vesicle|nucleus|cytosol|microtubule|midbody|extrinsic component of cytoplasmic side of plasma membrane|cleavage furrow|spindle midzone|extracellular vesicular exosome|mitotic spindle|mitotic spindle|centralspindlin complex|	mitotic cytokinesis|mitotic cytokinesis|actomyosin contractile ring assembly|microtubule-based movement|cytokinesis, initiation of separation|small GTPase mediated signal transduction|spermatogenesis|neuroblast proliferation|blood coagulation|sulfate transport|embryo development|antigen processing and presentation of exogenous peptide antigen via MHC class II|positive regulation of cytokinesis|po…	GTPase activator activity|GTPase activator activity|protein binding|phosphatidylinositol-3,4,5-trisphosphate binding|microtubule binding|protein kinase binding|alpha-tubulin binding|gamma-tubulin binding|metal ion binding|beta-tubulin binding|	9	2.1	10.5	0.00998	-1.2	5
ENSG00000267618	RAD51L3-RFFL	RAD51L3-RFFL readthrough	None	None	None	7	1	10.5	0.00602	0.6	2
ENSG00000114391	RPL24	ribosomal protein L24	cytosol|membrane|cytosolic large ribosomal subunit|extracellular vesicular exosome|	nuclear-transcribed mRNA catabolic process, nonsense-mediated decay|translation|translation|translational initiation|translational elongation|translational termination|SRP-dependent cotranslational protein targeting to membrane|gene expression|viral process|RNA metabolic process|mRNA metabolic process|viral life cycle|viral transcription|cellular protein metabolic process|	RNA binding|structural constituent of ribosome|poly(A) RNA binding|	10	-1.6	10.5	0.0274	-3.5	-0.7
ENSG00000144451	SPAG16	sperm associated antigen 16	nucleus|microtubule|axoneme|	spermatogenesis|cilium assembly|	protein kinase binding|	10	2.5	10.5	0.0176	1.6	5
ENSG00000250067	YJEFN3	YjeF N-terminal domain containing 3	None	None	None	5	-1.9	10.5	0.00938	-4	-1.1
ENSG00000167283	ATP5L	ATP synthase, H+ transporting, mitochondrial Fo complex, subunit G	mitochondrial proton-transporting ATP synthase complex, coupling factor F(o)|mitochondrion|mitochondrial inner membrane|mitochondrial proton-transporting ATP synthase complex|extracellular vesicular exosome|	ATP catabolic process|respiratory electron transport chain|mitochondrial ATP synthesis coupled proton transport|mitochondrial ATP synthesis coupled proton transport|cellular metabolic process|small molecule metabolic process|	hydrogen ion transmembrane transporter activity|ATPase activity|transmembrane transporter activity|	10	-2	10.4	0.0183	-4.3	-0.9
ENSG00000129173	E2F8	E2F transcription factor 8	nucleus|transcription factor complex|	negative regulation of transcription from RNA polymerase II promoter|negative regulation of transcription from RNA polymerase II promoter|placenta development|sprouting angiogenesis|transcription, DNA-templated|cell proliferation|negative regulation of cytokinesis|positive regulation of DNA endoreduplication|cell cycle comprising mitosis without cytokinesis|positive regulation of transcription fr…	RNA polymerase II core promoter proximal region sequence-specific DNA binding|core promoter binding|RNA polymerase II core promoter proximal region sequence-specific DNA binding transcription factor activity involved in negative regulation of transcription|sequence-specific DNA binding transcription factor activity|transcription corepressor activity|protein binding|protein homodimerization activi…	10	-2.9	10.4	0.0103	-5.9	-2.1
ENSG00000177885	GRB2	growth factor receptor-bound protein 2	nucleus|cytoplasm|endosome|Golgi apparatus|cytosol|plasma membrane|COP9 signalosome|vesicle membrane|extracellular vesicular exosome|Grb2-EGFR complex|	epidermal growth factor receptor signaling pathway|Ras protein signal transduction|cell-cell signaling|axon guidance|aging|blood coagulation|insulin receptor signaling pathway|insulin receptor signaling pathway|fibroblast growth factor receptor signaling pathway|positive regulation of signal transduction|positive regulation of signal transduction|viral process|platelet activation|positive regulat…	phosphotyrosine binding|SH3/SH2 adaptor activity|epidermal growth factor receptor binding|neurotrophin TRKA receptor binding|protein binding|SH3 domain binding|protein kinase binding|protein phosphatase binding|identical protein binding|insulin receptor substrate binding|poly(A) RNA binding|ephrin receptor binding|	10	-3.9	10.4	0.0103	-7.5	-1.7
ENSG00000092148	HECTD1	HECT domain containing E3 ubiquitin protein ligase 1	nucleus|cytoplasm|	neural tube closure|protein ubiquitination involved in ubiquitin-dependent protein catabolic process|	ubiquitin-protein transferase activity|protein binding|ligase activity|metal ion binding|	9	-2.2	10.4	0.0183	-4.7	-1.1
ENSG00000101384	JAG1	jagged 1	extracellular region|plasma membrane|plasma membrane|integral component of plasma membrane|membrane|apical part of cell|	angiogenesis|cell fate determination|morphogenesis of an epithelial sheet|T cell mediated immunity|pulmonary valve morphogenesis|cardiac right ventricle morphogenesis|Notch signaling pathway|Notch signaling pathway|Notch signaling pathway|Notch receptor processing|nervous system development|hemopoiesis|keratinocyte differentiation|regulation of cell migration|response to muramyl dipeptide|aorta m…	Notch binding|structural molecule activity|calcium ion binding|protein binding|growth factor activity|	10	-1.2	10.4	0.0183	-2.6	-0.6
ENSG00000182674	KCNB2	potassium voltage-gated channel, Shab-related subfamily, member 2	plasma membrane|voltage-gated potassium channel complex|	potassium ion transport|regulation of smooth muscle contraction|synaptic transmission|regulation of ion transmembrane transport|protein homooligomerization|potassium ion transmembrane transport|	delayed rectifier potassium channel activity|	10	-3.3	10.4	0.00629	-6	-1.9
ENSG00000174937	OR5M3	olfactory receptor, family 5, subfamily M, member 3	plasma membrane|integral component of membrane|	G-protein coupled receptor signaling pathway|detection of chemical stimulus involved in sensory perception of smell|	G-protein coupled receptor activity|olfactory receptor activity|	10	-2.9	10.4	0.00624	-5.8	-1.5
ENSG00000154582	TCEB1	transcription elongation factor B (SIII), polypeptide 1 (15kDa, elongin C)	nucleoplasm|cytosol|VCB complex|elongin complex|	regulation of transcription from RNA polymerase II promoter|transcription from RNA polymerase II promoter|transcription elongation from RNA polymerase II promoter|ubiquitin-dependent protein catabolic process|gene expression|viral process|positive regulation of transcription elongation from RNA polymerase II promoter|positive regulation of viral transcription|regulation of transcription from RNA …	protein binding|protein complex binding|	10	-3	10.4	0.0183	-5.9	-2.1
ENSG00000223417	TRIM49D1	tripartite motif containing 49D1	None	None	None	10	2	10.4	0.00629	1.2	4
ENSG00000174173	TRMT10C	tRNA methyltransferase 10 homolog C (S. cerevisiae)	nucleus|mitochondrion|mitochondrial nucleoid|	mitochondrial RNA 5'-end processing|tRNA processing|methylation|	protein binding|methyltransferase activity|poly(A) RNA binding|	10	0.8	10.4	0.0276	0.4	1.8
ENSG00000134905	CARS2	cysteinyl-tRNA synthetase 2, mitochondrial (putative)	mitochondrial matrix|cytosol|	tRNA aminoacylation for protein translation|cysteinyl-tRNA aminoacylation|gene expression|	cysteine-tRNA ligase activity|ATP binding|metal ion binding|	10	1.8	10.3	0.0108	0.9	3.8
ENSG00000108556	CHRNE	cholinergic receptor, nicotinic, epsilon (muscle)	plasma membrane|integral component of plasma membrane|acetylcholine-gated channel complex|cell junction|postsynaptic membrane|	transport|cation transport|cation transport|muscle contraction|signal transduction|synaptic transmission|synaptic transmission, cholinergic|ion transmembrane transport|regulation of membrane potential|	acetylcholine-activated cation-selective channel activity|cation transmembrane transporter activity|acetylcholine receptor activity|	10	-2.2	10.3	0.0157	-4.8	-1.3
ENSG00000119203	CPSF3	cleavage and polyadenylation specific factor 3, 73kDa	nucleoplasm|mRNA cleavage and polyadenylation specificity factor complex|ribonucleoprotein complex|	mRNA splicing, via spliceosome|transcription from RNA polymerase II promoter|termination of RNA polymerase II transcription|mRNA polyadenylation|mRNA cleavage|histone mRNA 3'-end processing|mRNA export from nucleus|RNA splicing|gene expression|mRNA 3'-end processing|RNA phosphodiester bond hydrolysis, endonucleolytic|RNA phosphodiester bond hydrolysis, endonucleolytic|	RNA binding|endoribonuclease activity|protein binding|5'-3' exonuclease activity|metal ion binding|	10	-2.2	10.3	0.00394	-4.3	-0.7
ENSG00000121644	DESI2	desumoylating isopeptidase 2	cytoplasm|	proteolysis|	peptidase activity|	10	-0.7	10.3	0.0182	-1.5	-0.3
ENSG00000159289	GOLGA6A	golgin A6 family, member A	Golgi apparatus|	None	None	10	-1.2	10.3	0.028	-2.6	-0.5
ENSG00000071994	PDCD2	programmed cell death 2	nucleus|cytoplasm|extracellular vesicular exosome|	apoptotic process|	DNA binding|protein binding|enzyme binding|metal ion binding|	9	-1.9	10.3	0.00394	-3.8	-0.9
ENSG00000130313	PGLS	6-phosphogluconolactonase	cytosol|extracellular vesicular exosome|	carbohydrate metabolic process|pentose-phosphate shunt|pentose-phosphate shunt|pentose-phosphate shunt, oxidative branch|small molecule metabolic process|	6-phosphogluconolactonase activity|monosaccharide binding|	10	-1.5	10.3	0.0108	-3.3	-0.6
ENSG00000130175	PRKCSH	protein kinase C substrate 80K-H	intracellular|endoplasmic reticulum|endoplasmic reticulum lumen|	in utero embryonic development|liver development|protein folding|N-glycan processing|nitrogen compound metabolic process|negative regulation of neuron projection development|protein N-linked glycosylation via asparagine|intracellular signal transduction|post-translational protein modification|cellular protein metabolic process|innate immune response|protein heterooligomerization|renal system deve…	RNA binding|protein kinase C binding|calcium ion binding|ion channel binding|phosphoprotein binding|	10	-1.6	10.3	0.0108	-3.4	-0.6
ENSG00000179295	PTPN11	protein tyrosine phosphatase, non-receptor type 11	nucleus|cytoplasm|mitochondrion|cytosol|protein complex|	DNA damage checkpoint|activation of MAPK activity|triglyceride metabolic process|epidermal growth factor receptor signaling pathway|axon guidance|brain development|heart development|blood coagulation|insulin receptor signaling pathway|fibroblast growth factor receptor signaling pathway|hormone-mediated signaling pathway|cytokine-mediated signaling pathway|T cell costimulation|regulation of cell a…	phosphoprotein phosphatase activity|protein tyrosine phosphatase activity|protein tyrosine phosphatase activity|non-membrane spanning protein tyrosine phosphatase activity|non-membrane spanning protein tyrosine phosphatase activity|SH3/SH2 adaptor activity|insulin receptor binding|protein binding|protein domain specific binding|receptor tyrosine kinase binding|D1 dopamine receptor binding|phospho…	10	-1.8	10.3	0.0157	-3.8	-1
ENSG00000174791	RIN1	Ras and Rab interactor 1	cytoplasm|cytoskeleton|plasma membrane|	endocytosis|signal transduction|positive regulation of GTPase activity|	GTPase activator activity|protein binding|	10	-1.9	10.3	0.028	-3.9	-1.3
ENSG00000008324	SS18L2	synovial sarcoma translocation gene on chromosome 18-like 2	None	None	None	10	2.1	10.3	0.0182	1.1	4
ENSG00000092929	UNC13D	unc-13 homolog D (C. elegans)	lysosome|late endosome|membrane|recycling endosome|exocytic vesicle|	granuloma formation|germinal center formation|phagocytosis|regulation of mast cell degranulation|natural killer cell degranulation|positive regulation of exocytosis|defense response to virus|	protein binding|	10	-2.4	10.3	0.0188	-4.5	-1.1
ENSG00000241468	ATP5J2	ATP synthase, H+ transporting, mitochondrial Fo complex, subunit F2	nucleus|mitochondrial inner membrane|mitochondrial proton-transporting ATP synthase complex|mitochondrial proton-transporting ATP synthase complex|integral component of membrane|proton-transporting ATP synthase complex, coupling factor F(o)|extracellular vesicular exosome|	ATP catabolic process|proton transport|respiratory electron transport chain|mitochondrial ATP synthesis coupled proton transport|mitochondrial ATP synthesis coupled proton transport|cellular metabolic process|small molecule metabolic process|	ATPase activity|transmembrane transporter activity|	9	-2.6	10.2	0.0112	-4.8	-1.2
ENSG00000114346	ECT2	epithelial cell transforming 2	nucleus|cytoplasm|cytosol|cell-cell junction|tight junction|midbody|cleavage furrow|mitotic spindle|centralspindlin complex|	cell morphogenesis|cytokinesis|small GTPase mediated signal transduction|protein transport|activation of protein kinase activity|positive regulation of Rho GTPase activity|positive regulation of Rho GTPase activity|positive regulation of cytokinesis|positive regulation of cytokinesis|activation of Rho GTPase activity|activation of Rac GTPase activity|positive regulation of protein import into nuc…	signal transducer activity|Rho guanyl-nucleotide exchange factor activity|GTPase activator activity|protein binding|Rho GTPase binding|protein homodimerization activity|	10	-2.1	10.2	0.0112	-4	-1.2
ENSG00000132507	EIF5A	eukaryotic translation initiation factor 5A	nucleus|annulate lamellae|nuclear pore|cytoplasm|endoplasmic reticulum membrane|cytosol|membrane|extracellular vesicular exosome|	mRNA export from nucleus|translational frameshifting|protein export from nucleus|nucleocytoplasmic transport|apoptotic process|positive regulation of cell proliferation|peptidyl-lysine modification to peptidyl-hypusine|post-translational protein modification|cellular protein metabolic process|positive regulation of translational elongation|positive regulation of translational termination|	RNA binding|translation elongation factor activity|protein binding|U6 snRNA binding|ribosome binding|poly(A) RNA binding|protein N-terminus binding|	10	-3.7	10.2	0.0112	-6.4	-1.4
ENSG00000010704	HFE	hemochromatosis	early endosome|plasma membrane|integral component of plasma membrane|cytoplasmic vesicle|MHC class I protein complex|apical part of cell|basal part of cell|perinuclear region of cytoplasm|recycling endosome|	positive regulation of T cell mediated cytotoxicity|antigen processing and presentation of peptide antigen via MHC class I|protein complex assembly|cellular iron ion homeostasis|immune response|female pregnancy|cellular response to iron ion starvation|hormone biosynthetic process|multicellular organismal iron ion homeostasis|iron ion import into cell|	receptor binding|protein binding|peptide antigen binding|	9	2.5	10.2	0.0194	1.2	5
ENSG00000164024	METAP1	methionyl aminopeptidase 1	cytoplasm|cytosol|cytosolic ribosome|	regulation of translation|proteolysis|phototransduction, visible light|rhodopsin mediated signaling pathway|peptidyl-methionine modification|regulation of rhodopsin mediated signaling pathway|N-terminal protein amino acid modification|protein initiator methionine removal|	aminopeptidase activity|metalloexopeptidase activity|metal ion binding|metalloaminopeptidase activity|	10	-2.1	10.2	0.016	-3.9	-0.5
ENSG00000087191	PSMC5	proteasome (prosome, macropain) 26S subunit, ATPase, 5	proteasome complex|nucleus|nucleoplasm|cytoplasm|cytosol|membrane|inclusion body|proteasome accessory complex|cytoplasmic vesicle|nuclear proteasome complex|cytosolic proteasome complex|extracellular vesicular exosome|blood microparticle|	G1/S transition of mitotic cell cycle|protein polyubiquitination|mitotic cell cycle|antigen processing and presentation of peptide antigen via MHC class I|antigen processing and presentation of exogenous peptide antigen via MHC class I, TAP-dependent|ATP catabolic process|transcription from RNA polymerase II promoter|regulation of cellular amino acid metabolic process|apoptotic process|DNA damage…	transcription cofactor activity|protein binding|ATP binding|transcription factor binding|ATPase activity|ATPase activity|TBP-class protein binding|thyrotropin-releasing hormone receptor binding|	10	-3.6	10.2	0.0112	-6.2	-1.2
ENSG00000110536	PTPMT1	protein tyrosine phosphatase, mitochondrial 1	nucleus|mitochondrion|mitochondrial inner membrane|	protein dephosphorylation|phospholipid metabolic process|phosphatidylglycerol biosynthetic process|cardiolipin biosynthetic process|peptidyl-tyrosine dephosphorylation|small molecule metabolic process|glycerophospholipid biosynthetic process|inositol phosphate dephosphorylation|	phosphatidylinositol-4,5-bisphosphate 5-phosphatase activity|protein tyrosine phosphatase activity|protein tyrosine/serine/threonine phosphatase activity|phosphatidylglycerophosphatase activity|	9	1.7	10.2	0.016	-1.6	3
ENSG00000072310	SREBF1	sterol regulatory element binding transcription factor 1	Golgi membrane|nucleus|nuclear envelope|nucleoplasm|cytoplasm|endoplasmic reticulum|endoplasmic reticulum membrane|cytosol|ER to Golgi transport vesicle membrane|integral component of membrane|protein complex|	negative regulation of transcription from RNA polymerase II promoter|regulation of heart rate by chemical signal|transcription, DNA-templated|regulation of transcription from RNA polymerase II promoter|lipid metabolic process|aging|cholesterol metabolic process|insulin receptor signaling pathway|lipid biosynthetic process|cellular response to starvation|response to glucose|positive regulation of …	DNA binding|chromatin binding|sequence-specific DNA binding transcription factor activity|protein binding|protein kinase binding|protein complex binding|sterol response element binding|sequence-specific DNA binding|protein dimerization activity|	10	-1.5	10.2	0.0112	-3.3	-0.6
ENSG00000115091	ACTR3	ARP3 actin-related protein 3 homolog (yeast)	Golgi membrane|podosome|cytosol|Arp2/3 protein complex|actin cytoskeleton|membrane|lamellipodium|hemidesmosome|excitatory synapse|extracellular vesicular exosome|	cellular component movement|establishment or maintenance of cell polarity|asymmetric cell division|response to carbohydrate|positive regulation of lamellipodium assembly|positive regulation of actin filament polymerization|meiotic cytokinesis|Fc-gamma receptor signaling pathway involved in phagocytosis|regulation of myosin II filament organization|innate immune response|positive regulation of neu…	actin binding|protein binding|ATP binding|	10	2.6	10.1	0.0117	-2.7	5
ENSG00000162642	C1ORF52	chromosome 1 open reading frame 52	None	None	poly(A) RNA binding|	10	3.6	10.1	0.00674	1.1	7
ENSG00000172824	CES4A	carboxylesterase 4A	extracellular region|	metabolic process|	hydrolase activity|	10	1.3	10.1	0.00674	0.4	3.2
ENSG00000172817	CYP7B1	cytochrome P450, family 7, subfamily B, polypeptide 1	endoplasmic reticulum membrane|	bile acid biosynthetic process|bile acid biosynthetic process|xenobiotic metabolic process|cholesterol metabolic process|bile acid metabolic process|cell death|sterol metabolic process|negative regulation of intracellular estrogen receptor signaling pathway|small molecule metabolic process|positive regulation of epithelial cell proliferation|oxidation-reduction process|prostate gland epithelium m…	iron ion binding|oxysterol 7-alpha-hydroxylase activity|heme binding|25-hydroxycholesterol 7alpha-hydroxylase activity|	10	-0.8	10.1	0.0287	-1.7	-0.3
ENSG00000116199	FAM20B	family with sequence similarity 20, member B	Golgi membrane|Golgi apparatus|integral component of membrane|	phosphorylation|	ATP binding|kinase activity|phosphotransferase activity, alcohol group as acceptor|	10	-1.3	10.1	0.0287	-2.8	-0.6
ENSG00000153767	GTF2E1	general transcription factor IIE, polypeptide 1, alpha 56kDa	nucleus|nucleoplasm|intermediate filament cytoskeleton|	regulation of transcription, DNA-templated|transcription from RNA polymerase II promoter|transcription initiation from RNA polymerase II promoter|transcription elongation from RNA polymerase II promoter|gene expression|viral process|	protein binding|sequence-specific DNA binding|metal ion binding|	10	-1.3	10.1	0.0199	-2.6	-0.6
ENSG00000058600	POLR3E	polymerase (RNA) III (DNA directed) polypeptide E (80kD)	nucleus|nucleoplasm|DNA-directed RNA polymerase III complex|DNA-directed RNA polymerase III complex|centrosome|cytosol|	transcription from RNA polymerase III promoter|transcription elongation from RNA polymerase III promoter|termination of RNA polymerase III transcription|gene expression|positive regulation of type I interferon production|innate immune response|defense response to virus|	RNA polymerase III activity|	10	-3.5	10.1	0.0042	-7.5	-2
ENSG00000092850	TEKT2	tektin 2 (testicular)	nucleus|cytoplasm|microtubule|cilium|	microtubule cytoskeleton organization|cilium or flagellum-dependent cell motility|cell projection organization|sperm motility|	None	10	0.7	10.1	0.0287	0.3	1.7
ENSG00000197969	VPS13A	vacuolar protein sorting 13 homolog A (S. cerevisiae)	intracellular|dense core granule|	Golgi to endosome transport|nervous system development|locomotory behavior|protein localization|cell death|protein transport|social behavior|	protein binding|	10	2.1	10.1	0.0199	0.7	4.5
ENSG00000104412	EMC2	ER membrane protein complex subunit 2	nucleus|cytoplasm|mitochondrion|endoplasmic reticulum|ER membrane protein complex|	None	None	10	1	10	0.0292	0.3	2.5
ENSG00000134987	WDR36	WD repeat domain 36	cellular_component|nucleolus|small-subunit processome|	retina homeostasis|rRNA processing|visual perception|biological_process|regulation of axon extension|response to stimulus|	poly(A) RNA binding|	10	-2.1	10	0.00436	-4.4	-0.8
ENSG00000163728	TTC14	tetratricopeptide repeat domain 14	None	None	RNA binding|	9	-2.2	9.96	0.0206	-4.4	-0.8
ENSG00000134684	YARS	tyrosyl-tRNA synthetase	extracellular space|nucleus|cytoplasm|cytosol|	tRNA aminoacylation for protein translation|tyrosyl-tRNA aminoacylation|apoptotic process|signal transduction|gene expression|	tRNA binding|tyrosine-tRNA ligase activity|signal transducer activity|interleukin-8 receptor binding|ATP binding|poly(A) RNA binding|	9	-2.3	9.96	0.0167	-4.5	-0.8
ENSG00000110011	DNAJC4	DnaJ (Hsp40) homolog, subfamily C, member 4	mitochondrion|membrane|integral component of membrane|	protein folding|response to unfolded protein|	protein binding|unfolded protein binding|	10	2.4	9.94	0.0207	0.8	4.9
ENSG00000133398	MED10	mediator complex subunit 10	nucleoplasm|mediator complex|	transcription initiation from RNA polymerase II promoter|gene expression|stem cell maintenance|positive regulation of transcription from RNA polymerase II promoter|	RNA polymerase II transcription cofactor activity|	10	-2.8	9.93	0.00453	-6	-1.1
ENSG00000166197	NOLC1	nucleolar and coiled-body phosphoprotein 1	nucleolus|cytoplasm|Cajal body|	rRNA processing|nucleolus organization|cell cycle|mitotic nuclear division|	protein binding|ATP binding|GTP binding|poly(A) RNA binding|	10	2.4	9.93	0.0124	-5.1	5
ENSG00000168488	ATXN2L	ataxin 2-like	cytoplasm|cytoplasmic stress granule|membrane|nuclear speck|	regulation of cytoplasmic mRNA processing body assembly|stress granule assembly|	protein binding|poly(A) RNA binding|	10	-0.8	9.92	0.0195	-1.7	-0.3
ENSG00000112996	MRPS30	mitochondrial ribosomal protein S30	mitochondrion|ribosome|	translation|apoptotic process|	structural constituent of ribosome|poly(A) RNA binding|	10	1.2	9.92	0.0297	0.6	2.9
ENSG00000145416	2020-03-01	membrane-associated ring finger (C3HC4) 1, E3 ubiquitin protein ligase	lysosome|lysosomal membrane|endosome|endoplasmic reticulum membrane|plasma membrane|integral component of membrane|cytoplasmic vesicle membrane|early endosome membrane|late endosome membrane|trans-Golgi network membrane|	protein polyubiquitination|antigen processing and presentation of peptide antigen via MHC class II|immune response|	ubiquitin-protein transferase activity|zinc ion binding|ligase activity|MHC protein binding|	9	2.4	9.89	0.021	0.8	4.9
ENSG00000111231	GPN3	GPN-loop GTPase 3	protein complex|	None	GTP binding|	9	-1.2	9.88	0.0197	-2	-0.6
ENSG00000092051	JPH4	junctophilin 4	smooth endoplasmic reticulum|plasma membrane|junctional sarcoplasmic reticulum membrane|integral component of membrane|dendritic shaft|	learning|regulation of synaptic plasticity|neuromuscular process controlling balance|regulation of ryanodine-sensitive calcium-release channel activity|calcium ion transport into cytosol|	None	10	-1.2	9.88	0.0298	-2.7	-0.6
ENSG00000103226	NOMO3	NODAL modulator 3	cellular_component|integral component of membrane|	biological_process|	molecular_function|carbohydrate binding|	10	-1.7	9.88	0.0211	-3.5	-0.6
ENSG00000215193	PEX26	peroxisomal biogenesis factor 26	peroxisome|integral component of peroxisomal membrane|	protein import into peroxisome matrix|protein import into peroxisome matrix|protein import into peroxisome membrane|	protein binding|protein C-terminus binding|protein complex binding|ATPase binding|	10	-0.8	9.88	0.0298	-1.7	-0.3
ENSG00000004846	ABCB5	ATP-binding cassette, sub-family B (MDR/TAP), member 5	plasma membrane|integral component of plasma membrane|	antigen processing and presentation of exogenous protein antigen via MHC class Ib, TAP-dependent|antigen processing and presentation of endogenous peptide antigen via MHC class I via ER pathway, TAP-dependent|antigen processing and presentation of endogenous peptide antigen via MHC class Ib via ER pathway, TAP-dependent|positive regulation of antigen processing and presentation of peptide antigen…	ATP binding|efflux transmembrane transporter activity|ATPase activity, coupled to transmembrane movement of substances|	10	2.3	9.86	0.00715	0.7	4.4
ENSG00000268942	CKS1B	CDC28 protein kinase regulatory subunit 1B	nucleoplasm|	regulation of cyclin-dependent protein serine/threonine kinase activity|G1/S transition of mitotic cell cycle|mitotic cell cycle|cell proliferation|cell division|	protein binding|cyclin-dependent protein serine/threonine kinase regulator activity|	10	-1.4	9.85	0.0171	-3	1.6
ENSG00000144028	SNRNP200	small nuclear ribonucleoprotein 200kDa (U5)	nucleus|nucleoplasm|spliceosomal complex|U5 snRNP|membrane|catalytic step 2 spliceosome|	cis assembly of pre-catalytic spliceosome|mRNA splicing, via spliceosome|mRNA splicing, via spliceosome|mRNA splicing, via spliceosome|osteoblast differentiation|ATP catabolic process|RNA splicing|gene expression|	ATP-dependent RNA helicase activity|protein binding|ATP binding|ATP-dependent helicase activity|identical protein binding|poly(A) RNA binding|	10	-2.1	9.85	0.0213	-5	1.2
ENSG00000253379	RP11-1102P16.1	N/A	None	None	None	10	-1.1	9.84	0.00749	-2	-0.6
ENSG00000187049	TMEM216	transmembrane protein 216	cytoplasm|cytoskeleton|cilium|integral component of membrane|TCTN-B9D complex|	cilium assembly|cilium morphogenesis|	None	10	-1.2	9.84	0.0105	-2.7	-0.5
ENSG00000149136	SSRP1	structure specific recognition protein 1	nucleus|nucleoplasm|chromosome|nucleolus|cytoplasm|	DNA replication|DNA repair|regulation of transcription, DNA-templated|transcription from RNA polymerase II promoter|transcription elongation from RNA polymerase II promoter|gene expression|viral process|positive regulation of viral transcription|	DNA binding|chromatin binding|protein binding|poly(A) RNA binding|	10	2.8	9.83	0.0128	1.4	6
ENSG00000049883	PTCD2	pentatricopeptide repeat domain 2	mitochondrion|	kidney development|liver development|mRNA processing|mitochondrion organization|muscle fiber development|regulation of mRNA processing|ventricular cardiac muscle tissue morphogenesis|	poly(A) RNA binding|	10	-2.7	9.82	0.03	-5	-2.1
ENSG00000161526	SAP30BP	SAP30 binding protein	nucleus|	transcription, DNA-templated|regulation of transcription, DNA-templated|apoptotic process|positive regulation of cell death|	protein binding|	9	-3.3	9.82	0.0129	-6.2	-1.2
ENSG00000198554	WDHD1	WD repeat and HMG-box DNA binding protein 1	chromosome, centromeric region|nucleus|nucleoplasm|cytoplasm|	RNA processing|regulation of chromosome organization|heterochromatin maintenance|	DNA binding|chromatin binding|RNA binding|protein binding|RNA polymerase binding|	10	0.8	9.81	0.0301	0.3	1.7
ENSG00000005955	GGNBP2	gametogenetin binding protein 2	nucleus|cytoplasmic membrane-bounded vesicle|	multicellular organismal development|spermatogenesis|cell differentiation|	None	10	1.1	9.77	0.0303	0.7	2
ENSG00000156858	PRR14	proline rich 14	None	None	None	10	-1.3	9.75	0.0201	-2.6	-0.3
ENSG00000155959	VBP1	von Hippel-Lindau binding protein 1	nucleus|cytoplasm|prefoldin complex|intracellular membrane-bounded organelle|	protein folding|cellular protein metabolic process|'de novo' posttranslational protein folding|	protein binding|unfolded protein binding|	10	-1.3	9.75	0.022	-2.8	-0.6
ENSG00000138674	SEC31A	SEC31 homolog A (S. cerevisiae)	Golgi membrane|cytoplasm|endoplasmic reticulum|endoplasmic reticulum membrane|cytosol|ER to Golgi transport vesicle membrane|vesicle coat|COPII vesicle coat|ER to Golgi transport vesicle|intracellular membrane-bounded organelle|perinuclear region of cytoplasm|	antigen processing and presentation of peptide antigen via MHC class I|ER to Golgi vesicle-mediated transport|ER to Golgi vesicle-mediated transport|activation of signaling protein activity involved in unfolded protein response|protein transport|protein N-linked glycosylation via asparagine|antigen processing and presentation of exogenous peptide antigen via MHC class II|endoplasmic reticulum unf…	protein binding|calcium-dependent protein binding|	10	-1.3	9.74	0.022	-3.2	-0.5
ENSG00000172046	USP19	ubiquitin specific peptidase 19	endoplasmic reticulum membrane|cytosol|integral component of membrane|	skeletal muscle atrophy|protein deubiquitination|ER-associated ubiquitin-dependent protein catabolic process|regulation of protein stability|response to endoplasmic reticulum stress|negative regulation of skeletal muscle tissue development|positive regulation of cell cycle process|regulation of cellular response to hypoxia|	ubiquitin-specific protease activity|protein binding|metal ion binding|	10	1.7	9.73	0.0221	0.6	3.5
ENSG00000143952	VPS54	vacuolar protein sorting 54 homolog (S. cerevisiae)	GARP complex|	protein transport|growth|retrograde transport, endosome to Golgi|homeostasis of number of cells within a tissue|musculoskeletal movement|neurofilament cytoskeleton organization|	protein binding|	10	-2.2	9.73	0.0221	-4	-0.5
ENSG00000102898	NUTF2	nuclear transport factor 2	nuclear pore|cytosol|extracellular vesicular exosome|	protein export from nucleus|	transporter activity|protein binding|	10	-1.1	9.72	0.0222	-2	-0.6
ENSG00000170312	CDK1	cyclin-dependent kinase 1	nucleus|nucleoplasm|cytoplasm|mitochondrion|centrosome|cytosol|spindle microtubule|membrane|midbody|extracellular vesicular exosome|mitotic spindle|	G1/S transition of mitotic cell cycle|regulation of transcription involved in G1/S transition of mitotic cell cycle|G2/M transition of mitotic cell cycle|MAPK cascade|activation of MAPKK activity|activation of MAPK activity|microtubule cytoskeleton organization|mitotic cell cycle|toll-like receptor signaling pathway|MyD88-dependent toll-like receptor signaling pathway|MyD88-independent toll-like …	protein kinase activity|protein serine/threonine kinase activity|cyclin-dependent protein serine/threonine kinase activity|cyclin-dependent protein serine/threonine kinase activity|protein binding|ATP binding|RNA polymerase II carboxy-terminal domain kinase activity|cyclin binding|Hsp70 protein binding|histone kinase activity|	10	-3	9.7	0.0176	-6	-0.9
ENSG00000074266	EED	embryonic ectoderm development	sex chromatin|nucleus|nucleus|nucleoplasm|cytoplasm|ESC/E(Z) complex|pronucleus|	regulation of gene expression by genetic imprinting|transcription, DNA-templated|histone methylation|negative regulation of transcription, DNA-templated|positive regulation of histone H3-K27 methylation|	chromatin binding|protein binding|histone methyltransferase activity|identical protein binding|	10	-1.2	9.7	0.0306	-2.6	-0.5
ENSG00000117115	PADI2	peptidyl arginine deiminase, type II	cytoplasm|transcriptionally active chromatin|extracellular vesicular exosome|	regulation of chromatin disassembly|protein citrullination|substantia nigra development|intracellular estrogen receptor signaling pathway|histone H3-R26 citrullination|chromatin-mediated maintenance of transcription|negative regulation of chemokine-mediated signaling pathway|negative regulation of lymphocyte chemotaxis|	protein-arginine deiminase activity|calcium ion binding|estrogen receptor binding|	10	1	9.66	0.0177	0.4	3.2
ENSG00000103160	HSDL1	hydroxysteroid dehydrogenase like 1	mitochondrion|	oxidation-reduction process|	oxidoreductase activity|	10	2	9.65	0.0226	0.7	3.8
ENSG00000087157	PGS1	phosphatidylglycerophosphate synthase 1	mitochondrion|mitochondrial inner membrane|endoplasmic reticulum|	phospholipid metabolic process|phosphatidylglycerol biosynthetic process|phosphatidylglycerol biosynthetic process|cardiolipin biosynthetic process|small molecule metabolic process|diacylglycerol metabolic process|glycerophospholipid biosynthetic process|	calcium ion binding|ATP binding|CDP-diacylglycerol-glycerol-3-phosphate 3-phosphatidyltransferase activity|	10	1.4	9.65	0.0308	0.8	3
ENSG00000102804	TSC22D1	TSC22 domain family, member 1	nucleus|cytoplasm|	regulation of transcription, DNA-templated|transcription from RNA polymerase II promoter|positive regulation of cell proliferation|positive regulation of apoptotic process|negative regulation of apoptotic process|	sequence-specific DNA binding transcription factor activity|protein binding|	10	2.4	9.65	0.0226	0.4	5
ENSG00000119616	FCF1	FCF1 rRNA-processing protein	nucleolus|small-subunit processome|	rRNA processing|	poly(A) RNA binding|	10	-2.4	9.64	0.0308	-4.9	-1.7
ENSG00000205659	LIN52	lin-52 DREAM MuvB core complex component	nucleoplasm|DRM complex|	G2/M transition of mitotic cell cycle|mitotic cell cycle|transcription, DNA-templated|regulation of cell cycle|	None	8	-3.2	9.64	0.0136	-5.9	-1.5
ENSG00000126524	SBDS	Shwachman-Bodian-Diamond syndrome	spindle pole|nucleus|nucleoplasm|nucleolus|cytoplasm|	inner cell mass cell proliferation|rRNA processing|cell proliferation|bone mineralization|leukocyte chemotaxis|mature ribosome assembly|ribosomal large subunit biogenesis|mitotic spindle stabilization|bone marrow development|	protein binding|microtubule binding|rRNA binding|ribosome binding|poly(A) RNA binding|	10	-1.8	9.64	0.0136	-3.5	-0.5
ENSG00000072501	SMC1A	structural maintenance of chromosomes 1A	chromosome, centromeric region|kinetochore|condensed chromosome kinetochore|condensed nuclear chromosome|nucleus|nucleoplasm|chromosome|cytoplasm|cytosol|cohesin core heterodimer|meiotic cohesin complex|	mitotic sister chromatid segregation|mitotic cell cycle|mRNA splicing, via spliceosome|DNA repair|mitotic spindle organization|sister chromatid cohesion|mitotic sister chromatid cohesion|mitotic cell cycle checkpoint|meiotic nuclear division|RNA splicing|response to radiation|gene expression|stem cell maintenance|negative regulation of DNA endoreduplication|signal transduction in response to DNA …	chromatin binding|microtubule motor activity|protein binding|ATP binding|mediator complex binding|poly(A) RNA binding|protein heterodimerization activity|	9	-2.8	9.64	0.0136	-6	5.2
ENSG00000153046	CDYL	chromodomain protein, Y-like	nucleus|	transcription, DNA-templated|regulation of transcription, DNA-templated|spermatogenesis|histone acetylation|	transcription corepressor activity|histone acetyltransferase activity|protein binding|methylated histone binding|	10	-1	9.63	0.0308	-1.9	-0.4
ENSG00000156017	C9ORF41	chromosome 9 open reading frame 41	None	None	None	9	2	9.61	0.0205	0.8	3.8
ENSG00000155876	RRAGA	Ras-related GTP binding A	nucleus|cytoplasm|lysosome|lysosomal membrane|Golgi apparatus|intracellular membrane-bounded organelle|	apoptotic process|cell death|modulation by virus of host morphology or physiology|positive regulation of TOR signaling|cellular protein localization|positive regulation of cytolysis|cellular response to amino acid stimulus|	protein binding|GTP binding|protein homodimerization activity|protein heterodimerization activity|phosphoprotein binding|	10	-1.8	9.61	0.0229	-3	-1.1
ENSG00000128159	TUBGCP6	tubulin, gamma complex associated protein 6	spindle pole|centrosome|cytosol|microtubule|gamma-tubulin ring complex|membrane|extracellular vesicular exosome|	G2/M transition of mitotic cell cycle|mitotic cell cycle|microtubule nucleation|	microtubule binding|	10	-2.9	9.61	0.0137	-5.7	-1.2
ENSG00000131966	ACTR10	actin-related protein 10 homolog (S. cerevisiae)	cytoplasm|dynactin complex|	microtubule-based movement|	None	10	-2.9	9.58	0.0312	-6	-0.9
ENSG00000110711	AIP	aryl hydrocarbon receptor interacting protein	nucleus|cytoplasm|cytosol|cytosol|plasma membrane|	protein targeting to mitochondrion|xenobiotic metabolic process|signal transduction|regulation of protein kinase A signaling|protein maturation by protein folding|negative regulation of cyclic-nucleotide phosphodiesterase activity|regulation of RNA biosynthetic process|regulation of RNA biosynthetic process|	transcription coactivator activity|signal transducer activity|protein binding|transcription factor binding|GAF domain binding|unfolded protein binding|	10	-1.2	9.58	0.0231	-2.6	-0.6
ENSG00000138231	DBR1	debranching RNA lariats 1	nucleus|	RNA splicing, via transesterification reactions|mRNA splicing, via spliceosome|RNA phosphodiester bond hydrolysis, endonucleolytic|	RNA lariat debranching enzyme activity|poly(A) RNA binding|metal ion binding|	8	-2.5	9.58	0.00536	-5.5	-0.9
ENSG00000154917	RAB6B	RAB6B, member RAS oncogene family	Golgi membrane|Golgi apparatus|cytoplasmic membrane-bounded vesicle|	GTP catabolic process|retrograde vesicle-mediated transport, Golgi to ER|small GTPase mediated signal transduction|protein transport|	GTPase activity|protein binding|GTP binding|	10	1.1	9.58	0.0312	0.3	2.5
ENSG00000079313	REXO1	REX1, RNA exonuclease 1 homolog (S. cerevisiae)	nucleus|	nucleic acid phosphodiester bond hydrolysis|	nucleic acid binding|exonuclease activity|	10	-2.6	9.56	0.00539	-5.3	-1.1
ENSG00000219200	RNASEK	ribonuclease, RNase K	cellular_component|integral component of membrane|	rRNA transcription|RNA phosphodiester bond hydrolysis, endonucleolytic|RNA phosphodiester bond hydrolysis, endonucleolytic|	endoribonuclease activity|	5	-3.2	9.56	0.0232	-6	-1.9
ENSG00000186417	GLDN	gliomedin	collagen trimer|extracellular space|plasma membrane|integral component of membrane|	microvillus organization|heterotypic cell-cell adhesion|clustering of voltage-gated sodium channels|	protein binding involved in heterotypic cell-cell adhesion|	10	3.4	9.55	0.00767	1.5	7
ENSG00000152684	PELO	pelota homolog (Drosophila)	nucleus|cytoplasm|	cell cycle|cell proliferation|chromosome organization|cell division|nuclear-transcribed mRNA catabolic process, non-stop decay|nuclear-transcribed mRNA catabolic process, no-go decay|RNA surveillance|nucleic acid phosphodiester bond hydrolysis|	endonuclease activity|metal ion binding|	10	-1.9	9.54	0.014	-3.6	-0.6
ENSG00000075785	RAB7A	RAB7A, member RAS oncogene family	lysosome|lysosome|lysosomal membrane|late endosome|late endosome|Golgi apparatus|phagocytic vesicle membrane|melanosome|intracellular membrane-bounded organelle|phagocytic vesicle|extracellular vesicular exosome|alveolar lamellar body|	GTP catabolic process|GTP catabolic process|protein targeting to lysosome|endocytosis|epidermal growth factor catabolic process|small GTPase mediated signal transduction|cell death|endosome to lysosome transport|protein transport|antigen processing and presentation of exogenous peptide antigen via MHC class II|early endosome to late endosome transport|bone resorption|phagosome maturation|phagosom…	GTPase activity|protein binding|GTP binding|GDP binding|Rac GTPase binding|	10	0.9	9.53	0.0182	0.4	2.6
ENSG00000181625	SLX1B	SLX1 structure-specific endonuclease subunit homolog B (S. cerevisiae)	None	None	None	10	-1.7	9.53	0.00548	-3.6	-0.6
ENSG00000196235	SUPT5H	suppressor of Ty 5 homolog (S. cerevisiae)	nucleus|nucleoplasm|DSIF complex|	negative regulation of transcription from RNA polymerase II promoter|chromatin remodeling|DNA-templated transcription, elongation|transcription from RNA polymerase II promoter|transcription elongation from RNA polymerase II promoter|transcription elongation from RNA polymerase II promoter|7-methylguanosine mRNA capping|cell cycle|response to organic substance|gene expression|viral process|positiv…	chromatin binding|protein binding|enzyme binding|poly(A) RNA binding|protein heterodimerization activity|	10	-3.4	9.52	0.014	-6.9	-2.4
ENSG00000007866	TEAD3	TEA domain family member 3	nucleoplasm|transcription factor complex|	regulation of transcription from RNA polymerase II promoter|transcription initiation from RNA polymerase II promoter|female pregnancy|gene expression|hippo signaling|positive regulation of transcription from RNA polymerase II promoter|	RNA polymerase II transcription factor binding|DNA binding|sequence-specific DNA binding transcription factor activity|protein binding|	9	3	9.5	0.00556	1.2	5.5
ENSG00000059588	TARBP1	TAR (HIV-1) RNA binding protein 1	nucleus|	RNA methylation|regulation of transcription from RNA polymerase II promoter|RNA processing|	RNA binding|RNA methyltransferase activity|	10	-1.9	9.49	0.00558	-4.5	-0.7
ENSG00000071967	CYBRD1	cytochrome b reductase 1	plasma membrane|integral component of membrane|brush border membrane|extracellular vesicular exosome|	cellular iron ion homeostasis|response to iron ion|transmembrane transport|oxidation-reduction process|	ferric-chelate reductase activity|oxidoreductase activity, oxidizing metal ions|metal ion binding|	10	2.1	9.48	0.0239	0.5	4.4
ENSG00000168679	SLC16A4	solute carrier family 16, member 4	integral component of plasma membrane|membrane|	monocarboxylic acid transport|transmembrane transport|	monocarboxylic acid transmembrane transporter activity|symporter activity|	10	3.2	9.48	0.0184	1.7	6
ENSG00000169564	PCBP1	poly(rC) binding protein 1	nucleoplasm|cytoplasm|membrane|ribonucleoprotein complex|extracellular vesicular exosome|	mRNA splicing, via spliceosome|RNA splicing|gene expression|	single-stranded DNA binding|RNA binding|protein binding|poly(A) RNA binding|	10	-4.4	9.47	0.0142	-8.8	-2.8
ENSG00000186086	NBPF6	neuroblastoma breakpoint family, member 6	cytoplasm|	None	None	8	1.7	9.44	0.00798	-3.7	3
ENSG00000053900	ANAPC4	anaphase promoting complex subunit 4	nucleus|nucleoplasm|anaphase-promoting complex|cytosol|	G2/M transition of mitotic cell cycle|mitotic anaphase|mitotic cell cycle|ubiquitin-dependent protein catabolic process|mitotic nuclear division|mitotic spindle assembly checkpoint|anaphase-promoting complex-dependent proteasomal ubiquitin-dependent protein catabolic process|negative regulation of ubiquitin-protein ligase activity involved in mitotic cell cycle|positive regulation of ubiquitin-pr…	ubiquitin-protein transferase activity|protein binding|protein phosphatase binding|	9	-2.2	9.43	0.0144	-4.6	-1
ENSG00000250349	TM4SF2	N/A	None	None	None	2	-2.6	9.43	0.00799	-5	-1.6
ENSG00000185591	SP1	Sp1 transcription factor	nucleus|nucleus|nucleoplasm|cytoplasm|protein-DNA complex|	ossification|trophectodermal cell differentiation|liver development|embryonic placenta development|transcription, DNA-templated|regulation of transcription, DNA-templated|transcription initiation from RNA polymerase II promoter|transforming growth factor beta receptor signaling pathway|gene expression|viral process|megakaryocyte differentiation|lung development|enucleate erythrocyte differentiati…	RNA polymerase II core promoter proximal region sequence-specific DNA binding|RNA polymerase II core promoter sequence-specific DNA binding|core promoter sequence-specific DNA binding|RNA polymerase II core promoter proximal region sequence-specific DNA binding transcription factor activity involved in positive regulation of transcription|RNA polymerase II repressing transcription factor binding|…	10	-3	9.41	0.0145	-5.8	-1.5
ENSG00000196535	MYO18A	myosin XVIIIA	Golgi membrane|endoplasmic reticulum-Golgi intermediate compartment|trans-Golgi network|membrane|myosin complex|actomyosin|	DNA metabolic process|Golgi organization|cell migration|actomyosin structure organization|negative regulation of apoptotic process|Golgi vesicle budding|positive regulation of protein secretion|	DNA binding|motor activity|protein binding|ATP binding|ADP binding|poly(A) RNA binding|actin filament binding|	9	1.3	9.4	0.0243	0.6	2.8
ENSG00000122481	RWDD3	RWD domain containing 3	nucleus|cytoplasm|	negative regulation of NF-kappaB transcription factor activity|positive regulation of protein sumoylation|positive regulation of hypoxia-inducible factor-1alpha signaling pathway|	protein binding|	10	1.1	9.4	0.00808	0.3	3.6
ENSG00000203943	SAMD13	sterile alpha motif domain containing 13	None	None	None	10	1.5	9.37	0.0215	0.4	3.4
ENSG00000167800	TBX10	T-box 10	nucleus|	transcription, DNA-templated|regulation of transcription from RNA polymerase II promoter|anatomical structure morphogenesis|	DNA binding|sequence-specific DNA binding transcription factor activity|	10	-2.9	9.37	0.00582	-6.2	-1
ENSG00000075884	ARHGAP15	Rho GTPase activating protein 15	cytosol|membrane|	small GTPase mediated signal transduction|regulation of cell shape|positive regulation of Rac GTPase activity|regulation of small GTPase mediated signal transduction|	Rac GTPase activator activity|	9	-1.5	9.36	0.0215	-3	-0.8
ENSG00000186480	INSIG1	insulin induced gene 1	endoplasmic reticulum|endoplasmic reticulum membrane|SREBP-SCAP-Insig complex|	triglyceride metabolic process|cholesterol biosynthetic process|metabolic process|cell proliferation|negative regulation of steroid biosynthetic process|SREBP signaling pathway|inner ear morphogenesis|middle ear morphogenesis|small molecule metabolic process|negative regulation of fat cell differentiation|negative regulation of fatty acid biosynthetic process|palate development|cranial suture mor…	protein binding|	10	2.9	9.36	0.0246	1.1	5.4
ENSG00000048162	NOP16	NOP16 nucleolar protein	nucleus|nucleolus|intracellular membrane-bounded organelle|	None	poly(A) RNA binding|	9	-1.2	9.36	0.0323	-2.8	-0.6
ENSG00000186275	NBPF12	neuroblastoma breakpoint family, member 12	cytoplasm|	None	None	9	2.6	9.35	0.00821	0.8	4.6
ENSG00000187969	ZCCHC13	zinc finger, CCHC domain containing 13	None	None	nucleic acid binding|zinc ion binding|	10	-1.7	9.35	0.00589	-3.5	-0.5
ENSG00000204511	MCCD1	mitochondrial coiled-coil domain 1	mitochondrion|	None	None	10	-1.5	9.34	0.0323	-2.9	-0.8
ENSG00000173660	UQCRH	ubiquinol-cytochrome c reductase hinge protein	mitochondrion|mitochondrial inner membrane|mitochondrial respiratory chain|mitochondrial respiratory chain complex III|	oxidative phosphorylation|mitochondrial electron transport, ubiquinol to cytochrome c|aerobic respiration|respiratory electron transport chain|cellular metabolic process|small molecule metabolic process|protein heterooligomerization|oxidation-reduction process|hydrogen ion transmembrane transport|hydrogen ion transmembrane transport|	ubiquinol-cytochrome-c reductase activity|protein complex binding|	9	2.4	9.34	0.0148	0.7	5
ENSG00000176994	SMCR8	Smith-Magenis syndrome chromosome region, candidate 8	nucleus|	None	None	10	-1.5	9.33	0.0216	-3	-0.8
ENSG00000182810	DDX28	DEAD (Asp-Glu-Ala-Asp) box polypeptide 28	nucleus|mitochondrion|mitochondrial nucleoid|	metabolic process|	helicase activity|ATP binding|poly(A) RNA binding|	10	1.2	9.32	0.0325	0.5	2.8
ENSG00000166902	MRPL16	mitochondrial ribosomal protein L16	mitochondrion|ribosome|	translation|	structural constituent of ribosome|rRNA binding|	10	-0.9	9.32	0.0325	-1.9	-0.4
ENSG00000049130	KITLG	KIT ligand	extracellular region|extracellular space|cytoplasm|cytoskeleton|plasma membrane|plasma membrane|integral component of membrane|	neural crest cell migration|positive regulation of myeloid leukocyte differentiation|cell adhesion|signal transduction|epidermal growth factor receptor signaling pathway|cell proliferation|fibroblast growth factor receptor signaling pathway|male gonad development|negative regulation of mast cell apoptotic process|embryonic hemopoiesis|ectopic germ cell programmed cell death|Fc-epsilon receptor si…	cytokine activity|stem cell factor receptor binding|protein binding|growth factor activity|	10	-2.8	9.3	0.015	-5	-1.4
ENSG00000241595	KRTAP9-4	keratin associated protein 9-4	keratin filament|	None	None	10	-1.2	9.3	0.00827	-2.7	-0.6
ENSG00000257103	LSM14A	LSM14A, SCD6 homolog A (S. cerevisiae)	cytoplasmic mRNA processing body|cytoplasm|cytoplasmic stress granule|intracellular membrane-bounded organelle|	regulation of translation|multicellular organismal development|cytoplasmic mRNA processing body assembly|cytoplasmic mRNA processing body assembly|RIG-I signaling pathway|positive regulation of type I interferon-mediated signaling pathway|	double-stranded DNA binding|double-stranded RNA binding|single-stranded RNA binding|poly(A) RNA binding|	10	1.8	9.29	0.015	0.2	4
ENSG00000263812	LINC00908	long intergenic non-protein coding RNA 908	None	None	None	10	-3.2	9.28	0.00831	-6	-1.7
ENSG00000102390	PBDC1	polysaccharide biosynthesis domain containing 1	cellular_component|	biological_process|	molecular_function|	10	3.1	9.28	0.00605	1.5	5.8
ENSG00000132964	CDK8	cyclin-dependent kinase 8	nucleus|nucleoplasm|mediator complex|	transcription, DNA-templated|transcription initiation from RNA polymerase II promoter|protein phosphorylation|transforming growth factor beta receptor signaling pathway|Notch signaling pathway|gene expression|positive regulation of transcription from RNA polymerase II promoter|regulation of cell cycle|	protein kinase activity|cyclin-dependent protein serine/threonine kinase activity|protein binding|ATP binding|RNA polymerase II carboxy-terminal domain kinase activity|	10	-1.3	9.27	0.0192	-2.7	-0.5
ENSG00000168288	MMADHC	methylmalonic aciduria (cobalamin deficiency) cblD type, with homocystinuria	mitochondrion|cytosol|	vitamin metabolic process|water-soluble vitamin metabolic process|cobalamin metabolic process|small molecule metabolic process|	None	10	-1.4	9.27	0.0328	-2.8	-0.6
ENSG00000106384	MOGAT3	monoacylglycerol O-acyltransferase 3	endoplasmic reticulum membrane|integral component of membrane|	glycerol metabolic process|triglyceride biosynthetic process|	2-acylglycerol O-acyltransferase activity|diacylglycerol O-acyltransferase activity|	10	-1.2	9.27	0.0253	-2.6	-0.5
ENSG00000018699	TTC27	tetratricopeptide repeat domain 27	cellular_component|	biological_process|	molecular_function|	10	-1.6	9.27	0.0218	-2.9	-0.6
ENSG00000162222	TTC9C	tetratricopeptide repeat domain 9C	None	None	None	10	3.6	9.26	0.0254	1.6	7
ENSG00000174231	PRPF8	pre-mRNA processing factor 8	nucleus|nucleoplasm|U5 snRNP|membrane|nuclear speck|catalytic step 2 spliceosome|	RNA splicing, via transesterification reactions|mRNA splicing, via spliceosome|mRNA splicing, via spliceosome|mRNA processing|RNA splicing|gene expression|	protein binding|U6 snRNA binding|U5 snRNA binding|poly(A) RNA binding|	10	-1.8	9.25	0.0255	-3.9	-0.9
ENSG00000121350	PYROXD1	pyridine nucleotide-disulphide oxidoreductase domain 1	None	oxidation-reduction process|	oxidoreductase activity|	10	-2.7	9.25	0.0219	-5	-0.7
ENSG00000170779	CDCA4	cell division cycle associated 4	nucleus|	None	protein binding|	10	0.8	9.24	0.0219	0.3	1.7
ENSG00000099341	PSMD8	proteasome (prosome, macropain) 26S subunit, non-ATPase, 8	proteasome complex|nucleus|nucleoplasm|cytosol|proteasome regulatory particle|proteasome accessory complex|extracellular vesicular exosome|	G1/S transition of mitotic cell cycle|protein polyubiquitination|mitotic cell cycle|antigen processing and presentation of peptide antigen via MHC class I|antigen processing and presentation of exogenous peptide antigen via MHC class I, TAP-dependent|regulation of cellular amino acid metabolic process|apoptotic process|DNA damage response, signal transduction by p53 class mediator resulting in ce…	None	10	-1.7	9.23	0.0154	-3.6	-0.5
ENSG00000114767	RRP9	ribosomal RNA processing 9, small subunit (SSU) processome component, homolog (yeast)	nucleus|nucleolus|small nucleolar ribonucleoprotein complex|small nuclear ribonucleoprotein complex|	rRNA processing|	poly(A) RNA binding|	9	-3.8	9.23	0.00617	-7.1	-0.8
ENSG00000149806	FAU	Finkel-Biskis-Reilly murine sarcoma virus (FBR-MuSV) ubiquitously expressed	cellular_component|extracellular space|cytosol|small ribosomal subunit|cytosolic small ribosomal subunit|	nuclear-transcribed mRNA catabolic process, nonsense-mediated decay|innate immune response in mucosa|translation|translation|translational initiation|translational elongation|translational termination|SRP-dependent cotranslational protein targeting to membrane|biological_process|gene expression|viral process|RNA metabolic process|mRNA metabolic process|viral life cycle|viral transcription|antibac…	RNA binding|structural constituent of ribosome|poly(A) RNA binding|	9	-1.8	9.22	0.0257	-4	1.8
ENSG00000183153	GJD3	gap junction protein, delta 3, 31.9kDa	integral component of plasma membrane|connexon complex|cell surface|	cell communication|gap junction assembly|ion transmembrane transport|	ion channel activity|protein binding|	8	3.8	9.22	0.0122	1.1	7
ENSG00000138771	SHROOM3	shroom family member 3	cytoplasm|cytoskeleton|microtubule|adherens junction|apical plasma membrane|apical junction complex|	cell morphogenesis|neural tube closure|columnar/cuboidal epithelial cell development|pattern specification process|regulation of cell shape|actin cytoskeleton organization|cellular pigment accumulation|apical protein localization|	actin binding|	10	-3	9.22	0.0331	-6	-0.7
ENSG00000158869	FCER1G	Fc fragment of IgE, high affinity I, receptor for; gamma polypeptide	plasma membrane|integral component of plasma membrane|external side of plasma membrane|cell surface|Fc-epsilon receptor I complex|	positive regulation of type IIa hypersensitivity|positive regulation of type III hypersensitivity|positive regulation of type I hypersensitivity|neutrophil activation involved in immune response|Fc receptor mediated stimulatory signaling pathway|serotonin secretion by platelet|phagocytosis, engulfment|integrin-mediated signaling pathway|blood coagulation|regulation of platelet activation|immunogl…	protein binding|IgE receptor activity|IgE binding|IgG binding|	10	1.2	9.21	0.0195	0.4	2.6
ENSG00000108175	ZMIZ1	zinc finger, MIZ-type containing 1	cytoplasm|nuclear speck|	vasculogenesis|in utero embryonic development|heart morphogenesis|transcription, DNA-templated|vitellogenesis|cell aging|positive regulation of transcription from RNA polymerase II promoter|positive regulation of fibroblast proliferation|developmental growth|artery morphogenesis|	zinc ion binding|	10	2.8	9.21	0.00621	1.4	6.2
ENSG00000127554	GFER	growth factor, augmenter of liver regeneration	extracellular region|cytoplasm|mitochondrion|mitochondrial intermembrane space|	protein targeting to mitochondrion|cellular protein metabolic process|oxidation-reduction process|	protein binding|growth factor activity|protein disulfide oxidoreductase activity|thiol oxidase activity|flavin adenine dinucleotide binding|	10	-1.1	9.2	0.0195	-2	-0.5
ENSG00000174100	MRPL45	mitochondrial ribosomal protein L45	mitochondrion|ribosome|	None	poly(A) RNA binding|	9	1.1	9.2	0.0332	0.3	2.6
ENSG00000103275	UBE2I	ubiquitin-conjugating enzyme E2I	synaptonemal complex|fibrillar center|nucleus|nucleoplasm|cytoplasm|PML body|dendrite|synapse|	negative regulation of transcription from RNA polymerase II promoter|cellular protein modification process|ubiquitin-dependent protein catabolic process|chromosome segregation|mitotic nuclear division|regulation of receptor activity|viral process|protein ubiquitination|protein sumoylation|protein sumoylation|protein sumoylation|positive regulation of intracellular steroid hormone receptor signali…	ubiquitin-protein transferase activity|protein binding|ATP binding|protein C-terminus binding|transcription factor binding|SUMO ligase activity|enzyme binding|HLH domain binding|bHLH transcription factor binding|poly(A) RNA binding|RING-like zinc finger domain binding|	10	-1.7	9.2	0.0155	-3.7	-0.7
ENSG00000128254	C22ORF24	chromosome 22 open reading frame 24	integral component of membrane|	None	None	10	-1.2	9.19	0.00848	-2	-0.7
ENSG00000198090	KRTAP4-6	keratin associated protein 4-6	keratin filament|	None	None	10	1.1	9.19	0.00848	0.4	1.9
ENSG00000142657	PGD	phosphogluconate dehydrogenase	nucleus|cytosol|extracellular vesicular exosome|	carbohydrate metabolic process|pentose-phosphate shunt|pentose-phosphate shunt|pentose-phosphate shunt, oxidative branch|pentose biosynthetic process|D-gluconate metabolic process|small molecule metabolic process|oxidation-reduction process|	phosphogluconate dehydrogenase (decarboxylating) activity|phosphogluconate dehydrogenase (decarboxylating) activity|NADP binding|	10	-1.3	9.19	0.0196	-2.6	-0.4
ENSG00000179598	PLD6	phospholipase D family, member 6	mitochondrial outer membrane|integral component of membrane|	phospholipid metabolic process|phosphatidylglycerol biosynthetic process|meiotic nuclear division|spermatid development|mitochondrial fusion|lipid catabolic process|P granule organization|piRNA metabolic process|DNA methylation involved in gamete generation|small molecule metabolic process|glycerophospholipid biosynthetic process|nucleic acid phosphodiester bond hydrolysis|	endonuclease activity|cardiolipin hydrolase activity|protein homodimerization activity|metal ion binding|	10	-2	9.19	0.0333	-4	-1.2
ENSG00000007923	DNAJC11	DnaJ (Hsp40) homolog, subfamily C, member 11	mitochondrial inner membrane|extracellular vesicular exosome|	None	protein binding|	10	-1.8	9.18	0.026	-3.9	-0.7
ENSG00000130147	SH3BP4	SH3-domain binding protein 4	nucleus|cytoplasm|coated pit|clathrin-coated vesicle|extracellular vesicular exosome|	endocytosis|negative regulation of cell proliferation|positive regulation of autophagy|negative regulation of cell growth|negative regulation of TOR signaling|negative regulation of GTPase activity|regulation of catalytic activity|protein localization to lysosome|cellular response to amino acid stimulus|	GDP-dissociation inhibitor activity|protein binding|Ras GTPase binding|identical protein binding|	10	-2.6	9.18	0.0156	-5	-1.3
ENSG00000214921	AC003102.1	N/A	None	None	None	10	-1.8	9.17	0.00858	-3	0.2
ENSG00000057608	GDI2	GDP dissociation inhibitor 2	cytoplasm|Golgi apparatus|cytosol|membrane|extracellular vesicular exosome|	signal transduction|small GTPase mediated signal transduction|protein transport|positive regulation of Rab GTPase activity|regulation of small GTPase mediated signal transduction|	Rab GDP-dissociation inhibitor activity|Rab GTPase activator activity|protein binding|poly(A) RNA binding|	9	-2	9.17	0.0261	-4	-1
ENSG00000081237	PTPRC	protein tyrosine phosphatase, receptor type, C	plasma membrane|integral component of plasma membrane|focal adhesion|external side of plasma membrane|membrane|membrane raft|extracellular vesicular exosome|	negative regulation of T cell mediated cytotoxicity|negative regulation of cytokine-mediated signaling pathway|hematopoietic progenitor cell differentiation|immunoglobulin biosynthetic process|negative regulation of protein kinase activity|negative regulation of protein kinase activity|protein dephosphorylation|negative regulation of cell adhesion involved in substrate-bound cell migration|cell s…	protein tyrosine phosphatase activity|transmembrane receptor protein tyrosine phosphatase activity|protein binding|protein kinase binding|	10	-1.3	9.15	0.0197	-2.9	-0.6
ENSG00000135406	PRPH	peripherin	intermediate filament|neurofilament|membrane|photoreceptor outer segment membrane|C-fiber|type III intermediate filament|	intermediate filament cytoskeleton organization|	structural molecule activity|	10	-0.7	9.14	0.0337	-1.6	-0.3
ENSG00000038219	BOD1L1	biorientation of chromosomes in cell division 1-like 1	nucleus|	None	DNA binding|	9	-2.7	9.13	0.00636	-5.6	-1.2
ENSG00000167768	KRT1	keratin 1	extracellular space|nucleus|cytoskeleton|plasma membrane|membrane|keratin filament|extracellular vesicular exosome|blood microparticle|	complement activation, lectin pathway|retina homeostasis|response to oxidative stress|fibrinolysis|regulation of angiogenesis|	receptor activity|structural molecule activity|protein binding|carbohydrate binding|	10	-2	9.13	0.0264	-4.5	-0.9
ENSG00000169840	GSX1	GS homeobox 1	nucleus|	transcription, DNA-templated|spinal cord association neuron differentiation|hypothalamus development|adenohypophysis development|positive regulation of transcription from RNA polymerase II promoter|neuron fate commitment|	sequence-specific DNA binding transcription factor activity|sequence-specific DNA binding|	10	3.1	9.11	0.00643	1.2	6.2
ENSG00000267260	CTD-2162K18.4	N/A	None	None	None	10	-2.3	9.09	0.00869	-4.6	-0.5
ENSG00000164197	RNF180	ring finger protein 180	nuclear envelope|integral component of membrane|intrinsic component of endoplasmic reticulum membrane|	protein ubiquitination|positive regulation of proteasomal ubiquitin-dependent protein catabolic process|	ubiquitin-protein transferase activity|zinc ion binding|ligase activity|ubiquitin conjugating enzyme binding|	10	-1.1	9.09	0.0267	-2.8	-0.4
ENSG00000143977	SNRPG	small nuclear ribonucleoprotein polypeptide G	nucleoplasm|spliceosomal complex|U7 snRNP|U1 snRNP|U4 snRNP|U12-type spliceosomal complex|cytosol|cytosol|small nuclear ribonucleoprotein complex|methylosome|SMN-Sm protein complex|catalytic step 2 spliceosome|	spliceosomal complex assembly|spliceosomal snRNP assembly|spliceosomal snRNP assembly|mRNA splicing, via spliceosome|mRNA splicing, via spliceosome|transcription from RNA polymerase II promoter|termination of RNA polymerase II transcription|histone mRNA metabolic process|RNA splicing|gene expression|RNA metabolic process|mRNA 3'-end processing|ncRNA metabolic process|	protein binding|poly(A) RNA binding|	10	-2	9.09	0.00648	-4.7	-0.6
ENSG00000188846	RPL14	ribosomal protein L14	cytoplasm|cytosol|membrane|cytosolic large ribosomal subunit|extracellular vesicular exosome|	nuclear-transcribed mRNA catabolic process, nonsense-mediated decay|rRNA processing|translation|translation|translational initiation|translational elongation|translational termination|SRP-dependent cotranslational protein targeting to membrane|gene expression|viral process|RNA metabolic process|mRNA metabolic process|viral life cycle|viral transcription|ribosomal large subunit biogenesis|cellular…	RNA binding|structural constituent of ribosome|protein binding|poly(A) RNA binding|	10	-2	9.08	0.034	-3.9	-1.3
ENSG00000043514	TRIT1	tRNA isopentenyltransferase 1	cellular_component|mitochondrion|	tRNA processing|	ATP binding|metal ion binding|tRNA dimethylallyltransferase activity|	10	1.2	9.07	0.0341	0.5	2.8
ENSG00000100554	ATP6V1D	ATPase, H+ transporting, lysosomal 34kDa, V1 subunit D	lysosomal membrane|centrosome|cytosol|cilium|membrane|vacuolar proton-transporting V-type ATPase complex|extracellular vesicular exosome|	cellular iron ion homeostasis|insulin receptor signaling pathway|proton transport|transferrin transport|cilium assembly|interaction with host|transmembrane transport|protein localization to cilium|phagosome maturation|	protein binding|ATPase activity, coupled to transmembrane movement of substances|	10	2.1	9.06	0.0162	-1.8	4
ENSG00000181803	OR6S1	olfactory receptor, family 6, subfamily S, member 1	plasma membrane|integral component of membrane|	G-protein coupled receptor signaling pathway|detection of chemical stimulus involved in sensory perception of smell|	G-protein coupled receptor activity|olfactory receptor activity|	10	2.4	9.05	0.0088	1.5	5
ENSG00000204161	C10ORF128	chromosome 10 open reading frame 128	integral component of membrane|	None	None	10	3.8	9.03	0.0129	0.9	7
ENSG00000033100	CHPF2	chondroitin polymerizing factor 2	Golgi membrane|membrane|integral component of membrane|Golgi cisterna membrane|	carbohydrate metabolic process|glycosaminoglycan metabolic process|chondroitin sulfate metabolic process|chondroitin sulfate biosynthetic process|small molecule metabolic process|	N-acetylgalactosaminyl-proteoglycan 3-beta-glucuronosyltransferase activity|	10	-1	9.01	0.0344	-2	-0.4
ENSG00000145721	LIX1	Lix1 homolog (chicken)	None	None	None	9	3.1	8.99	0.00885	1.3	5.8
ENSG00000168286	THAP11	THAP domain containing 11	nucleus|cytoplasm|intercellular bridge|	transcription, DNA-templated|regulation of transcription, DNA-templated|	DNA binding|protein binding|zinc ion binding|	8	-3	8.99	0.00676	-6.6	-1.6
ENSG00000234972	TBC1D3C	TBC1 domain family, member 3C	plasma membrane|	positive regulation of Rab GTPase activity|	Rab GTPase activator activity|	9	-1.4	8.97	0.00887	-2.8	-0.7
ENSG00000066422	ZBTB11	zinc finger and BTB domain containing 11	nucleus|	transcription, DNA-templated|regulation of transcription, DNA-templated|biological_process|	molecular_function|DNA binding|metal ion binding|	9	-3.8	8.97	0.00683	-7.8	-2
ENSG00000106304	SPAM1	sperm adhesion molecule 1 (PH-20 hyaluronidase, zona pellucida binding)	plasma membrane|anchored component of membrane|	carbohydrate metabolic process|cell adhesion|single fertilization|binding of sperm to zona pellucida|fusion of sperm to egg plasma membrane|multicellular organism reproduction|sperm-egg recognition|	hyalurononglucosaminidase activity|	10	1.8	8.96	0.0089	0.9	3.8
ENSG00000107862	GBF1	golgi brefeldin A resistant guanine nucleotide exchange factor 1	Golgi membrane|mitochondrion|peroxisome|endoplasmic reticulum lumen|Golgi apparatus|Golgi stack|cis-Golgi network|trans-Golgi network|membrane|	retrograde vesicle-mediated transport, Golgi to ER|post-Golgi vesicle-mediated transport|viral process|vesicle-mediated transport|regulation of ARF protein signal transduction|positive regulation of GTPase activity|positive regulation of GTPase activity|COPI coating of Golgi vesicle|membrane organization|	ARF guanyl-nucleotide exchange factor activity|protein binding|	10	-1.4	8.95	0.0348	-2.9	-0.6
ENSG00000134207	SYT6	synaptotagmin VI	cytosol|plasma membrane|integral component of membrane|extrinsic component of membrane|cell junction|synaptic vesicle membrane|perinuclear endoplasmic reticulum|	acrosomal vesicle exocytosis|	transporter activity|syntaxin binding|clathrin binding|protein homodimerization activity|metal ion binding|	10	2.3	8.92	0.0281	0.4	4.6
ENSG00000149654	CDH22	cadherin 22, type 2	plasma membrane|integral component of membrane|	homophilic cell adhesion|brain development|calcium-dependent cell-cell adhesion|	calcium ion binding|	10	1.3	8.91	0.00899	0.6	2.8
ENSG00000163012	ZSWIM2	zinc finger, SWIM-type containing 2	None	protein polyubiquitination|apoptotic process|positive regulation of extrinsic apoptotic signaling pathway via death domain receptors|	ubiquitin-protein transferase activity|zinc ion binding|ligase activity|protein self-association|	10	-2.4	8.9	0.0283	-5	-1.4
ENSG00000126067	PSMB2	proteasome (prosome, macropain) subunit, beta type, 2	proteasome complex|nucleus|nucleoplasm|cytosol|proteasome core complex|membrane|extracellular vesicular exosome|	G1/S transition of mitotic cell cycle|protein polyubiquitination|mitotic cell cycle|antigen processing and presentation of peptide antigen via MHC class I|antigen processing and presentation of exogenous peptide antigen via MHC class I, TAP-dependent|regulation of cellular amino acid metabolic process|apoptotic process|DNA damage response, signal transduction by p53 class mediator resulting in ce…	threonine-type endopeptidase activity|protein binding|	10	-4	8.89	0.0171	-8	-2.4
ENSG00000172830	SSH3	slingshot protein phosphatase 3	nucleus|cytoplasm|cytoskeleton|	protein dephosphorylation|regulation of actin polymerization or depolymerization|regulation of lamellipodium assembly|peptidyl-tyrosine dephosphorylation|regulation of axonogenesis|	DNA binding|actin binding|protein tyrosine phosphatase activity|protein tyrosine/serine/threonine phosphatase activity|	9	-1.2	8.87	0.021	-2.8	-0.4
ENSG00000085733	CTTN	cortactin	ruffle|cytoplasm|cytoplasm|cytoskeleton|cell cortex|lamellipodium|lamellipodium|dendritic spine|extracellular vesicular exosome|	None	protein binding|	10	-1.4	8.85	0.0288	-3	-0.7
ENSG00000176402	GJC3	gap junction protein, gamma 3, 30.2kDa	connexon complex|integral component of membrane|myelin sheath|	cell communication|sensory perception of sound|myelination|	protein homodimerization activity|	10	-1.6	8.85	0.0134	-3.7	-0.5
ENSG00000135426	TESPA1	thymocyte expressed, positive selection associated 1	cytoplasm|endoplasmic reticulum membrane|COP9 signalosome|	COP9 signalosome assembly|positive regulation of T cell differentiation in thymus|positive regulation of T cell receptor signaling pathway|	receptor binding|	10	-1.2	8.84	0.0238	-2.6	-0.3
ENSG00000136122	BORA	bora, aurora kinase A activator	cytosol|	G2/M transition of mitotic cell cycle|mitotic cell cycle|mitotic nuclear division|regulation of mitosis|regulation of protein localization|regulation of mitotic spindle organization|	protein binding|protein kinase binding|	10	2.9	8.83	0.0174	-2.3	6
ENSG00000262526	CTD-2545G14.7	N/A	None	None	None	8	0.7	8.83	0.00918	0.3	1.8
ENSG00000151093	OXSM	3-oxoacyl-ACP synthase, mitochondrial	mitochondrion|mitochondrion|	acyl-CoA metabolic process|short-chain fatty acid biosynthetic process|medium-chain fatty acid biosynthetic process|	3-oxoacyl-[acyl-carrier-protein] synthase activity|	10	0.7	8.82	0.0356	0.3	1.8
ENSG00000261934	PCDHGA9	protocadherin gamma subfamily A, 9	plasma membrane|integral component of membrane|	homophilic cell adhesion|	calcium ion binding|poly(A) RNA binding|	5	-2.6	8.81	0.00925	-5	-1
ENSG00000155287	SLC25A28	solute carrier family 25 (mitochondrial iron transporter), member 28	mitochondrial inner membrane|integral component of membrane|	ion transport|small molecule metabolic process|iron ion homeostasis|	None	9	-3.1	8.8	0.0291	-6	-0.7
ENSG00000143374	TARS2	threonyl-tRNA synthetase 2, mitochondrial (putative)	cellular_component|mitochondrial matrix|	tRNA aminoacylation for protein translation|gene expression|mitochondrial threonyl-tRNA aminoacylation|	molecular_function|threonine-tRNA ligase activity|ATP binding|	10	-2.3	8.8	0.0214	-4.9	-1.3
ENSG00000068323	TFE3	transcription factor binding to IGHM enhancer 3	nucleus|nucleus|cytoplasm|	transcription, DNA-templated|humoral immune response|regulation of osteoclast differentiation|positive regulation of cell adhesion|positive regulation of transcription from RNA polymerase II promoter|positive regulation of transcription from RNA polymerase II promoter|	sequence-specific DNA binding transcription factor activity|transcription regulatory region DNA binding|protein dimerization activity|	10	-3	8.8	0.0176	-6	-1.4
ENSG00000265818	EEF1E1-BLOC1S5	EEF1E1-BLOC1S5 readthrough (NMD candidate)	None	None	None	4	-1.6	8.77	0.00929	-3	-0.9
ENSG00000130024	PHF10	PHD finger protein 10	npBAF complex|	transcription, DNA-templated|regulation of transcription, DNA-templated|nervous system development|	zinc ion binding|	10	3	8.77	0.00746	1.3	6.3
ENSG00000143228	NUF2	NUF2, NDC80 kinetochore complex component	chromosome, centromeric region|condensed chromosome kinetochore|nucleus|cytosol|membrane|Ndc80 complex|	mitotic cell cycle|chromosome segregation|mitotic nuclear division|	molecular_function|protein binding|	10	-1.4	8.76	0.0179	-3.5	-0.6
ENSG00000173218	VANGL1	VANGL planar cell polarity protein 1	plasma membrane|integral component of membrane|	multicellular organismal development|	protein binding|	10	1.5	8.75	0.0139	0.6	3.5
ENSG00000183921	SDR42E2	short chain dehydrogenase/reductase family 42E, member 2	None	steroid biosynthetic process|oxidation-reduction process|	3-beta-hydroxy-delta5-steroid dehydrogenase activity|	10	-2.3	8.74	0.00947	-4	-1
ENSG00000214305	AP001024.1	N/A	None	None	None	9	-2.2	8.73	0.00937	-4	-0.8
ENSG00000151876	FBXO4	F-box protein 4	ubiquitin ligase complex|cytoplasm|SCF ubiquitin ligase complex|	protein polyubiquitination|telomere maintenance|ubiquitin-dependent protein catabolic process|protein ubiquitination|SCF-dependent proteasomal ubiquitin-dependent protein catabolic process|positive regulation of protein ubiquitination|	ubiquitin-protein transferase activity|protein binding|protein homodimerization activity|	10	-1.8	8.73	0.0298	-3.8	-0.7
ENSG00000171017	LRRC8E	leucine rich repeat containing 8 family, member E	plasma membrane|integral component of membrane|	ion transport|	protein binding|	10	3.6	8.73	0.014	2.7	7
ENSG00000140396	NCOA2	nuclear receptor coactivator 2	nucleoplasm|cytoplasm|	negative regulation of transcription from RNA polymerase II promoter|transcription, DNA-templated|regulation of transcription, DNA-templated|histone acetylation|androgen receptor signaling pathway|cellular lipid metabolic process|small molecule metabolic process|positive regulation of transcription from RNA polymerase II promoter|positive regulation of receptor activity|	chromatin binding|transcription coactivator activity|transcription coactivator activity|histone acetyltransferase activity|signal transducer activity|protein binding|ligand-dependent nuclear receptor binding|ligand-dependent nuclear receptor transcription coactivator activity|thyroid hormone receptor coactivator activity|nuclear hormone receptor binding|protein dimerization activity|	9	-1.1	8.73	0.0181	-2.7	-0.4
ENSG00000196407	THEM5	thioesterase superfamily member 5	mitochondrial matrix|	fatty acid metabolic process|long-chain fatty-acyl-CoA metabolic process|cardiolipin acyl-chain remodeling|	palmitoyl-CoA hydrolase activity|	10	-1	8.73	0.0364	-1.9	-0.4
ENSG00000140534	TICRR	TOPBP1-interacting checkpoint and replication regulator	nucleus|	cell cycle checkpoint|formation of translation preinitiation complex|DNA replication|DNA repair|response to ionizing radiation|regulation of DNA-dependent DNA replication initiation|mitotic DNA replication checkpoint|	chromatin binding|protein binding|	9	1.6	8.73	0.0243	0.6	2.9
ENSG00000270999	CH17-132F21.1	N/A	None	None	None	10	-0.9	8.71	0.00941	-1.8	-0.3
ENSG00000111605	CPSF6	cleavage and polyadenylation specific factor 6, 68kDa	nucleus|mRNA cleavage factor complex|membrane|ribonucleoprotein complex|paraspeckles|	mRNA polyadenylation|mRNA processing|protein tetramerization|	nucleotide binding|RNA binding|mRNA binding|protein binding|poly(A) RNA binding|	9	-1.6	8.71	0.00775	-5.1	-0.8
ENSG00000122696	SLC25A51	solute carrier family 25, member 51	mitochondrial inner membrane|integral component of membrane|	transport|	None	10	0.8	8.7	0.0366	0.3	1.8
ENSG00000092345	DAZL	deleted in azoospermia-like	nucleus|cytoplasm|polysome|	multicellular organismal development|germ cell development|spermatogenesis|positive regulation of meiosis|positive regulation of translational initiation|	nucleotide binding|RNA binding|mRNA 3'-UTR binding|protein binding|translation activator activity|identical protein binding|	10	2.3	8.69	0.0302	0.7	4.8
ENSG00000127774	EMC6	ER membrane protein complex subunit 6	integral component of membrane|ER membrane protein complex|	None	None	10	0.8	8.68	0.0367	0.3	1.9
ENSG00000131153	GINS2	GINS complex subunit 2 (Psf2 homolog)	nucleoplasm|	mitotic cell cycle|DNA strand elongation involved in DNA replication|	protein binding|	10	-2.8	8.68	0.0183	-5.8	-0.8
ENSG00000187522	HSPA14	heat shock 70kDa protein 14	cytosol|ribosome|membrane|	'de novo' cotranslational protein folding|	protein binding|ATP binding|	9	-2.6	8.68	0.0303	-5	-1.7
ENSG00000065183	WDR3	WD repeat domain 3	nucleus|nucleolus|nuclear membrane|	None	poly(A) RNA binding|	10	-3.1	8.66	0.0305	-6	-0.4
ENSG00000212997	AC023632.1	N/A	None	None	None	10	-2.9	8.65	0.00958	-6	-1.5
ENSG00000100852	ARHGAP5	Rho GTPase activating protein 5	cytoplasm|cytosol|membrane|	positive regulation of mesenchymal cell proliferation|GTP catabolic process|cell adhesion|small GTPase mediated signal transduction|Rho protein signal transduction|regulation of cell size|positive regulation of cell migration|mammary gland development|positive regulation of Rho GTPase activity|regulation of small GTPase mediated signal transduction|	GTPase activity|Rho GTPase activator activity|protein binding|GTP binding|SH2 domain binding|	10	-1.1	8.65	0.037	-2	-0.5
ENSG00000099954	CECR2	cat eye syndrome chromosome region, candidate 2	nucleus|nuclear euchromatin|CERF complex|	cytokinesis|neural fold formation|neural tube closure|apoptotic DNA fragmentation|cytoskeleton organization|single fertilization|vesicle-mediated transport|ATP-dependent chromatin remodeling|inner ear receptor stereocilium organization|cochlea development|execution phase of apoptosis|	protein binding|	10	-1.7	8.65	0.0305	-3.6	-0.6
ENSG00000153802	TMPRSS11D	transmembrane protease, serine 11D	extracellular region|integral component of plasma membrane|extracellular vesicular exosome|	proteolysis|respiratory gaseous exchange|	serine-type endopeptidase activity|peptidase activity|	10	1.9	8.65	0.0305	0.5	3.7
ENSG00000151247	EIF4E	eukaryotic translation initiation factor 4E	cytoplasmic mRNA processing body|cytoplasm|cytosol|mRNA cap binding complex|cytoplasmic stress granule|eukaryotic translation initiation factor 4F complex|RISC complex|chromatoid body|extracellular vesicular exosome|	G1/S transition of mitotic cell cycle|nuclear-transcribed mRNA catabolic process, deadenylation-dependent decay|nuclear-transcribed mRNA poly(A) tail shortening|mRNA export from nucleus|translation|translational initiation|regulation of translation|insulin receptor signaling pathway|gene expression|viral process|RNA metabolic process|mRNA metabolic process|cytokine-mediated signaling pathway|lung…	RNA cap binding|translation initiation factor activity|translation initiation factor activity|protein binding|eukaryotic initiation factor 4G binding|poly(A) RNA binding|	10	-3.4	8.64	0.0186	-6.9	-2.4
ENSG00000213619	NDUFS3	NADH dehydrogenase (ubiquinone) Fe-S protein 3, 30kDa (NADH-coenzyme Q reductase)	nucleus|mitochondrion|mitochondrion|mitochondrial inner membrane|mitochondrial respiratory chain complex I|mitochondrial respiratory chain complex I|mitochondrial membrane|	mitochondrial electron transport, NADH to ubiquinone|substantia nigra development|respiratory electron transport chain|negative regulation of cell growth|cellular metabolic process|small molecule metabolic process|reactive oxygen species metabolic process|negative regulation of intrinsic apoptotic signaling pathway|	NADH dehydrogenase activity|protein binding|NADH dehydrogenase (ubiquinone) activity|electron carrier activity|	10	1.3	8.64	0.0222	0.3	3
ENSG00000263809	RP11-849F2.7	N/A	None	None	None	4	-1.5	8.64	0.0096	-3	-0.9
ENSG00000184432	COPB2	coatomer protein complex, subunit beta 2 (beta prime)	cytosol|COPI vesicle coat|	intracellular protein transport|retrograde vesicle-mediated transport, Golgi to ER|intra-Golgi vesicle-mediated transport|COPI coating of Golgi vesicle|membrane organization|	structural molecule activity|	9	-3	8.63	0.0307	-6	-1.7
ENSG00000142534	RPS11	ribosomal protein S11	cytosol|ribosome|membrane|cytosolic small ribosomal subunit|extracellular vesicular exosome|	nuclear-transcribed mRNA catabolic process, nonsense-mediated decay|translation|translation|translation|translational initiation|translational elongation|translational termination|SRP-dependent cotranslational protein targeting to membrane|gene expression|viral process|RNA metabolic process|mRNA metabolic process|viral life cycle|viral transcription|cellular protein metabolic process|	structural constituent of ribosome|protein binding|rRNA binding|poly(A) RNA binding|	10	-1.2	8.63	0.0372	-2.7	-0.5
ENSG00000067365	METTL22	methyltransferase like 22	nucleus|	methylation|	methyltransferase activity|	10	-1.3	8.62	0.0249	-2.9	-0.7
ENSG00000177646	ACAD9	acyl-CoA dehydrogenase family, member 9	nucleus|mitochondrion|dendrite|	oxidation-reduction process|	acyl-CoA dehydrogenase activity|flavin adenine dinucleotide binding|	10	0.9	8.61	0.0373	0.4	2
ENSG00000253206	RP11-738G5.2	N/A	None	None	None	7	-2.3	8.61	0.00971	-4	-1
ENSG00000165632	TAF3	TAF3 RNA polymerase II, TATA box binding protein (TBP)-associated factor, 140kDa	nucleus|transcription factor TFIID complex|	negative regulation of transcription from RNA polymerase II promoter|transcription, DNA-templated|negative regulation of sequence-specific DNA binding transcription factor activity|maintenance of protein location in nucleus|	p53 binding|protein binding|zinc ion binding|	10	-3.5	8.61	0.00811	-7.4	-0.7
ENSG00000198258	UBL5	ubiquitin-like 5	cytoplasm|	biological_process|	molecular_function|protein binding|	10	-0.9	8.61	0.0309	-2	-0.3
ENSG00000267981	AP003041.2	N/A	None	None	None	10	-2.3	8.6	0.00977	-4.6	-0.5
ENSG00000166226	CCT2	chaperonin containing TCP1, subunit 2 (beta)	zona pellucida receptor complex|cytosol|cytosol|chaperonin-containing T-complex|microtubule|cell body|extracellular vesicular exosome|	protein folding|protein folding|binding of sperm to zona pellucida|cellular protein metabolic process|'de novo' posttranslational protein folding|chaperone-mediated protein complex assembly|	protein binding|ATP binding|unfolded protein binding|	9	-2.6	8.59	0.0311	-6	4.4
ENSG00000063244	U2AF2	U2 small nuclear RNA auxiliary factor 2	nucleus|nucleoplasm|spliceosomal complex|nuclear speck|	mRNA splicing, via spliceosome|mRNA splicing, via spliceosome|transcription from RNA polymerase II promoter|termination of RNA polymerase II transcription|mRNA processing|mRNA export from nucleus|RNA splicing|gene expression|mRNA 3'-end processing|negative regulation of mRNA splicing, via spliceosome|	nucleotide binding|protein binding|enzyme binding|poly(A) RNA binding|C2H2 zinc finger domain binding|	10	-2.8	8.59	0.0189	-5.7	-1.2
ENSG00000162384	C1ORF123	chromosome 1 open reading frame 123	extracellular vesicular exosome|	biological_process|	molecular_function|	10	0.7	8.58	0.0252	0.2	1.6
ENSG00000020426	MNAT1	MNAT CDK-activating kinase assembly factor 1	nucleus|nucleoplasm|holo TFIIH complex|cytoplasm|	regulation of cyclin-dependent protein serine/threonine kinase activity|G1/S transition of mitotic cell cycle|G2/M transition of mitotic cell cycle|mitotic cell cycle|nucleotide-excision repair, DNA damage removal|ATP catabolic process|DNA repair|transcription-coupled nucleotide-excision repair|nucleotide-excision repair|regulation of transcription from RNA polymerase II promoter|transcription fr…	protein binding|DNA-dependent ATPase activity|zinc ion binding|RNA polymerase II carboxy-terminal domain kinase activity|protein N-terminus binding|	10	-3	8.58	0.019	-5.3	-0.7
ENSG00000104976	SNAPC2	small nuclear RNA activating complex, polypeptide 2, 45kDa	nucleus|nucleoplasm|cytoplasm|	regulation of transcription, DNA-templated|transcription from RNA polymerase II promoter|transcription from RNA polymerase III promoter|snRNA transcription|gene expression|	sequence-specific DNA binding transcription factor activity|	10	-2.8	8.57	0.00824	-5.7	-1.3
ENSG00000176473	WDR25	WD repeat domain 25	None	None	None	10	-2.2	8.57	0.0313	-5	-1.3
ENSG00000185347	C14ORF80	chromosome 14 open reading frame 80	None	None	None	9	-1.3	8.56	0.0252	-2.7	-0.4
ENSG00000125352	RNF113A	ring finger protein 113A	None	None	protein binding|zinc ion binding|	10	2.2	8.56	0.0314	-2.6	5
ENSG00000232119	MCTS1	malignant T cell amplified sequence 1	cytoplasm|plasma membrane|cytosolic small ribosomal subunit|	formation of translation preinitiation complex|IRES-dependent translational initiation|transcription, DNA-templated|regulation of transcription, DNA-templated|cellular response to DNA damage stimulus|cell cycle|positive regulation of cell proliferation|ribosome disassembly|regulation of growth|	RNA binding|	10	-2.5	8.54	0.0192	-5	-1.3
ENSG00000185482	STAC3	SH3 and cysteine rich domain 3	None	intracellular signal transduction|	identical protein binding|metal ion binding|	10	-1.2	8.53	0.0193	-2.7	-0.4
ENSG00000244187	TMEM141	transmembrane protein 141	integral component of membrane|	None	None	8	1.9	8.53	0.038	1	4
ENSG00000188785	ZNF548	zinc finger protein 548	nucleus|	transcription, DNA-templated|regulation of transcription, DNA-templated|	DNA binding|metal ion binding|	5	3.2	8.53	0.0084	1.9	6
ENSG00000183798	EMILIN3	elastin microfibril interfacer 3	proteinaceous extracellular matrix|cytoplasm|extracellular matrix|	None	None	9	1.4	8.52	0.0101	0.6	2.9
ENSG00000187268	FAM9C	family with sequence similarity 9, member C	nucleus|	None	None	10	2.6	8.52	0.0101	1.9	5
ENSG00000103266	STUB1	STIP1 homology and U-box containing protein 1, E3 ubiquitin protein ligase	ubiquitin ligase complex|nucleus|cytoplasm|cytosol|plasma membrane|ubiquitin conjugating enzyme complex|nuclear inclusion body|intermediate filament cytoskeleton|extracellular vesicular exosome|	protein polyubiquitination|protein polyubiquitination|DNA repair|ubiquitin-dependent protein catabolic process|misfolded or incompletely synthesized protein catabolic process|transforming growth factor beta receptor signaling pathway|negative regulation of transforming growth factor beta receptor signaling pathway|ubiquitin-dependent SMAD protein catabolic process|positive regulation of protein u…	ubiquitin-protein transferase activity|ubiquitin-protein transferase activity|ubiquitin-protein transferase activity|protein binding|ligase activity|enzyme binding|kinase binding|Hsp70 protein binding|protein binding, bridging|TPR domain binding|ubiquitin protein ligase binding|ubiquitin-ubiquitin ligase activity|protein homodimerization activity|SMAD binding|misfolded protein binding|Hsp90 prote…	10	-1.8	8.52	0.0318	-3.7	-0.7
ENSG00000114209	PDCD10	programmed cell death 10	Golgi membrane|cytosol|plasma membrane|extracellular vesicular exosome|	angiogenesis|apoptotic process|positive regulation of cell proliferation|negative regulation of apoptotic process|positive regulation of MAP kinase activity|	protein binding|protein homodimerization activity|protein N-terminus binding|	10	3.6	8.51	0.0194	2.2	7
ENSG00000175779	C15ORF53	chromosome 15 open reading frame 53	None	None	None	10	-0.7	8.5	0.0102	-1.8	-0.3
ENSG00000145216	FIP1L1	factor interacting with PAPOLA and CPSF1	nucleus|mRNA cleavage and polyadenylation specificity factor complex|	mRNA processing|	poly(A) RNA binding|	10	-1.2	8.5	0.0195	-3.2	-0.3
ENSG00000101076	HNF4A	hepatocyte nuclear factor 4, alpha	nucleus|nucleoplasm|cytoplasm|	regulation of transcription from RNA polymerase II promoter|regulation of transcription from RNA polymerase II promoter|transcription initiation from RNA polymerase II promoter|ornithine metabolic process|lipid metabolic process|xenobiotic metabolic process|sex differentiation|blood coagulation|negative regulation of cell proliferation|response to glucose|gene expression|regulation of gastrulatio…	RNA polymerase II core promoter proximal region sequence-specific DNA binding transcription factor activity involved in positive regulation of transcription|RNA polymerase II activating transcription factor binding|DNA binding|sequence-specific DNA binding transcription factor activity|RNA polymerase II distal enhancer sequence-specific DNA binding transcription factor activity|steroid hormone re…	10	-3.3	8.5	0.0195	-6.8	-1.7
ENSG00000108953	YWHAE	tyrosine 3-monooxygenase/tryptophan 5-monooxygenase activation protein, epsilon	mitochondrion|cytosol|kinesin complex|membrane|cytoplasmic vesicle membrane|melanosome|extracellular vesicular exosome|	G2/M transition of mitotic cell cycle|mitotic cell cycle|neuron migration|regulation of heart rate by hormone|protein targeting|apoptotic process|viral process|substantia nigra development|hippocampus development|cerebral cortex development|hippo signaling|intracellular signal transduction|regulation of cysteine-type endopeptidase activity involved in apoptotic process|neurotrophin TRK receptor s…	protein binding|potassium channel regulator activity|enzyme binding|protein domain specific binding|MHC class II protein complex binding|histone deacetylase binding|ion channel binding|poly(A) RNA binding|protein heterodimerization activity|phosphoserine binding|phosphoprotein binding|	10	-2.2	8.5	0.0195	-4.8	-1.1
ENSG00000107937	GTPBP4	GTP binding protein 4	nucleus|nucleolus|cytoplasm|Golgi apparatus|membrane|nuclear membrane|perinuclear region of cytoplasm|	regulation of cyclin-dependent protein serine/threonine kinase activity|osteoblast differentiation|GTP catabolic process|negative regulation of DNA replication|negative regulation of cell proliferation|negative regulation of cell-cell adhesion|negative regulation of cell migration|negative regulation of protein ubiquitination|negative regulation of collagen binding|ribosome biogenesis|protein sta…	GTPase activity|protein binding|GTP binding|poly(A) RNA binding|	10	-1.6	8.49	0.0196	-3.7	-0.7
ENSG00000169020	ATP5I	ATP synthase, H+ transporting, mitochondrial Fo complex, subunit E	mitochondrial proton-transporting ATP synthase complex, coupling factor F(o)|mitochondrion|mitochondrial inner membrane|mitochondrial proton-transporting ATP synthase complex|	ATP catabolic process|respiratory electron transport chain|mitochondrial ATP synthesis coupled proton transport|mitochondrial ATP synthesis coupled proton transport|cellular metabolic process|small molecule metabolic process|	hydrogen ion transmembrane transporter activity|ATPase activity|transmembrane transporter activity|	10	-2.1	8.47	0.0323	-4	-1.3
ENSG00000087302	C14ORF166	chromosome 14 open reading frame 166	nucleus|cytoplasm|microtubule organizing center|actin cytoskeleton|perinuclear region of cytoplasm|tRNA-splicing ligase complex|	transcription, DNA-templated|viral process|positive regulation of transcription from RNA polymerase II promoter|	RNA polymerase II core binding|protein binding|identical protein binding|poly(A) RNA binding|	9	-1.9	8.47	0.0385	-4	-0.4
ENSG00000110906	KCTD10	potassium channel tetramerization domain containing 10	nucleus|cytoplasm|Cul3-RING ubiquitin ligase complex|TCTN-B9D complex|	protein ubiquitination|protein ubiquitination|proteasome-mediated ubiquitin-dependent protein catabolic process|protein homooligomerization|	ubiquitin-protein transferase activity|	10	2.2	8.47	0.0323	-3.3	4
ENSG00000095906	NUBP2	nucleotide binding protein 2	nucleus|cytoplasm|spindle pole centrosome|	iron-sulfur cluster assembly|small molecule metabolic process|	nucleotide binding|protein binding|ATP binding|metal ion binding|4 iron, 4 sulfur cluster binding|	10	-0.8	8.46	0.0385	-1.9	-0.4
ENSG00000049656	CLPTM1L	CLPTM1-like	membrane|integral component of membrane|	apoptotic process|	None	10	2.1	8.45	0.015	1.1	4
ENSG00000131148	EMC8	ER membrane protein complex subunit 8	nucleus|cytoplasm|mitochondrion|membrane|ER membrane protein complex|	None	None	10	0.9	8.43	0.0388	0.3	1.9
ENSG00000158427	TMSB15B	thymosin beta 15B	cytoplasm|cytoskeleton|	actin cytoskeleton organization|sequestering of actin monomers|	actin binding|	9	-1.7	8.43	0.0201	-3.7	-0.7
ENSG00000145293	ENOPH1	enolase-phosphatase 1	nucleus|cytosol|extracellular vesicular exosome|	sulfur amino acid metabolic process|polyamine metabolic process|dephosphorylation|dephosphorylation|dephosphorylation|L-methionine salvage from methylthioadenosine|L-methionine salvage from methylthioadenosine|L-methionine salvage from methylthioadenosine|cellular nitrogen compound metabolic process|small molecule metabolic process|	magnesium ion binding|acireductone synthase activity|acireductone synthase activity|	9	-1.6	8.42	0.0234	-3	-0.7
ENSG00000093000	NUP50	nucleoporin 50kDa	nucleus|nuclear pore|nucleoplasm|nuclear membrane|	mitotic cell cycle|carbohydrate metabolic process|mitotic nuclear envelope disassembly|hexose transport|regulation of glucose transport|protein transport|glucose transport|viral process|cytokine-mediated signaling pathway|small molecule metabolic process|intracellular transport|mRNA transport|transmembrane transport|	protein binding|	10	-1.1	8.41	0.039	-2	-0.5
ENSG00000178188	SH2B1	SH2B adaptor protein 1	nucleus|cytosol|membrane|	cellular component movement|blood coagulation|lamellipodium assembly|intracellular signal transduction|positive regulation of mitosis|regulation of DNA biosynthetic process|	signal transducer activity|protein binding|	10	-1.2	8.4	0.0262	-2.6	-0.2
ENSG00000182220	ATP6AP2	ATPase, H+ transporting, lysosomal accessory protein 2	plasma membrane|external side of plasma membrane|integral component of membrane|neuron projection|cell body|extracellular vesicular exosome|	angiotensin maturation|angiotensin maturation|proteolysis|cell death|rostrocaudal neural tube patterning|positive regulation of Wnt signaling pathway|positive regulation of transforming growth factor beta1 production|regulation of MAPK cascade|cellular protein metabolic process|eye pigmentation|head morphogenesis|	aspartic-type endopeptidase activity|receptor activity|protein binding|enzyme binding|	9	-0.8	8.39	0.0153	-1.9	-0.4
ENSG00000076242	MLH1	mutL homolog 1	synaptonemal complex|male germ cell nucleus|nucleus|nucleus|chiasma|membrane|MutLalpha complex|	nuclear-transcribed mRNA poly(A) tail shortening|resolution of meiotic recombination intermediates|ATP catabolic process|mismatch repair|double-strand break repair via nonhomologous end joining|male meiosis chromosome segregation|synapsis|spermatogenesis|intrinsic apoptotic signaling pathway in response to DNA damage|somatic hypermutation of immunoglobulin genes|meiotic metaphase I plate congress…	single-stranded DNA binding|protein binding|protein binding|ATP binding|ATPase activity|guanine/thymine mispair binding|MutSalpha complex binding|	10	2.9	8.39	0.0204	1.7	6
ENSG00000083544	TDRD3	tudor domain containing 3	nucleus|cytoplasm|exon-exon junction complex|	chromatin modification|regulation of RNA biosynthetic process|	chromatin binding|transcription coactivator activity|methylated histone binding|poly(A) RNA binding|	10	1.4	8.39	0.033	0.5	2.8
ENSG00000160131	VMA21	VMA21 vacuolar H+-ATPase homolog (S. cerevisiae)	lysosome|endoplasmic reticulum membrane|integral component of membrane|COPII vesicle coat|endoplasmic reticulum-Golgi intermediate compartment membrane|	vacuolar proton-transporting V-type ATPase complex assembly|	None	10	2.3	8.38	0.0154	0.8	4.4
ENSG00000105202	FBL	fibrillarin	granular component|nucleus|nucleolus|Cajal body|membrane|box C/D snoRNP complex|extracellular vesicular exosome|	osteoblast differentiation|rRNA processing|tRNA processing|snoRNA metabolic process|histone glutamine methylation|	RNA binding|protein binding|poly(A) RNA binding|histone-glutamine methyltransferase activity|	9	-2.6	8.37	0.00906	-5.5	-0.8
ENSG00000135763	URB2	URB2 ribosome biogenesis 2 homolog (S. cerevisiae)	nucleus|nucleolus|aggresome|	None	None	10	-1.8	8.37	0.0205	-4.3	-0.5
ENSG00000132383	RPA1	replication protein A1, 70kDa	lateral element|male germ cell nucleus|nucleus|nucleoplasm|DNA replication factor A complex|DNA replication factor A complex|cytoplasm|actin cytoskeleton|PML body|PML body|	G1/S transition of mitotic cell cycle|mitotic cell cycle|nucleotide-excision repair, DNA damage removal|telomere maintenance via recombination|telomere maintenance|telomere maintenance|double-strand break repair via homologous recombination|double-strand break repair via homologous recombination|DNA recombinase assembly|in utero embryonic development|DNA replication|DNA replication|DNA-dependent …	chromatin binding|damaged DNA binding|single-stranded DNA binding|protein binding|metal ion binding|	10	-2.5	8.36	0.0206	-4.9	-1.1
ENSG00000127720	METTL25	methyltransferase like 25	None	methylation|	methyltransferase activity|	10	3.7	8.33	0.0156	1.9	7
ENSG00000106615	RHEB	Ras homolog enriched in brain	spliceosomal complex|cytosol|plasma membrane|membrane|dendrite|neuronal cell body|extracellular vesicular exosome|	GTP catabolic process|cell cycle arrest|signal transduction|small GTPase mediated signal transduction|insulin receptor signaling pathway|positive regulation of TOR signaling|	GTPase activity|protein binding|GTP binding|GDP binding|protein kinase binding|metal ion binding|	10	-2	8.32	0.021	-4.6	-0.7
ENSG00000167785	ZNF558	zinc finger protein 558	cellular_component|nucleus|	transcription, DNA-templated|regulation of transcription, DNA-templated|biological_process|	DNA binding|metal ion binding|	9	-1.9	8.32	0.00923	-4	-0.9
ENSG00000155229	MMS19	MMS19 nucleotide excision repair homolog (S. cerevisiae)	nucleus|nucleus|holo TFIIH complex|cytoplasm|spindle|membrane|MMXD complex|CIA complex|	phosphorelay signal transduction system|DNA metabolic process|DNA repair|nucleotide-excision repair|nucleotide-excision repair|transcription, DNA-templated|cellular response to DNA damage stimulus|chromosome segregation|response to hormone|iron-sulfur cluster assembly|small molecule metabolic process|positive regulation of transcription, DNA-templated|	transcription coactivator activity|protein binding|receptor signaling complex scaffold activity|estrogen receptor binding|protein binding, bridging|	10	2.5	8.31	0.021	1	5
ENSG00000197498	RPF2	ribosome production factor 2 homolog (S. cerevisiae)	nucleolus|	None	poly(A) RNA binding|	10	-2.9	8.31	0.00926	-6	-1.4
ENSG00000185339	TCN2	transcobalamin II	extracellular region|extracellular space|endosome|lysosomal lumen|extracellular vesicular exosome|	vitamin metabolic process|water-soluble vitamin metabolic process|cobalt ion transport|cobalamin metabolic process|cobalamin metabolic process|cobalamin transport|small molecule metabolic process|	cobalamin binding|cobalamin binding|metal ion binding|	10	-0.8	8.31	0.0398	-1.8	-0.3
ENSG00000132153	DHX30	DEAH (Asp-Glu-Ala-His) box helicase 30	cytoplasm|mitochondrion|mitochondrial nucleoid|	ATP catabolic process|	chromatin binding|double-stranded RNA binding|protein binding|ATP binding|ATP-dependent helicase activity|poly(A) RNA binding|	10	0.9	8.29	0.04	0.3	2
ENSG00000130758	MAP3K10	mitogen-activated protein kinase kinase kinase 10	cytoplasm|	apoptotic process|signal transduction|smoothened signaling pathway|JNK cascade|activation of JNKK activity|activation of JUN kinase activity|peptidyl-serine phosphorylation|peptidyl-threonine phosphorylation|positive regulation of apoptotic process|negative regulation of sequence-specific DNA binding transcription factor activity|positive regulation of JUN kinase activity|negative regulation of t…	transcription corepressor activity|protein kinase activity|protein serine/threonine kinase activity|JUN kinase kinase kinase activity|ATP binding|protein homodimerization activity|bHLH transcription factor binding|	10	-1.9	8.29	0.0242	-3.6	-0.5
ENSG00000086102	NFX1	nuclear transcription factor, X-box binding 1	nucleus|	negative regulation of transcription from RNA polymerase II promoter|transcription from RNA polymerase II promoter|inflammatory response|viral process|negative regulation of MHC class II biosynthetic process|	DNA binding|sequence-specific DNA binding transcription factor activity|zinc ion binding|ligase activity|poly(A) RNA binding|	10	-1.4	8.29	0.0341	-3.5	-0.5
ENSG00000137492	PRKRIR	protein-kinase, interferon-inducible double stranded RNA dependent inhibitor, repressor of (P58 repressor)	nucleus|	response to stress|signal transduction|negative regulation of cell proliferation|	DNA binding|metal ion binding|protein dimerization activity|	10	-2.5	8.29	0.0242	-5	-0.9
ENSG00000138346	DNA2	DNA replication helicase/nuclease 2	nucleus|nucleoplasm|gamma DNA polymerase complex|mitochondrial nucleoid|	DNA replication checkpoint|mitotic cell cycle|telomere maintenance via recombination|telomere maintenance|DNA double-strand break processing|DNA catabolic process, endonucleolytic|ATP catabolic process|ATP catabolic process|DNA replication|mitochondrial DNA replication|DNA strand elongation involved in DNA replication|base-excision repair|telomere maintenance via semi-conservative replication|DNA…	DNA binding|DNA helicase activity|helicase activity|nuclease activity|protein binding|ATP binding|ATPase activity|site-specific endodeoxyribonuclease activity, specific for altered base|5'-flap endonuclease activity|5'-3' DNA helicase activity|single-stranded DNA-dependent ATPase activity|metal ion binding|4 iron, 4 sulfur cluster binding|	10	-1.6	8.26	0.0213	-4	-0.5
ENSG00000254772	EEF1G	eukaryotic translation elongation factor 1 gamma	nucleus|cytosol|membrane|extracellular vesicular exosome|	translation|translational elongation|response to virus|gene expression|cellular protein metabolic process|	translation elongation factor activity|protein binding|	9	-3.2	8.24	0.0348	-6	-0.4
ENSG00000115271	GCA	grancalcin, EF-hand calcium binding protein	cytoplasm|plasma membrane|extracellular vesicular exosome|	proteolysis|membrane fusion|	calcium-dependent cysteine-type endopeptidase activity|calcium ion binding|protein homodimerization activity|protein heterodimerization activity|	10	-1.1	8.24	0.0245	-2	-0.5
ENSG00000002746	HECW1	HECT, C2 and WW domain containing E3 ubiquitin protein ligase 1	cytoplasm|	protein ubiquitination involved in ubiquitin-dependent protein catabolic process|	ubiquitin-protein transferase activity|ligase activity|	10	1.6	8.24	0.0215	0.6	3.7
ENSG00000268800	AC112205.1	N/A	None	None	None	2	-1.9	8.23	0.0109	-3	-0.8
ENSG00000181789	COPG1	coatomer protein complex, subunit gamma 1	Golgi membrane|cytosol|COPI vesicle coat|	intracellular protein transport|retrograde vesicle-mediated transport, Golgi to ER|COPI coating of Golgi vesicle|establishment of Golgi localization|membrane organization|organelle transport along microtubule|	structural molecule activity|protein binding|	9	2.1	8.22	0.0351	-1.7	4
ENSG00000228716	DHFR	dihydrofolate reductase	None	None	None	10	1.1	8.21	0.0218	-4.3	3
ENSG00000197467	COL13A1	collagen, type XIII, alpha 1	extracellular region|collagen type XIII trimer|endoplasmic reticulum lumen|plasma membrane|cell-cell junction|	morphogenesis of a branching structure|endochondral ossification|cell-matrix adhesion|single organismal cell-cell adhesion|extracellular matrix disassembly|cell differentiation|extracellular matrix organization|collagen catabolic process|	protein binding|heparin binding|	10	2.6	8.19	0.0112	1.4	5
ENSG00000005882	PDK2	pyruvate dehydrogenase kinase, isozyme 2	mitochondrial matrix|mitochondrial pyruvate dehydrogenase complex|	glucose metabolic process|pyruvate metabolic process|regulation of gluconeogenesis|protein phosphorylation|protein phosphorylation|protein phosphorylation|regulation of pH|insulin receptor signaling pathway|regulation of acetyl-CoA biosynthetic process from pyruvate|regulation of acetyl-CoA biosynthetic process from pyruvate|regulation of cellular ketone metabolic process|regulation of glucose me…	protein kinase activity|protein serine/threonine kinase activity|pyruvate dehydrogenase (acetyl-transferring) kinase activity|ATP binding|protein homodimerization activity|	10	-1.6	8.19	0.0248	-3	-0.7
ENSG00000077514	POLD3	polymerase (DNA-directed), delta 3, accessory subunit	nucleus|nucleoplasm|mitochondrion|delta DNA polymerase complex|	mitotic cell cycle|telomere maintenance via recombination|telomere maintenance|DNA synthesis involved in DNA repair|DNA strand elongation involved in DNA replication|DNA repair|transcription-coupled nucleotide-excision repair|base-excision repair|nucleotide-excision repair|nucleotide-excision repair, DNA gap filling|nucleotide-excision repair, DNA gap filling|mismatch repair|telomere maintenance …	DNA-directed DNA polymerase activity|protein binding|	10	-2.5	8.19	0.022	-5	-1.1
ENSG00000181355	OFCC1	orofacial cleft 1 candidate 1	None	None	protein binding|	10	2.2	8.18	0.0112	0.7	4
ENSG00000187889	C1ORF168	chromosome 1 open reading frame 168	None	None	None	10	1.2	8.17	0.0112	0.5	2
ENSG00000184029	DSCR4	Down syndrome critical region gene 4	cellular_component|	biological_process|	molecular_function|	10	-1.5	8.17	0.0276	-3	-0.6
ENSG00000231997	FAM27D1	family with sequence similarity 27, member D1	None	None	None	10	-1.7	8.17	0.0112	-2.9	-0.5
ENSG00000225119	LINC00999	long intergenic non-protein coding RNA 999	None	None	None	10	-1.8	8.17	0.0112	-3.5	-0.4
ENSG00000229833	PET100	PET100 homolog (S. cerevisiae)	mitochondrion|integral component of membrane|	None	None	8	-1.6	8.17	0.0411	-3	-0.8
ENSG00000180957	PITPNB	phosphatidylinositol transfer protein, beta	Golgi membrane|endoplasmic reticulum membrane|extracellular vesicular exosome|	in utero embryonic development|lipid metabolic process|phospholipid metabolic process|phospholipid transport|small molecule metabolic process|glycerophospholipid biosynthetic process|	lipid binding|	10	-2.6	8.17	0.0357	-6	-1.3
ENSG00000101000	PROCR	protein C receptor, endothelial	centrosome|integral component of plasma membrane|extracellular vesicular exosome|	immune response|blood coagulation|antigen processing and presentation|negative regulation of coagulation|	receptor activity|protein binding|	10	-2.5	8.17	0.0221	-5	-1.2
ENSG00000048707	VPS13D	vacuolar protein sorting 13 homolog D (S. cerevisiae)	extracellular vesicular exosome|	None	None	10	1.9	8.17	0.0357	0.7	3.9
ENSG00000125445	MRPS7	mitochondrial ribosomal protein S7	mitochondrion|cytosolic small ribosomal subunit|	translation|	RNA binding|structural constituent of ribosome|poly(A) RNA binding|	10	-0.8	8.15	0.0412	-1.8	-0.3
ENSG00000175065	DSG4	desmoglein 4	plasma membrane|integral component of membrane|desmosome|	homophilic cell adhesion|single organismal cell-cell adhesion|keratinocyte differentiation|BMP signaling pathway|anagen|	calcium ion binding|	10	-0.9	8.14	0.0414	-2	-0.4
ENSG00000178913	TAF7	TAF7 RNA polymerase II, TATA box binding protein (TBP)-associated factor, 55kDa	nucleus|transcription factor TFIID complex|Golgi apparatus|positive transcription elongation factor complex b|transcription factor TFTC complex|MLL1 complex|	negative regulation of transcription from RNA polymerase II promoter|spermine transport|DNA-templated transcription, initiation|transcription from RNA polymerase II promoter|transcription initiation from RNA polymerase II promoter|negative regulation of protein kinase activity|intracellular estrogen receptor signaling pathway|negative regulation of histone acetylation|negative regulation of trans…	sequence-specific DNA binding transcription factor activity|transcription coactivator activity|protein binding|transcription factor binding|histone acetyltransferase binding|vitamin D receptor binding|transcription regulatory region DNA binding|thyroid hormone receptor binding|	10	-2.6	8.14	0.0223	-5	-1.1
ENSG00000129559	NEDD8	neural precursor cell expressed, developmentally down-regulated 8	nucleus|cytosol|extracellular vesicular exosome|	regulation of transcription from RNA polymerase II promoter|cellular protein modification process|proteolysis|ubiquitin-dependent protein catabolic process|transforming growth factor beta receptor signaling pathway|protein localization|anatomical structure morphogenesis|response to organic cyclic compound|protein neddylation|	protein binding|ubiquitin protein ligase binding|	6	-1.8	8.13	0.0362	-4	-0.9
ENSG00000176787	OR52E2	olfactory receptor, family 52, subfamily E, member 2	plasma membrane|integral component of membrane|	G-protein coupled receptor signaling pathway|detection of chemical stimulus involved in sensory perception of smell|	G-protein coupled receptor activity|olfactory receptor activity|	9	2.4	8.13	0.0113	1.5	5
ENSG00000040633	PHF23	PHD finger protein 23	None	None	zinc ion binding|	9	0.8	8.13	0.0278	0.3	2
ENSG00000125534	PPDPF	pancreatic progenitor cell differentiation and proliferation factor	None	multicellular organismal development|cell differentiation|	None	10	1.1	8.11	0.0279	0.5	2
ENSG00000198792	TMEM184B	transmembrane protein 184B	integral component of membrane|	None	None	10	2.1	8.1	0.0166	1	4
ENSG00000255940	REXO1L10P	REX1, RNA exonuclease 1 homolog (S. cerevisiae)-like 10, pseudogene	None	None	None	9	-1.6	8.08	0.0116	-3	-0.5
ENSG00000124678	TCP11	t-complex 11, testis-specific	integral component of membrane|	multicellular organismal development|spermatogenesis|cell differentiation|	None	10	1.3	8.08	0.0116	0.5	3
ENSG00000123219	CENPK	centromere protein K	condensed chromosome kinetochore|nucleoplasm|cytosol|	mitotic cell cycle|nucleosome assembly|centromere-specific nucleosome assembly|positive regulation of transcription from RNA polymerase II promoter|	None	10	-3.4	8.07	0.0105	-6.8	-1.9
ENSG00000100097	LGALS1	lectin, galactoside-binding, soluble, 1	proteinaceous extracellular matrix|extracellular space|intracellular|nucleus|cytoplasm|cell surface|extracellular matrix|extracellular matrix|extracellular vesicular exosome|	plasma cell differentiation|apoptotic process|signal transduction|negative regulation of cell-substrate adhesion|negative regulation of neuron projection development|T cell costimulation|multicellular organismal response to stress|positive regulation of erythrocyte aggregation|response to drug|regulation of apoptotic process|positive regulation of I-kappaB kinase/NF-kappaB signaling|myoblast diff…	glycoprotein binding|signal transducer activity|protein binding|galactoside binding|lactose binding|protein homodimerization activity|laminin binding|poly(A) RNA binding|	10	1.4	8.07	0.023	0.7	3
ENSG00000160685	ZBTB7B	zinc finger and BTB domain containing 7B	nucleus|	regulation of transcription, DNA-templated|transcription from RNA polymerase II promoter|multicellular organismal development|ectoderm development|cell differentiation|	DNA binding|metal ion binding|	9	-3.8	8.07	0.0105	-8	4.1
ENSG00000165389	SPTSSA	serine palmitoyltransferase, small subunit A	integral component of membrane|serine C-palmitoyltransferase complex|	sphingolipid biosynthetic process|	serine C-palmitoyltransferase activity|protein binding|	10	-1	8.06	0.0283	-2	-0.5
ENSG00000124659	TBCC	tubulin folding cofactor C	cytoplasm|cytoskeleton|microtubule|photoreceptor connecting cilium|	cell morphogenesis|GTP catabolic process|protein folding|post-chaperonin tubulin folding pathway|cellular protein metabolic process|'de novo' posttranslational protein folding|	GTPase activity|chaperone binding|	10	2.5	8.06	0.0372	0.6	5
ENSG00000182108	DEXI	Dexi homolog (mouse)	None	None	None	10	1	8.05	0.0168	0.5	2
ENSG00000072506	HSD17B10	hydroxysteroid (17-beta) dehydrogenase 10	cytoplasm|mitochondrion|mitochondrial inner membrane|mitochondrial matrix|endoplasmic reticulum|plasma membrane|	lipid metabolic process|tRNA processing|branched-chain amino acid catabolic process|cellular nitrogen compound metabolic process|small molecule metabolic process|oxidation-reduction process|	3-hydroxyacyl-CoA dehydrogenase activity|protein binding|cholate 7-alpha-dehydrogenase activity|testosterone dehydrogenase [NAD(P)] activity|poly(A) RNA binding|3-hydroxy-2-methylbutyryl-CoA dehydrogenase activity|	10	-2.1	8.05	0.0257	-4	-0.8
ENSG00000149428	HYOU1	hypoxia up-regulated 1	extracellular region|endoplasmic reticulum|endoplasmic reticulum lumen|membrane|extracellular vesicular exosome|endocytic vesicle lumen|	response to ischemia|response to stress|activation of signaling protein activity involved in unfolded protein response|endoplasmic reticulum unfolded protein response|cellular protein metabolic process|	ATP binding|	9	-3.3	8.04	0.0374	-6	-0.5
ENSG00000005194	CIAPIN1	cytokine induced apoptosis inhibitor 1	nucleus|nucleolus|cytoplasm|cytoplasm|mitochondrial intermembrane space|	apoptotic process|iron-sulfur cluster assembly|hemopoiesis|negative regulation of apoptotic process|small molecule metabolic process|	protein binding|electron carrier activity|metal ion binding|2 iron, 2 sulfur cluster binding|	10	-1	8.03	0.0285	-2	-0.4
ENSG00000170509	HSD17B13	hydroxysteroid (17-beta) dehydrogenase 13	cellular_component|extracellular region|	biological_process|oxidation-reduction process|	molecular_function|oxidoreductase activity|	10	-3	8.03	0.0376	-6	-0.8
ENSG00000175482	POLD4	polymerase (DNA-directed), delta 4, accessory subunit	nucleus|nucleoplasm|	mitotic cell cycle|telomere maintenance via recombination|telomere maintenance|positive regulation of endothelial cell proliferation|DNA replication|DNA strand elongation involved in DNA replication|DNA repair|transcription-coupled nucleotide-excision repair|base-excision repair|nucleotide-excision repair|nucleotide-excision repair, DNA gap filling|telomere maintenance via semi-conservative repli…	DNA-directed DNA polymerase activity|protein binding|	10	-2.5	8.03	0.0235	-5	-1.1
ENSG00000109929	SC5D	sterol-C5-desaturase	endoplasmic reticulum membrane|integral component of membrane|	lipid metabolic process|fatty acid biosynthetic process|cholesterol biosynthetic process|cholesterol biosynthetic process via lathosterol|small molecule metabolic process|oxidation-reduction process|	C-5 sterol desaturase activity|iron ion binding|lathosterol oxidase activity|	10	0.6	8.03	0.0425	0.2	1.7
ENSG00000177370	TIMM22	translocase of inner mitochondrial membrane 22 homolog (yeast)	mitochondrial inner membrane|integral component of membrane|	protein targeting to mitochondrion|cellular protein metabolic process|protein import into mitochondrial inner membrane|	protein channel activity|	10	-1.3	8.03	0.0425	-2.9	-0.5
ENSG00000135913	USP37	ubiquitin specific peptidase 37	nucleus|	G1/S transition of mitotic cell cycle|ubiquitin-dependent protein catabolic process|mitotic nuclear division|protein deubiquitination|protein K11-linked deubiquitination|protein K48-linked deubiquitination|	cysteine-type endopeptidase activity|ubiquitin-specific protease activity|protein binding|protein kinase binding|	10	1	8.03	0.0376	-0.4	2
ENSG00000115541	HSPE1	heat shock 10kDa protein 1	mitochondrion|mitochondrion|mitochondrial matrix|membrane|extracellular vesicular exosome|	osteoblast differentiation|protein folding|activation of cysteine-type endopeptidase activity involved in apoptotic process|response to unfolded protein|	protein binding|ATP binding|poly(A) RNA binding|unfolded protein binding|chaperone binding|chaperone binding|	9	-1.8	8.02	0.0377	-3.9	-0.7
ENSG00000092094	OSGEP	O-sialoglycoprotein endopeptidase	nucleus|cytoplasm|	threonylcarbamoyladenosine biosynthetic process|	transferase activity, transferring acyl groups other than amino-acyl groups|metal ion binding|	10	-1	8.02	0.0377	-2.6	-0.3
ENSG00000213341	CHUK	conserved helix-loop-helix ubiquitous kinase	nucleus|cytoplasm|cytosol|IkappaB kinase complex|cytoplasmic side of plasma membrane|CD40 receptor complex|intracellular membrane-bounded organelle|	morphogenesis of an epithelial sheet|toll-like receptor signaling pathway|MyD88-dependent toll-like receptor signaling pathway|MyD88-independent toll-like receptor signaling pathway|skeletal muscle contraction|protein phosphorylation|inflammatory response|immune response|epidermal growth factor receptor signaling pathway|I-kappaB kinase/NF-kappaB signaling|I-kappaB phosphorylation|Rho protein sig…	protein kinase activity|protein binding|ATP binding|IkappaB kinase activity|protein homodimerization activity|protein heterodimerization activity|scaffold protein binding|	10	2.1	8.01	0.026	1.1	4
ENSG00000155975	VPS37A	vacuolar protein sorting 37 homolog A (S. cerevisiae)	ESCRT I complex|nucleus|cytoplasm|centrosome|endosome membrane|late endosome membrane|intracellular membrane-bounded organelle|	cell death|protein transport|viral process|endosomal transport|viral life cycle|virion assembly|viral protein processing|ubiquitin-dependent protein catabolic process via the multivesicular body sorting pathway|ubiquitin-dependent protein catabolic process via the multivesicular body sorting pathway|membrane organization|intracellular transport of virus|	None	10	-1.3	8.01	0.0378	-2.9	-0.6
ENSG00000176222	ZNF404	zinc finger protein 404	nucleus|	transcription, DNA-templated|regulation of transcription, DNA-templated|	DNA binding|metal ion binding|	10	-1.5	8.01	0.0108	-4.3	-0.4
ENSG00000122863	CHST3	carbohydrate (chondroitin 6) sulfotransferase 3	Golgi membrane|integral component of membrane|	carbohydrate metabolic process|sulfur compound metabolic process|glycosaminoglycan metabolic process|chondroitin sulfate metabolic process|chondroitin sulfate biosynthetic process|chondroitin sulfate biosynthetic process|T cell homeostasis|small molecule metabolic process|	sulfotransferase activity|chondroitin 6-sulfotransferase activity|proteoglycan sulfotransferase activity|	10	1.4	8	0.0171	0.7	3
ENSG00000139343	SNRPF	small nuclear ribonucleoprotein polypeptide F	nucleoplasm|spliceosomal complex|U7 snRNP|U1 snRNP|U4 snRNP|U12-type spliceosomal complex|cytosol|cytosol|small nuclear ribonucleoprotein complex|methylosome|pICln-Sm protein complex|SMN-Sm protein complex|catalytic step 2 spliceosome|	spliceosomal snRNP assembly|spliceosomal snRNP assembly|mRNA splicing, via spliceosome|mRNA splicing, via spliceosome|transcription from RNA polymerase II promoter|termination of RNA polymerase II transcription|histone mRNA metabolic process|RNA splicing|RNA splicing|gene expression|RNA metabolic process|mRNA 3'-end processing|ncRNA metabolic process|	RNA binding|protein binding|	10	-2.2	8	0.0108	-4.8	-0.6
ENSG00000123144	C19ORF43	chromosome 19 open reading frame 43	None	None	None	10	0.9	7.99	0.0429	0.2	2
ENSG00000182022	CHST15	carbohydrate (N-acetylgalactosamine 4-sulfate 6-O) sulfotransferase 15	Golgi membrane|integral component of membrane|	carbohydrate metabolic process|hexose biosynthetic process|glycosaminoglycan metabolic process|chondroitin sulfate metabolic process|chondroitin sulfate biosynthetic process|small molecule metabolic process|	3'-phosphoadenosine 5'-phosphosulfate binding|N-acetylgalactosamine 4-sulfate 6-O-sulfotransferase activity|	10	1.3	7.99	0.012	0.4	2.7
ENSG00000204356	NELFE	negative elongation factor complex member E	nucleus|nucleoplasm|NELF complex|	transcription from RNA polymerase II promoter|transcription elongation from RNA polymerase II promoter|biological_process|gene expression|viral process|negative regulation of transcription elongation from RNA polymerase II promoter|positive regulation of viral transcription|	nucleotide binding|RNA binding|protein binding|poly(A) RNA binding|	10	-1.2	7.99	0.0429	-2.7	-0.4
ENSG00000165376	CLDN2	claudin 2	plasma membrane|tight junction|integral component of membrane|extracellular vesicular exosome|	calcium-independent cell-cell adhesion|	structural molecule activity|identical protein binding|	10	1	7.98	0.012	0.3	1.9
ENSG00000180008	SOCS4	suppressor of cytokine signaling 4	None	negative regulation of epidermal growth factor-activated receptor activity|protein ubiquitination|positive regulation of proteasomal ubiquitin-dependent protein catabolic process|intracellular signal transduction|regulation of growth|	None	10	-1.9	7.98	0.0382	-3.9	-0.7
ENSG00000198464	ZNF480	zinc finger protein 480	nucleus|cytoplasm|	transcription, DNA-templated|regulation of transcription, DNA-templated|	nucleic acid binding|metal ion binding|	10	3.6	7.98	0.0109	1.2	6.7
ENSG00000129194	SOX15	SRY (sex determining region Y)-box 15	nucleus|cytoplasm|	negative regulation of transcription from RNA polymerase II promoter|chromatin organization|regulation of transcription, DNA-templated|regulation of transcription from RNA polymerase II promoter|male gonad development|positive regulation of satellite cell activation involved in skeletal muscle regeneration|cell differentiation|skeletal muscle tissue regeneration|negative regulation of striated mu…	DNA binding|chromatin binding|sequence-specific DNA binding transcription factor activity|	10	-0.9	7.97	0.0431	-1.9	-0.3
ENSG00000141552	ANAPC11	anaphase promoting complex subunit 11	nucleus|nucleoplasm|anaphase-promoting complex|nucleolus|cytosol|	mitotic cell cycle|mitotic nuclear division|mitotic spindle assembly checkpoint|protein ubiquitination|anaphase-promoting complex-dependent proteasomal ubiquitin-dependent protein catabolic process|negative regulation of ubiquitin-protein ligase activity involved in mitotic cell cycle|positive regulation of ubiquitin-protein ligase activity involved in mitotic cell cycle|regulation of ubiquitin-p…	ubiquitin-protein transferase activity|zinc ion binding|	9	2.5	7.96	0.0241	-3.3	5
ENSG00000241837	ATP5O	ATP synthase, H+ transporting, mitochondrial F1 complex, O subunit	nucleus|mitochondrion|mitochondrial inner membrane|mitochondrial proton-transporting ATP synthase complex|mitochondrial proton-transporting ATP synthase complex|plasma membrane|extracellular vesicular exosome|	ATP catabolic process|ATP biosynthetic process|proton transport|respiratory electron transport chain|mitochondrial ATP synthesis coupled proton transport|mitochondrial ATP synthesis coupled proton transport|cellular metabolic process|small molecule metabolic process|	transporter activity|drug binding|ATPase activity|transmembrane transporter activity|proton-transporting ATP synthase activity, rotational mechanism|	6	-1.7	7.96	0.0385	-4	-0.5
ENSG00000107105	ELAVL2	ELAV like neuron-specific RNA binding protein 2	None	regulation of transcription, DNA-templated|	nucleotide binding|mRNA 3'-UTR binding|protein binding|poly(A) RNA binding|	9	4.6	7.96	0.0111	1	8.6
ENSG00000211671	IGLV2-8	immunoglobulin lambda variable 2-8	None	None	None	9	-1.8	7.96	0.0119	-3	-1
ENSG00000130724	CHMP2A	charged multivesicular body protein 2A	cytosol|membrane|late endosome membrane|extracellular vesicular exosome|	protein transport|viral process|endosomal transport|viral life cycle|establishment of protein localization|regulation of viral process|membrane organization|positive regulation of viral release from host cell|	protein binding|protein domain specific binding|	9	-2.2	7.95	0.0386	-4.7	-0.8
ENSG00000114503	NCBP2	nuclear cap binding protein subunit 2, 20kDa	nucleus|nucleus|nucleoplasm|nucleoplasm|cytoplasm|cytosol|mRNA cap binding complex|nuclear cap binding complex|	nuclear-transcribed mRNA catabolic process, nonsense-mediated decay|nuclear-transcribed mRNA catabolic process, nonsense-mediated decay|nuclear-transcribed mRNA catabolic process, nonsense-mediated decay|spliceosomal snRNP assembly|mRNA splicing, via spliceosome|transcription from RNA polymerase II promoter|transcription elongation from RNA polymerase II promoter|termination of RNA polymerase II …	nucleotide binding|RNA cap binding|RNA 7-methylguanosine cap binding|protein binding|poly(A) RNA binding|	10	-1.9	7.95	0.0111	-4.5	-0.6
ENSG00000136718	IMP4	IMP4, U3 small nucleolar ribonucleoprotein	nucleolus|ribonucleoprotein complex|	rRNA processing|	protein binding|	9	-2.2	7.94	0.0387	-4.3	-0.4
ENSG00000167118	URM1	ubiquitin related modifier 1	cytosol|extracellular vesicular exosome|	tRNA wobble uridine modification|protein urmylation|tRNA thio-modification|	protein binding|sulfurtransferase activity|	10	-1.6	7.94	0.0387	-3	-0.7
ENSG00000071462	WBSCR22	Williams Beuren syndrome chromosome region 22	cellular_component|nucleus|cytoplasm|	transcription, DNA-templated|regulation of transcription, DNA-templated|rRNA processing|biological_process|chromatin modification|methylation|methylation|	methyltransferase activity|poly(A) RNA binding|	10	-3.3	7.94	0.0243	-6.7	-1.6
ENSG00000130348	QRSL1	glutaminyl-tRNA synthase (glutamine-hydrolyzing)-like 1	mitochondrion|glutamyl-tRNA(Gln) amidotransferase complex|	mitochondrial translation|glutaminyl-tRNAGln biosynthesis via transamidation|	ATP binding|glutaminyl-tRNA synthase (glutamine-hydrolyzing) activity|	10	1.1	7.92	0.0435	-1.5	2
ENSG00000162062	C16ORF59	chromosome 16 open reading frame 59	None	None	None	10	-0.9	7.91	0.0292	-2	-0.4
ENSG00000144550	CPNE9	copine family member IX	extracellular space|	None	None	10	2.1	7.91	0.0392	0.8	4
ENSG00000120705	ETF1	eukaryotic translation termination factor 1	cytoplasm|cytosol|	nuclear-transcribed mRNA catabolic process, nonsense-mediated decay|translation|translational termination|regulation of translational termination|protein methylation|gene expression|RNA metabolic process|mRNA metabolic process|cellular protein metabolic process|	RNA binding|translation release factor activity|protein binding|translation termination factor activity|translation release factor activity, codon specific|ribosome binding|poly(A) RNA binding|	9	-0.8	7.91	0.0392	-1.8	-0.2
ENSG00000183426	NPIPA1	nuclear pore complex interacting protein family, member A1	nuclear pore|nuclear membrane|	protein transport|mRNA transport|	None	6	-2.2	7.91	0.0292	-4	-1
ENSG00000105618	PRPF31	pre-mRNA processing factor 31	nucleus|U2-type spliceosomal complex|U4 snRNP|U4atac snRNP|Cajal body|nuclear speck|U4/U6 x U5 tri-snRNP complex|MLL1 complex|	spliceosomal tri-snRNP complex assembly|spliceosomal tri-snRNP complex assembly|mRNA splicing, via spliceosome|mRNA splicing, via spliceosome|	protein binding|ribonucleoprotein complex binding|poly(A) RNA binding|snRNP binding|	9	-1.9	7.91	0.0392	-3.8	-0.7
ENSG00000139718	SETD1B	SET domain containing 1B	nucleus|chromosome|nuclear speck|histone methyltransferase complex|Set1C/COMPASS complex|	transcription, DNA-templated|regulation of transcription, DNA-templated|histone H3-K4 methylation|	nucleotide binding|RNA binding|protein binding|histone methyltransferase activity (H3-K4 specific)|	10	-1.3	7.91	0.0177	-2.8	-0.4
ENSG00000138375	SMARCAL1	SWI/SNF related, matrix associated, actin dependent regulator of chromatin, subfamily a-like 1	nucleus|DNA replication factor A complex|site of double-strand break|	DNA strand renaturation|DNA strand renaturation|ATP catabolic process|ATP catabolic process|DNA metabolic process|regulation of transcription from RNA polymerase II promoter|cellular response to DNA damage stimulus|chromatin modification|replication fork processing|	DNA binding|helicase activity|protein binding|ATP binding|DNA-dependent ATPase activity|annealing helicase activity|annealing helicase activity|	8	-2.2	7.91	0.0113	-4.9	-0.9
ENSG00000164663	USP49	ubiquitin specific peptidase 49	nucleus|	mRNA splicing, via spliceosome|ubiquitin-dependent protein catabolic process|protein deubiquitination|histone H2B conserved C-terminal lysine deubiquitination|	cysteine-type endopeptidase activity|ubiquitin thiolesterase activity|ubiquitin-specific protease activity|protein binding|zinc ion binding|histone binding|	10	1.3	7.91	0.0392	-0.1	3
ENSG00000198612	COPS8	COP9 signalosome subunit 8	nucleus|cytoplasm|COP9 signalosome|perinuclear region of cytoplasm|extracellular vesicular exosome|	activation of NF-kappaB-inducing kinase activity|negative regulation of cell proliferation|cullin deneddylation|	None	9	-1.2	7.9	0.0394	-2.8	-0.5
ENSG00000173805	HAP1	huntingtin-associated protein 1	cytoskeleton|actin cytoskeleton|cytoplasmic membrane-bounded vesicle|	synaptic transmission|brain development|protein localization|vesicle transport along microtubule|	protein binding|	10	-2.1	7.9	0.0437	-4	-1.1
ENSG00000120647	CCDC77	coiled-coil domain containing 77	centrosome|membrane|	None	None	10	1.2	7.89	0.0294	0.1	2
ENSG00000142025	DMRTC2	DMRT-like family C2	XY body|nucleus|	transcription, DNA-templated|regulation of transcription, DNA-templated|male meiosis I|spermatid nucleus elongation|sex differentiation|positive regulation of histone H3-K9 dimethylation|positive regulation of histone H3-K9 trimethylation|	sequence-specific DNA binding transcription factor activity|protein homodimerization activity|sequence-specific DNA binding|metal ion binding|	9	-1.5	7.89	0.0114	-4.3	-0.5
ENSG00000173702	MUC13	mucin 13, cell surface associated	extracellular space|Golgi lumen|cytosol|integral component of membrane|apical plasma membrane|extracellular vesicular exosome|	O-glycan processing|maintenance of gastrointestinal epithelium|post-translational protein modification|cellular protein metabolic process|	protein homodimerization activity|	10	1.5	7.88	0.0124	0.7	3
ENSG00000215474	SKOR2	SKI family transcriptional corepressor 2	nucleus|cytoplasm|	negative regulation of transcription from RNA polymerase II promoter|transcription, DNA-templated|regulation of transcription, DNA-templated|cerebellar Purkinje cell differentiation|regulation of cerebellar granule cell precursor proliferation|negative regulation of transforming growth factor beta receptor signaling pathway|negative regulation of BMP signaling pathway|positive regulation of smoot…	transcription corepressor activity|histone deacetylase binding|SMAD binding|	10	3.2	7.88	0.0115	1.5	6.6
ENSG00000188994	ZNF292	zinc finger protein 292	nucleus|	transcription, DNA-templated|positive regulation of transcription from RNA polymerase II promoter|	RNA polymerase II core promoter proximal region sequence-specific DNA binding transcription factor activity involved in positive regulation of transcription|DNA binding|metal ion binding|	10	4.4	7.88	0.0115	-2.8	9
ENSG00000106400	ZNHIT1	zinc finger, HIT-type containing 1	nucleus|	negative regulation of transcription from RNA polymerase II promoter|regulation of histone deacetylation|regulation of T cell proliferation|negative regulation of G0 to G1 transition|	chromatin binding|protein binding|histone deacetylase binding|metal ion binding|	10	-1.1	7.88	0.0294	-2	-0.5
ENSG00000136319	TTC5	tetratricopeptide repeat domain 5	nucleus|cytoplasm|	DNA repair|positive regulation of transcription from RNA polymerase II promoter|	DNA binding|chromatin binding|	10	-2.1	7.87	0.0251	-4	-0.9
ENSG00000082068	WDR70	WD repeat domain 70	None	None	enzyme binding|	10	-2.1	7.87	0.0251	-4	-0.8
ENSG00000182446	NPLOC4	nuclear protein localization 4 homolog (S. cerevisiae)	nucleus|endoplasmic reticulum|cytosol|nuclear outer membrane-endoplasmic reticulum membrane network|	Golgi organization|ER-associated ubiquitin-dependent protein catabolic process|membrane fusion|	protein binding|zinc ion binding|	10	1.2	7.86	0.0399	0	3
ENSG00000204128	C2ORF72	chromosome 2 open reading frame 72	None	None	None	10	-0.7	7.85	0.0297	-1.7	-0.2
ENSG00000164347	GFM2	G elongation factor, mitochondrial 2	mitochondrion|	GTP catabolic process|GTP catabolic process|mitochondrial translation|ribosome disassembly|	GTPase activity|GTP binding|	10	1	7.85	0.0442	0.2	2
ENSG00000185666	SYN3	synapsin III	synaptic vesicle|cell junction|synaptic vesicle membrane|	neurotransmitter secretion|metabolic process|	catalytic activity|ATP binding|	10	-1.3	7.84	0.0443	-2.8	-0.5
ENSG00000100749	VRK1	vaccinia related kinase 1	nucleus|nucleoplasm|nucleolus|cytoplasm|Golgi stack|spindle|cytosol|	mitotic cell cycle|protein phosphorylation|mitotic nuclear division|mitotic nuclear envelope disassembly|mitotic nuclear envelope reassembly|histone H3-S10 phosphorylation|protein autophosphorylation|histone H3-T3 phosphorylation|Golgi disassembly|	protein kinase activity|protein serine/threonine kinase activity|protein binding|ATP binding|nucleosomal histone binding|histone kinase activity (H3-S10 specific)|histone kinase activity (H3-T3 specific)|	10	0.9	7.84	0.0269	0.4	2
ENSG00000015475	BID	BH3 interacting domain death agonist	mitochondrion|mitochondrial outer membrane|cytosol|membrane|integral component of mitochondrial membrane|extracellular vesicular exosome|	release of cytochrome c from mitochondria|protein targeting to mitochondrion|apoptotic process|activation of cysteine-type endopeptidase activity involved in apoptotic process|brain development|extrinsic apoptotic signaling pathway via death domain receptors|apoptotic mitochondrial changes|response to estradiol|positive regulation of protein oligomerization|positive regulation of protein homoolig…	death receptor binding|protein binding|ubiquitin protein ligase binding|	10	-1.2	7.83	0.0254	-2.9	-0.5
ENSG00000257355	CTD-2006C1.10	N/A	None	None	None	8	-1.7	7.83	0.0124	-3	-0.5
ENSG00000185899	TAS2R60	taste receptor, type 2, member 60	plasma membrane|integral component of membrane|	G-protein coupled receptor signaling pathway|sensory perception of bitter taste|	G-protein coupled receptor activity|	10	1.8	7.82	0.0125	0.4	3.5
ENSG00000104626	ERI1	exoribonuclease 1	nucleus|nucleolus|nucleolus|cytoplasm|cytoplasm|histone pre-mRNA 3'end processing complex|	gene silencing by RNA|rRNA 3'-end processing|nucleic acid phosphodiester bond hydrolysis|nucleic acid phosphodiester bond hydrolysis|	3'-5' exonuclease activity|rRNA binding|ribosome binding|metal ion binding|histone pre-mRNA stem-loop binding|	10	0.6	7.8	0.0447	0.2	1.7
ENSG00000175535	PNLIP	pancreatic lipase	extracellular region|	retinoid metabolic process|phototransduction, visible light|lipid catabolic process|intestinal cholesterol absorption|lipid digestion|small molecule metabolic process|	triglyceride lipase activity|metal ion binding|	10	-1.1	7.79	0.0272	-2.6	-0.3
ENSG00000167962	ZNF598	zinc finger protein 598	None	None	zinc ion binding|poly(A) RNA binding|	10	2.5	7.79	0.0408	0.7	5
ENSG00000204807	FAM27E2	family with sequence similarity 27, member E2	None	None	None	10	1.5	7.77	0.0129	-0.3	3
ENSG00000173621	LRFN4	leucine rich repeat and fibronectin type III domain containing 4	integral component of membrane|	None	None	10	-0.9	7.77	0.0184	-2.5	-0.2
ENSG00000141759	TXNL4A	thioredoxin-like 4A	nucleoplasm|spliceosomal complex|	spliceosomal complex assembly|RNA splicing, via transesterification reactions|mRNA splicing, via spliceosome|mitotic nuclear division|RNA splicing|gene expression|	protein binding|	10	-2	7.77	0.0261	-4.8	-0.8
ENSG00000138663	COPS4	COP9 signalosome subunit 4	nucleus|synaptic vesicle|COP9 signalosome|cell junction|extracellular vesicular exosome|	protein deneddylation|cullin deneddylation|	protein binding|	10	-2.2	7.76	0.0122	-5	-0.3
ENSG00000215547	DEFB115	defensin, beta 115	extracellular region|	defense response to bacterium|	None	10	-1.5	7.75	0.0128	-2.8	-0.3
ENSG00000213132	AC022498.1	N/A	None	None	None	10	-0.9	7.74	0.0128	-1.9	-0.3
ENSG00000125450	NUP85	nucleoporin 85kDa	kinetochore|condensed chromosome kinetochore|nuclear envelope|spindle|cytosol|membrane|nuclear pore outer ring|nuclear pore outer ring|nuclear membrane|	mitotic cell cycle|carbohydrate metabolic process|mitotic nuclear envelope disassembly|hexose transport|regulation of glucose transport|protein transport|glucose transport|viral process|cytokine-mediated signaling pathway|lamellipodium assembly|small molecule metabolic process|macrophage chemotaxis|mRNA transport|transmembrane transport|	protein binding|	10	-1.9	7.74	0.0264	-3.8	-0.6
ENSG00000102309	PIN4	protein (peptidylprolyl cis/trans isomerase) NIMA-interacting, 4 (parvulin)	nucleus|nucleolus|nucleolus|cytoplasm|mitochondrial matrix|mitochondrial matrix|spindle|spindle|preribosome|extracellular vesicular exosome|	protein peptidyl-prolyl isomerization|rRNA processing|protein folding|	DNA binding|bent DNA binding|double-stranded DNA binding|peptidyl-prolyl cis-trans isomerase activity|poly(A) RNA binding|	10	-1.7	7.74	0.0416	-3.9	-0.9
ENSG00000129204	USP6	ubiquitin specific peptidase 6	cytoplasm|lysosome|plasma membrane|recycling endosome|	cellular protein modification process|ubiquitin-dependent protein catabolic process|protein deubiquitination|positive regulation of Rab GTPase activity|regulation of vesicle-mediated transport|	nucleic acid binding|cysteine-type endopeptidase activity|ubiquitin-specific protease activity|Rab GTPase activator activity|protein binding|calmodulin binding|	10	-2.5	7.74	0.0264	-5	-0.8
ENSG00000171234	UGT2B7	UDP glucuronosyltransferase 2 family, polypeptide B7	endoplasmic reticulum membrane|membrane|integral component of membrane|extracellular vesicular exosome|	lipid metabolic process|androgen metabolic process|cellular glucuronidation|	glucuronosyltransferase activity|	10	-3	7.73	0.0456	-6	-1.2
ENSG00000115464	USP34	ubiquitin specific peptidase 34	None	ubiquitin-dependent protein catabolic process|Wnt signaling pathway|protein deubiquitination|protein K48-linked deubiquitination|positive regulation of canonical Wnt signaling pathway|	cysteine-type endopeptidase activity|ubiquitin thiolesterase activity|ubiquitin-specific protease activity|protein binding|	10	2.7	7.73	0.0418	-0.5	5
ENSG00000187238	LCE3B	late cornified envelope 3B	None	keratinization|	None	10	1.5	7.72	0.0419	0.5	3.6
ENSG00000059728	MXD1	MAX dimerization protein 1	nucleus|	negative regulation of transcription from RNA polymerase II promoter|transcription, DNA-templated|multicellular organismal development|cell proliferation|	RNA polymerase II core promoter proximal region sequence-specific DNA binding|RNA polymerase II core promoter proximal region sequence-specific DNA binding transcription factor activity involved in negative regulation of transcription|sequence-specific DNA binding transcription factor activity|transcription cofactor activity|transcription corepressor activity|protein dimerization activity|	10	1.9	7.72	0.0457	0.9	4
ENSG00000138964	PARVG	parvin, gamma	cytoplasm|cytoskeleton|plasma membrane|focal adhesion|	cell-matrix adhesion|actin cytoskeleton reorganization|	actin binding|	10	-1.8	7.72	0.0457	-3	-1
ENSG00000118363	SPCS2	signal peptidase complex subunit 2 homolog (S. cerevisiae)	signal peptidase complex|endoplasmic reticulum membrane|integral component of membrane|	translation|signal peptide processing|proteolysis|SRP-dependent cotranslational protein targeting to membrane|gene expression|cellular protein metabolic process|regulation of insulin secretion|	peptidase activity|	10	-2.4	7.72	0.0419	-5	-1.1
ENSG00000088812	ATRN	attractin	extracellular space|cytoplasm|plasma membrane|integral component of plasma membrane|extracellular vesicular exosome|	inflammatory response|response to oxidative stress|cerebellum development|regulation of multicellular organism growth|myelination|pigmentation|	receptor activity|carbohydrate binding|	10	2.9	7.71	0.0187	1.3	5.8
ENSG00000103187	COTL1	coactosin-like F-actin binding protein 1	cytoplasm|cytoskeleton|nuclear membrane|extracellular vesicular exosome|	biological_process|defense response to fungus|	actin binding|protein binding|enzyme binding|	10	-1.5	7.71	0.0458	-3	-0.8
ENSG00000230178	OR4F3	olfactory receptor, family 4, subfamily F, member 3	None	None	None	1	-2.1	7.71	0.0129	-4	-1.1
ENSG00000112210	RAB23	RAB23, member RAS oncogene family	cytoplasm|autophagic vacuole|plasma membrane|endosome membrane|phagocytic vesicle membrane|phagocytic vesicle|extracellular vesicular exosome|	autophagic vacuole assembly|GTP catabolic process|cellular defense response|small GTPase mediated signal transduction|regulation of smoothened signaling pathway|protein transport|spinal cord dorsal/ventral patterning|embryonic digit morphogenesis|negative regulation of transcription factor import into nucleus|negative regulation of proteolysis|craniofacial suture morphogenesis|	GTPase activity|GTP binding|	10	2.6	7.71	0.0421	0.7	5
ENSG00000112081	SRSF3	serine/arginine-rich splicing factor 3	nucleoplasm|cytoplasm|	mRNA splicing, via spliceosome|transcription from RNA polymerase II promoter|termination of RNA polymerase II transcription|mRNA export from nucleus|RNA splicing|gene expression|mRNA 3'-end processing|	nucleotide binding|RNA binding|protein binding|poly(A) RNA binding|	10	2.1	7.71	0.0268	-1.5	5
ENSG00000175189	INHBC	inhibin, beta C	extracellular region|extracellular vesicular exosome|	growth|	transforming growth factor beta receptor binding|hormone activity|growth factor activity|	10	-0.9	7.7	0.031	-2	-0.3
ENSG00000087995	METTL2A	methyltransferase like 2A	None	tRNA methylation|	tRNA (cytosine) methyltransferase activity|	10	2.2	7.7	0.031	1.2	4
ENSG00000132702	HAPLN2	hyaluronan and proteoglycan link protein 2	proteinaceous extracellular matrix|	cell adhesion|	hyaluronic acid binding|	10	1.6	7.69	0.0311	0.7	3
ENSG00000133392	MYH11	myosin, heavy chain 11, smooth muscle	stress fiber|cytosol|muscle myosin complex|smooth muscle contractile fiber|myosin filament|melanosome|	muscle contraction|smooth muscle contraction|axon guidance|metabolic process|skeletal muscle myosin thick filament assembly|elastic fiber assembly|cardiac muscle fiber development|	motor activity|protein binding|calmodulin binding|ATP binding|structural constituent of muscle|actin filament binding|	10	-3.8	7.69	0.027	-7.3	-1
ENSG00000121749	TBC1D15	TBC1 domain family, member 15	cytoplasm|mitochondrion|extracellular vesicular exosome|	regulation of Rab GTPase activity|positive regulation of Rab GTPase activity|	Rab GTPase activator activity|protein binding|	9	-2.2	7.69	0.0424	-4.8	-0.8
ENSG00000139131	YARS2	tyrosyl-tRNA synthetase 2, mitochondrial	mitochondrion|mitochondrion|mitochondrion|mitochondrial matrix|	translation|tRNA aminoacylation for protein translation|gene expression|tRNA aminoacylation|mitochondrial tyrosyl-tRNA aminoacylation|mitochondrial tyrosyl-tRNA aminoacylation|	tRNA binding|tRNA binding|tyrosine-tRNA ligase activity|tyrosine-tRNA ligase activity|tyrosine-tRNA ligase activity|ATP binding|protein homodimerization activity|poly(A) RNA binding|tyrosine binding|	10	-2.4	7.69	0.0279	-5	0.8
ENSG00000137252	HCRTR2	hypocretin (orexin) receptor 2	plasma membrane|integral component of plasma membrane|	phospholipase C-activating G-protein coupled receptor signaling pathway|neuropeptide signaling pathway|synaptic transmission|feeding behavior|circadian sleep/wake cycle process|	neuropeptide receptor activity|orexin receptor activity|peptide hormone binding|	9	2.1	7.68	0.0134	0.9	4
ENSG00000148584	A1CF	APOBEC1 complementation factor	nucleus|nucleoplasm|cytoplasm|endoplasmic reticulum|apolipoprotein B mRNA editing enzyme complex|	mRNA processing|gene expression|cytidine to uridine editing|mRNA modification|protein stabilization|	nucleotide binding|RNA binding|single-stranded RNA binding|protein binding|	10	-2.3	7.67	0.0427	-4.9	-0.5
ENSG00000119707	RBM25	RNA binding motif protein 25	nucleus|spliceosomal complex|cytoplasm|nuclear speck|	regulation of alternative mRNA splicing, via spliceosome|mRNA processing|RNA splicing|regulation of apoptotic process|	nucleotide binding|mRNA binding|protein binding|poly(A) RNA binding|	10	-1.4	7.66	0.0272	-4	-0.1
ENSG00000136021	SCYL2	SCY1-like 2 (S. cerevisiae)	Golgi apparatus|endosome membrane|clathrin-coated vesicle|perinuclear region of cytoplasm|	positive regulation of receptor internalization|protein phosphorylation|endosome to lysosome transport|negative regulation of canonical Wnt signaling pathway|receptor internalization involved in canonical Wnt signaling pathway|positive regulation of clathrin-mediated endocytosis|	protein kinase activity|receptor binding|protein binding|ATP binding|	10	0.8	7.66	0.0281	0.3	1.8
ENSG00000124702	KLHDC3	kelch domain containing 3	nuclear chromatin|cytoplasm|cytosol|	activation of signaling protein activity involved in unfolded protein response|reciprocal meiotic recombination|endoplasmic reticulum unfolded protein response|cellular protein metabolic process|	chromatin binding|protein binding|	10	-1	7.65	0.043	-2.5	-0.3
ENSG00000241973	PI4KA	phosphatidylinositol 4-kinase, catalytic, alpha	cytosol|plasma membrane|membrane|Golgi-associated vesicle membrane|extracellular vesicular exosome|	phospholipid metabolic process|phosphatidylinositol biosynthetic process|signal transduction|small molecule metabolic process|phosphatidylinositol phosphorylation|phosphatidylinositol-mediated signaling|	1-phosphatidylinositol 4-kinase activity|protein binding|ATP binding|	10	1.7	7.65	0.0282	-2.1	3
ENSG00000251258	RFPL4B	ret finger protein-like 4B	None	None	zinc ion binding|	10	-1.1	7.65	0.043	-2	-0.4
ENSG00000117407	ARTN	artemin	extracellular space|	signal transduction|neuroblast proliferation|axon guidance|peripheral nervous system development|induction of positive chemotaxis|Peyer's patch morphogenesis|lymphocyte migration into lymphoid organs|	receptor binding|growth factor activity|	10	0.9	7.64	0.0315	0.3	2.7
ENSG00000171792	RHNO1	RAD9-HUS1-RAD1 interacting nuclear orphan 1	nucleus|chromosome|	DNA damage checkpoint|recombinational repair|cellular response to UV|positive regulation of G0 to G1 transition|cellular response to ionizing radiation|	protein binding|	10	1.5	7.63	0.0136	0.7	3
ENSG00000075856	SART3	squamous cell carcinoma antigen recognized by T cells 3	cytoplasm|nuclear speck|	RNA processing|regulation of gene expression|	nucleotide binding|protein binding|poly(A) RNA binding|	10	-1.2	7.62	0.0129	-4	0.4
ENSG00000197241	SLC2A7	solute carrier family 2 (facilitated glucose transporter), member 7	plasma membrane|integral component of membrane|	carbohydrate transport|transmembrane transport|	substrate-specific transmembrane transporter activity|	9	1	7.62	0.0136	0.4	2
ENSG00000161547	SRSF2	serine/arginine-rich splicing factor 2	nucleus|nucleoplasm|nuclear speck|extracellular vesicular exosome|	mRNA splicing, via spliceosome|transcription from RNA polymerase II promoter|termination of RNA polymerase II transcription|mRNA processing|mRNA export from nucleus|RNA splicing|gene expression|mRNA 3'-end processing|regulation of RNA biosynthetic process|	nucleotide binding|transcription corepressor activity|protein binding|poly(A) RNA binding|	10	-1	7.62	0.0434	-2.6	-0.3
ENSG00000146574	CCZ1B	CCZ1 vacuolar protein trafficking and biogenesis associated homolog B (S. cerevisiae)	lysosomal membrane|	None	None	10	1.2	7.61	0.0278	0.4	2.7
ENSG00000204923	FBXO48	F-box protein 48	None	None	None	10	-2.3	7.61	0.0436	-4.9	-1
ENSG00000132376	INPP5K	inositol polyphosphate-5-phosphatase K	ruffle|nucleus|cytoplasm|endoplasmic reticulum|trans-Golgi network|cytosol|cytosol|plasma membrane|membrane|ruffle membrane|neuron projection|perinuclear region of cytoplasm|	in utero embryonic development|negative regulation of protein phosphorylation|regulation of glycogen biosynthetic process|negative regulation of protein kinase activity|phospholipid metabolic process|phosphatidylinositol biosynthetic process|G-protein coupled receptor signaling pathway|negative regulation of peptidyl-threonine phosphorylation|negative regulation of glucose transport|dephosphoryla…	inositol-polyphosphate 5-phosphatase activity|vasopressin receptor activity|protein binding|inositol bisphosphate phosphatase activity|phosphatidylinositol-3,4,5-trisphosphate 5-phosphatase activity|phosphatidylinositol trisphosphate phosphatase activity|phosphatidylinositol phosphate 5-phosphatase activity|lipid phosphatase activity|inositol trisphosphate phosphatase activity|inositol-1,4,5-tris…	9	1.6	7.61	0.0285	0.6	3
ENSG00000205090	TMEM240	transmembrane protein 240	integral component of membrane|	None	None	10	0.7	7.61	0.0136	0.2	1.7
ENSG00000167971	CASKIN1	CASK interacting protein 1	cytoplasm|	signal transduction|	protein binding|	9	-4.2	7.6	0.0131	-9	-2.1
ENSG00000164597	COG5	component of oligomeric golgi complex 5	Golgi membrane|Golgi apparatus|cytosol|membrane|Golgi transport complex|Golgi transport complex|	intra-Golgi vesicle-mediated transport|protein transport|	molecular_function|protein binding|	10	-1.2	7.6	0.0437	-2.8	-0.4
ENSG00000122026	RPL21	ribosomal protein L21	nucleolus|cytoplasm|cytosol|membrane|cytosolic large ribosomal subunit|	nuclear-transcribed mRNA catabolic process, nonsense-mediated decay|translation|translation|translational initiation|translational elongation|translational termination|SRP-dependent cotranslational protein targeting to membrane|gene expression|viral process|RNA metabolic process|mRNA metabolic process|viral life cycle|viral transcription|cellular protein metabolic process|	RNA binding|structural constituent of ribosome|poly(A) RNA binding|	7	-2.1	7.6	0.0131	-4.7	-0.6
ENSG00000105197	TIMM50	translocase of inner mitochondrial membrane 50 homolog (S. cerevisiae)	mitochondrion|mitochondrial inner membrane|mitochondrial inner membrane presequence translocase complex|integral component of membrane|nuclear speck|	release of cytochrome c from mitochondria|protein dephosphorylation|protein targeting to mitochondrion|mitochondrial membrane organization|peptidyl-tyrosine dephosphorylation|cellular protein metabolic process|	RNA binding|phosphoprotein phosphatase activity|protein serine/threonine phosphatase activity|protein tyrosine phosphatase activity|interleukin-2 receptor binding|protein binding|ribonucleoprotein complex binding|	10	-0.9	7.6	0.0469	-1.9	-0.3
ENSG00000179163	FUCA1	fucosidase, alpha-L- 1, tissue	cytoplasm|lysosome|extracellular vesicular exosome|	fucose metabolic process|glycosaminoglycan catabolic process|glycoside catabolic process|	alpha-L-fucosidase activity|alpha-L-fucosidase activity|fucose binding|	10	2.5	7.59	0.0438	0.8	5
ENSG00000057757	PITHD1	PITH (C-terminal proteasome-interacting domain of thioredoxin-like) domain containing 1	nucleus|	None	None	10	0.8	7.59	0.0321	0.3	1.9
ENSG00000160606	TLCD1	TLC domain containing 1	plasma membrane|integral component of membrane|	None	None	10	2.5	7.59	0.0194	0.7	4.7
ENSG00000170348	TMED10	transmembrane emp24-like trafficking protein 10 (yeast)	Golgi membrane|Golgi membrane|endoplasmic reticulum|endoplasmic reticulum membrane|endoplasmic reticulum-Golgi intermediate compartment|Golgi apparatus|cis-Golgi network|plasma membrane|integral component of membrane|COPI-coated vesicle|trans-Golgi network transport vesicle|transport vesicle membrane|secretory granule membrane|endoplasmic reticulum-Golgi intermediate compartment membrane|melanoso…	response to acid|kidney development|intracellular protein transport|ER to Golgi vesicle-mediated transport|retrograde vesicle-mediated transport, Golgi to ER|Golgi organization|beta-amyloid formation|cargo loading into vesicle|COPI-coated vesicle budding|response to alkaloid|regulated secretory pathway|vesicle targeting, to, from or within Golgi|COPI coating of Golgi vesicle|COPII vesicle coating…	protein binding|syntaxin binding|protein complex binding|	10	-1.3	7.59	0.0438	-4	2.2
ENSG00000134028	ADAMDEC1	ADAM-like, decysin 1	cellular_component|extracellular region|	proteolysis|immune response|negative regulation of cell adhesion|	metalloendopeptidase activity|zinc ion binding|	10	-0.9	7.58	0.044	-1.9	-0.3
ENSG00000184163	FAM132A	family with sequence similarity 132, member A	extracellular region|extracellular space|	positive regulation of insulin secretion involved in cellular response to glucose stimulus|negative regulation of gluconeogenesis|regulation of glucose import|positive regulation of glucose import|positive regulation of insulin receptor signaling pathway|negative regulation of inflammatory response|positive regulation of protein kinase B signaling|	hormone activity|	10	0.9	7.58	0.044	0.4	2
ENSG00000134531	EMP1	epithelial membrane protein 1	plasma membrane|membrane|integral component of membrane|	multicellular organismal development|cell proliferation|epidermis development|cell growth|	None	10	-2.9	7.57	0.0282	-6	-1.5
ENSG00000143319	ISG20L2	interferon stimulated exonuclease gene 20kDa-like 2	nucleolus|	ribosome biogenesis|nucleic acid phosphodiester bond hydrolysis|	exonuclease activity|protein binding|poly(A) RNA binding|	9	-1.3	7.56	0.0323	-3	-0.6
ENSG00000078142	PIK3C3	phosphatidylinositol 3-kinase, catalytic subunit type 3	late endosome|cytosol|axoneme|phosphatidylinositol 3-kinase complex|membrane|midbody|	autophagic vacuole assembly|cytokinesis|toll-like receptor signaling pathway|protein phosphorylation|phospholipid metabolic process|phosphatidylinositol biosynthetic process|endosome organization|insulin receptor signaling pathway|protein processing|toll-like receptor 9 signaling pathway|phosphatidylinositol-3-phosphate biosynthetic process|phosphatidylinositol-3-phosphate biosynthetic process|ph…	protein kinase activity|protein binding|ATP binding|1-phosphatidylinositol-3-kinase activity|	9	-2.2	7.56	0.0289	-4	-0.9
ENSG00000171903	CYP4F11	cytochrome P450, family 4, subfamily F, polypeptide 11	endoplasmic reticulum membrane|integral component of membrane|	xenobiotic metabolic process|inflammatory response|small molecule metabolic process|oxidation-reduction process|	iron ion binding|heme binding|aromatase activity|	10	-0.9	7.55	0.0475	-1.9	-0.3
ENSG00000124356	STAMBP	STAM binding protein	nucleus|cytoplasm|early endosome|plasma membrane|cleavage furrow|extracellular vesicular exosome|	mitotic cytokinesis|proteolysis|JAK-STAT cascade|positive regulation of cell proliferation|negative regulation of phosphatidylinositol 3-kinase signaling|protein deubiquitination|negative regulation of neuron apoptotic process|negative regulation of Ras protein signal transduction|	ubiquitin-specific protease activity|protein binding|metallopeptidase activity|metal ion binding|	10	3.7	7.55	0.0445	1.8	7
ENSG00000131323	TRAF3	TNF receptor-associated factor 3	mitochondrion|endosome|cytosol|cytoplasmic side of plasma membrane|CD40 receptor complex|	regulation of cytokine production|toll-like receptor signaling pathway|toll-like receptor signaling pathway|MyD88-independent toll-like receptor signaling pathway|apoptotic process|signal transduction|Toll signaling pathway|protein ubiquitination|regulation of proteolysis|negative regulation of NF-kappaB transcription factor activity|negative regulation of type I interferon production|regulation …	ubiquitin-protein transferase activity|signal transducer activity|tumor necrosis factor receptor binding|protein binding|zinc ion binding|ligase activity|protein kinase binding|ubiquitin protein ligase binding|thioesterase binding|	10	-2.1	7.55	0.0445	-4.6	-0.6
ENSG00000165240	ATP7A	ATPase, Cu++ transporting, alpha polypeptide	late endosome|endoplasmic reticulum|endoplasmic reticulum|Golgi apparatus|trans-Golgi network|cytosol|plasma membrane|plasma membrane|membrane|integral component of membrane|basolateral plasma membrane|trans-Golgi network transport vesicle|secretory granule|brush border membrane|neuron projection|neuronal cell body|perinuclear region of cytoplasm|	blood vessel development|in utero embryonic development|release of cytochrome c from mitochondria|blood vessel remodeling|regulation of oxidative phosphorylation|tryptophan metabolic process|tyrosine metabolic process|catecholamine metabolic process|copper ion transport|cellular copper ion homeostasis|mitochondrion organization|lactation|locomotory behavior|response to iron(III) ion|response to z…	copper-exporting ATPase activity|copper ion transmembrane transporter activity|copper ion binding|protein binding|ATP binding|superoxide dismutase copper chaperone activity|copper-dependent protein binding|	10	-3.4	7.54	0.0447	-6	-0.4
ENSG00000197446	CYP2F1	cytochrome P450, family 2, subfamily F, polypeptide 1	endoplasmic reticulum membrane|intracellular membrane-bounded organelle|	xenobiotic metabolic process|response to toxic substance|naphthalene metabolic process|trichloroethylene metabolic process|small molecule metabolic process|oxidation-reduction process|	monooxygenase activity|iron ion binding|oxidoreductase activity, acting on paired donors, with incorporation or reduction of molecular oxygen, reduced flavin or flavoprotein as one donor, and incorporation of one atom of oxygen|oxygen binding|heme binding|aromatase activity|	10	2.5	7.54	0.0447	-1.2	5
ENSG00000156574	NODAL	nodal growth differentiation factor	extracellular space|	negative regulation of transcription from RNA polymerase II promoter|trophectodermal cellular morphogenesis|neural fold formation|liver development|placenta development|embryonic placenta development|maternal placenta development|vasculature development|heart looping|inhibition of neuroepithelial cell differentiation|brain development|embryonic pattern specification|polarity specification of prox…	cytokine activity|growth factor activity|morphogen activity|receptor agonist activity|type I activin receptor binding|	10	2.5	7.54	0.0285	1	5
ENSG00000165269	AQP7	aquaporin 7	cytoplasm|plasma membrane|plasma membrane|integral component of plasma membrane|cell-cell junction|ribonucleoprotein complex|brush border membrane|	generation of precursor metabolites and energy|water transport|spermatogenesis|excretion|glycerol transport|response to drug|transmembrane transport|renal water absorption|urea transmembrane transport|	water channel activity|glycerol channel activity|urea channel activity|	10	2	7.53	0.014	1	4
ENSG00000237847	FAM231A	family with sequence similarity 231, member A	None	None	None	10	2	7.53	0.014	1	4
ENSG00000016082	ISL1	ISL LIM homeobox 1	nucleus|cytoplasm|	negative regulation of transcription from RNA polymerase II promoter|neural crest cell migration|secondary heart field specification|outflow tract septum morphogenesis|outflow tract morphogenesis|endocardial cushion morphogenesis|cardiac right ventricle morphogenesis|regulation of secondary heart field cardioblast proliferation|positive regulation of cell proliferation|positive regulation vascula…	RNA polymerase II activating transcription factor binding|RNA polymerase II transcription coactivator activity|enhancer sequence-specific DNA binding|enhancer sequence-specific DNA binding|chromatin binding|sequence-specific DNA binding transcription factor activity|zinc ion binding|ligand-dependent nuclear receptor binding|estrogen receptor binding|bHLH transcription factor binding|	10	2	7.52	0.0449	1	4
ENSG00000153989	NUS1	nuclear undecaprenyl pyrophosphate synthase 1 homolog (S. cerevisiae)	endoplasmic reticulum membrane|integral component of membrane|	angiogenesis|protein glycosylation|cell differentiation|intracellular cholesterol transport|sterol homeostasis|	molecular_function|protein binding|transferase activity, transferring alkyl or aryl (other than methyl) groups|	10	-1.5	7.52	0.0449	-3.8	-0.4
ENSG00000157212	PAXIP1	PAX interacting (with transcription-activation domain) protein 1	nucleus|nuclear matrix|histone methyltransferase complex|	positive regulation of histone H3-K36 methylation|vasculogenesis|DNA repair|DNA recombination|transcription, DNA-templated|response to ionizing radiation|DNA damage response, signal transduction by p53 class mediator|positive regulation of protein ubiquitination|positive regulation of histone acetylation|endothelial cell migration|positive regulation of isotype switching|histone H3-K4 methylation…	protein binding|	10	-1.2	7.52	0.0287	-3.4	-0.3
ENSG00000187147	RNF220	ring finger protein 220	cytoplasm|	protein ubiquitination|protein autoubiquitination|	ubiquitin-protein transferase activity|zinc ion binding|ligase activity|	10	1	7.52	0.0449	0.4	2
ENSG00000240240	RP11-146D12.2	N/A	None	None	None	4	-2	7.52	0.0138	-4	-0.7
ENSG00000269746	AC009060.1	N/A	None	None	None	8	-2.2	7.51	0.0139	-4	-1
ENSG00000180869	C1ORF180	chromosome 1 open reading frame 180	None	None	None	10	3.7	7.51	0.0141	-0.7	7
ENSG00000179218	CALR	calreticulin	acrosomal vesicle|extracellular region|proteinaceous extracellular matrix|extracellular space|intracellular|nucleus|cytoplasm|endoplasmic reticulum|endoplasmic reticulum|endoplasmic reticulum lumen|endoplasmic reticulum lumen|Golgi apparatus|cytosol|polysome|external side of plasma membrane|cell surface|membrane|sarcoplasmic reticulum lumen|MHC class I peptide loading complex|perinuclear region o…	negative regulation of transcription from RNA polymerase II promoter|antigen processing and presentation of peptide antigen via MHC class I|antigen processing and presentation of exogenous peptide antigen via MHC class I, TAP-dependent|peptide antigen assembly with MHC class I protein complex|regulation of transcription, DNA-templated|protein folding|protein export from nucleus|cellular calcium i…	complement component C1q binding|glycoprotein binding|DNA binding|mRNA binding|integrin binding|iron ion binding|calcium ion binding|calcium ion binding|protein binding|zinc ion binding|carbohydrate binding|ubiquitin protein ligase binding|peptide binding|hormone binding|protein binding involved in protein folding|poly(A) RNA binding|androgen receptor binding|unfolded protein binding|chaperone bi…	10	-1.2	7.51	0.0293	-3	1.8
ENSG00000011021	CLCN6	chloride channel, voltage-sensitive 6	lysosomal membrane|endosome membrane|integral component of membrane|	chloride transport|cell volume homeostasis|signal transduction|response to mechanical stimulus|ion transmembrane transport|regulation of anion transport|regulation of anion transport|transmembrane transport|	voltage-gated chloride channel activity|ATP binding|antiporter activity|	10	1.5	7.51	0.0198	0.7	3
ENSG00000111057	KRT18	keratin 18	nucleolus|cytoplasm|microtubule organizing center|intermediate filament|centriolar satellite|keratin filament|perinuclear region of cytoplasm|extracellular vesicular exosome|	cell cycle|anatomical structure morphogenesis|viral process|tumor necrosis factor-mediated signaling pathway|Golgi to plasma membrane CFTR protein transport|negative regulation of apoptotic process|intermediate filament cytoskeleton organization|extrinsic apoptotic signaling pathway|hepatocyte apoptotic process|	structural molecule activity|protein binding|poly(A) RNA binding|scaffold protein binding|	10	-3	7.51	0.0289	-6	-1.2
ENSG00000101752	MIB1	mindbomb E3 ubiquitin protein ligase 1	centrosome|cytosol|plasma membrane|postsynaptic density|cytoplasmic vesicle|	blood vessel development|in utero embryonic development|somitogenesis|neural tube formation|heart looping|Notch signaling pathway|protein ubiquitination|negative regulation of neuron differentiation|positive regulation of endocytosis|	ubiquitin-protein transferase activity|protein binding|zinc ion binding|ligase activity|	10	-1.6	7.51	0.0451	-3.8	-0.5
ENSG00000134249	ADAM30	ADAM metallopeptidase domain 30	plasma membrane|integral component of membrane|	proteolysis|single fertilization|binding of sperm to zona pellucida|multicellular organism reproduction|	metalloendopeptidase activity|metallopeptidase activity|zinc ion binding|	10	1.1	7.5	0.0453	0.4	2
ENSG00000173992	CCS	copper chaperone for superoxide dismutase	nucleus|cytoplasm|cytosol|	superoxide metabolic process|intracellular copper ion transport|removal of superoxide radicals|copper ion transmembrane transport|positive regulation of oxidoreductase activity|oxidation-reduction process|	superoxide dismutase activity|copper ion transmembrane transporter activity|copper ion binding|protein binding|zinc ion binding|protein disulfide oxidoreductase activity|	9	-2.2	7.5	0.0453	-4.8	-0.9
ENSG00000144231	POLR2D	polymerase (RNA) II (DNA directed) polypeptide D	cytoplasmic mRNA processing body|nucleus|nucleoplasm|DNA-directed RNA polymerase II, core complex|	nuclear-transcribed mRNA catabolic process, deadenylation-dependent decay|mRNA splicing, via spliceosome|DNA repair|transcription-coupled nucleotide-excision repair|nucleotide-excision repair|transcription from RNA polymerase II promoter|transcription from RNA polymerase II promoter|transcription from RNA polymerase II promoter|transcription initiation from RNA polymerase II promoter|transcriptio…	nucleotide binding|single-stranded DNA binding|single-stranded RNA binding|DNA-directed RNA polymerase activity|translation initiation factor binding|	10	-1.9	7.5	0.0289	-3.8	-0.5
ENSG00000143155	TIPRL	TOR signaling pathway regulator	cytoplasm|intracellular membrane-bounded organelle|	DNA damage checkpoint|negative regulation of protein phosphatase type 2A activity|	protein binding|	10	-1.3	7.5	0.0327	-3	-0.6
ENSG00000198522	GPN1	GPN-loop GTPase 1	cytoplasm|	metabolic process|	GTP binding|nucleoside-triphosphatase activity|	10	-2.1	7.49	0.0139	-5	0.9
ENSG00000109618	SEPSECS	Sep (O-phosphoserine) tRNA:Sec (selenocysteine) tRNA synthase	nucleus|cytoplasm|	selenocysteine incorporation|selenocysteinyl-tRNA(Sec) biosynthetic process|	tRNA binding|protein binding|transferase activity, transferring selenium-containing groups|pyridoxal phosphate binding|	10	-1.3	7.49	0.0295	-2.9	-0.5
ENSG00000244005	NFS1	NFS1 cysteine desulfurase	nucleus|cytoplasm|mitochondrion|mitochondrial matrix|mitochondrial matrix|cytosol|cytosol|	sulfur amino acid metabolic process|protein complex assembly|cysteine metabolic process|vitamin metabolic process|water-soluble vitamin metabolic process|Mo-molybdopterin cofactor biosynthetic process|iron incorporation into metallo-sulfur cluster|molybdopterin cofactor biosynthetic process|small molecule metabolic process|	protein binding|pyridoxal phosphate binding|cysteine desulfurase activity|cysteine desulfurase activity|cysteine desulfurase activity|protein homodimerization activity|	10	-1.3	7.47	0.0296	-2.9	-0.5
ENSG00000119280	C1ORF198	chromosome 1 open reading frame 198	cytoplasm|	None	None	10	2.1	7.46	0.0331	0.5	3.8
ENSG00000151287	TEX30	testis expressed 30	None	None	None	10	1	7.46	0.0294	0.3	2.7
ENSG00000139722	VPS37B	vacuolar protein sorting 37 homolog B (S. cerevisiae)	ESCRT I complex|endosome membrane|midbody|late endosome membrane|extracellular vesicular exosome|	protein transport|viral process|endosomal transport|viral life cycle|virion assembly|viral protein processing|membrane organization|intracellular transport of virus|	protein binding|	10	-0.7	7.46	0.0485	-1.8	-0.2
ENSG00000269866	FKSG63	N/A	None	None	None	2	-2.2	7.45	0.0144	-4	-0.9
ENSG00000214113	LYRM4	LYR motif containing 4	nucleus|mitochondrial matrix|	small molecule metabolic process|	None	10	-1	7.45	0.0487	-2.7	-0.3
ENSG00000061987	MON2	MON2 homolog (S. cerevisiae)	trans-Golgi network|	Golgi to endosome transport|protein transport|vesicle-mediated transport|actin cytoskeleton organization|positive regulation of GTPase activity|	ARF guanyl-nucleotide exchange factor activity|protein binding|	10	2.5	7.45	0.0461	-1.8	5
ENSG00000182362	YBEY	ybeY metallopeptidase (putative)	nucleus|mitochondrion|	rRNA processing|proteolysis|	metalloendopeptidase activity|metal ion binding|	10	0.8	7.45	0.0487	0.3	1.9
ENSG00000133193	FAM104A	family with sequence similarity 104, member A	None	None	None	10	2.5	7.43	0.0333	1.5	5
ENSG00000185519	FAM131C	family with sequence similarity 131, member C	None	None	None	10	0.8	7.43	0.0465	0.2	2.5
ENSG00000156587	UBE2L6	ubiquitin-conjugating enzyme E2L 6	cytosol|	cellular protein modification process|protein ubiquitination|cytokine-mediated signaling pathway|modification-dependent protein catabolic process|ISG15-protein conjugation|negative regulation of type I interferon production|innate immune response|	ubiquitin-protein transferase activity|protein binding|ISG15 ligase activity|	10	-1.2	7.43	0.0465	-2.9	-0.4
ENSG00000013441	CLK1	CDC-like kinase 1	nucleus|cytoplasm|	cell proliferation|peptidyl-serine phosphorylation|peptidyl-threonine phosphorylation|peptidyl-tyrosine phosphorylation|regulation of RNA splicing|protein autophosphorylation|	protein serine/threonine kinase activity|protein serine/threonine/tyrosine kinase activity|non-membrane spanning protein tyrosine kinase activity|ATP binding|	10	-0.9	7.42	0.0299	-1.9	-0.3
ENSG00000221837	KRTAP10-9	keratin associated protein 10-9	keratin filament|	None	None	10	3.5	7.42	0.0467	0.4	7
ENSG00000158669	AGPAT6	1-acylglycerol-3-phosphate O-acyltransferase 6	endoplasmic reticulum|endoplasmic reticulum|endoplasmic reticulum membrane|membrane|integral component of membrane|	glandular epithelial cell maturation|fatty acid metabolic process|acyl-CoA metabolic process|phospholipid metabolic process|phosphatidic acid biosynthetic process|phosphatidylcholine biosynthetic process|lactation|lipid biosynthetic process|CDP-diacylglycerol biosynthetic process|triglyceride biosynthetic process|triglyceride biosynthetic process|regulation of multicellular organism growth|cellul…	glycerol-3-phosphate O-acyltransferase activity|	10	-0.9	7.41	0.0469	-2.4	-0.2
ENSG00000128250	RFPL1	ret finger protein-like 1	None	None	zinc ion binding|	10	-1	7.41	0.0469	-4.2	-0.3
ENSG00000123415	SMUG1	single-strand-selective monofunctional uracil-DNA glycosylase 1	nucleoplasm|nucleolus|	DNA catabolic process, endonucleolytic|DNA repair|base-excision repair|base-excision repair|base-excision repair, AP site formation|depyrimidination|	oxidized pyrimidine nucleobase lesion DNA N-glycosylase activity|DNA binding|uracil DNA N-glycosylase activity|protein binding|single-strand selective uracil DNA N-glycosylase activity|DNA N-glycosylase activity|	10	-3.5	7.41	0.0299	-7	-2.4
ENSG00000133104	SPG20	spastic paraplegia 20 (Troyer syndrome)	cytoplasm|mitochondrial outer membrane|lipid particle|plasma membrane|midbody|synapse|	cell death|abscission|negative regulation of BMP signaling pathway|lipid particle organization|negative regulation of collateral sprouting in absence of injury|neuromuscular process|cell division|regulation of mitochondrial membrane potential|adipose tissue development|	protein binding|ubiquitin protein ligase binding|	10	-3.4	7.41	0.0469	-6	-0.5
ENSG00000163812	ZDHHC3	zinc finger, DHHC-type containing 3	Golgi membrane|Golgi apparatus|membrane|integral component of membrane|	protein targeting|protein palmitoylation|	zinc ion binding|palmitoyltransferase activity|protein-cysteine S-palmitoyltransferase activity|	10	1.1	7.41	0.0469	0.3	2.6
ENSG00000181562	EDDM3A	epididymal protein 3A	extracellular space|	sperm displacement|	None	10	2.2	7.4	0.0147	-0.3	4
ENSG00000113048	MRPS27	mitochondrial ribosomal protein S27	mitochondrion|ribosome|	None	protein binding|	10	-2.1	7.4	0.0494	-3.9	-0.5
ENSG00000189091	SF3B3	splicing factor 3b, subunit 3, 130kDa	nucleoplasm|spliceosomal complex|U12-type spliceosomal complex|small nuclear ribonucleoprotein complex|catalytic step 2 spliceosome|	RNA splicing, via transesterification reactions|mRNA splicing, via spliceosome|mRNA splicing, via spliceosome|mRNA processing|protein complex assembly|RNA splicing|gene expression|	nucleic acid binding|	9	-1	7.4	0.0145	-3.5	-0.3
ENSG00000136888	ATP6V1G1	ATPase, H+ transporting, lysosomal 13kDa, V1 subunit G1	lysosomal membrane|cytosol|cytosol|plasma membrane|plasma membrane|vacuolar proton-transporting V-type ATPase complex|extracellular vesicular exosome|	cellular iron ion homeostasis|insulin receptor signaling pathway|proton transport|transferrin transport|interaction with host|transmembrane transport|phagosome maturation|	hydrolase activity, acting on acid anhydrides, catalyzing transmembrane movement of substances|ATPase binding|	9	-1.1	7.39	0.0301	-2	-0.4
ENSG00000105656	ELL	elongation factor RNA polymerase II	nucleoplasm|transcription elongation factor complex|Cajal body|nuclear speck|	in utero embryonic development|transcription from RNA polymerase II promoter|transcription elongation from RNA polymerase II promoter|gene expression|negative regulation of phosphatase activity|viral process|positive regulation of DNA-templated transcription, elongation|positive regulation of viral transcription|	protein binding|phosphatase binding|	10	-1.4	7.39	0.0301	-4	1
ENSG00000181610	MRPS23	mitochondrial ribosomal protein S23	mitochondrion|ribosome|nuclear membrane|intermediate filament cytoskeleton|	translation|	structural constituent of ribosome|poly(A) RNA binding|	9	0.9	7.39	0.0495	0.4	2
ENSG00000183431	SF3A3	splicing factor 3a, subunit 3, 60kDa	nucleus|nucleoplasm|spliceosomal complex|nuclear speck|catalytic step 2 spliceosome|	RNA splicing, via transesterification reactions|mRNA 3'-splice site recognition|mRNA splicing, via spliceosome|mRNA splicing, via spliceosome|mRNA processing|RNA splicing|gene expression|	protein binding|zinc ion binding|poly(A) RNA binding|	10	-1.4	7.39	0.0473	-3.4	-0.3
ENSG00000186860	KRTAP17-1	keratin associated protein 17-1	intermediate filament|	None	None	9	0.7	7.38	0.0148	0.3	1.9
ENSG00000198765	SYCP1	synaptonemal complex protein 1	central element|transverse filament|male germ cell nucleus|	synaptonemal complex assembly|reciprocal meiotic recombination|spermatogenesis|regulation of protein localization|	DNA binding|	10	1.4	7.38	0.0302	0.4	3.7
ENSG00000111271	ACAD10	acyl-CoA dehydrogenase family, member 10	mitochondrion|	oxidation-reduction process|	acyl-CoA dehydrogenase activity|transferase activity, transferring phosphorus-containing groups|hydrolase activity|flavin adenine dinucleotide binding|	9	-2.3	7.37	0.0477	-5	0.9
ENSG00000143631	FLG	filaggrin	nucleus|intermediate filament|cytoplasmic membrane-bounded vesicle|	multicellular organismal development|keratinocyte differentiation|establishment of skin barrier|	structural molecule activity|calcium ion binding|	10	2.5	7.36	0.0479	0.9	5
ENSG00000138867	GUCD1	guanylyl cyclase domain containing 1	None	None	None	9	-1.6	7.36	0.0339	-2.8	-0.3
ENSG00000077150	NFKB2	nuclear factor of kappa light polypeptide gene enhancer in B-cells 2 (p49/p100)	nucleus|nucleoplasm|cytoplasm|cytosol|Bcl3/NF-kappaB2 complex|	toll-like receptor signaling pathway|follicular dendritic cell differentiation|germinal center formation|MyD88-dependent toll-like receptor signaling pathway|MyD88-independent toll-like receptor signaling pathway|transcription, DNA-templated|regulation of transcription, DNA-templated|extracellular matrix organization|positive regulation of type I interferon production|toll-like receptor 2 signali…	DNA binding|sequence-specific DNA binding transcription factor activity|transcription coactivator activity|protein binding|	10	-1	7.36	0.0305	-2.6	-0.3
ENSG00000140905	GCSH	glycine cleavage system protein H (aminomethyl carrier)	mitochondrion|glycine cleavage complex|	glycine catabolic process|glycine decarboxylation via glycine cleavage system|methylation|methylation|	aminomethyltransferase activity|enzyme binding|	10	-1.3	7.35	0.0305	-2.8	-0.4
ENSG00000249861	LGALS16	lectin, galactoside-binding, soluble, 16	cellular_component|	apoptotic process|positive regulation of T cell apoptotic process|	lactose binding|	10	-1.2	7.35	0.0149	-2.8	-0.5
ENSG00000143256	PFDN2	prefoldin subunit 2	nucleus|nucleolus|cytoplasm|mitochondrion|Golgi apparatus|prefoldin complex|extracellular vesicular exosome|	protein folding|protein folding|cellular protein metabolic process|'de novo' posttranslational protein folding|	protein binding|unfolded protein binding|	10	-2.7	7.35	0.0481	-6	-1.4
ENSG00000128789	PSMG2	proteasome (prosome, macropain) assembly chaperone 2	nucleus|nucleus|	mitotic spindle assembly checkpoint|negative regulation of apoptotic process|proteasome assembly|	protein binding|	10	2.9	7.35	0.0306	1.3	6
ENSG00000204653	ASPDH	aspartate dehydrogenase domain containing	None	NADP catabolic process|NAD biosynthetic process|oxidation-reduction process|	aspartate dehydrogenase activity|NADP binding|	10	-1.6	7.34	0.015	-3	-0.7
ENSG00000141200	KIF2B	kinesin family member 2B	condensed chromosome kinetochore|nucleus|nucleolus|microtubule organizing center|spindle|cytosol|kinesin complex|microtubule|microtubule cytoskeleton|	mitotic cell cycle|microtubule-based movement|microtubule depolymerization|mitotic nuclear division|blood coagulation|metabolic process|antigen processing and presentation of exogenous peptide antigen via MHC class II|regulation of chromosome segregation|	microtubule motor activity|ATP binding|microtubule binding|	10	1.4	7.34	0.0308	0.4	3.7
ENSG00000162959	MEMO1	mediator of cell motility 1	nucleus|cytosol|	regulation of microtubule-based process|	protein binding|	10	-1.4	7.34	0.0501	-2.9	-0.6
ENSG00000121933	ADORA3	adenosine A3 receptor	plasma membrane|plasma membrane|integral component of plasma membrane|integral component of membrane|mast cell granule|	adenosine receptor signaling pathway|histamine secretion by mast cell|positive regulation of leukocyte migration|inflammatory response|signal transduction|activation of adenylate cyclase activity|regulation of heart contraction|response to wounding|positive regulation of phosphatidylinositol 3-kinase signaling|positive regulation of mast cell degranulation|positive regulation of inflammatory resp…	G-protein coupled adenosine receptor activity|	10	0.9	7.33	0.0307	0.4	2.8
ENSG00000178149	DALRD3	DALR anticodon binding domain containing 3	None	arginyl-tRNA aminoacylation|	arginine-tRNA ligase activity|ATP binding|	10	2.5	7.33	0.0485	0.7	5
ENSG00000174444	RPL4	ribosomal protein L4	nucleus|nucleolus|cytoplasm|cytosol|membrane|cytosolic large ribosomal subunit|ribonucleoprotein complex|extracellular vesicular exosome|	nuclear-transcribed mRNA catabolic process, nonsense-mediated decay|translation|translation|translational initiation|translational elongation|translational termination|SRP-dependent cotranslational protein targeting to membrane|gene expression|viral process|RNA metabolic process|mRNA metabolic process|viral life cycle|viral transcription|cellular protein metabolic process|	RNA binding|structural constituent of ribosome|protein binding|poly(A) RNA binding|	10	-1.3	7.33	0.0502	-2.8	-0.4
ENSG00000151461	UPF2	UPF2 regulator of nonsense transcripts homolog (yeast)	nucleus|cytoplasm|cytosol|exon-exon junction complex|perinuclear region of cytoplasm|	nuclear-transcribed mRNA catabolic process, nonsense-mediated decay|nuclear-transcribed mRNA catabolic process, nonsense-mediated decay|liver development|mRNA export from nucleus|gene expression|RNA metabolic process|mRNA metabolic process|organ regeneration|	RNA binding|protein binding|	10	-1.8	7.33	0.0309	-5	3.2
ENSG00000166233	ARIH1	ariadne RBR E3 ubiquitin protein ligase 1	ubiquitin ligase complex|cytoplasm|cytosol|	ubiquitin-dependent protein catabolic process|protein ubiquitination|protein ubiquitination|cytokine-mediated signaling pathway|	ubiquitin-protein transferase activity|protein binding|zinc ion binding|small conjugating protein ligase activity|ubiquitin protein ligase binding|	10	-1.9	7.32	0.0486	-4	-1
[truncated: 19,468 more rows]

## Sheet: 2) Huh7_Batch_Basal
#GeneID	Symbol	GeneInfo	Localization	Process	Function	# elements 1	casTLE Effect 1	casTLE Score 1	# elements 2	casTLE Effect 2	casTLE Score 2	Combo casTLE Effect	Combo casTLE Score	casTLE p-value	Minimum Effect Estimate	Maximum Effect Estimate
[truncated: 857 more rows]

[truncated: 10 more sheets: 3) Huh_Batch_Arachidonate, 4) Huh7_Batch_Palmitate, 5) Huh7_Batch_Oleate, 6) Huh7_Batch_HBSS, 7) Huh7_Batch_SerumStarve, 8) Huh7_Batch_GlucoseStarve, 9) Huh7_Batch_TriacsinC, 10) Huh7_Batch_Tunicamycin, 11) Huh7_Batch_Lipopolysacchari, 12) Huh7_Batch_MASH]
