# Supplementary material for: CLCC1 promotes hepatic neutral lipid flux and nuclear pore complex assembly
Source: Nature. 2026 Feb 25;652(8109):462–70. doi: 10.1038/s41586-025-10064-4 (PMC13061601; doi:10.1038/s41586-025-10064-4)
Supplement: Supplementary file 4 — LD and metabolism batch retest library. List of target genes, sgRNA sequences, and primer sequences used for amplification. [file 41586_2025_10064_MOESM4_ESM.xlsx]

## Sheet: Legend
Supplementary Table S2, Lipid Droplet and Metabolism Library and Oligos, Related to STAR Methods.
Sheet 1	Genes	List of 1,196 genes in the library (~10 guides per gene)
Sheet 2	Sequences	List of sequences for 13,920 elements (including 2,000 negative control sgRNAs)
Sheet 3	Oligos, Related to STAR Methods	List of sgRNA sequences to make CRISPR knockouts

## Sheet: 1) Genes
#GeneID	Symbol
ENSG00000094914	AAAS
ENSG00000090861	AARS
ENSG00000149313	AASDHPPT
ENSG00000131269	ABCB7
ENSG00000204574	ABCF1
ENSG00000100439	ABHD4
ENSG00000011198	ABHD5
ENSG00000269103	AC002472.1
ENSG00000268948	AC004017.1
ENSG00000269468	AC004824.2
ENSG00000214871	AC005082.1
ENSG00000182824	AC008132.1
ENSG00000222017	AC011997.1
ENSG00000268640	AC026369.1
ENSG00000267906	AC073333.1
ENSG00000268632	AC073657.1
ENSG00000214919	AC104472.1
ENSG00000268083	AC104534.3
ENSG00000060971	ACAA1
ENSG00000167315	ACAA2
ENSG00000132142	ACACA
ENSG00000076555	ACACB
ENSG00000111271	ACAD10
ENSG00000240303	ACAD11
ENSG00000151498	ACAD8
ENSG00000177646	ACAD9
ENSG00000115361	ACADL
ENSG00000117054	ACADM
ENSG00000122971	ACADS
ENSG00000196177	ACADSB
ENSG00000072778	ACADVL
ENSG00000075239	ACAT1
ENSG00000120437	ACAT2
ENSG00000087085	ACHE
ENSG00000131473	ACLY
ENSG00000184227	ACOT1
ENSG00000162390	ACOT11
ENSG00000172497	ACOT12
ENSG00000112304	ACOT13
ENSG00000119673	ACOT2
ENSG00000177465	ACOT4
ENSG00000205669	ACOT6
ENSG00000097021	ACOT7
ENSG00000101473	ACOT8
ENSG00000123130	ACOT9
ENSG00000161533	ACOX1
ENSG00000168306	ACOX2
ENSG00000087008	ACOX3
ENSG00000153093	ACOXL
ENSG00000103740	ACSBG1
ENSG00000130377	ACSBG2
ENSG00000167107	ACSF2
ENSG00000176715	ACSF3
ENSG00000151726	ACSL1
ENSG00000123983	ACSL3
ENSG00000068366	ACSL4
ENSG00000197142	ACSL5
ENSG00000164398	ACSL6
ENSG00000166743	ACSM1
ENSG00000183747	ACSM2A
ENSG00000066813	ACSM2B
ENSG00000005187	ACSM3
ENSG00000215009	ACSM4
ENSG00000183549	ACSM5
ENSG00000154930	ACSS1
ENSG00000131069	ACSS2
ENSG00000111058	ACSS3
ENSG00000184009	ACTG1
ENSG00000138107	ACTR1A
ENSG00000182035	ADIG
ENSG00000006530	AGK
ENSG00000204310	AGPAT1
ENSG00000169692	AGPAT2
ENSG00000160216	AGPAT3
ENSG00000026652	AGPAT4
ENSG00000155189	AGPAT5
ENSG00000158669	AGPAT6
ENSG00000138678	AGPAT9
ENSG00000101444	AHCY
ENSG00000042286	AIFM2
ENSG00000121057	AKAP1
ENSG00000214645	AL162389.1
ENSG00000234237	AL162431.1
ENSG00000224474	AL355490.1
ENSG00000203286	AL365202.1
ENSG00000268172	AL590452.1
ENSG00000132746	ALDH3B2
ENSG00000149925	ALDOA
ENSG00000139133	ALG10
ENSG00000258529	ALG9
ENSG00000161905	ALOX15
ENSG00000122359	ANXA11
ENSG00000182718	ANXA2
ENSG00000177721	ANXA2R
ENSG00000138279	ANXA7
ENSG00000214306	AP001024.2
ENSG00000070718	AP3M2
ENSG00000118137	APOA1
ENSG00000158874	APOA2
ENSG00000110244	APOA4
ENSG00000110243	APOA5
ENSG00000084674	APOB
ENSG00000184730	APOBR
ENSG00000130208	APOC1
ENSG00000234906	APOC2
ENSG00000110245	APOC3
ENSG00000267467	APOC4
ENSG00000130203	APOE
ENSG00000175336	APOF
ENSG00000091583	APOH
ENSG00000100342	APOL1
ENSG00000204444	APOM
ENSG00000184831	APOO
ENSG00000155008	APOOL
ENSG00000165269	AQP7
ENSG00000143761	ARF1
ENSG00000168374	ARF4
ENSG00000004059	ARF5
ENSG00000101199	ARFGAP1
ENSG00000124198	ARFGEF2
ENSG00000177479	ARIH2
ENSG00000120805	ARL1
ENSG00000143862	ARL8A
ENSG00000140691	ARMC5
ENSG00000111229	ARPC3
ENSG00000110046	ATG2A
ENSG00000066739	ATG2B
ENSG00000110955	ATP5B
ENSG00000185883	ATP6V0C
ENSG00000147416	ATP6V1B2
ENSG00000128524	ATP6V1F
ENSG00000115307	AUP1
ENSG00000178999	AURKB
ENSG00000112208	BAG2
ENSG00000166170	BAG5
ENSG00000087088	BAX
ENSG00000132692	BCAN
ENSG00000185825	BCAP31
ENSG00000124243	BCAS4
ENSG00000178409	BEND3
ENSG00000204256	BRD2
ENSG00000141867	BRD4
ENSG00000113460	BRIX1
ENSG00000168000	BSCL2
ENSG00000156970	BUB1B
ENSG00000166352	C11ORF74
ENSG00000204922	C11ORF83
ENSG00000187479	C11ORF96
ENSG00000151135	C12ORF23
ENSG00000130921	C12ORF65
ENSG00000128891	C15ORF57
ENSG00000141219	C17ORF80
ENSG00000141428	C18ORF21
ENSG00000177576	C18ORF32
ENSG00000198520	C1ORF228
ENSG00000160221	C21ORF33
ENSG00000232560	C21ORF37
ENSG00000118961	C2ORF43
ENSG00000162972	C2ORF47
ENSG00000198917	C9ORF114
ENSG00000160325	CACFD1
ENSG00000198668	CALM1
ENSG00000177938	CAPZA3
ENSG00000105141	CASP14
ENSG00000143318	CASQ1
ENSG00000105974	CAV1
ENSG00000105971	CAV2
ENSG00000196873	CBWD3
ENSG00000176476	CCDC101
ENSG00000120860	CCDC53
ENSG00000160124	CCDC58
ENSG00000163468	CCT3
ENSG00000115484	CCT4
ENSG00000117877	CD3EAP
ENSG00000140326	CDAN1
ENSG00000070831	CDC42
ENSG00000134371	CDC73
ENSG00000058091	CDK14
ENSG00000108465	CDK5RAP3
ENSG00000134058	CDK7
ENSG00000163624	CDS1
ENSG00000245848	CEBPA
ENSG00000170835	CEL
ENSG00000182504	CEP97
ENSG00000087237	CETP
ENSG00000172757	CFL1
ENSG00000149554	CHEK1
ENSG00000110721	CHKA
ENSG00000100288	CHKB
ENSG00000187446	CHP1
ENSG00000111666	CHPT1
ENSG00000176194	CIDEA
ENSG00000136305	CIDEB
ENSG00000187288	CIDEC
ENSG00000136026	CKAP4
ENSG00000121940	CLCC1
ENSG00000175505	CLCF1
ENSG00000013297	CLDN11
ENSG00000049656	CLPTM1L
ENSG00000137200	CMTR1
ENSG00000068120	COASY
ENSG00000122218	COPA
ENSG00000141030	COPS3
ENSG00000121022	COPS5
ENSG00000178741	COX5A
ENSG00000111775	COX6A1
ENSG00000127184	COX7C
ENSG00000071894	CPSF1
ENSG00000110090	CPT1A
ENSG00000205560	CPT1B
ENSG00000169169	CPT1C
ENSG00000113712	CSNK1A1
ENSG00000160213	CSTB
ENSG00000175826	CTDNEP1
ENSG00000060069	CTDP1
ENSG00000137770	CTDSPL2
ENSG00000132792	CTNNBL1
ENSG00000100243	CYB5R3
ENSG00000172115	CYCS
ENSG00000129562	DAD1
ENSG00000134780	DAGLA
ENSG00000164535	DAGLB
ENSG00000244274	DBNDD2
ENSG00000104671	DCTN6
ENSG00000167986	DDB1
ENSG00000165359	DDX26B
ENSG00000198563	DDX39B
ENSG00000105671	DDX49
ENSG00000181381	DDX60L
ENSG00000104325	DECR1
ENSG00000242612	DECR2
ENSG00000186146	DEFB131
ENSG00000185000	DGAT1
ENSG00000062282	DGAT2
ENSG00000065357	DGKA
ENSG00000136267	DGKB
ENSG00000077044	DGKD
ENSG00000153933	DGKE
ENSG00000058866	DGKG
ENSG00000102780	DGKH
ENSG00000157680	DGKI
ENSG00000274588	DGKK
ENSG00000145214	DGKQ
ENSG00000149091	DGKZ
ENSG00000172893	DHCR7
ENSG00000117682	DHDDS
ENSG00000095059	DHPS
ENSG00000157379	DHRS1
ENSG00000162496	DHRS3
ENSG00000178401	DNAJC22
ENSG00000213551	DNAJC9
ENSG00000069696	DRD4
ENSG00000096696	DSP
ENSG00000164086	DUSP7
ENSG00000223601	EBLN1
ENSG00000104823	ECH1
ENSG00000093144	ECHDC1
ENSG00000121310	ECHDC2
ENSG00000134463	ECHDC3
ENSG00000127884	ECHS1
ENSG00000167969	ECI1
ENSG00000198721	ECI2
ENSG00000156508	EEF1A1
ENSG00000130038	EFCAB4B
ENSG00000140598	EFTUD1
ENSG00000110047	EHD1
ENSG00000113790	EHHADH
ENSG00000111361	EIF2B1
ENSG00000242372	EIF6
ENSG00000179387	ELMOD2
ENSG00000066322	ELOVL1
ENSG00000197977	ELOVL2
ENSG00000119915	ELOVL3
ENSG00000118402	ELOVL4
ENSG00000012660	ELOVL5
ENSG00000170522	ELOVL6
ENSG00000164181	ELOVL7
ENSG00000134014	ELP3
ENSG00000125037	EMC3
ENSG00000100393	EP300
ENSG00000172031	EPHX4
ENSG00000140374	ETFA
ENSG00000105379	ETFB
ENSG00000171503	ETFDH
ENSG00000180104	EXOC3
ENSG00000163586	FABP1
ENSG00000197416	FABP12
ENSG00000145384	FABP2
ENSG00000121769	FABP3
ENSG00000170323	FABP4
ENSG00000170231	FABP6
ENSG00000164434	FABP7
ENSG00000205186	FABP9
ENSG00000149485	FADS1
ENSG00000134824	FADS2
ENSG00000221968	FADS3
ENSG00000172782	FADS6
ENSG00000113194	FAF2
ENSG00000197712	FAM114A1
ENSG00000151327	FAM177A1
ENSG00000147382	FAM58A
ENSG00000197601	FAR1
ENSG00000064763	FAR2
ENSG00000145982	FARS2
ENSG00000179115	FARSA
ENSG00000169710	FASN
ENSG00000079459	FDFT1
ENSG00000160752	FDPS
ENSG00000137714	FDX1
ENSG00000126266	FFAR1
ENSG00000112367	FIG4
ENSG00000139914	FITM1
ENSG00000197296	FITM2
ENSG00000268156	FKSG61
ENSG00000259752	FKSG62
ENSG00000076258	FMO4
ENSG00000257365	FNTB
ENSG00000150907	FOXO1
ENSG00000100350	FOXRED2
ENSG00000123689	G0S2
ENSG00000111640	GAPDH
ENSG00000164404	GDF9
ENSG00000153982	GDPD1
ENSG00000125447	GGA3
ENSG00000179144	GIMAP7
ENSG00000165474	GJB2
ENSG00000198814	GK
ENSG00000196475	GK2
ENSG00000175066	GK5
ENSG00000130119	GNL3L
ENSG00000186281	GPAT2
ENSG00000182851	GPIHBP1
ENSG00000142751	GPN2
ENSG00000172209	GPR22
ENSG00000121957	GPSM2
ENSG00000103342	GSPT1
ENSG00000188342	GTF2F2
ENSG00000178605	GTPBP6
ENSG00000263417	GTSCR1
ENSG00000184897	H1FX
ENSG00000138796	HADH
ENSG00000112855	HARS2
ENSG00000092036	HAUS4
ENSG00000131351	HAUS8
ENSG00000196565	HBG2
ENSG00000214511	HIGD1C
ENSG00000135245	HILPDA
ENSG00000182611	HIST1H2AJ
ENSG00000180596	HIST1H2BC
ENSG00000197837	HIST4H4
ENSG00000159267	HLCS
ENSG00000113161	HMGCR
ENSG00000112972	HMGCS1
ENSG00000134240	HMGCS2
ENSG00000198189	HSD17B11
ENSG00000149084	HSD17B12
ENSG00000170509	HSD17B13
ENSG00000133835	HSD17B4
ENSG00000132196	HSD17B7
ENSG00000099377	HSD3B7
ENSG00000103160	HSDL1
ENSG00000096384	HSP90AB1
ENSG00000164070	HSPA4L
ENSG00000109971	HSPA8
ENSG00000109854	HTATIP2
ENSG00000167862	ICT1
ENSG00000243264	IGKV2D-29
ENSG00000070061	IKBKAP
ENSG00000081985	IL12RB2
ENSG00000008517	IL32
ENSG00000168556	ING2
ENSG00000125629	INSIG2
ENSG00000149262	INTS4
ENSG00000102786	INTS6
ENSG00000164941	INTS8
ENSG00000104299	INTS9
ENSG00000184216	IRAK1
ENSG00000161677	JOSD2
ENSG00000167476	JSRP1
ENSG00000173801	JUP
ENSG00000172977	KAT5
ENSG00000186625	KATNA1
ENSG00000167216	KATNAL2
ENSG00000231880	KBTBD4
ENSG00000105438	KDELR1
ENSG00000173120	KDM2A
ENSG00000150477	KIAA1328
ENSG00000089177	KIF16B
ENSG00000183655	KLHL25
ENSG00000204775	KM-PA-2
ENSG00000167548	KMT2D
ENSG00000186442	KRT3
ENSG00000240432	KRTAP13-3
ENSG00000001497	LAS1L
ENSG00000002834	LASP1
ENSG00000213398	LCAT
ENSG00000134333	LDHA
ENSG00000130164	LDLR
ENSG00000005156	LIG3
ENSG00000231171	LINC01098
ENSG00000107798	LIPA
ENSG00000166035	LIPC
ENSG00000079435	LIPE
ENSG00000182333	LIPF
ENSG00000101670	LIPG
ENSG00000163898	LIPH
ENSG00000188992	LIPI
ENSG00000204022	LIPJ
ENSG00000204021	LIPK
ENSG00000173239	LIPM
ENSG00000204020	LIPN
ENSG00000185621	LMLN
ENSG00000203782	LOR
ENSG00000153395	LPCAT1
ENSG00000087253	LPCAT2
ENSG00000111684	LPCAT3
ENSG00000176454	LPCAT4
ENSG00000134324	LPIN1
ENSG00000101577	LPIN2
ENSG00000132793	LPIN3
ENSG00000175445	LPL
ENSG00000168904	LRRC28
ENSG00000161654	LSM12
ENSG00000105699	LSR
ENSG00000160285	LSS
ENSG00000090382	LYZ
ENSG00000164109	MAD2L1
ENSG00000147381	MAGEA4
ENSG00000198042	MAK16
ENSG00000131711	MAP1B
ENSG00000168175	MAPK1IP1L
ENSG00000119487	MAPKAP1
ENSG00000145495	MARCH6
ENSG00000247626	MARS2
ENSG00000120539	MASTL
ENSG00000168906	MAT2A
ENSG00000162510	MATN1
ENSG00000172197	MBOAT1
ENSG00000143797	MBOAT2
ENSG00000177669	MBOAT4
ENSG00000125505	MBOAT7
ENSG00000140943	MBTPS1
ENSG00000012174	MBTPS2
ENSG00000100294	MCAT
ENSG00000116353	MECR
ENSG00000125686	MED1
ENSG00000042429	MED17
ENSG00000165792	METTL17
ENSG00000144401	METTL21A
ENSG00000185432	METTL7A
ENSG00000170439	METTL7B
ENSG00000197006	METTL9
ENSG00000140259	MFAP1
ENSG00000116688	MFN2
ENSG00000074416	MGLL
ENSG00000133816	MICAL2
ENSG00000100335	MIEF1
ENSG00000108788	MLX
ENSG00000175727	MLXIP
ENSG00000103150	MLYCD
ENSG00000115540	MOB4
ENSG00000124003	MOGAT1
ENSG00000166391	MOGAT2
ENSG00000106384	MOGAT3
ENSG00000060762	MPC1
ENSG00000143158	MPC2
ENSG00000154719	MRPL39
ENSG00000181991	MRPS11
ENSG00000188895	MSL1
ENSG00000205362	MT1A
ENSG00000127989	MTERF
ENSG00000107951	MTPAP
ENSG00000138823	MTTP
ENSG00000146085	MUT
ENSG00000167508	MVD
ENSG00000110921	MVK
ENSG00000109061	MYH1
ENSG00000101608	MYL12A
ENSG00000110583	NAA40
ENSG00000105402	NAPA
ENSG00000151779	NBAS
ENSG00000142794	NBPF3
ENSG00000136937	NCBP1
ENSG00000144959	NCEH1
ENSG00000061676	NCKAP1
ENSG00000072864	NDE1
ENSG00000182636	NDN
ENSG00000003509	NDUFAF7
ENSG00000140990	NDUFB10
ENSG00000165264	NDUFB6
ENSG00000151366	NDUFC2
ENSG00000176953	NFATC2IP
ENSG00000145912	NHP2
ENSG00000100138	NHP2L1
ENSG00000073536	NLE1
ENSG00000055044	NOP58
ENSG00000141458	NPC1
ENSG00000015520	NPC1L1
ENSG00000119655	NPC2
ENSG00000233024	NPIPA7
ENSG00000214940	NPIPA8
ENSG00000169246	NPIPB3
ENSG00000213281	NRAS
ENSG00000147383	NSDHL
ENSG00000117481	NSUN4
ENSG00000124789	NUP153
ENSG00000113569	NUP155
ENSG00000108559	NUP88
ENSG00000153989	NUS1
ENSG00000124596	OARD1
ENSG00000152463	OLAH
ENSG00000198836	OPA1
ENSG00000257019	OR13C2
ENSG00000188069	OR51F1
ENSG00000184792	OSBP2
ENSG00000021762	OSBPL5
ENSG00000155463	OXA1L
ENSG00000151093	OXSM
ENSG00000256040	PAPPA-AS1
ENSG00000124171	PARD6B
ENSG00000173599	PC
ENSG00000175198	PCCA
ENSG00000114054	PCCB
ENSG00000141179	PCTP
ENSG00000161217	PCYT1A
ENSG00000102230	PCYT1B
ENSG00000185813	PCYT2
ENSG00000164494	PDSS2
ENSG00000115425	PECR
ENSG00000162928	PEX13
ENSG00000180957	PITPNB
ENSG00000127564	PKMYT1
ENSG00000144837	PLA1A
ENSG00000069764	PLA2G10
ENSG00000123739	PLA2G12A
ENSG00000138308	PLA2G12B
ENSG00000103066	PLA2G15
ENSG00000176485	PLA2G16
ENSG00000170890	PLA2G1B
ENSG00000188257	PLA2G2A
ENSG00000187980	PLA2G2C
ENSG00000117215	PLA2G2D
ENSG00000188784	PLA2G2E
ENSG00000158786	PLA2G2F
ENSG00000100078	PLA2G3
ENSG00000116711	PLA2G4A
ENSG00000243708	PLA2G4B
ENSG00000105499	PLA2G4C
ENSG00000159337	PLA2G4D
ENSG00000188089	PLA2G4E
ENSG00000168907	PLA2G4F
ENSG00000127472	PLA2G5
ENSG00000184381	PLA2G6
ENSG00000146070	PLA2G7
ENSG00000163803	PLB1
ENSG00000182621	PLCB1
ENSG00000137841	PLCB2
ENSG00000149782	PLCB3
ENSG00000101333	PLCB4
ENSG00000187091	PLCD1
ENSG00000161714	PLCD3
ENSG00000115556	PLCD4
ENSG00000138193	PLCE1
ENSG00000124181	PLCG1
ENSG00000197943	PLCG2
ENSG00000114805	PLCH1
ENSG00000149527	PLCH2
ENSG00000115896	PLCL1
ENSG00000154822	PLCL2
ENSG00000182378	PLCXD1
ENSG00000240891	PLCXD2
ENSG00000182836	PLCXD3
ENSG00000139151	PLCZ1
ENSG00000075651	PLD1
ENSG00000129219	PLD2
ENSG00000105223	PLD3
ENSG00000166428	PLD4
ENSG00000180287	PLD5
ENSG00000179598	PLD6
ENSG00000166819	PLIN1
ENSG00000147872	PLIN2
ENSG00000105355	PLIN3
ENSG00000167676	PLIN4
ENSG00000214456	PLIN5
ENSG00000142731	PLK4
ENSG00000100979	PLTP
ENSG00000187021	PNLIPRP1
ENSG00000165862	PNLIPRP2
ENSG00000203837	PNLIPRP3
ENSG00000115946	PNO1
ENSG00000180316	PNPLA1
ENSG00000177666	PNPLA2
ENSG00000100344	PNPLA3
ENSG00000100341	PNPLA5
ENSG00000130653	PNPLA7
ENSG00000135241	PNPLA8
ENSG00000100479	POLE2
ENSG00000256525	POLG2
ENSG00000068654	POLR1A
ENSG00000125630	POLR1B
ENSG00000100142	POLR2F
ENSG00000177700	POLR2L
ENSG00000186141	POLR3C
ENSG00000105171	POP4
ENSG00000186951	PPARA
ENSG00000112033	PPARD
ENSG00000132170	PPARG
ENSG00000100023	PPIL2
ENSG00000119383	PPP2R4
ENSG00000119414	PPP6C
ENSG00000113593	PPWD1
ENSG00000170325	PRDM10
ENSG00000117450	PRDX1
ENSG00000253729	PRKDC
ENSG00000110107	PRPF19
ENSG00000068489	PRR11
ENSG00000256206	PSMA1
ENSG00000143106	PSMA5
ENSG00000101182	PSMA7
ENSG00000108294	PSMB3
ENSG00000159377	PSMB4
ENSG00000100804	PSMB5
ENSG00000100519	PSMC6
ENSG00000197170	PSMD12
ENSG00000159352	PSMD4
ENSG00000163636	PSMD6
ENSG00000134247	PTGFRN
ENSG00000206527	PTPLB
ENSG00000076201	PTPN23
ENSG00000241945	PWP2
ENSG00000084733	RAB10
ENSG00000103769	RAB11A
ENSG00000185236	RAB11B
ENSG00000206418	RAB12
ENSG00000143545	RAB13
ENSG00000119396	RAB14
ENSG00000139998	RAB15
ENSG00000099246	RAB18
ENSG00000138069	RAB1A
ENSG00000174903	RAB1B
ENSG00000080371	RAB21
ENSG00000069974	RAB27A
ENSG00000104388	RAB2A
ENSG00000129472	RAB2B
ENSG00000118508	RAB32
ENSG00000172007	RAB33B
ENSG00000109113	RAB34
ENSG00000179331	RAB39A
ENSG00000169213	RAB3B
ENSG00000105514	RAB3D
ENSG00000115839	RAB3GAP1
ENSG00000118873	RAB3GAP2
ENSG00000172780	RAB43
ENSG00000144566	RAB5A
ENSG00000111540	RAB5B
ENSG00000108774	RAB5C
ENSG00000175582	RAB6A
ENSG00000075785	RAB7A
ENSG00000167461	RAB8A
ENSG00000166128	RAB8B
ENSG00000144840	RABL3
ENSG00000119318	RAD23B
ENSG00000006451	RALA
ENSG00000127314	RAP1B
ENSG00000132359	RAP1GAP2
ENSG00000123728	RAP2C
ENSG00000152689	RASGRP3
ENSG00000122257	RBBP6
ENSG00000131051	RBM39
ENSG00000114115	RBP1
ENSG00000180198	RCC1
ENSG00000121039	RDH10
ENSG00000072042	RDH11
ENSG00000214022	REPIN1
ENSG00000067560	RHOA
ENSG00000177105	RHOG
ENSG00000164327	RICTOR
ENSG00000189051	RNF222
ENSG00000249008	RP11-487E13.1
ENSG00000250210	RP11-585F1.10
ENSG00000258792	RP11-944C7.1
ENSG00000117748	RPA2
ENSG00000142676	RPL11
ENSG00000174748	RPL15
ENSG00000265681	RPL17
ENSG00000063177	RPL18
ENSG00000105640	RPL18A
ENSG00000198242	RPL23A
ENSG00000100316	RPL3
ENSG00000071082	RPL31
ENSG00000136942	RPL35
ENSG00000182899	RPL35A
ENSG00000145592	RPL37
ENSG00000089009	RPL6
ENSG00000161016	RPL8
ENSG00000163682	RPL9
ENSG00000089157	RPLP0
ENSG00000137818	RPLP1
ENSG00000177600	RPLP2
ENSG00000110700	RPS13
ENSG00000164587	RPS14
ENSG00000118181	RPS25
ENSG00000170889	RPS9
ENSG00000141564	RPTOR
ENSG00000134321	RSAD2
ENSG00000137876	RSL24D1
ENSG00000100220	RTCB
ENSG00000031698	SARS
ENSG00000109929	SC5D
ENSG00000114650	SCAP
ENSG00000143653	SCCPDH
ENSG00000099194	SCD
ENSG00000145284	SCD5
ENSG00000116171	SCP2
ENSG00000165689	SDCCAG3
ENSG00000170786	SDR16C5
ENSG00000157020	SEC13
ENSG00000121542	SEC22A
ENSG00000113811	SELK
ENSG00000119335	SET
ENSG00000099381	SETD1A
ENSG00000174938	SEZ6L2
ENSG00000175793	SFN
ENSG00000116560	SFPQ
ENSG00000142669	SH3BGRL3
ENSG00000164403	SHROOM1
ENSG00000147955	SIGMAR1
ENSG00000197375	SLC22A5
ENSG00000005022	SLC25A5
ENSG00000130304	SLC27A1
ENSG00000140284	SLC27A2
ENSG00000143554	SLC27A3
ENSG00000167114	SLC27A4
ENSG00000083807	SLC27A5
ENSG00000113396	SLC27A6
ENSG00000121073	SLC35B1
ENSG00000169507	SLC38A11
ENSG00000050438	SLC4A8
ENSG00000174640	SLCO2A1
ENSG00000149346	SLX4IP
ENSG00000122692	SMU1
ENSG00000092531	SNAP23
ENSG00000099940	SNAP29
ENSG00000135317	SNX14
ENSG00000057252	SOAT1
ENSG00000167780	SOAT2
ENSG00000120833	SOCS2
ENSG00000125398	SOX9
ENSG00000091640	SPAG7
ENSG00000021574	SPAST
ENSG00000161888	SPC24
ENSG00000133104	SPG20
ENSG00000169682	SPNS1
ENSG00000072080	SPP2
ENSG00000163209	SPRR3
ENSG00000104549	SQLE
ENSG00000161011	SQSTM1
ENSG00000075142	SRI
ENSG00000174780	SRP72
ENSG00000115875	SRSF7
ENSG00000138385	SSB
ENSG00000035720	STAP1
ENSG00000147465	STAR
ENSG00000214530	STARD10
ENSG00000133121	STARD13
ENSG00000131748	STARD3
ENSG00000164211	STARD4
ENSG00000172345	STARD5
ENSG00000174448	STARD6
ENSG00000084090	STARD7
ENSG00000130052	STARD8
ENSG00000159433	STARD9
ENSG00000211455	STK38L
ENSG00000106089	STX1A
ENSG00000102710	SUPT20H
ENSG00000166111	SVOP
ENSG00000008282	SYPL1
ENSG00000147526	TACC1
ENSG00000152382	TADA1
ENSG00000147133	TAF1
ENSG00000064313	TAF2
ENSG00000158710	TAGLN2
ENSG00000131374	TBC1D5
ENSG00000103363	TCEB2
ENSG00000242220	TCP10L
ENSG00000152760	TCTEX1D1
ENSG00000099797	TECR
ENSG00000205678	TECRL
ENSG00000131652	THOC6
ENSG00000138297	TIMM23
ENSG00000150779	TIMM8B
ENSG00000149809	TM7SF2
ENSG00000184840	TMED9
ENSG00000011638	TMEM159
ENSG00000137038	TMEM261
ENSG00000176142	TMEM39A
ENSG00000179104	TMTC2
ENSG00000254462	TMX2-CTNND1
ENSG00000168477	TNXB
ENSG00000196683	TOMM7
ENSG00000163781	TOPBP1
ENSG00000186815	TPCN1
ENSG00000162341	TPCN2
ENSG00000159713	TPPP3
ENSG00000133112	TPT1
ENSG00000088325	TPX2
ENSG00000009790	TRAF3IP3
ENSG00000054116	TRAPPC3
ENSG00000153339	TRAPPC8
ENSG00000132109	TRIM21
ENSG00000153827	TRIP12
ENSG00000171045	TSNARE1
ENSG00000117472	TSPAN1
ENSG00000125482	TTF1
ENSG00000123416	TUBA1B
ENSG00000167553	TUBA1C
ENSG00000196230	TUBB
ENSG00000188229	TUBB4B
ENSG00000261812	TUBB8P7
ENSG00000136810	TXN
ENSG00000160201	U2AF1
ENSG00000130985	UBA1
ENSG00000221983	UBA52
ENSG00000072401	UBE2D1
ENSG00000184787	UBE2G2
ENSG00000160087	UBE2J2
ENSG00000144224	UBXN4
ENSG00000241635	UGT1A8
ENSG00000164405	UQCRQ
ENSG00000077254	USP33
ENSG00000138592	USP8
ENSG00000164338	UTP15
ENSG00000126756	UXT
ENSG00000162738	VANGL2
ENSG00000204394	VARS
ENSG00000171724	VAT1L
ENSG00000165280	VCP
ENSG00000026025	VIM
ENSG00000145041	VPRBP
ENSG00000160695	VPS11
ENSG00000129003	VPS13C
ENSG00000131475	VPS25
ENSG00000165816	VWA2
ENSG00000062650	WAPAL
ENSG00000084463	WBP11
ENSG00000163811	WDR43
ENSG00000133316	WDR74
ENSG00000115368	WDR75
ENSG00000164091	WDR82
ENSG00000157954	WIPI2
ENSG00000100219	XBP1
ENSG00000106636	YKT6
ENSG00000134308	YWHAQ
ENSG00000164924	YWHAZ
ENSG00000146858	ZC3HAV1L
ENSG00000165861	ZFYVE1
ENSG00000165724	ZMYND19
ENSG00000086827	ZW10

## Sheet: 2) Sequences
#GeneID	Sequences
ENSG00000001497_LAS1L_U1_116483.1	TGCTCTTTATTCGTTGCGTCCCACCTTGTTGGGCGACCACGATGCCGTGTTTAAGAGCTAAGCTGAGAACGAAGCACCGATAAGA
ENSG00000001497_LAS1L_U1_116484.2	TGCTCTTTATTCGTTGCGTCCCACCTTGTTGGTCGTGGGAATCCGGGGCGTTTAAGAGCTAAGCTGAGAACGAAGCACCGATAAGA
ENSG00000001497_LAS1L_U1_116485.3	TGCTCTTTATTCGTTGCGTCCCACCTTGTTGGGATCTCGTGTGGAGTGCGGTTTAAGAGCTAAGCTGAGAACGAAGCACCGATAAGA
ENSG00000001497_LAS1L_U1_116486.4	TGCTCTTTATTCGTTGCGTCCCACCTTGTTGGAACAGATAAACCGTCACCGTTTAAGAGCTAAGCTGAGAACGAAGCACCGATAAGA
ENSG00000001497_LAS1L_U1_116487.5	TGCTCTTTATTCGTTGCGTCCCACCTTGTTGGCGGCAGTCATTTATATGGTTTAAGAGCTAAGCTGAGAACGAAGCACCGATAAGA
ENSG00000001497_LAS1L_U1_116488.6	TGCTCTTTATTCGTTGCGTCCCACCTTGTTGGTGACGACCATAAGTTGCAGGTTTAAGAGCTAAGCTGAGAACGAAGCACCGATAAGA
ENSG00000001497_LAS1L_U1_116489.7	TGCTCTTTATTCGTTGCGTCCCACCTTGTTGGGCCGATGGAGACAGCAAGTTTAAGAGCTAAGCTGAGAACGAAGCACCGATAAGA
ENSG00000001497_LAS1L_U1_116490.8	TGCTCTTTATTCGTTGCGTCCCACCTTGTTGGGATGTAACTGGTGGCTTGTTTAAGAGCTAAGCTGAGAACGAAGCACCGATAAGA
ENSG00000001497_LAS1L_U1_116491.9	TGCTCTTTATTCGTTGCGTCCCACCTTGTTGGTGGGTCAACTCATGGCGAGTTTAAGAGCTAAGCTGAGAACGAAGCACCGATAAGA
ENSG00000001497_LAS1L_U1_116492.10	TGCTCTTTATTCGTTGCGTCCCACCTTGTTGGGTCCCCCTCAAGTGTCGTTTAAGAGCTAAGCTGAGAACGAAGCACCGATAAGA
ENSG00000002834_LASP1_ACOC_201639.1	TGCTCTTTATTCGTTGCGTCCCACCTTGTTGGCCGCACCGGGCGCAGTTGTTTAAGAGCTAAGCTGAGAACGAAGCACCGATAAGA
ENSG00000002834_LASP1_ACOC_201640.2	TGCTCTTTATTCGTTGCGTCCCACCTTGTTGGAACATGAAGAACTACAAGTTTAAGAGCTAAGCTGAGAACGAAGCACCGATAAGA
ENSG00000002834_LASP1_ACOC_201641.3	TGCTCTTTATTCGTTGCGTCCCACCTTGTTGGAGGAGTTTGAGAAGAACAAGTTTAAGAGCTAAGCTGAGAACGAAGCACCGATAAGA
ENSG00000002834_LASP1_ACOC_201642.4	TGCTCTTTATTCGTTGCGTCCCACCTTGTTGGCAGTCCTTCACCATGGTGGGTTTAAGAGCTAAGCTGAGAACGAAGCACCGATAAGA
ENSG00000002834_LASP1_ACOC_201643.5	TGCTCTTTATTCGTTGCGTCCCACCTTGTTGGGAGCTCACTCTGTTGCTTGGTTTAAGAGCTAAGCTGAGAACGAAGCACCGATAAGA
ENSG00000002834_LASP1_ACOC_201644.6	TGCTCTTTATTCGTTGCGTCCCACCTTGTTGGCCGGTGGCCCAGTCCTAGTTTAAGAGCTAAGCTGAGAACGAAGCACCGATAAGA
ENSG00000002834_LASP1_ACOC_201645.7	TGCTCTTTATTCGTTGCGTCCCACCTTGTTGGGACGGCAGCAGCTACCGGGTTTAAGAGCTAAGCTGAGAACGAAGCACCGATAAGA
ENSG00000002834_LASP1_ACOC_201646.8	TGCTCTTTATTCGTTGCGTCCCACCTTGTTGGTTACTGATCTGGTCCTGTTTAAGAGCTAAGCTGAGAACGAAGCACCGATAAGA
ENSG00000002834_LASP1_ACOC_201647.9	TGCTCTTTATTCGTTGCGTCCCACCTTGTTGGGAGTTTGAGAAGAGCCGCAGTTTAAGAGCTAAGCTGAGAACGAAGCACCGATAAGA
ENSG00000002834_LASP1_ACOC_201648.10	TGCTCTTTATTCGTTGCGTCCCACCTTGTTGGCACTGGTCGGGATGTGGTGGTTTAAGAGCTAAGCTGAGAACGAAGCACCGATAAGA
ENSG00000003509_NDUFAF7_TMM_150953.1	TGCTCTTTATTCGTTGCGTCCCACCTTGTTGGTACAAAATAAAGTCTACGTTTAAGAGCTAAGCTGAGAACGAAGCACCGATAAGA
ENSG00000003509_NDUFAF7_TMM_150954.2	TGCTCTTTATTCGTTGCGTCCCACCTTGTTGGTACTCGGCCACAGTGATGTTTAAGAGCTAAGCTGAGAACGAAGCACCGATAAGA
ENSG00000003509_NDUFAF7_TMM_150955.3	TGCTCTTTATTCGTTGCGTCCCACCTTGTTGGTATATGGTTCATTAGTGAAGTTTAAGAGCTAAGCTGAGAACGAAGCACCGATAAGA
ENSG00000003509_NDUFAF7_TMM_150956.4	TGCTCTTTATTCGTTGCGTCCCACCTTGTTGGGTAGGGGAACCCTCGTGTTTAAGAGCTAAGCTGAGAACGAAGCACCGATAAGA
ENSG00000003509_NDUFAF7_TMM_150957.5	TGCTCTTTATTCGTTGCGTCCCACCTTGTTGGCTTTCCAGCTGGTGGAACTGTTTAAGAGCTAAGCTGAGAACGAAGCACCGATAAGA
ENSG00000003509_NDUFAF7_TMM_150958.6	TGCTCTTTATTCGTTGCGTCCCACCTTGTTGGTGTACCGTGACATGCTGTTTAAGAGCTAAGCTGAGAACGAAGCACCGATAAGA
ENSG00000003509_NDUFAF7_TMM_150959.7	TGCTCTTTATTCGTTGCGTCCCACCTTGTTGGTGACATTTCAGTACATCGTTTAAGAGCTAAGCTGAGAACGAAGCACCGATAAGA
ENSG00000003509_NDUFAF7_TMM_150960.8	TGCTCTTTATTCGTTGCGTCCCACCTTGTTGGTACTGCTGAGGTCAGGTTTGTTTAAGAGCTAAGCTGAGAACGAAGCACCGATAAGA
ENSG00000003509_NDUFAF7_TMM_150961.9	TGCTCTTTATTCGTTGCGTCCCACCTTGTTGGCGCGCGCCACGGCACACAAGTTTAAGAGCTAAGCTGAGAACGAAGCACCGATAAGA
ENSG00000003509_NDUFAF7_TMM_150962.10	TGCTCTTTATTCGTTGCGTCCCACCTTGTTGGAGGGAAATACTTCAGCTCCGTTTAAGAGCTAAGCTGAGAACGAAGCACCGATAAGA
ENSG00000004059_ARF5_TMM_134123.1	TGCTCTTTATTCGTTGCGTCCCACCTTGTTGGCGAAAAGAGCGCGGACAGTTTAAGAGCTAAGCTGAGAACGAAGCACCGATAAGA
ENSG00000004059_ARF5_TMM_134124.2	TGCTCTTTATTCGTTGCGTCCCACCTTGTTGGAAGCAGATGCGGATTCTCAGTTTAAGAGCTAAGCTGAGAACGAAGCACCGATAAGA
ENSG00000004059_ARF5_TMM_134125.3	TGCTCTTTATTCGTTGCGTCCCACCTTGTTGGAACATCTGTTTCACAGTCTGTTTAAGAGCTAAGCTGAGAACGAAGCACCGATAAGA
ENSG00000004059_ARF5_TMM_134126.4	TGCTCTTTATTCGTTGCGTCCCACCTTGTTGGAGGCCGAATCTTGTCCGTTTAAGAGCTAAGCTGAGAACGAAGCACCGATAAGA
ENSG00000004059_ARF5_TMM_134127.5	TGCTCTTTATTCGTTGCGTCCCACCTTGTTGGTACAAACTGAAGTTGGGTTTAAGAGCTAAGCTGAGAACGAAGCACCGATAAGA
ENSG00000004059_ARF5_TMM_134128.6	TGCTCTTTATTCGTTGCGTCCCACCTTGTTGGGACAGTAATGACCGGGAGCGTTTAAGAGCTAAGCTGAGAACGAAGCACCGATAAGA
ENSG00000004059_ARF5_TMM_134129.7	TGCTCTTTATTCGTTGCGTCCCACCTTGTTGGCTCACGGGCATGGCGTTGTTTAAGAGCTAAGCTGAGAACGAAGCACCGATAAGA
ENSG00000004059_ARF5_TMM_134130.8	TGCTCTTTATTCGTTGCGTCCCACCTTGTTGGCTGCGGGATGCAGTGCTGCGTTTAAGAGCTAAGCTGAGAACGAAGCACCGATAAGA
ENSG00000004059_ARF5_TMM_134131.9	TGCTCTTTATTCGTTGCGTCCCACCTTGTTGGAAGATCCGCGAAAAGAGCGGTTTAAGAGCTAAGCTGAGAACGAAGCACCGATAAGA
ENSG00000004059_ARF5_TMM_134132.10	TGCTCTTTATTCGTTGCGTCCCACCTTGTTGGGCACAGGTCTGTACGAGTTTAAGAGCTAAGCTGAGAACGAAGCACCGATAAGA
ENSG00000005022_SLC25A5_DTKP_177901.1	TGCTCTTTATTCGTTGCGTCCCACCTTGTTGGCAGCCATCTCCAAGACGGGTTTAAGAGCTAAGCTGAGAACGAAGCACCGATAAGA
ENSG00000005022_SLC25A5_DTKP_177902.2	TGCTCTTTATTCGTTGCGTCCCACCTTGTTGGCGTGGTCCGTATTCCCAGTTTAAGAGCTAAGCTGAGAACGAAGCACCGATAAGA
ENSG00000005022_SLC25A5_DTKP_177903.3	TGCTCTTTATTCGTTGCGTCCCACCTTGTTGGGCATCGGGTGGTGCCGCAGGTTTAAGAGCTAAGCTGAGAACGAAGCACCGATAAGA
ENSG00000005022_SLC25A5_DTKP_177904.4	TGCTCTTTATTCGTTGCGTCCCACCTTGTTGGGAGTTCTGTCCTTCTGGCGGTTTAAGAGCTAAGCTGAGAACGAAGCACCGATAAGA
ENSG00000005022_SLC25A5_DTKP_177905.5	TGCTCTTTATTCGTTGCGTCCCACCTTGTTGGACTGCATCATCATGCGGGTTTAAGAGCTAAGCTGAGAACGAAGCACCGATAAGA
ENSG00000005022_SLC25A5_DTKP_177906.6	TGCTCTTTATTCGTTGCGTCCCACCTTGTTGGAGGGTACACAAAACACGTTTAAGAGCTAAGCTGAGAACGAAGCACCGATAAGA
ENSG00000005022_SLC25A5_DTKP_177907.7	TGCTCTTTATTCGTTGCGTCCCACCTTGTTGGAAGGCGAAGTTAAGAGCCTGTTTAAGAGCTAAGCTGAGAACGAAGCACCGATAAGA
ENSG00000005022_SLC25A5_DTKP_177908.8	TGCTCTTTATTCGTTGCGTCCCACCTTGTTGGACTGTCACTGCTGTTGCCGTTTAAGAGCTAAGCTGAGAACGAAGCACCGATAAGA
ENSG00000005022_SLC25A5_DTKP_177909.9	TGCTCTTTATTCGTTGCGTCCCACCTTGTTGGATGACGATGTGAGTGTTCTGTTTAAGAGCTAAGCTGAGAACGAAGCACCGATAAGA
ENSG00000005022_SLC25A5_DTKP_177910.10	TGCTCTTTATTCGTTGCGTCCCACCTTGTTGGATGGGCGCTACCGCCGTCTGTTTAAGAGCTAAGCTGAGAACGAAGCACCGATAAGA
ENSG00000005156_LIG3_ACOC_131529.1	TGCTCTTTATTCGTTGCGTCCCACCTTGTTGGGCCACCACAAAAAAAATCGGTTTAAGAGCTAAGCTGAGAACGAAGCACCGATAAGA
ENSG00000005156_LIG3_ACOC_131530.2	TGCTCTTTATTCGTTGCGTCCCACCTTGTTGGAGTGCACGGAGGGTTTGGTTTAAGAGCTAAGCTGAGAACGAAGCACCGATAAGA
ENSG00000005156_LIG3_ACOC_131531.3	TGCTCTTTATTCGTTGCGTCCCACCTTGTTGGTAAGACAATTCAGCCAGGTTTAAGAGCTAAGCTGAGAACGAAGCACCGATAAGA
ENSG00000005156_LIG3_ACOC_131532.4	TGCTCTTTATTCGTTGCGTCCCACCTTGTTGGTGTGGACTATGCCAAGCGGTTTAAGAGCTAAGCTGAGAACGAAGCACCGATAAGA
ENSG00000005156_LIG3_ACOC_131533.5	TGCTCTTTATTCGTTGCGTCCCACCTTGTTGGGAAGTCCTGGATGATCTGTTTAAGAGCTAAGCTGAGAACGAAGCACCGATAAGA
ENSG00000005156_LIG3_ACOC_131534.6	TGCTCTTTATTCGTTGCGTCCCACCTTGTTGGGCTAAGTTGACAACCACGTTTAAGAGCTAAGCTGAGAACGAAGCACCGATAAGA
ENSG00000005156_LIG3_ACOC_131535.7	TGCTCTTTATTCGTTGCGTCCCACCTTGTTGGTGAAGGGCGTATGCCGAATGTTTAAGAGCTAAGCTGAGAACGAAGCACCGATAAGA
ENSG00000005156_LIG3_ACOC_131536.8	TGCTCTTTATTCGTTGCGTCCCACCTTGTTGGTTAGGTACACATCACCGGTTTAAGAGCTAAGCTGAGAACGAAGCACCGATAAGA
ENSG00000005156_LIG3_ACOC_131537.9	TGCTCTTTATTCGTTGCGTCCCACCTTGTTGGTCACCAGTACCAATCCCGTTTAAGAGCTAAGCTGAGAACGAAGCACCGATAAGA
ENSG00000005156_LIG3_ACOC_131538.10	TGCTCTTTATTCGTTGCGTCCCACCTTGTTGGAAAGTTATGCGCCATGGGTTTAAGAGCTAAGCTGAGAACGAAGCACCGATAAGA
ENSG00000005187_ACSM3_TMM_76903.1	TGCTCTTTATTCGTTGCGTCCCACCTTGTTGGGCATGACGTAGCATCTTCCGTTTAAGAGCTAAGCTGAGAACGAAGCACCGATAAGA
ENSG00000005187_ACSM3_TMM_76904.2	TGCTCTTTATTCGTTGCGTCCCACCTTGTTGGGACCAATGGACTGATAGTTTAAGAGCTAAGCTGAGAACGAAGCACCGATAAGA
ENSG00000005187_ACSM3_TMM_76905.3	TGCTCTTTATTCGTTGCGTCCCACCTTGTTGGTTTGAAGTCCTGTTTCAGTTTAAGAGCTAAGCTGAGAACGAAGCACCGATAAGA
ENSG00000005187_ACSM3_TMM_76906.4	TGCTCTTTATTCGTTGCGTCCCACCTTGTTGGTTGATCCACCAGAAGGCGTTTAAGAGCTAAGCTGAGAACGAAGCACCGATAAGA
ENSG00000005187_ACSM3_TMM_76907.5	TGCTCTTTATTCGTTGCGTCCCACCTTGTTGGCAAAGTTGAAATACTCGTTTAAGAGCTAAGCTGAGAACGAAGCACCGATAAGA
ENSG00000005187_ACSM3_TMM_76908.6	TGCTCTTTATTCGTTGCGTCCCACCTTGTTGGCAACAGCGTCTACTGCTGTTTAAGAGCTAAGCTGAGAACGAAGCACCGATAAGA
ENSG00000005187_ACSM3_TMM_76909.7	TGCTCTTTATTCGTTGCGTCCCACCTTGTTGGAAGCCTGTTCCCTACAAAGGTTTAAGAGCTAAGCTGAGAACGAAGCACCGATAAGA
ENSG00000005187_ACSM3_TMM_76910.8	TGCTCTTTATTCGTTGCGTCCCACCTTGTTGGAAATGGAGAAGAGATGCGAGTTTAAGAGCTAAGCTGAGAACGAAGCACCGATAAGA
ENSG00000005187_ACSM3_TMM_76911.9	TGCTCTTTATTCGTTGCGTCCCACCTTGTTGGAGTGGTGGCTTGCAAATGGTTTAAGAGCTAAGCTGAGAACGAAGCACCGATAAGA
ENSG00000005187_ACSM3_TMM_76912.10	TGCTCTTTATTCGTTGCGTCCCACCTTGTTGGGGTCAGCTGAGTGGTTCCGTTTAAGAGCTAAGCTGAGAACGAAGCACCGATAAGA
ENSG00000006451_RALA_DTKP_49028.1	TGCTCTTTATTCGTTGCGTCCCACCTTGTTGGTCATCATGGTGGGCAGTGGGTTTAAGAGCTAAGCTGAGAACGAAGCACCGATAAGA
ENSG00000006451_RALA_DTKP_49029.2	TGCTCTTTATTCGTTGCGTCCCACCTTGTTGGTATCTAAGATATCGATCGTTTAAGAGCTAAGCTGAGAACGAAGCACCGATAAGA
ENSG00000006451_RALA_DTKP_49030.3	TGCTCTTTATTCGTTGCGTCCCACCTTGTTGGGAAGAAGGTAGTGCTAGATGTTTAAGAGCTAAGCTGAGAACGAAGCACCGATAAGA
ENSG00000006451_RALA_DTKP_49031.4	TGCTCTTTATTCGTTGCGTCCCACCTTGTTGGAGACAACTACTTCCGAAGTGTTTAAGAGCTAAGCTGAGAACGAAGCACCGATAAGA
ENSG00000006451_RALA_DTKP_49032.5	TGCTCTTTATTCGTTGCGTCCCACCTTGTTGGACAGGTTTCTGTAGAAGGTTTAAGAGCTAAGCTGAGAACGAAGCACCGATAAGA
ENSG00000006451_RALA_DTKP_49033.6	TGCTCTTTATTCGTTGCGTCCCACCTTGTTGGCAGTGGAATGTTAACTACGGTTTAAGAGCTAAGCTGAGAACGAAGCACCGATAAGA
ENSG00000006451_RALA_DTKP_49034.7	TGCTCTTTATTCGTTGCGTCCCACCTTGTTGGGTGGGCAGTGGTGGCGTGTTTAAGAGCTAAGCTGAGAACGAAGCACCGATAAGA
ENSG00000006451_RALA_DTKP_49035.8	TGCTCTTTATTCGTTGCGTCCCACCTTGTTGGATATCTTAGATACAGCTGTTTAAGAGCTAAGCTGAGAACGAAGCACCGATAAGA
ENSG00000006451_RALA_DTKP_49036.9	TGCTCTTTATTCGTTGCGTCCCACCTTGTTGGAAGGTAGTGCTAGATGGGGGTTTAAGAGCTAAGCTGAGAACGAAGCACCGATAAGA
ENSG00000006451_RALA_DTKP_49037.10	TGCTCTTTATTCGTTGCGTCCCACCTTGTTGGGCTTTACACAAAGTCATCAGTTTAAGAGCTAAGCTGAGAACGAAGCACCGATAAGA
ENSG00000006530_AGK_TMM_17010.1	TGCTCTTTATTCGTTGCGTCCCACCTTGTTGGCTGACCTGGGGAGGCCATGTTTAAGAGCTAAGCTGAGAACGAAGCACCGATAAGA
ENSG00000006530_AGK_TMM_17011.2	TGCTCTTTATTCGTTGCGTCCCACCTTGTTGGACAGGCTGCTCTCCTTAGGGTTTAAGAGCTAAGCTGAGAACGAAGCACCGATAAGA
ENSG00000006530_AGK_TMM_17012.3	TGCTCTTTATTCGTTGCGTCCCACCTTGTTGGGCCTTCTTCACTTGTGCATGTTTAAGAGCTAAGCTGAGAACGAAGCACCGATAAGA
ENSG00000006530_AGK_TMM_17013.4	TGCTCTTTATTCGTTGCGTCCCACCTTGTTGGGATGTGATCATTGTTGCGTTTAAGAGCTAAGCTGAGAACGAAGCACCGATAAGA
ENSG00000006530_AGK_TMM_17014.5	TGCTCTTTATTCGTTGCGTCCCACCTTGTTGGCCAGATAAATGTAAAATCGGTTTAAGAGCTAAGCTGAGAACGAAGCACCGATAAGA
ENSG00000006530_AGK_TMM_17015.6	TGCTCTTTATTCGTTGCGTCCCACCTTGTTGGGGACAAGCCAAGAAACTCCGTTTAAGAGCTAAGCTGAGAACGAAGCACCGATAAGA
ENSG00000006530_AGK_TMM_17016.7	TGCTCTTTATTCGTTGCGTCCCACCTTGTTGGTTTCCACTTTCGGCAAAGAGTTTAAGAGCTAAGCTGAGAACGAAGCACCGATAAGA
ENSG00000006530_AGK_TMM_17017.8	TGCTCTTTATTCGTTGCGTCCCACCTTGTTGGGCCGGTCATTGCAAATACGTTTAAGAGCTAAGCTGAGAACGAAGCACCGATAAGA
ENSG00000006530_AGK_TMM_17018.9	TGCTCTTTATTCGTTGCGTCCCACCTTGTTGGCCACACTTGCCATTGTGAAGTTTAAGAGCTAAGCTGAGAACGAAGCACCGATAAGA
ENSG00000006530_AGK_TMM_17019.10	TGCTCTTTATTCGTTGCGTCCCACCTTGTTGGAAGGCTTGCGTCCTACTGTTTAAGAGCTAAGCTGAGAACGAAGCACCGATAAGA
ENSG00000008282_SYPL1_TMM_199086.1	TGCTCTTTATTCGTTGCGTCCCACCTTGTTGGAAGAGTAATCGCCTATGGTTTAAGAGCTAAGCTGAGAACGAAGCACCGATAAGA
ENSG00000008282_SYPL1_TMM_199087.2	TGCTCTTTATTCGTTGCGTCCCACCTTGTTGGGCCCTTAAAACCTCCACGTTTAAGAGCTAAGCTGAGAACGAAGCACCGATAAGA
ENSG00000008282_SYPL1_TMM_199088.3	TGCTCTTTATTCGTTGCGTCCCACCTTGTTGGTTGAGGTTGATCTGGAAGCGTTTAAGAGCTAAGCTGAGAACGAAGCACCGATAAGA
ENSG00000008282_SYPL1_TMM_199089.4	TGCTCTTTATTCGTTGCGTCCCACCTTGTTGGAAGGGCAGCAATGCAGTACGTTTAAGAGCTAAGCTGAGAACGAAGCACCGATAAGA
ENSG00000008282_SYPL1_TMM_199090.5	TGCTCTTTATTCGTTGCGTCCCACCTTGTTGGGTTGGTGAGCACTTCAGCCGTTTAAGAGCTAAGCTGAGAACGAAGCACCGATAAGA
ENSG00000008282_SYPL1_TMM_199091.6	TGCTCTTTATTCGTTGCGTCCCACCTTGTTGGTACTGCTTTCTTCTTACAGTTTAAGAGCTAAGCTGAGAACGAAGCACCGATAAGA
ENSG00000008282_SYPL1_TMM_199092.7	TGCTCTTTATTCGTTGCGTCCCACCTTGTTGGGCGAACCAAGTAGATGTTGTTTAAGAGCTAAGCTGAGAACGAAGCACCGATAAGA
ENSG00000008282_SYPL1_TMM_199093.8	TGCTCTTTATTCGTTGCGTCCCACCTTGTTGGGCTCTGTGACCAGTATGTTTAAGAGCTAAGCTGAGAACGAAGCACCGATAAGA
ENSG00000008282_SYPL1_TMM_199094.9	TGCTCTTTATTCGTTGCGTCCCACCTTGTTGGCATCATTTCAGCCACCTCCGTTTAAGAGCTAAGCTGAGAACGAAGCACCGATAAGA
ENSG00000008282_SYPL1_TMM_199095.10	TGCTCTTTATTCGTTGCGTCCCACCTTGTTGGTATTTGATGGACTGTGTGTTTAAGAGCTAAGCTGAGAACGAAGCACCGATAAGA
ENSG00000008517_IL32_U1_179095.1	TGCTCTTTATTCGTTGCGTCCCACCTTGTTGGCTTCTTCATGTCATCAGAGGTTTAAGAGCTAAGCTGAGAACGAAGCACCGATAAGA
ENSG00000008517_IL32_U1_179096.2	TGCTCTTTATTCGTTGCGTCCCACCTTGTTGGACTTCAAAGAGGGCTACCGTTTAAGAGCTAAGCTGAGAACGAAGCACCGATAAGA
ENSG00000008517_IL32_U1_179097.3	TGCTCTTTATTCGTTGCGTCCCACCTTGTTGGATGTCGAGCCTGGCAGAGCGTTTAAGAGCTAAGCTGAGAACGAAGCACCGATAAGA
ENSG00000008517_IL32_U1_179098.4	TGCTCTTTATTCGTTGCGTCCCACCTTGTTGGGGAGGAGCATTACCATTGTTTAAGAGCTAAGCTGAGAACGAAGCACCGATAAGA
ENSG00000008517_IL32_U1_179099.5	TGCTCTTTATTCGTTGCGTCCCACCTTGTTGGGTCTCAGCGTGTGACACTGGTTTAAGAGCTAAGCTGAGAACGAAGCACCGATAAGA
ENSG00000008517_IL32_U1_179100.6	TGCTCTTTATTCGTTGCGTCCCACCTTGTTGGCCGGATCCTTGTCCCTCCAGTTTAAGAGCTAAGCTGAGAACGAAGCACCGATAAGA
ENSG00000008517_IL32_U1_179101.7	TGCTCTTTATTCGTTGCGTCCCACCTTGTTGGCTCCTCCTTGTCCCCCCGTGTTTAAGAGCTAAGCTGAGAACGAAGCACCGATAAGA
ENSG00000008517_IL32_U1_179102.8	TGCTCTTTATTCGTTGCGTCCCACCTTGTTGGCCTCTCTTCACAGCACCGTTTAAGAGCTAAGCTGAGAACGAAGCACCGATAAGA
ENSG00000008517_IL32_U1_179103.9	TGCTCTTTATTCGTTGCGTCCCACCTTGTTGGGGCTACCTGGAGACAGTGGGTTTAAGAGCTAAGCTGAGAACGAAGCACCGATAAGA
ENSG00000008517_IL32_U1_179104.10	TGCTCTTTATTCGTTGCGTCCCACCTTGTTGGACAGTGGCGGCTTATTATGGTTTAAGAGCTAAGCTGAGAACGAAGCACCGATAAGA
ENSG00000009790_TRAF3IP3_DTKP_5910.1	TGCTCTTTATTCGTTGCGTCCCACCTTGTTGGAGGCCAAGTGTGAGCGCGTTTAAGAGCTAAGCTGAGAACGAAGCACCGATAAGA
ENSG00000009790_TRAF3IP3_DTKP_5911.2	TGCTCTTTATTCGTTGCGTCCCACCTTGTTGGGCGGCAAGTGGTCACATGTTTAAGAGCTAAGCTGAGAACGAAGCACCGATAAGA
ENSG00000009790_TRAF3IP3_DTKP_5912.3	TGCTCTTTATTCGTTGCGTCCCACCTTGTTGGCCCACCGGGCCAAGCCAGTTTAAGAGCTAAGCTGAGAACGAAGCACCGATAAGA
ENSG00000009790_TRAF3IP3_DTKP_5913.4	TGCTCTTTATTCGTTGCGTCCCACCTTGTTGGACGGCAGCGGCGGCTTTCAGTTTAAGAGCTAAGCTGAGAACGAAGCACCGATAAGA
ENSG00000009790_TRAF3IP3_DTKP_5914.5	TGCTCTTTATTCGTTGCGTCCCACCTTGTTGGTTCTTCAGGAGGAGGAACCGTTTAAGAGCTAAGCTGAGAACGAAGCACCGATAAGA
ENSG00000009790_TRAF3IP3_DTKP_5915.6	TGCTCTTTATTCGTTGCGTCCCACCTTGTTGGGCATCGTTCTTAATTGTGTTTAAGAGCTAAGCTGAGAACGAAGCACCGATAAGA
ENSG00000009790_TRAF3IP3_DTKP_5916.7	TGCTCTTTATTCGTTGCGTCCCACCTTGTTGGGCTGGAAAGACTTCAGAGCGTTTAAGAGCTAAGCTGAGAACGAAGCACCGATAAGA
ENSG00000009790_TRAF3IP3_DTKP_5917.8	TGCTCTTTATTCGTTGCGTCCCACCTTGTTGGAAAAAAGTACTACTGGAGAGTTTAAGAGCTAAGCTGAGAACGAAGCACCGATAAGA
ENSG00000009790_TRAF3IP3_DTKP_5918.9	TGCTCTTTATTCGTTGCGTCCCACCTTGTTGGGACCAGCTCCCTTTGTAGTTTAAGAGCTAAGCTGAGAACGAAGCACCGATAAGA
ENSG00000009790_TRAF3IP3_DTKP_5919.10	TGCTCTTTATTCGTTGCGTCCCACCTTGTTGGAAAAACAGCTATGAGCAGAGTTTAAGAGCTAAGCTGAGAACGAAGCACCGATAAGA
ENSG00000011198_ABHD5_SP_108491.1	TGCTCTTTATTCGTTGCGTCCCACCTTGTTGGAACCTGTTCGTATATCTAAGTTTAAGAGCTAAGCTGAGAACGAAGCACCGATAAGA
ENSG00000011198_ABHD5_SP_108492.2	TGCTCTTTATTCGTTGCGTCCCACCTTGTTGGACGTAGGGCACCATGTGGTTTAAGAGCTAAGCTGAGAACGAAGCACCGATAAGA
ENSG00000011198_ABHD5_SP_108493.3	TGCTCTTTATTCGTTGCGTCCCACCTTGTTGGTCTTGATCAGCAAGGTCGTTTAAGAGCTAAGCTGAGAACGAAGCACCGATAAGA
ENSG00000011198_ABHD5_SP_108494.4	TGCTCTTTATTCGTTGCGTCCCACCTTGTTGGGACGAAGTAGTAGACCCGTTTAAGAGCTAAGCTGAGAACGAAGCACCGATAAGA
ENSG00000011198_ABHD5_SP_108495.5	TGCTCTTTATTCGTTGCGTCCCACCTTGTTGGAGGTGGACTCTGCCGACACGTTTAAGAGCTAAGCTGAGAACGAAGCACCGATAAGA
ENSG00000011198_ABHD5_SP_108496.6	TGCTCTTTATTCGTTGCGTCCCACCTTGTTGGGGCTCTGGGCACTGAATTTGTTTAAGAGCTAAGCTGAGAACGAAGCACCGATAAGA
ENSG00000011198_ABHD5_SP_108497.7	TGCTCTTTATTCGTTGCGTCCCACCTTGTTGGTCTAGTGCAGCGTTTAGTTTAAGAGCTAAGCTGAGAACGAAGCACCGATAAGA
ENSG00000011198_ABHD5_SP_108498.8	TGCTCTTTATTCGTTGCGTCCCACCTTGTTGGCAATCCTTAGGCCAGCTAAGTTTAAGAGCTAAGCTGAGAACGAAGCACCGATAAGA
ENSG00000011198_ABHD5_SP_108499.9	TGCTCTTTATTCGTTGCGTCCCACCTTGTTGGTGGAATCCATTGAAGAGGTTTAAGAGCTAAGCTGAGAACGAAGCACCGATAAGA
ENSG00000011198_ABHD5_SP_108500.10	TGCTCTTTATTCGTTGCGTCCCACCTTGTTGGAATACTTTCGTTTGAAATCGTTTAAGAGCTAAGCTGAGAACGAAGCACCGATAAGA
ENSG00000011638_TMEM159_MP_5190.1	TGCTCTTTATTCGTTGCGTCCCACCTTGTTGGGAGCCCCAGAGTATCTCAAGTTTAAGAGCTAAGCTGAGAACGAAGCACCGATAAGA
ENSG00000011638_TMEM159_MP_5191.2	TGCTCTTTATTCGTTGCGTCCCACCTTGTTGGGACAGCCATCCGTTTCGTTTAAGAGCTAAGCTGAGAACGAAGCACCGATAAGA
ENSG00000011638_TMEM159_MP_5192.3	TGCTCTTTATTCGTTGCGTCCCACCTTGTTGGGAAGAATCCAACAGGAAGTTTAAGAGCTAAGCTGAGAACGAAGCACCGATAAGA
ENSG00000011638_TMEM159_MP_5193.4	TGCTCTTTATTCGTTGCGTCCCACCTTGTTGGCTGGGGGTCATAATATGTTTAAGAGCTAAGCTGAGAACGAAGCACCGATAAGA
ENSG00000011638_TMEM159_MP_5194.5	TGCTCTTTATTCGTTGCGTCCCACCTTGTTGGTATCACTCGCCATGTCGGTTTAAGAGCTAAGCTGAGAACGAAGCACCGATAAGA
ENSG00000011638_TMEM159_MP_5195.6	TGCTCTTTATTCGTTGCGTCCCACCTTGTTGGTGAGATCCTGCTGTGTTGGTTTAAGAGCTAAGCTGAGAACGAAGCACCGATAAGA
ENSG00000011638_TMEM159_MP_5196.7	TGCTCTTTATTCGTTGCGTCCCACCTTGTTGGCTCTGCATCCTCTGTGGTTGTTTAAGAGCTAAGCTGAGAACGAAGCACCGATAAGA
ENSG00000011638_TMEM159_MP_5197.8	TGCTCTTTATTCGTTGCGTCCCACCTTGTTGGATGATAGCATCTTATGTAGGTTTAAGAGCTAAGCTGAGAACGAAGCACCGATAAGA
ENSG00000011638_TMEM159_MP_5198.9	TGCTCTTTATTCGTTGCGTCCCACCTTGTTGGATGATGGAGTGTCCAGGCTGTTTAAGAGCTAAGCTGAGAACGAAGCACCGATAAGA
ENSG00000011638_TMEM159_MP_5199.10	TGCTCTTTATTCGTTGCGTCCCACCTTGTTGGAGAAAACCAGCAGCTGATGGTTTAAGAGCTAAGCTGAGAACGAAGCACCGATAAGA
ENSG00000012174_MBTPS2_SP_7434.1	TGCTCTTTATTCGTTGCGTCCCACCTTGTTGGATTCCGGTGTCGCTGGTGGGTTTAAGAGCTAAGCTGAGAACGAAGCACCGATAAGA
ENSG00000012174_MBTPS2_SP_7435.2	TGCTCTTTATTCGTTGCGTCCCACCTTGTTGGTCGTCTACCTGACCGACTGTTTAAGAGCTAAGCTGAGAACGAAGCACCGATAAGA
ENSG00000012174_MBTPS2_SP_7436.3	TGCTCTTTATTCGTTGCGTCCCACCTTGTTGGCCATCTTATGTGGAAAGGTTTAAGAGCTAAGCTGAGAACGAAGCACCGATAAGA
ENSG00000012174_MBTPS2_SP_7437.4	TGCTCTTTATTCGTTGCGTCCCACCTTGTTGGACGGGTAAATTTATACCGTTTAAGAGCTAAGCTGAGAACGAAGCACCGATAAGA
ENSG00000012174_MBTPS2_SP_7438.5	TGCTCTTTATTCGTTGCGTCCCACCTTGTTGGTTGGGGACGGCGGAAAGCAGTTTAAGAGCTAAGCTGAGAACGAAGCACCGATAAGA
ENSG00000012174_MBTPS2_SP_7439.6	TGCTCTTTATTCGTTGCGTCCCACCTTGTTGGAGAAAAAATGAGCTAAACAGTTTAAGAGCTAAGCTGAGAACGAAGCACCGATAAGA
ENSG00000012174_MBTPS2_SP_7440.7	TGCTCTTTATTCGTTGCGTCCCACCTTGTTGGCAGACTTTGGCACAAATGAGTTTAAGAGCTAAGCTGAGAACGAAGCACCGATAAGA
ENSG00000012174_MBTPS2_SP_7441.8	TGCTCTTTATTCGTTGCGTCCCACCTTGTTGGTACATGAAATTGGACATGTTTAAGAGCTAAGCTGAGAACGAAGCACCGATAAGA
ENSG00000012174_MBTPS2_SP_7442.9	TGCTCTTTATTCGTTGCGTCCCACCTTGTTGGTTCGATTTAATGGCTTTGTTTAAGAGCTAAGCTGAGAACGAAGCACCGATAAGA
ENSG00000012174_MBTPS2_SP_7443.10	TGCTCTTTATTCGTTGCGTCCCACCTTGTTGGTTACTAATGTGCAAGATGTTTAAGAGCTAAGCTGAGAACGAAGCACCGATAAGA
ENSG00000012660_ELOVL5_TMM_128320.1	TGCTCTTTATTCGTTGCGTCCCACCTTGTTGGCCTAGCAATGCCTTGAAATGTTTAAGAGCTAAGCTGAGAACGAAGCACCGATAAGA
ENSG00000012660_ELOVL5_TMM_128321.2	TGCTCTTTATTCGTTGCGTCCCACCTTGTTGGTAAAAGGATGGTTTCTTCGTTTAAGAGCTAAGCTGAGAACGAAGCACCGATAAGA
ENSG00000012660_ELOVL5_TMM_128322.3	TGCTCTTTATTCGTTGCGTCCCACCTTGTTGGGCTGGGACCAAAATACATGGTTTAAGAGCTAAGCTGAGAACGAAGCACCGATAAGA
ENSG00000012660_ELOVL5_TMM_128323.4	TGCTCTTTATTCGTTGCGTCCCACCTTGTTGGACAGAGCAGATAAATGTGTTTAAGAGCTAAGCTGAGAACGAAGCACCGATAAGA
ENSG00000012660_ELOVL5_TMM_128324.5	TGCTCTTTATTCGTTGCGTCCCACCTTGTTGGGTGGTTGTTCTTGCGCGTTTAAGAGCTAAGCTGAGAACGAAGCACCGATAAGA
ENSG00000012660_ELOVL5_TMM_128325.6	TGCTCTTTATTCGTTGCGTCCCACCTTGTTGGCCTCGATGCTGAACATCGTTTAAGAGCTAAGCTGAGAACGAAGCACCGATAAGA
ENSG00000012660_ELOVL5_TMM_128326.7	TGCTCTTTATTCGTTGCGTCCCACCTTGTTGGTCAGGGCACACGCACCGCGTTTAAGAGCTAAGCTGAGAACGAAGCACCGATAAGA
ENSG00000012660_ELOVL5_TMM_128327.8	TGCTCTTTATTCGTTGCGTCCCACCTTGTTGGTAGTACCACCAGAGGACAGTTTAAGAGCTAAGCTGAGAACGAAGCACCGATAAGA
ENSG00000012660_ELOVL5_TMM_128328.9	TGCTCTTTATTCGTTGCGTCCCACCTTGTTGGAGACAGCAGTGTGAGTCCAGTTTAAGAGCTAAGCTGAGAACGAAGCACCGATAAGA
ENSG00000012660_ELOVL5_TMM_128329.10	TGCTCTTTATTCGTTGCGTCCCACCTTGTTGGTGATGAACTGGGTCCCCTGGTTTAAGAGCTAAGCTGAGAACGAAGCACCGATAAGA
ENSG00000013297_CLDN11_MP_169701.1	TGCTCTTTATTCGTTGCGTCCCACCTTGTTGGTCACGAGCTTCGTGGGCGTTTAAGAGCTAAGCTGAGAACGAAGCACCGATAAGA
ENSG00000013297_CLDN11_MP_169702.2	TGCTCTTTATTCGTTGCGTCCCACCTTGTTGGCTCATCCAGCTTGCGGCGTTTAAGAGCTAAGCTGAGAACGAAGCACCGATAAGA
ENSG00000013297_CLDN11_MP_169703.3	TGCTCTTTATTCGTTGCGTCCCACCTTGTTGGACCACCTCCACCAATGACTGTTTAAGAGCTAAGCTGAGAACGAAGCACCGATAAGA
ENSG00000013297_CLDN11_MP_169704.4	TGCTCTTTATTCGTTGCGTCCCACCTTGTTGGACTGCGTCATGGCCACGGTTTAAGAGCTAAGCTGAGAACGAAGCACCGATAAGA
ENSG00000013297_CLDN11_MP_169705.5	TGCTCTTTATTCGTTGCGTCCCACCTTGTTGGATTGCTGCCTCGGTCCTGTTTAAGAGCTAAGCTGAGAACGAAGCACCGATAAGA
ENSG00000013297_CLDN11_MP_169706.6	TGCTCTTTATTCGTTGCGTCCCACCTTGTTGGCCTGTACTTAGCCACACGTTTAAGAGCTAAGCTGAGAACGAAGCACCGATAAGA
ENSG00000013297_CLDN11_MP_169707.7	TGCTCTTTATTCGTTGCGTCCCACCTTGTTGGAGCAAAACACCAGCCAGCTGTTTAAGAGCTAAGCTGAGAACGAAGCACCGATAAGA
ENSG00000013297_CLDN11_MP_169708.8	TGCTCTTTATTCGTTGCGTCCCACCTTGTTGGGGCTTCGTCACGAGCTTCGGTTTAAGAGCTAAGCTGAGAACGAAGCACCGATAAGA
ENSG00000013297_CLDN11_MP_169709.9	TGCTCTTTATTCGTTGCGTCCCACCTTGTTGGCGCCCTTGTTGCCACCATCGTTTAAGAGCTAAGCTGAGAACGAAGCACCGATAAGA
ENSG00000013297_CLDN11_MP_169710.10	TGCTCTTTATTCGTTGCGTCCCACCTTGTTGGGCTACTCCCTGTATGCGTTTAAGAGCTAAGCTGAGAACGAAGCACCGATAAGA
ENSG00000015520_NPC1L1_DTKP_43521.1	TGCTCTTTATTCGTTGCGTCCCACCTTGTTGGCCGGCCCGCAAGATCACGTTTAAGAGCTAAGCTGAGAACGAAGCACCGATAAGA
ENSG00000015520_NPC1L1_DTKP_43522.2	TGCTCTTTATTCGTTGCGTCCCACCTTGTTGGCTGCTCCGCCAAGCAGCGTTTAAGAGCTAAGCTGAGAACGAAGCACCGATAAGA
ENSG00000015520_NPC1L1_DTKP_43523.3	TGCTCTTTATTCGTTGCGTCCCACCTTGTTGGCGCTGGCTCAACTTCCAGTTTAAGAGCTAAGCTGAGAACGAAGCACCGATAAGA
ENSG00000015520_NPC1L1_DTKP_43524.4	TGCTCTTTATTCGTTGCGTCCCACCTTGTTGGCTCGGCAAAGCTATGCGTTTAAGAGCTAAGCTGAGAACGAAGCACCGATAAGA
ENSG00000015520_NPC1L1_DTKP_43525.5	TGCTCTTTATTCGTTGCGTCCCACCTTGTTGGGTTGTGTAAGGCTCACTCTGTTTAAGAGCTAAGCTGAGAACGAAGCACCGATAAGA
ENSG00000015520_NPC1L1_DTKP_43526.6	TGCTCTTTATTCGTTGCGTCCCACCTTGTTGGCCTGAGGGGCTGGCTGCTGGTTTAAGAGCTAAGCTGAGAACGAAGCACCGATAAGA
ENSG00000015520_NPC1L1_DTKP_43527.7	TGCTCTTTATTCGTTGCGTCCCACCTTGTTGGAGCTGCATGGCTGACTAGTTTAAGAGCTAAGCTGAGAACGAAGCACCGATAAGA
ENSG00000015520_NPC1L1_DTKP_43528.8	TGCTCTTTATTCGTTGCGTCCCACCTTGTTGGGAATATGACAATGTAGCGTTTAAGAGCTAAGCTGAGAACGAAGCACCGATAAGA
ENSG00000015520_NPC1L1_DTKP_43529.9	TGCTCTTTATTCGTTGCGTCCCACCTTGTTGGCCATCCTTGAAGGTGAGCGGTTTAAGAGCTAAGCTGAGAACGAAGCACCGATAAGA
ENSG00000015520_NPC1L1_DTKP_43530.10	TGCTCTTTATTCGTTGCGTCCCACCTTGTTGGTACCCCCCAATGGCAAGGAGTTTAAGAGCTAAGCTGAGAACGAAGCACCGATAAGA
ENSG00000021574_SPAST_TMM_149644.1	TGCTCTTTATTCGTTGCGTCCCACCTTGTTGGTACAGGTTCCGCTTATGGTTTAAGAGCTAAGCTGAGAACGAAGCACCGATAAGA
ENSG00000021574_SPAST_TMM_149645.2	TGCTCTTTATTCGTTGCGTCCCACCTTGTTGGAATTCTCCGGGTGGACGAGTTTAAGAGCTAAGCTGAGAACGAAGCACCGATAAGA
ENSG00000021574_SPAST_TMM_149646.3	TGCTCTTTATTCGTTGCGTCCCACCTTGTTGGCGCTTCTCCCGCGCCCTCAGTTTAAGAGCTAAGCTGAGAACGAAGCACCGATAAGA
ENSG00000021574_SPAST_TMM_149647.4	TGCTCTTTATTCGTTGCGTCCCACCTTGTTGGGCAAGGGGGCGGAGGCCTGTTTAAGAGCTAAGCTGAGAACGAAGCACCGATAAGA
ENSG00000021574_SPAST_TMM_149648.5	TGCTCTTTATTCGTTGCGTCCCACCTTGTTGGTACTCGAAGGCCTGTTTGGTTTAAGAGCTAAGCTGAGAACGAAGCACCGATAAGA
ENSG00000021574_SPAST_TMM_149649.6	TGCTCTTTATTCGTTGCGTCCCACCTTGTTGGCTGTGGAATGGTATAAGAAGTTTAAGAGCTAAGCTGAGAACGAAGCACCGATAAGA
ENSG00000021574_SPAST_TMM_149650.7	TGCTCTTTATTCGTTGCGTCCCACCTTGTTGGTTACAGTGGTTTATCCAGTTTAAGAGCTAAGCTGAGAACGAAGCACCGATAAGA
ENSG00000021574_SPAST_TMM_149651.8	TGCTCTTTATTCGTTGCGTCCCACCTTGTTGGACTAATTTGGTTATGGCCAGTTTAAGAGCTAAGCTGAGAACGAAGCACCGATAAGA
ENSG00000021574_SPAST_TMM_149652.9	TGCTCTTTATTCGTTGCGTCCCACCTTGTTGGTACTCCGAAAACAAATGTTTAAGAGCTAAGCTGAGAACGAAGCACCGATAAGA
ENSG00000021574_SPAST_TMM_149653.10	TGCTCTTTATTCGTTGCGTCCCACCTTGTTGGAATTACTAGTGTGTGTTAGTTTAAGAGCTAAGCTGAGAACGAAGCACCGATAAGA
ENSG00000021762_OSBPL5_SP_156174.1	TGCTCTTTATTCGTTGCGTCCCACCTTGTTGGTGTGTCCCCCACCGCCAGTTTAAGAGCTAAGCTGAGAACGAAGCACCGATAAGA
ENSG00000021762_OSBPL5_SP_156175.2	TGCTCTTTATTCGTTGCGTCCCACCTTGTTGGACACAGGGAGAAGCGGCGCGTTTAAGAGCTAAGCTGAGAACGAAGCACCGATAAGA
ENSG00000021762_OSBPL5_SP_156176.3	TGCTCTTTATTCGTTGCGTCCCACCTTGTTGGCGCAGAAGGAGAACTACGTTTAAGAGCTAAGCTGAGAACGAAGCACCGATAAGA
ENSG00000021762_OSBPL5_SP_156177.4	TGCTCTTTATTCGTTGCGTCCCACCTTGTTGGACCCCCGGAAGCTCACCGTTTAAGAGCTAAGCTGAGAACGAAGCACCGATAAGA
ENSG00000021762_OSBPL5_SP_156178.5	TGCTCTTTATTCGTTGCGTCCCACCTTGTTGGGGCAGCGACGGGCCGTTGTTTAAGAGCTAAGCTGAGAACGAAGCACCGATAAGA
ENSG00000021762_OSBPL5_SP_156179.6	TGCTCTTTATTCGTTGCGTCCCACCTTGTTGGAGCTCATTGTCTCCGCTGGTTTAAGAGCTAAGCTGAGAACGAAGCACCGATAAGA
ENSG00000021762_OSBPL5_SP_156180.7	TGCTCTTTATTCGTTGCGTCCCACCTTGTTGGCCATGATGACCACGCTGGTTTAAGAGCTAAGCTGAGAACGAAGCACCGATAAGA
ENSG00000021762_OSBPL5_SP_156181.8	TGCTCTTTATTCGTTGCGTCCCACCTTGTTGGCTCTAGCCTACTGAGACGTTTAAGAGCTAAGCTGAGAACGAAGCACCGATAAGA
ENSG00000021762_OSBPL5_SP_156182.9	TGCTCTTTATTCGTTGCGTCCCACCTTGTTGGAAGATCAGGTAGCTGCTGTTTAAGAGCTAAGCTGAGAACGAAGCACCGATAAGA
ENSG00000021762_OSBPL5_SP_156183.10	TGCTCTTTATTCGTTGCGTCCCACCTTGTTGGAGTACAGGCTGTGCAACGTTTAAGAGCTAAGCTGAGAACGAAGCACCGATAAGA
ENSG00000026025_VIM_ACOC_157936.1	TGCTCTTTATTCGTTGCGTCCCACCTTGTTGGGGCCGCCGAACATCCTGGTTTAAGAGCTAAGCTGAGAACGAAGCACCGATAAGA
ENSG00000026025_VIM_ACOC_157937.2	TGCTCTTTATTCGTTGCGTCCCACCTTGTTGGCTGACGTACGTCACGCAGTTTAAGAGCTAAGCTGAGAACGAAGCACCGATAAGA
ENSG00000026025_VIM_ACOC_157938.3	TGCTCTTTATTCGTTGCGTCCCACCTTGTTGGTAGCTCCGGCTGGAGCTGTTTAAGAGCTAAGCTGAGAACGAAGCACCGATAAGA
ENSG00000026025_VIM_ACOC_157939.4	TGCTCTTTATTCGTTGCGTCCCACCTTGTTGGGACGAGGACACGGACCTGGGTTTAAGAGCTAAGCTGAGAACGAAGCACCGATAAGA
ENSG00000026025_VIM_ACOC_157940.5	TGCTCTTTATTCGTTGCGTCCCACCTTGTTGGCGCGCTGCCCAGGCTGTGTTTAAGAGCTAAGCTGAGAACGAAGCACCGATAAGA
ENSG00000026025_VIM_ACOC_157941.6	TGCTCTTTATTCGTTGCGTCCCACCTTGTTGGGAGGAGATGCTTCAGAGAGGTTTAAGAGCTAAGCTGAGAACGAAGCACCGATAAGA
ENSG00000026025_VIM_ACOC_157942.7	TGCTCTTTATTCGTTGCGTCCCACCTTGTTGGGGCGTCATTGTTCCGGTGTTTAAGAGCTAAGCTGAGAACGAAGCACCGATAAGA
ENSG00000026025_VIM_ACOC_157943.8	TGCTCTTTATTCGTTGCGTCCCACCTTGTTGGTGGCATACACGCCGCCCGGTTTAAGAGCTAAGCTGAGAACGAAGCACCGATAAGA
ENSG00000026025_VIM_ACOC_157944.9	TGCTCTTTATTCGTTGCGTCCCACCTTGTTGGATTCCACTTTGCGTTCAGTTTAAGAGCTAAGCTGAGAACGAAGCACCGATAAGA
ENSG00000026025_VIM_ACOC_157945.10	TGCTCTTTATTCGTTGCGTCCCACCTTGTTGGGAAACATCCACATCGATTGTTTAAGAGCTAAGCTGAGAACGAAGCACCGATAAGA
ENSG00000026652_AGPAT4_MP_62415.1	TGCTCTTTATTCGTTGCGTCCCACCTTGTTGGAGACTTCAGCAGTCCCGCGGTTTAAGAGCTAAGCTGAGAACGAAGCACCGATAAGA
ENSG00000026652_AGPAT4_MP_62416.2	TGCTCTTTATTCGTTGCGTCCCACCTTGTTGGCTACGTCTTTATTGCCTCGTTTAAGAGCTAAGCTGAGAACGAAGCACCGATAAGA
ENSG00000026652_AGPAT4_MP_62417.3	TGCTCTTTATTCGTTGCGTCCCACCTTGTTGGCTTGTTAATGGGCCAGAGGGTTTAAGAGCTAAGCTGAGAACGAAGCACCGATAAGA
ENSG00000026652_AGPAT4_MP_62418.4	TGCTCTTTATTCGTTGCGTCCCACCTTGTTGGCGCGCCTACCTCAAGTAGTTTAAGAGCTAAGCTGAGAACGAAGCACCGATAAGA
ENSG00000026652_AGPAT4_MP_62419.5	TGCTCTTTATTCGTTGCGTCCCACCTTGTTGGCTGCTGGAGTGGTGGTCGTTTAAGAGCTAAGCTGAGAACGAAGCACCGATAAGA
ENSG00000026652_AGPAT4_MP_62420.6	TGCTCTTTATTCGTTGCGTCCCACCTTGTTGGCCCAAAGCGTTCGGACGTTTAAGAGCTAAGCTGAGAACGAAGCACCGATAAGA
ENSG00000026652_AGPAT4_MP_62421.7	TGCTCTTTATTCGTTGCGTCCCACCTTGTTGGATGACGAGTGCTCGGCCGTTTAAGAGCTAAGCTGAGAACGAAGCACCGATAAGA
ENSG00000026652_AGPAT4_MP_62422.8	TGCTCTTTATTCGTTGCGTCCCACCTTGTTGGGCCTATGTCCCAATTATGTTTAAGAGCTAAGCTGAGAACGAAGCACCGATAAGA
ENSG00000026652_AGPAT4_MP_62423.9	TGCTCTTTATTCGTTGCGTCCCACCTTGTTGGAAAGTCAATTTCAAACTTGGTTTAAGAGCTAAGCTGAGAACGAAGCACCGATAAGA
ENSG00000026652_AGPAT4_MP_62424.10	TGCTCTTTATTCGTTGCGTCCCACCTTGTTGGTGAGGGCACACGGTTCAGTTTAAGAGCTAAGCTGAGAACGAAGCACCGATAAGA
ENSG00000031698_SARS_DTKP_185503.1	TGCTCTTTATTCGTTGCGTCCCACCTTGTTGGGGACTAGTGGACCAGCGTTTAAGAGCTAAGCTGAGAACGAAGCACCGATAAGA
ENSG00000031698_SARS_DTKP_185504.2	TGCTCTTTATTCGTTGCGTCCCACCTTGTTGGATTTGTTTCGGGTGGATAAGTTTAAGAGCTAAGCTGAGAACGAAGCACCGATAAGA
ENSG00000031698_SARS_DTKP_185505.3	TGCTCTTTATTCGTTGCGTCCCACCTTGTTGGCGTCTCTCGGATGAGGGCTGTTTAAGAGCTAAGCTGAGAACGAAGCACCGATAAGA
ENSG00000031698_SARS_DTKP_185506.4	TGCTCTTTATTCGTTGCGTCCCACCTTGTTGGCTCCGCGTCACACTTCGTTTAAGAGCTAAGCTGAGAACGAAGCACCGATAAGA
ENSG00000031698_SARS_DTKP_185507.5	TGCTCTTTATTCGTTGCGTCCCACCTTGTTGGGAAGAAGTACTCTCATGGTTTAAGAGCTAAGCTGAGAACGAAGCACCGATAAGA
ENSG00000031698_SARS_DTKP_185508.6	TGCTCTTTATTCGTTGCGTCCCACCTTGTTGGAGAACCTCCGAGAGATTGTTTAAGAGCTAAGCTGAGAACGAAGCACCGATAAGA
ENSG00000031698_SARS_DTKP_185509.7	TGCTCTTTATTCGTTGCGTCCCACCTTGTTGGAAACTCAGCACATTCTCTGTTTAAGAGCTAAGCTGAGAACGAAGCACCGATAAGA
ENSG00000031698_SARS_DTKP_185510.8	TGCTCTTTATTCGTTGCGTCCCACCTTGTTGGTATGCCCTTCGCACCTTGTTTAAGAGCTAAGCTGAGAACGAAGCACCGATAAGA
ENSG00000031698_SARS_DTKP_185511.9	TGCTCTTTATTCGTTGCGTCCCACCTTGTTGGGCTTCATCAATGAGGAGTGTTTAAGAGCTAAGCTGAGAACGAAGCACCGATAAGA
ENSG00000031698_SARS_DTKP_185512.10	TGCTCTTTATTCGTTGCGTCCCACCTTGTTGGTGGACAACAAAGTAGAGGTTTAAGAGCTAAGCTGAGAACGAAGCACCGATAAGA
ENSG00000035720_STAP1_TMM_115247.1	TGCTCTTTATTCGTTGCGTCCCACCTTGTTGGTAATCTTTAACCTTTCCGTTTAAGAGCTAAGCTGAGAACGAAGCACCGATAAGA
ENSG00000035720_STAP1_TMM_115248.2	TGCTCTTTATTCGTTGCGTCCCACCTTGTTGGCTCTACCTTTGTACTTTGAGTTTAAGAGCTAAGCTGAGAACGAAGCACCGATAAGA
ENSG00000035720_STAP1_TMM_115249.3	TGCTCTTTATTCGTTGCGTCCCACCTTGTTGGTTGAATTCTGCTCAGTAGTTTAAGAGCTAAGCTGAGAACGAAGCACCGATAAGA
ENSG00000035720_STAP1_TMM_115250.4	TGCTCTTTATTCGTTGCGTCCCACCTTGTTGGGTAGGAGTGACACGTTTGTTTAAGAGCTAAGCTGAGAACGAAGCACCGATAAGA
ENSG00000035720_STAP1_TMM_115251.5	TGCTCTTTATTCGTTGCGTCCCACCTTGTTGGACAGAGCAGAGTACGTCCGGTTTAAGAGCTAAGCTGAGAACGAAGCACCGATAAGA
ENSG00000035720_STAP1_TMM_115252.6	TGCTCTTTATTCGTTGCGTCCCACCTTGTTGGTTTCTACTGTCACTACCGTTTAAGAGCTAAGCTGAGAACGAAGCACCGATAAGA
ENSG00000035720_STAP1_TMM_115253.7	TGCTCTTTATTCGTTGCGTCCCACCTTGTTGGGAACCAACTGAAGATTATGGTTTAAGAGCTAAGCTGAGAACGAAGCACCGATAAGA
ENSG00000035720_STAP1_TMM_115254.8	TGCTCTTTATTCGTTGCGTCCCACCTTGTTGGCATCTCAGTTGCCTCTTTCGTTTAAGAGCTAAGCTGAGAACGAAGCACCGATAAGA
ENSG00000035720_STAP1_TMM_115255.9	TGCTCTTTATTCGTTGCGTCCCACCTTGTTGGAAAGTGGGGAAGAATGGAGGTTTAAGAGCTAAGCTGAGAACGAAGCACCGATAAGA
ENSG00000035720_STAP1_TMM_115256.10	TGCTCTTTATTCGTTGCGTCCCACCTTGTTGGCCCCTCGCAGGATCTTCCGTTTAAGAGCTAAGCTGAGAACGAAGCACCGATAAGA
ENSG00000042286_AIFM2_ACOC_63798.1	TGCTCTTTATTCGTTGCGTCCCACCTTGTTGGCACGTGGTGATTGTGGGGTTTAAGAGCTAAGCTGAGAACGAAGCACCGATAAGA
ENSG00000042286_AIFM2_ACOC_63799.2	TGCTCTTTATTCGTTGCGTCCCACCTTGTTGGCATGAAGGGGACGTTCAGTTTAAGAGCTAAGCTGAGAACGAAGCACCGATAAGA
ENSG00000042286_AIFM2_ACOC_63800.3	TGCTCTTTATTCGTTGCGTCCCACCTTGTTGGTCCCAGGTCTCGGTGGAATGTTTAAGAGCTAAGCTGAGAACGAAGCACCGATAAGA
ENSG00000042286_AIFM2_ACOC_63801.4	TGCTCTTTATTCGTTGCGTCCCACCTTGTTGGGAGAGCAGCCACATTGTGGGTTTAAGAGCTAAGCTGAGAACGAAGCACCGATAAGA
ENSG00000042286_AIFM2_ACOC_63802.5	TGCTCTTTATTCGTTGCGTCCCACCTTGTTGGGATAGCGGCCTGCTGGCGTTTAAGAGCTAAGCTGAGAACGAAGCACCGATAAGA
ENSG00000042286_AIFM2_ACOC_63803.6	TGCTCTTTATTCGTTGCGTCCCACCTTGTTGGCGCTCACGGTTCATCGGTTTAAGAGCTAAGCTGAGAACGAAGCACCGATAAGA
ENSG00000042286_AIFM2_ACOC_63804.7	TGCTCTTTATTCGTTGCGTCCCACCTTGTTGGACTTTCAAGGACAACTTCGTTTAAGAGCTAAGCTGAGAACGAAGCACCGATAAGA
ENSG00000042286_AIFM2_ACOC_63805.8	TGCTCTTTATTCGTTGCGTCCCACCTTGTTGGAACCAGATGGTGCTGCTGCGTTTAAGAGCTAAGCTGAGAACGAAGCACCGATAAGA
ENSG00000042286_AIFM2_ACOC_63806.9	TGCTCTTTATTCGTTGCGTCCCACCTTGTTGGCCCTTCTCTCATCTTATCCGTTTAAGAGCTAAGCTGAGAACGAAGCACCGATAAGA
ENSG00000042286_AIFM2_ACOC_63807.10	TGCTCTTTATTCGTTGCGTCCCACCTTGTTGGCCTCACCATGTCCTCATGTTTAAGAGCTAAGCTGAGAACGAAGCACCGATAAGA
ENSG00000042429_MED17_GE_63138.1	TGCTCTTTATTCGTTGCGTCCCACCTTGTTGGCGGGGGCAGGTACGTCTGTTTAAGAGCTAAGCTGAGAACGAAGCACCGATAAGA
ENSG00000042429_MED17_GE_63139.2	TGCTCTTTATTCGTTGCGTCCCACCTTGTTGGGCTGAAGTCTATCCGCTGTTTAAGAGCTAAGCTGAGAACGAAGCACCGATAAGA
ENSG00000042429_MED17_GE_63140.3	TGCTCTTTATTCGTTGCGTCCCACCTTGTTGGCGCCAGATTCTGCGACAGTTTAAGAGCTAAGCTGAGAACGAAGCACCGATAAGA
ENSG00000042429_MED17_GE_63141.4	TGCTCTTTATTCGTTGCGTCCCACCTTGTTGGTCCGGGGTGCGCGCAGTGGTTTAAGAGCTAAGCTGAGAACGAAGCACCGATAAGA
ENSG00000042429_MED17_GE_63142.5	TGCTCTTTATTCGTTGCGTCCCACCTTGTTGGCGCAGACCAGGACGACGGTTTAAGAGCTAAGCTGAGAACGAAGCACCGATAAGA
ENSG00000042429_MED17_GE_63143.6	TGCTCTTTATTCGTTGCGTCCCACCTTGTTGGATGTTCTCAGTATTGTTAGTTTAAGAGCTAAGCTGAGAACGAAGCACCGATAAGA
ENSG00000042429_MED17_GE_63144.7	TGCTCTTTATTCGTTGCGTCCCACCTTGTTGGACTCTTGATCCTGTCTCTCGTTTAAGAGCTAAGCTGAGAACGAAGCACCGATAAGA
ENSG00000042429_MED17_GE_63145.8	TGCTCTTTATTCGTTGCGTCCCACCTTGTTGGATATCAATTGCAACGTCTGGTTTAAGAGCTAAGCTGAGAACGAAGCACCGATAAGA
ENSG00000042429_MED17_GE_63146.9	TGCTCTTTATTCGTTGCGTCCCACCTTGTTGGAGTCCCAAGGCCAAAGGGAGTTTAAGAGCTAAGCTGAGAACGAAGCACCGATAAGA
ENSG00000042429_MED17_GE_63147.10	TGCTCTTTATTCGTTGCGTCCCACCTTGTTGGAGAACACACATCTCTGTCAGTTTAAGAGCTAAGCTGAGAACGAAGCACCGATAAGA
ENSG00000049656_CLPTM1L_MP_16910.1	TGCTCTTTATTCGTTGCGTCCCACCTTGTTGGTGTCCCACTGGCGACCGGTTTAAGAGCTAAGCTGAGAACGAAGCACCGATAAGA
ENSG00000049656_CLPTM1L_MP_16911.2	TGCTCTTTATTCGTTGCGTCCCACCTTGTTGGTACCGATGCACATCGGCGTTTAAGAGCTAAGCTGAGAACGAAGCACCGATAAGA
ENSG00000049656_CLPTM1L_MP_16912.3	TGCTCTTTATTCGTTGCGTCCCACCTTGTTGGAAATCAACCTGCTCACCGTTTAAGAGCTAAGCTGAGAACGAAGCACCGATAAGA
ENSG00000049656_CLPTM1L_MP_16913.4	TGCTCTTTATTCGTTGCGTCCCACCTTGTTGGTCGTAGGACACGGTGAGGTTTAAGAGCTAAGCTGAGAACGAAGCACCGATAAGA
ENSG00000049656_CLPTM1L_MP_16914.5	TGCTCTTTATTCGTTGCGTCCCACCTTGTTGGGATGCAGTTGGCGTCGCGTTTAAGAGCTAAGCTGAGAACGAAGCACCGATAAGA
ENSG00000049656_CLPTM1L_MP_16915.6	TGCTCTTTATTCGTTGCGTCCCACCTTGTTGGAAGAAGCCGACGAGTGCCCGTTTAAGAGCTAAGCTGAGAACGAAGCACCGATAAGA
ENSG00000049656_CLPTM1L_MP_16916.7	TGCTCTTTATTCGTTGCGTCCCACCTTGTTGGGAACGCTGCGACAAAGAGTTTAAGAGCTAAGCTGAGAACGAAGCACCGATAAGA
ENSG00000049656_CLPTM1L_MP_16917.8	TGCTCTTTATTCGTTGCGTCCCACCTTGTTGGCGCCAGGAAGTATAAGTGTTTAAGAGCTAAGCTGAGAACGAAGCACCGATAAGA
ENSG00000049656_CLPTM1L_MP_16918.9	TGCTCTTTATTCGTTGCGTCCCACCTTGTTGGGGCGTGTTCGTGGTCTACGGTTTAAGAGCTAAGCTGAGAACGAAGCACCGATAAGA
ENSG00000049656_CLPTM1L_MP_16919.10	TGCTCTTTATTCGTTGCGTCCCACCTTGTTGGCTCCTTCACCAGCTTGGGTTTAAGAGCTAAGCTGAGAACGAAGCACCGATAAGA
ENSG00000050438_SLC4A8_MP_76853.1	TGCTCTTTATTCGTTGCGTCCCACCTTGTTGGCACCGGAGACGAGGGCGGTTTAAGAGCTAAGCTGAGAACGAAGCACCGATAAGA
ENSG00000050438_SLC4A8_MP_76854.2	TGCTCTTTATTCGTTGCGTCCCACCTTGTTGGAACTGAACACGCTGAGAGTTTAAGAGCTAAGCTGAGAACGAAGCACCGATAAGA
ENSG00000050438_SLC4A8_MP_76855.3	TGCTCTTTATTCGTTGCGTCCCACCTTGTTGGATGGCTCTGCCGGCCAAGGTTTAAGAGCTAAGCTGAGAACGAAGCACCGATAAGA
ENSG00000050438_SLC4A8_MP_76856.4	TGCTCTTTATTCGTTGCGTCCCACCTTGTTGGGATGAGATCTGTATGAAAGGTTTAAGAGCTAAGCTGAGAACGAAGCACCGATAAGA
ENSG00000050438_SLC4A8_MP_76857.5	TGCTCTTTATTCGTTGCGTCCCACCTTGTTGGCATGAGGGTTAAAGTGCGTTTAAGAGCTAAGCTGAGAACGAAGCACCGATAAGA
ENSG00000050438_SLC4A8_MP_76858.6	TGCTCTTTATTCGTTGCGTCCCACCTTGTTGGCTCTGTAAACAGCTCATGGTTTAAGAGCTAAGCTGAGAACGAAGCACCGATAAGA
ENSG00000050438_SLC4A8_MP_76859.7	TGCTCTTTATTCGTTGCGTCCCACCTTGTTGGGCAGCTCCTTAGCTCAAACGTTTAAGAGCTAAGCTGAGAACGAAGCACCGATAAGA
ENSG00000050438_SLC4A8_MP_76860.8	TGCTCTTTATTCGTTGCGTCCCACCTTGTTGGAAAGGGTTGCCACATAGTTTAAGAGCTAAGCTGAGAACGAAGCACCGATAAGA
ENSG00000050438_SLC4A8_MP_76861.9	TGCTCTTTATTCGTTGCGTCCCACCTTGTTGGCTATTTGCATGCATATCCGTTTAAGAGCTAAGCTGAGAACGAAGCACCGATAAGA
ENSG00000050438_SLC4A8_MP_76862.10	TGCTCTTTATTCGTTGCGTCCCACCTTGTTGGTTCTTGCTGATCCAGGATCGTTTAAGAGCTAAGCTGAGAACGAAGCACCGATAAGA
ENSG00000054116_TRAPPC3_DTKP_149565.1	TGCTCTTTATTCGTTGCGTCCCACCTTGTTGGGGCTTTAACATTGGAGTCGTTTAAGAGCTAAGCTGAGAACGAAGCACCGATAAGA
ENSG00000054116_TRAPPC3_DTKP_149566.2	TGCTCTTTATTCGTTGCGTCCCACCTTGTTGGCAGTTTCCCGAAAGTCAGTTTAAGAGCTAAGCTGAGAACGAAGCACCGATAAGA
ENSG00000054116_TRAPPC3_DTKP_149567.3	TGCTCTTTATTCGTTGCGTCCCACCTTGTTGGTCGAGGCAGGCGAACCGGTTTAAGAGCTAAGCTGAGAACGAAGCACCGATAAGA
ENSG00000054116_TRAPPC3_DTKP_149568.4	TGCTCTTTATTCGTTGCGTCCCACCTTGTTGGTGGCGTTCAAGATGTACTTGTTTAAGAGCTAAGCTGAGAACGAAGCACCGATAAGA
ENSG00000054116_TRAPPC3_DTKP_149569.5	TGCTCTTTATTCGTTGCGTCCCACCTTGTTGGGGTGACCAGGGCACCATGTTTAAGAGCTAAGCTGAGAACGAAGCACCGATAAGA
ENSG00000054116_TRAPPC3_DTKP_149570.6	TGCTCTTTATTCGTTGCGTCCCACCTTGTTGGGGCTCCAATTAGTAATGCTGTTTAAGAGCTAAGCTGAGAACGAAGCACCGATAAGA
ENSG00000054116_TRAPPC3_DTKP_149571.7	TGCTCTTTATTCGTTGCGTCCCACCTTGTTGGTTCCACAAAGTCCACCAAGGTTTAAGAGCTAAGCTGAGAACGAAGCACCGATAAGA
ENSG00000054116_TRAPPC3_DTKP_149572.8	TGCTCTTTATTCGTTGCGTCCCACCTTGTTGGAAGATGTGAATAAACAGCGTTTAAGAGCTAAGCTGAGAACGAAGCACCGATAAGA
ENSG00000054116_TRAPPC3_DTKP_149573.9	TGCTCTTTATTCGTTGCGTCCCACCTTGTTGGGAATAAATAAGGGATGAGGTTTAAGAGCTAAGCTGAGAACGAAGCACCGATAAGA
ENSG00000054116_TRAPPC3_DTKP_149574.10	TGCTCTTTATTCGTTGCGTCCCACCTTGTTGGGGGTGTTGCGGGGAGCTTGTTTAAGAGCTAAGCTGAGAACGAAGCACCGATAAGA
ENSG00000055044_NOP58_SP_97852.1	TGCTCTTTATTCGTTGCGTCCCACCTTGTTGGTGCTGTTTGAAACGTCTGTGTTTAAGAGCTAAGCTGAGAACGAAGCACCGATAAGA
ENSG00000055044_NOP58_SP_97853.2	TGCTCTTTATTCGTTGCGTCCCACCTTGTTGGGCAGCTATGTGTCTTGGATGTTTAAGAGCTAAGCTGAGAACGAAGCACCGATAAGA
ENSG00000055044_NOP58_SP_97854.3	TGCTCTTTATTCGTTGCGTCCCACCTTGTTGGCGATGTAGAGAATGGTAGTTTAAGAGCTAAGCTGAGAACGAAGCACCGATAAGA
ENSG00000055044_NOP58_SP_97855.4	TGCTCTTTATTCGTTGCGTCCCACCTTGTTGGTAGACACAATGATTGTTCGTTTAAGAGCTAAGCTGAGAACGAAGCACCGATAAGA
ENSG00000055044_NOP58_SP_97856.5	TGCTCTTTATTCGTTGCGTCCCACCTTGTTGGCTACTGCCAGCGGTTCAGTTTAAGAGCTAAGCTGAGAACGAAGCACCGATAAGA
ENSG00000055044_NOP58_SP_97857.6	TGCTCTTTATTCGTTGCGTCCCACCTTGTTGGGCAGCAACTCAGAAAGCTGTTTAAGAGCTAAGCTGAGAACGAAGCACCGATAAGA
ENSG00000055044_NOP58_SP_97858.7	TGCTCTTTATTCGTTGCGTCCCACCTTGTTGGTTCATTAACAACAGGACTAGTTTAAGAGCTAAGCTGAGAACGAAGCACCGATAAGA
ENSG00000055044_NOP58_SP_97859.8	TGCTCTTTATTCGTTGCGTCCCACCTTGTTGGGGGAATTAGTTGGAGCAGTTTAAGAGCTAAGCTGAGAACGAAGCACCGATAAGA
ENSG00000055044_NOP58_SP_97860.9	TGCTCTTTATTCGTTGCGTCCCACCTTGTTGGTAGATATTCATAGAGCTGTTTAAGAGCTAAGCTGAGAACGAAGCACCGATAAGA
ENSG00000055044_NOP58_SP_97861.10	TGCTCTTTATTCGTTGCGTCCCACCTTGTTGGAGATATCAATGGGAACAGGTTTAAGAGCTAAGCTGAGAACGAAGCACCGATAAGA
ENSG00000057252_SOAT1_DTKP_14022.1	TGCTCTTTATTCGTTGCGTCCCACCTTGTTGGCATCATTAGATAATGGTGTTTAAGAGCTAAGCTGAGAACGAAGCACCGATAAGA
ENSG00000057252_SOAT1_DTKP_14023.2	TGCTCTTTATTCGTTGCGTCCCACCTTGTTGGAGAGCACCTCCAGAACAGTTTAAGAGCTAAGCTGAGAACGAAGCACCGATAAGA
ENSG00000057252_SOAT1_DTKP_14024.3	TGCTCTTTATTCGTTGCGTCCCACCTTGTTGGTTTCAACATTGGGCCACGTTTAAGAGCTAAGCTGAGAACGAAGCACCGATAAGA
ENSG00000057252_SOAT1_DTKP_14025.4	TGCTCTTTATTCGTTGCGTCCCACCTTGTTGGTGATATATTGTTCTGATGGTTTAAGAGCTAAGCTGAGAACGAAGCACCGATAAGA
ENSG00000057252_SOAT1_DTKP_14026.5	TGCTCTTTATTCGTTGCGTCCCACCTTGTTGGATCCGTTCTCTCTTCCAGTTTAAGAGCTAAGCTGAGAACGAAGCACCGATAAGA
ENSG00000057252_SOAT1_DTKP_14027.6	TGCTCTTTATTCGTTGCGTCCCACCTTGTTGGTAGTAGATTACATTGATGAGTTTAAGAGCTAAGCTGAGAACGAAGCACCGATAAGA
ENSG00000057252_SOAT1_DTKP_14028.7	TGCTCTTTATTCGTTGCGTCCCACCTTGTTGGCTGAATTTAGTACCCGGTTTAAGAGCTAAGCTGAGAACGAAGCACCGATAAGA
ENSG00000057252_SOAT1_DTKP_14029.8	TGCTCTTTATTCGTTGCGTCCCACCTTGTTGGCAAATTTCCTACCGTTGTTGTTTAAGAGCTAAGCTGAGAACGAAGCACCGATAAGA
ENSG00000057252_SOAT1_DTKP_14030.9	TGCTCTTTATTCGTTGCGTCCCACCTTGTTGGGGAACTGAAAATGTAGACGTTTAAGAGCTAAGCTGAGAACGAAGCACCGATAAGA
ENSG00000057252_SOAT1_DTKP_14031.10	TGCTCTTTATTCGTTGCGTCCCACCTTGTTGGCTGTCACGGTAGATAAGTTTAAGAGCTAAGCTGAGAACGAAGCACCGATAAGA
ENSG00000058091_CDK14_DTKP_172148.1	TGCTCTTTATTCGTTGCGTCCCACCTTGTTGGTCTACACGGAACTGCCAGTTTAAGAGCTAAGCTGAGAACGAAGCACCGATAAGA
ENSG00000058091_CDK14_DTKP_172149.2	TGCTCTTTATTCGTTGCGTCCCACCTTGTTGGGAGTGCCGCCTAACTTTGTTTAAGAGCTAAGCTGAGAACGAAGCACCGATAAGA
ENSG00000058091_CDK14_DTKP_172150.3	TGCTCTTTATTCGTTGCGTCCCACCTTGTTGGATTAGCTGGTTTCTCAAATGTTTAAGAGCTAAGCTGAGAACGAAGCACCGATAAGA
ENSG00000058091_CDK14_DTKP_172151.4	TGCTCTTTATTCGTTGCGTCCCACCTTGTTGGCAGCCGGCCGAGAAGATGTTTAAGAGCTAAGCTGAGAACGAAGCACCGATAAGA
ENSG00000058091_CDK14_DTKP_172152.5	TGCTCTTTATTCGTTGCGTCCCACCTTGTTGGGTTACTCTGCCTTCGTGTTTAAGAGCTAAGCTGAGAACGAAGCACCGATAAGA
ENSG00000058091_CDK14_DTKP_172153.6	TGCTCTTTATTCGTTGCGTCCCACCTTGTTGGGGAAGTTGGTAGCTCTGAGTTTAAGAGCTAAGCTGAGAACGAAGCACCGATAAGA
ENSG00000058091_CDK14_DTKP_172154.7	TGCTCTTTATTCGTTGCGTCCCACCTTGTTGGGACACCTTTCACAGCTATCGTTTAAGAGCTAAGCTGAGAACGAAGCACCGATAAGA
ENSG00000058091_CDK14_DTKP_172155.8	TGCTCTTTATTCGTTGCGTCCCACCTTGTTGGAAGTTGCGGAGAACTTTGTGTTTAAGAGCTAAGCTGAGAACGAAGCACCGATAAGA
ENSG00000058091_CDK14_DTKP_172156.9	TGCTCTTTATTCGTTGCGTCCCACCTTGTTGGCTGGAAAAACTAGGGGAGTTTAAGAGCTAAGCTGAGAACGAAGCACCGATAAGA
ENSG00000058091_CDK14_DTKP_172157.10	TGCTCTTTATTCGTTGCGTCCCACCTTGTTGGTGTCAGCGTCTCCTTGGTAGTTTAAGAGCTAAGCTGAGAACGAAGCACCGATAAGA
ENSG00000058866_DGKG_DTKP_85869.1	TGCTCTTTATTCGTTGCGTCCCACCTTGTTGGACTGAATTTAATGAGGGGTTTAAGAGCTAAGCTGAGAACGAAGCACCGATAAGA
ENSG00000058866_DGKG_DTKP_85870.2	TGCTCTTTATTCGTTGCGTCCCACCTTGTTGGGTCAAATTCTTCTGGAGTGGTTTAAGAGCTAAGCTGAGAACGAAGCACCGATAAGA
ENSG00000058866_DGKG_DTKP_85871.3	TGCTCTTTATTCGTTGCGTCCCACCTTGTTGGCTGTTCATGAGGGCGTACCGTTTAAGAGCTAAGCTGAGAACGAAGCACCGATAAGA
ENSG00000058866_DGKG_DTKP_85872.4	TGCTCTTTATTCGTTGCGTCCCACCTTGTTGGGGATCCCACTCCAGGTACTGTTTAAGAGCTAAGCTGAGAACGAAGCACCGATAAGA
ENSG00000058866_DGKG_DTKP_85873.5	TGCTCTTTATTCGTTGCGTCCCACCTTGTTGGTGGTCAGAGGTCTCGTGTCGTTTAAGAGCTAAGCTGAGAACGAAGCACCGATAAGA
ENSG00000058866_DGKG_DTKP_85874.6	TGCTCTTTATTCGTTGCGTCCCACCTTGTTGGGCACAGGCCTCGTCTGCTTGTTTAAGAGCTAAGCTGAGAACGAAGCACCGATAAGA
ENSG00000058866_DGKG_DTKP_85875.7	TGCTCTTTATTCGTTGCGTCCCACCTTGTTGGGACGCCCATGAGCATGATAGTTTAAGAGCTAAGCTGAGAACGAAGCACCGATAAGA
ENSG00000058866_DGKG_DTKP_85876.8	TGCTCTTTATTCGTTGCGTCCCACCTTGTTGGAGTCATCCATCCCCAGGGTTTAAGAGCTAAGCTGAGAACGAAGCACCGATAAGA
ENSG00000058866_DGKG_DTKP_85877.9	TGCTCTTTATTCGTTGCGTCCCACCTTGTTGGAGGGACGGGGGGTTCCAGGGTTTAAGAGCTAAGCTGAGAACGAAGCACCGATAAGA
ENSG00000058866_DGKG_DTKP_85878.10	TGCTCTTTATTCGTTGCGTCCCACCTTGTTGGGTAGCACACAACATCCTTCGTTTAAGAGCTAAGCTGAGAACGAAGCACCGATAAGA
ENSG00000060069_CTDP1_DTKP_179645.1	TGCTCTTTATTCGTTGCGTCCCACCTTGTTGGCACCGAAACCGGAAGCGTTTAAGAGCTAAGCTGAGAACGAAGCACCGATAAGA
ENSG00000060069_CTDP1_DTKP_179646.2	TGCTCTTTATTCGTTGCGTCCCACCTTGTTGGAGTAAGAACGGGAAGCAGCGTTTAAGAGCTAAGCTGAGAACGAAGCACCGATAAGA
ENSG00000060069_CTDP1_DTKP_179647.3	TGCTCTTTATTCGTTGCGTCCCACCTTGTTGGACACGGTCGCCGTGGACAGGTTTAAGAGCTAAGCTGAGAACGAAGCACCGATAAGA
ENSG00000060069_CTDP1_DTKP_179648.4	TGCTCTTTATTCGTTGCGTCCCACCTTGTTGGCACAGCGTGCCGGAGTTGAGTTTAAGAGCTAAGCTGAGAACGAAGCACCGATAAGA
ENSG00000060069_CTDP1_DTKP_179649.5	TGCTCTTTATTCGTTGCGTCCCACCTTGTTGGGTTGTGTGAATCAACGTCGTTTAAGAGCTAAGCTGAGAACGAAGCACCGATAAGA
ENSG00000060069_CTDP1_DTKP_179650.6	TGCTCTTTATTCGTTGCGTCCCACCTTGTTGGCCGGAACGCAGGCTGAGGTGTTTAAGAGCTAAGCTGAGAACGAAGCACCGATAAGA
ENSG00000060069_CTDP1_DTKP_179651.7	TGCTCTTTATTCGTTGCGTCCCACCTTGTTGGCGGTTCTGGTGAGGTTGGAGTTTAAGAGCTAAGCTGAGAACGAAGCACCGATAAGA
ENSG00000060069_CTDP1_DTKP_179652.8	TGCTCTTTATTCGTTGCGTCCCACCTTGTTGGCACCGAGCCGATGCGCAGTTTAAGAGCTAAGCTGAGAACGAAGCACCGATAAGA
ENSG00000060069_CTDP1_DTKP_179653.9	TGCTCTTTATTCGTTGCGTCCCACCTTGTTGGTCCCGTGTAGCCTCCGGGTTTAAGAGCTAAGCTGAGAACGAAGCACCGATAAGA
ENSG00000060069_CTDP1_DTKP_179654.10	TGCTCTTTATTCGTTGCGTCCCACCTTGTTGGATGATCGAGAAGATGTCGTTTAAGAGCTAAGCTGAGAACGAAGCACCGATAAGA
ENSG00000060762_MPC1_TMM_172395.1	TGCTCTTTATTCGTTGCGTCCCACCTTGTTGGTCCGAAGCAAGGATTTCGTTTAAGAGCTAAGCTGAGAACGAAGCACCGATAAGA
ENSG00000060762_MPC1_TMM_172396.2	TGCTCTTTATTCGTTGCGTCCCACCTTGTTGGGGCGCGTTGGTGCGGAAAGGTTTAAGAGCTAAGCTGAGAACGAAGCACCGATAAGA
ENSG00000060762_MPC1_TMM_172397.3	TGCTCTTTATTCGTTGCGTCCCACCTTGTTGGGGGCCCAGTAGCCAACTGTTTAAGAGCTAAGCTGAGAACGAAGCACCGATAAGA
ENSG00000060762_MPC1_TMM_172398.4	TGCTCTTTATTCGTTGCGTCCCACCTTGTTGGTCTCCAGAGATTATCAGTGTTTAAGAGCTAAGCTGAGAACGAAGCACCGATAAGA
ENSG00000060762_MPC1_TMM_172399.5	TGCTCTTTATTCGTTGCGTCCCACCTTGTTGGCCTACAAGGTACAGCCTGTTTAAGAGCTAAGCTGAGAACGAAGCACCGATAAGA
ENSG00000060762_MPC1_TMM_172400.6	TGCTCTTTATTCGTTGCGTCCCACCTTGTTGGTCAAAGAATAGCAACAGAGTTTAAGAGCTAAGCTGAGAACGAAGCACCGATAAGA
ENSG00000060762_MPC1_TMM_172401.7	TGCTCTTTATTCGTTGCGTCCCACCTTGTTGGGGCTACTTCATTTGTTGCGGTTTAAGAGCTAAGCTGAGAACGAAGCACCGATAAGA
ENSG00000060762_MPC1_TMM_172402.8	TGCTCTTTATTCGTTGCGTCCCACCTTGTTGGCGTTGGTGCGGAAAGCGGGTTTAAGAGCTAAGCTGAGAACGAAGCACCGATAAGA
ENSG00000060762_MPC1_TMM_172403.9	TGCTCTTTATTCGTTGCGTCCCACCTTGTTGGGCGGACTATGTCCGAAGCAGTTTAAGAGCTAAGCTGAGAACGAAGCACCGATAAGA
ENSG00000060762_MPC1_TMM_172404.10	TGCTCTTTATTCGTTGCGTCCCACCTTGTTGGTCCGAAGCAAGGATTTCCGTTTAAGAGCTAAGCTGAGAACGAAGCACCGATAAGA
ENSG00000060971_ACAA1_SP_47359.1	TGCTCTTTATTCGTTGCGTCCCACCTTGTTGGAGGGGTCCGGCCGATTCGTTTAAGAGCTAAGCTGAGAACGAAGCACCGATAAGA
ENSG00000060971_ACAA1_SP_47360.2	TGCTCTTTATTCGTTGCGTCCCACCTTGTTGGGCCGCGCCTTGCCTGAGGTTTAAGAGCTAAGCTGAGAACGAAGCACCGATAAGA
ENSG00000060971_ACAA1_SP_47361.3	TGCTCTTTATTCGTTGCGTCCCACCTTGTTGGTGCACCACCACCACGTCCGGTTTAAGAGCTAAGCTGAGAACGAAGCACCGATAAGA
ENSG00000060971_ACAA1_SP_47362.4	TGCTCTTTATTCGTTGCGTCCCACCTTGTTGGCACGGCCATCTGCCGGGCGTTTAAGAGCTAAGCTGAGAACGAAGCACCGATAAGA
ENSG00000060971_ACAA1_SP_47363.5	TGCTCTTTATTCGTTGCGTCCCACCTTGTTGGATGTCCCCCAGCTGTTCGTTTAAGAGCTAAGCTGAGAACGAAGCACCGATAAGA
ENSG00000060971_ACAA1_SP_47364.6	TGCTCTTTATTCGTTGCGTCCCACCTTGTTGGCCGAGAGAAGCTCGTCGGGTTTAAGAGCTAAGCTGAGAACGAAGCACCGATAAGA
ENSG00000060971_ACAA1_SP_47365.7	TGCTCTTTATTCGTTGCGTCCCACCTTGTTGGAGCGGTTTGGCATTTCAGTTTAAGAGCTAAGCTGAGAACGAAGCACCGATAAGA
ENSG00000060971_ACAA1_SP_47366.8	TGCTCTTTATTCGTTGCGTCCCACCTTGTTGGCCTGGGGCCGGGGCAATCAGTTTAAGAGCTAAGCTGAGAACGAAGCACCGATAAGA
ENSG00000060971_ACAA1_SP_47367.9	TGCTCTTTATTCGTTGCGTCCCACCTTGTTGGAGATTGCCTGATTCCTAGTTTAAGAGCTAAGCTGAGAACGAAGCACCGATAAGA
ENSG00000060971_ACAA1_SP_47368.10	TGCTCTTTATTCGTTGCGTCCCACCTTGTTGGGCTGACAGAGGGAACCCGTTTAAGAGCTAAGCTGAGAACGAAGCACCGATAAGA
ENSG00000061676_NCKAP1_SP_9809.1	TGCTCTTTATTCGTTGCGTCCCACCTTGTTGGCTCACCATCCTCAACGACGTTTAAGAGCTAAGCTGAGAACGAAGCACCGATAAGA
ENSG00000061676_NCKAP1_SP_9810.2	TGCTCTTTATTCGTTGCGTCCCACCTTGTTGGCAGCCCAGTCAGCAGAAGCGTTTAAGAGCTAAGCTGAGAACGAAGCACCGATAAGA
ENSG00000061676_NCKAP1_SP_9811.3	TGCTCTTTATTCGTTGCGTCCCACCTTGTTGGTACTAGGTGCACTGATGGTTTAAGAGCTAAGCTGAGAACGAAGCACCGATAAGA
ENSG00000061676_NCKAP1_SP_9812.4	TGCTCTTTATTCGTTGCGTCCCACCTTGTTGGCTACAGCACTGAACCTTGTTTAAGAGCTAAGCTGAGAACGAAGCACCGATAAGA
ENSG00000061676_NCKAP1_SP_9813.5	TGCTCTTTATTCGTTGCGTCCCACCTTGTTGGTTGCGGGTTTCTACAGCAGTTTAAGAGCTAAGCTGAGAACGAAGCACCGATAAGA
ENSG00000061676_NCKAP1_SP_9814.6	TGCTCTTTATTCGTTGCGTCCCACCTTGTTGGAATTTCACAGCAGATTCCGTTTAAGAGCTAAGCTGAGAACGAAGCACCGATAAGA
ENSG00000061676_NCKAP1_SP_9815.7	TGCTCTTTATTCGTTGCGTCCCACCTTGTTGGTCTCGAATTGAAGAAAGGAGTTTAAGAGCTAAGCTGAGAACGAAGCACCGATAAGA
ENSG00000061676_NCKAP1_SP_9816.8	TGCTCTTTATTCGTTGCGTCCCACCTTGTTGGTCGTCTGCACTCTTCTTGTTTAAGAGCTAAGCTGAGAACGAAGCACCGATAAGA
ENSG00000061676_NCKAP1_SP_9817.9	TGCTCTTTATTCGTTGCGTCCCACCTTGTTGGACAGAGAATACCCACGCCTGTTTAAGAGCTAAGCTGAGAACGAAGCACCGATAAGA
ENSG00000061676_NCKAP1_SP_9818.10	TGCTCTTTATTCGTTGCGTCCCACCTTGTTGGGAATCTTTCAGCTGACCAGGTTTAAGAGCTAAGCTGAGAACGAAGCACCGATAAGA
ENSG00000062282_DGAT2_TMM_183837.1	TGCTCTTTATTCGTTGCGTCCCACCTTGTTGGTGCTCTACTTCACTTGGCGTTTAAGAGCTAAGCTGAGAACGAAGCACCGATAAGA
ENSG00000062282_DGAT2_TMM_183838.2	TGCTCTTTATTCGTTGCGTCCCACCTTGTTGGGTCACAGTGGGTCCGAAACGTTTAAGAGCTAAGCTGAGAACGAAGCACCGATAAGA
ENSG00000062282_DGAT2_TMM_183839.3	TGCTCTTTATTCGTTGCGTCCCACCTTGTTGGGCCCATGATACCATGGGTTTAAGAGCTAAGCTGAGAACGAAGCACCGATAAGA
ENSG00000062282_DGAT2_TMM_183840.4	TGCTCTTTATTCGTTGCGTCCCACCTTGTTGGGTAAGGCCGTATGCCTGTTTAAGAGCTAAGCTGAGAACGAAGCACCGATAAGA
ENSG00000062282_DGAT2_TMM_183841.5	TGCTCTTTATTCGTTGCGTCCCACCTTGTTGGGTCCTCCGTGAGAGCGCGTTTAAGAGCTAAGCTGAGAACGAAGCACCGATAAGA
ENSG00000062282_DGAT2_TMM_183842.6	TGCTCTTTATTCGTTGCGTCCCACCTTGTTGGTATCCAAAGATATAGTTCCGTTTAAGAGCTAAGCTGAGAACGAAGCACCGATAAGA
ENSG00000062282_DGAT2_TMM_183843.7	TGCTCTTTATTCGTTGCGTCCCACCTTGTTGGGAGTAGGCGGCTATGAGTTTAAGAGCTAAGCTGAGAACGAAGCACCGATAAGA
ENSG00000062282_DGAT2_TMM_183844.8	TGCTCTTTATTCGTTGCGTCCCACCTTGTTGGCGTCAGGCCGAGGCTGACGTTTAAGAGCTAAGCTGAGAACGAAGCACCGATAAGA
ENSG00000062282_DGAT2_TMM_183845.9	TGCTCTTTATTCGTTGCGTCCCACCTTGTTGGTACATGAGGATGGCACTGCGTTTAAGAGCTAAGCTGAGAACGAAGCACCGATAAGA
ENSG00000062282_DGAT2_TMM_183846.10	TGCTCTTTATTCGTTGCGTCCCACCTTGTTGGGCTCAATAGGTCCAAGGGTTTAAGAGCTAAGCTGAGAACGAAGCACCGATAAGA
ENSG00000062650_WAPAL_U1_129505.1	TGCTCTTTATTCGTTGCGTCCCACCTTGTTGGATCTAATGATTCGACTTTGTTTAAGAGCTAAGCTGAGAACGAAGCACCGATAAGA
ENSG00000062650_WAPAL_U1_129506.2	TGCTCTTTATTCGTTGCGTCCCACCTTGTTGGTACAGTTTCACAGAGCCTTGTTTAAGAGCTAAGCTGAGAACGAAGCACCGATAAGA
ENSG00000062650_WAPAL_U1_129507.3	TGCTCTTTATTCGTTGCGTCCCACCTTGTTGGATCCAGACCACCCAAAAGCGTTTAAGAGCTAAGCTGAGAACGAAGCACCGATAAGA
ENSG00000062650_WAPAL_U1_129508.4	TGCTCTTTATTCGTTGCGTCCCACCTTGTTGGCAGTACAACCGTGCTGGTTTAAGAGCTAAGCTGAGAACGAAGCACCGATAAGA
ENSG00000062650_WAPAL_U1_129509.5	TGCTCTTTATTCGTTGCGTCCCACCTTGTTGGAAACTGGTAGCCTCACTATGTTTAAGAGCTAAGCTGAGAACGAAGCACCGATAAGA
ENSG00000062650_WAPAL_U1_129510.6	TGCTCTTTATTCGTTGCGTCCCACCTTGTTGGCATGAGGGCCATCATCGGTTTAAGAGCTAAGCTGAGAACGAAGCACCGATAAGA
ENSG00000062650_WAPAL_U1_129511.7	TGCTCTTTATTCGTTGCGTCCCACCTTGTTGGGATCATTTAAGTAGAGATGGTTTAAGAGCTAAGCTGAGAACGAAGCACCGATAAGA
ENSG00000062650_WAPAL_U1_129512.8	TGCTCTTTATTCGTTGCGTCCCACCTTGTTGGAATGTAACTAACCATGTGTTTAAGAGCTAAGCTGAGAACGAAGCACCGATAAGA
ENSG00000062650_WAPAL_U1_129513.9	TGCTCTTTATTCGTTGCGTCCCACCTTGTTGGCTGATGAAACAATAAGTTGTTTAAGAGCTAAGCTGAGAACGAAGCACCGATAAGA
ENSG00000062650_WAPAL_U1_129514.10	TGCTCTTTATTCGTTGCGTCCCACCTTGTTGGTGGGGCAGCACCAAAACGTTTAAGAGCTAAGCTGAGAACGAAGCACCGATAAGA
ENSG00000063177_RPL18_TMM_203111.1	TGCTCTTTATTCGTTGCGTCCCACCTTGTTGGAATGTGGAGTTGGTTCTTCGTTTAAGAGCTAAGCTGAGAACGAAGCACCGATAAGA
ENSG00000063177_RPL18_TMM_203112.2	TGCTCTTTATTCGTTGCGTCCCACCTTGTTGGTGGACATCCGCCATAACAGTTTAAGAGCTAAGCTGAGAACGAAGCACCGATAAGA
ENSG00000063177_RPL18_TMM_203113.3	TGCTCTTTATTCGTTGCGTCCCACCTTGTTGGGCCGCCTCTGTCCCTTTCCGTTTAAGAGCTAAGCTGAGAACGAAGCACCGATAAGA
ENSG00000063177_RPL18_TMM_203114.4	TGCTCTTTATTCGTTGCGTCCCACCTTGTTGGGGAAAACAAGACGGCCGGTTTAAGAGCTAAGCTGAGAACGAAGCACCGATAAGA
ENSG00000063177_RPL18_TMM_203115.5	TGCTCTTTATTCGTTGCGTCCCACCTTGTTGGGACCATAACTGATGATGTGGTTTAAGAGCTAAGCTGAGAACGAAGCACCGATAAGA
ENSG00000063177_RPL18_TMM_203116.6	TGCTCTTTATTCGTTGCGTCCCACCTTGTTGGGCCCTGGACTCCCCTAAGTTTAAGAGCTAAGCTGAGAACGAAGCACCGATAAGA
ENSG00000063177_RPL18_TMM_203117.7	TGCTCTTTATTCGTTGCGTCCCACCTTGTTGGCCCCCTGCCCTGAGGATGGTTTAAGAGCTAAGCTGAGAACGAAGCACCGATAAGA
ENSG00000063177_RPL18_TMM_203118.8	TGCTCTTTATTCGTTGCGTCCCACCTTGTTGGTGCACTGCGCGTGACCAGCGTTTAAGAGCTAAGCTGAGAACGAAGCACCGATAAGA
ENSG00000063177_RPL18_TMM_203119.9	TGCTCTTTATTCGTTGCGTCCCACCTTGTTGGAGCGTGCCAGAGGCCGAGTTTAAGAGCTAAGCTGAGAACGAAGCACCGATAAGA
ENSG00000063177_RPL18_TMM_203120.10	TGCTCTTTATTCGTTGCGTCCCACCTTGTTGGTGGCTGTGCGGGGTTCCTGGTTTAAGAGCTAAGCTGAGAACGAAGCACCGATAAGA
ENSG00000064313_TAF2_ACOC_177664.1	TGCTCTTTATTCGTTGCGTCCCACCTTGTTGGAGCCCGCCAGAATGAACGTTTAAGAGCTAAGCTGAGAACGAAGCACCGATAAGA
ENSG00000064313_TAF2_ACOC_177665.2	TGCTCTTTATTCGTTGCGTCCCACCTTGTTGGTCTTAAAACAGGAGTATGTTTAAGAGCTAAGCTGAGAACGAAGCACCGATAAGA
ENSG00000064313_TAF2_ACOC_177666.3	TGCTCTTTATTCGTTGCGTCCCACCTTGTTGGGCTATATCTATGGACTTGTTTAAGAGCTAAGCTGAGAACGAAGCACCGATAAGA
ENSG00000064313_TAF2_ACOC_177667.4	TGCTCTTTATTCGTTGCGTCCCACCTTGTTGGATGTGGTATGTTTCAGCAAGTTTAAGAGCTAAGCTGAGAACGAAGCACCGATAAGA
ENSG00000064313_TAF2_ACOC_177668.5	TGCTCTTTATTCGTTGCGTCCCACCTTGTTGGTGTTTCCATAGCTCTGAGTTTAAGAGCTAAGCTGAGAACGAAGCACCGATAAGA
ENSG00000064313_TAF2_ACOC_177669.6	TGCTCTTTATTCGTTGCGTCCCACCTTGTTGGTGTATACTCATGATATGGTTTAAGAGCTAAGCTGAGAACGAAGCACCGATAAGA
ENSG00000064313_TAF2_ACOC_177670.7	TGCTCTTTATTCGTTGCGTCCCACCTTGTTGGATGAGGCTTATGTTGAAGGTTTAAGAGCTAAGCTGAGAACGAAGCACCGATAAGA
ENSG00000064313_TAF2_ACOC_177671.8	TGCTCTTTATTCGTTGCGTCCCACCTTGTTGGTTGATGCAGACGACCTGATGTTTAAGAGCTAAGCTGAGAACGAAGCACCGATAAGA
ENSG00000064313_TAF2_ACOC_177672.9	TGCTCTTTATTCGTTGCGTCCCACCTTGTTGGTGTAGAATATACCGAGTAGTTTAAGAGCTAAGCTGAGAACGAAGCACCGATAAGA
ENSG00000064313_TAF2_ACOC_177673.10	TGCTCTTTATTCGTTGCGTCCCACCTTGTTGGTATTTCAAATGGTCCAAGTTTAAGAGCTAAGCTGAGAACGAAGCACCGATAAGA
ENSG00000064763_FAR2_TMM_21274.1	TGCTCTTTATTCGTTGCGTCCCACCTTGTTGGTAAATGACTTTCAGGTCGTTTAAGAGCTAAGCTGAGAACGAAGCACCGATAAGA
ENSG00000064763_FAR2_TMM_21275.2	TGCTCTTTATTCGTTGCGTCCCACCTTGTTGGTCCATTCTCATCACGGGTTTAAGAGCTAAGCTGAGAACGAAGCACCGATAAGA
ENSG00000064763_FAR2_TMM_21276.3	TGCTCTTTATTCGTTGCGTCCCACCTTGTTGGCCATAGAAAGCTGCAATTGGTTTAAGAGCTAAGCTGAGAACGAAGCACCGATAAGA
ENSG00000064763_FAR2_TMM_21277.4	TGCTCTTTATTCGTTGCGTCCCACCTTGTTGGCCATAAGCAAGAGCTGCGTTTAAGAGCTAAGCTGAGAACGAAGCACCGATAAGA
ENSG00000064763_FAR2_TMM_21278.5	TGCTCTTTATTCGTTGCGTCCCACCTTGTTGGTGAAATATTATGTTTGTACGTTTAAGAGCTAAGCTGAGAACGAAGCACCGATAAGA
ENSG00000064763_FAR2_TMM_21279.6	TGCTCTTTATTCGTTGCGTCCCACCTTGTTGGTGTCGTCAAAGCGTACAGGTTTAAGAGCTAAGCTGAGAACGAAGCACCGATAAGA
ENSG00000064763_FAR2_TMM_21280.7	TGCTCTTTATTCGTTGCGTCCCACCTTGTTGGGCCAGCCTTGGGCCTCACAGTTTAAGAGCTAAGCTGAGAACGAAGCACCGATAAGA
ENSG00000064763_FAR2_TMM_21281.8	TGCTCTTTATTCGTTGCGTCCCACCTTGTTGGATCTTCTCATGCACATTGTTTAAGAGCTAAGCTGAGAACGAAGCACCGATAAGA
ENSG00000064763_FAR2_TMM_21282.9	TGCTCTTTATTCGTTGCGTCCCACCTTGTTGGGTGTAGGTATAAATATTGTTTAAGAGCTAAGCTGAGAACGAAGCACCGATAAGA
ENSG00000064763_FAR2_TMM_21283.10	TGCTCTTTATTCGTTGCGTCCCACCTTGTTGGTTATCTATCCGTGCCCTGGTTTAAGAGCTAAGCTGAGAACGAAGCACCGATAAGA
ENSG00000065357_DGKA_DTKP_66635.1	TGCTCTTTATTCGTTGCGTCCCACCTTGTTGGCAGCTGGGCAAAATCACGTTTAAGAGCTAAGCTGAGAACGAAGCACCGATAAGA
ENSG00000065357_DGKA_DTKP_66636.2	TGCTCTTTATTCGTTGCGTCCCACCTTGTTGGATGTCCTAAAGCTCTTCGGTTTAAGAGCTAAGCTGAGAACGAAGCACCGATAAGA
ENSG00000065357_DGKA_DTKP_66637.3	TGCTCTTTATTCGTTGCGTCCCACCTTGTTGGGAATCCCTCGTACCCAAGTTTAAGAGCTAAGCTGAGAACGAAGCACCGATAAGA
ENSG00000065357_DGKA_DTKP_66638.4	TGCTCTTTATTCGTTGCGTCCCACCTTGTTGGCCACTCGCATCATCTGTGTTTAAGAGCTAAGCTGAGAACGAAGCACCGATAAGA
ENSG00000065357_DGKA_DTKP_66639.5	TGCTCTTTATTCGTTGCGTCCCACCTTGTTGGCACTAGCAGTGGCACGGGTTTAAGAGCTAAGCTGAGAACGAAGCACCGATAAGA
ENSG00000065357_DGKA_DTKP_66640.6	TGCTCTTTATTCGTTGCGTCCCACCTTGTTGGTTTCAATCCTTTGAGACGTTTAAGAGCTAAGCTGAGAACGAAGCACCGATAAGA
ENSG00000065357_DGKA_DTKP_66641.7	TGCTCTTTATTCGTTGCGTCCCACCTTGTTGGATTGCAGTAGACTGGTCGTTTAAGAGCTAAGCTGAGAACGAAGCACCGATAAGA
ENSG00000065357_DGKA_DTKP_66642.8	TGCTCTTTATTCGTTGCGTCCCACCTTGTTGGTCCGTGTCGTACAGCTTGAGTTTAAGAGCTAAGCTGAGAACGAAGCACCGATAAGA
ENSG00000065357_DGKA_DTKP_66643.9	TGCTCTTTATTCGTTGCGTCCCACCTTGTTGGTTCCCAGACACCTAAGCCGTTTAAGAGCTAAGCTGAGAACGAAGCACCGATAAGA
ENSG00000065357_DGKA_DTKP_66644.10	TGCTCTTTATTCGTTGCGTCCCACCTTGTTGGACAGCGGTCGCAGCGCCGTTTAAGAGCTAAGCTGAGAACGAAGCACCGATAAGA
ENSG00000066322_ELOVL1_TMM_118966.1	TGCTCTTTATTCGTTGCGTCCCACCTTGTTGGCGTGCTTCATCACCTCTGTTTAAGAGCTAAGCTGAGAACGAAGCACCGATAAGA
ENSG00000066322_ELOVL1_TMM_118967.2	TGCTCTTTATTCGTTGCGTCCCACCTTGTTGGAGGGTAGCCCTGGATCCGGTTTAAGAGCTAAGCTGAGAACGAAGCACCGATAAGA
ENSG00000066322_ELOVL1_TMM_118968.3	TGCTCTTTATTCGTTGCGTCCCACCTTGTTGGATTGTCTACAACTTCTCACGTTTAAGAGCTAAGCTGAGAACGAAGCACCGATAAGA
ENSG00000066322_ELOVL1_TMM_118969.4	TGCTCTTTATTCGTTGCGTCCCACCTTGTTGGCTCAATGAACTTGGAGAAGGTTTAAGAGCTAAGCTGAGAACGAAGCACCGATAAGA
ENSG00000066322_ELOVL1_TMM_118970.5	TGCTCTTTATTCGTTGCGTCCCACCTTGTTGGCACGGAAGAGTTTATCAGTTTAAGAGCTAAGCTGAGAACGAAGCACCGATAAGA
ENSG00000066322_ELOVL1_TMM_118971.6	TGCTCTTTATTCGTTGCGTCCCACCTTGTTGGCTTCCCTGGAGCTGGTGGTGTTTAAGAGCTAAGCTGAGAACGAAGCACCGATAAGA
ENSG00000066322_ELOVL1_TMM_118972.7	TGCTCTTTATTCGTTGCGTCCCACCTTGTTGGTGGCACAACCCTACCTTGTTTAAGAGCTAAGCTGAGAACGAAGCACCGATAAGA
ENSG00000066322_ELOVL1_TMM_118973.8	TGCTCTTTATTCGTTGCGTCCCACCTTGTTGGTCATTATTCACCTCATCGTTTAAGAGCTAAGCTGAGAACGAAGCACCGATAAGA
ENSG00000066322_ELOVL1_TMM_118974.9	TGCTCTTTATTCGTTGCGTCCCACCTTGTTGGCAGTGAGACCAGGACAAACGTTTAAGAGCTAAGCTGAGAACGAAGCACCGATAAGA
ENSG00000066322_ELOVL1_TMM_118975.10	TGCTCTTTATTCGTTGCGTCCCACCTTGTTGGGTATCACTCTTATACCAGTTTAAGAGCTAAGCTGAGAACGAAGCACCGATAAGA
ENSG00000066739_ATG2B_U1_61645.1	TGCTCTTTATTCGTTGCGTCCCACCTTGTTGGGCAGGCCCTCTTCTTGAGTTTAAGAGCTAAGCTGAGAACGAAGCACCGATAAGA
ENSG00000066739_ATG2B_U1_61646.2	TGCTCTTTATTCGTTGCGTCCCACCTTGTTGGGTTCTGAGCCTATGTATGTTTAAGAGCTAAGCTGAGAACGAAGCACCGATAAGA
ENSG00000066739_ATG2B_U1_61647.3	TGCTCTTTATTCGTTGCGTCCCACCTTGTTGGGACCTGTACCAAGGCACGTTTAAGAGCTAAGCTGAGAACGAAGCACCGATAAGA
ENSG00000066739_ATG2B_U1_61648.4	TGCTCTTTATTCGTTGCGTCCCACCTTGTTGGATGCACATTAATTCCTGGTTTAAGAGCTAAGCTGAGAACGAAGCACCGATAAGA
ENSG00000066739_ATG2B_U1_61649.5	TGCTCTTTATTCGTTGCGTCCCACCTTGTTGGGGTTAGCTAATAAAGATGTTTAAGAGCTAAGCTGAGAACGAAGCACCGATAAGA
ENSG00000066739_ATG2B_U1_61650.6	TGCTCTTTATTCGTTGCGTCCCACCTTGTTGGTACCTGGGCCACTTTCTGCGTTTAAGAGCTAAGCTGAGAACGAAGCACCGATAAGA
ENSG00000066739_ATG2B_U1_61651.7	TGCTCTTTATTCGTTGCGTCCCACCTTGTTGGACAGGTGCACTTGCTTTGTTTAAGAGCTAAGCTGAGAACGAAGCACCGATAAGA
ENSG00000066739_ATG2B_U1_61652.8	TGCTCTTTATTCGTTGCGTCCCACCTTGTTGGCACCCTTAGAAGTCACTGAGTTTAAGAGCTAAGCTGAGAACGAAGCACCGATAAGA
ENSG00000066739_ATG2B_U1_61653.9	TGCTCTTTATTCGTTGCGTCCCACCTTGTTGGACCCAGTGCAGATTGGAGTTTAAGAGCTAAGCTGAGAACGAAGCACCGATAAGA
ENSG00000066739_ATG2B_U1_61654.10	TGCTCTTTATTCGTTGCGTCCCACCTTGTTGGACCAGCAGTATGCAATGTTTAAGAGCTAAGCTGAGAACGAAGCACCGATAAGA
ENSG00000066813_ACSM2B_SP_32873.1	TGCTCTTTATTCGTTGCGTCCCACCTTGTTGGCAGGCAGCCAACATCCTCTGTTTAAGAGCTAAGCTGAGAACGAAGCACCGATAAGA
ENSG00000066813_ACSM2B_SP_32874.2	TGCTCTTTATTCGTTGCGTCCCACCTTGTTGGTGTCTGAGAAAAGCTGCGAGTTTAAGAGCTAAGCTGAGAACGAAGCACCGATAAGA
ENSG00000066813_ACSM2B_SP_32875.3	TGCTCTTTATTCGTTGCGTCCCACCTTGTTGGGTTGGATACTGAACATCTTGTTTAAGAGCTAAGCTGAGAACGAAGCACCGATAAGA
ENSG00000066813_ACSM2B_SP_32876.4	TGCTCTTTATTCGTTGCGTCCCACCTTGTTGGCAACATCCGGTAAACAATAGTTTAAGAGCTAAGCTGAGAACGAAGCACCGATAAGA
ENSG00000066813_ACSM2B_SP_32877.5	TGCTCTTTATTCGTTGCGTCCCACCTTGTTGGAAGGGACTCCCCTCCAGCGGTTTAAGAGCTAAGCTGAGAACGAAGCACCGATAAGA
ENSG00000066813_ACSM2B_SP_32878.6	TGCTCTTTATTCGTTGCGTCCCACCTTGTTGGGACATCCGAGAATTCTAGTTTAAGAGCTAAGCTGAGAACGAAGCACCGATAAGA
ENSG00000066813_ACSM2B_SP_32879.7	TGCTCTTTATTCGTTGCGTCCCACCTTGTTGGCTGTTCTGGGTCATGGGATGTTTAAGAGCTAAGCTGAGAACGAAGCACCGATAAGA
ENSG00000066813_ACSM2B_SP_32880.8	TGCTCTTTATTCGTTGCGTCCCACCTTGTTGGAACCAAACTTCGAGACAGTTTAAGAGCTAAGCTGAGAACGAAGCACCGATAAGA
ENSG00000066813_ACSM2B_SP_32881.9	TGCTCTTTATTCGTTGCGTCCCACCTTGTTGGAGGATGTTGGCTGCCTGCGTTTAAGAGCTAAGCTGAGAACGAAGCACCGATAAGA
ENSG00000066813_ACSM2B_SP_32882.10	TGCTCTTTATTCGTTGCGTCCCACCTTGTTGGGCTCCCGAGAGGATGTGTTTAAGAGCTAAGCTGAGAACGAAGCACCGATAAGA
ENSG00000067560_RHOA_ACOC_83156.1	TGCTCTTTATTCGTTGCGTCCCACCTTGTTGGGCTGCCATCCGGAAGAAACGTTTAAGAGCTAAGCTGAGAACGAAGCACCGATAAGA
ENSG00000067560_RHOA_ACOC_83157.2	TGCTCTTTATTCGTTGCGTCCCACCTTGTTGGAGCAAGCATGTCTTTCCACGTTTAAGAGCTAAGCTGAGAACGAAGCACCGATAAGA
ENSG00000067560_RHOA_ACOC_83158.3	TGCTCTTTATTCGTTGCGTCCCACCTTGTTGGTGGGCACATACACCTCTGTTTAAGAGCTAAGCTGAGAACGAAGCACCGATAAGA
ENSG00000067560_RHOA_ACOC_83159.4	TGCTCTTTATTCGTTGCGTCCCACCTTGTTGGAACTATGTGGCAGATATCGGTTTAAGAGCTAAGCTGAGAACGAAGCACCGATAAGA
ENSG00000067560_RHOA_ACOC_83160.5	TGCTCTTTATTCGTTGCGTCCCACCTTGTTGGTATAACATCGGTATCTGTTTAAGAGCTAAGCTGAGAACGAAGCACCGATAAGA
ENSG00000067560_RHOA_ACOC_83161.6	TGCTCTTTATTCGTTGCGTCCCACCTTGTTGGGCTTTGTGGGACACAGCTGTTTAAGAGCTAAGCTGAGAACGAAGCACCGATAAGA
ENSG00000067560_RHOA_ACOC_83162.7	TGCTCTTTATTCGTTGCGTCCCACCTTGTTGGGAAGATTATGATCGCCTGGTTTAAGAGCTAAGCTGAGAACGAAGCACCGATAAGA
ENSG00000067560_RHOA_ACOC_83163.8	TGCTCTTTATTCGTTGCGTCCCACCTTGTTGGAATGATGAGCACACAAGGCGTTTAAGAGCTAAGCTGAGAACGAAGCACCGATAAGA
ENSG00000067560_RHOA_ACOC_83164.9	TGCTCTTTATTCGTTGCGTCCCACCTTGTTGGGAAGAAACTGGTGATTGTGTTTAAGAGCTAAGCTGAGAACGAAGCACCGATAAGA
ENSG00000067560_RHOA_ACOC_83165.10	TGCTCTTTATTCGTTGCGTCCCACCTTGTTGGATCCTTCTTATTCCCAACCGTTTAAGAGCTAAGCTGAGAACGAAGCACCGATAAGA
ENSG00000068120_COASY_ACOC_6840.1	TGCTCTTTATTCGTTGCGTCCCACCTTGTTGGGAGACCCGACCGGAATAGTTTAAGAGCTAAGCTGAGAACGAAGCACCGATAAGA
ENSG00000068120_COASY_ACOC_6841.2	TGCTCTTTATTCGTTGCGTCCCACCTTGTTGGGCCGCCGAGGTCAGGATGGGTTTAAGAGCTAAGCTGAGAACGAAGCACCGATAAGA
ENSG00000068120_COASY_ACOC_6842.3	TGCTCTTTATTCGTTGCGTCCCACCTTGTTGGTCAACACGACTTCTGGCGTTTAAGAGCTAAGCTGAGAACGAAGCACCGATAAGA
ENSG00000068120_COASY_ACOC_6843.4	TGCTCTTTATTCGTTGCGTCCCACCTTGTTGGGGCCCTCCAGGCTCATGCCGTTTAAGAGCTAAGCTGAGAACGAAGCACCGATAAGA
ENSG00000068120_COASY_ACOC_6844.5	TGCTCTTTATTCGTTGCGTCCCACCTTGTTGGAAATCAAGAACCTCAAACGGTTTAAGAGCTAAGCTGAGAACGAAGCACCGATAAGA
ENSG00000068120_COASY_ACOC_6845.6	TGCTCTTTATTCGTTGCGTCCCACCTTGTTGGCCTGGTAGACGGCGCCTCGGTTTAAGAGCTAAGCTGAGAACGAAGCACCGATAAGA
ENSG00000068120_COASY_ACOC_6846.7	TGCTCTTTATTCGTTGCGTCCCACCTTGTTGGGACCCCTATGGGCCCGCGTTTAAGAGCTAAGCTGAGAACGAAGCACCGATAAGA
ENSG00000068120_COASY_ACOC_6847.8	TGCTCTTTATTCGTTGCGTCCCACCTTGTTGGGTACAAAGCAAGTTCCTCCGTTTAAGAGCTAAGCTGAGAACGAAGCACCGATAAGA
ENSG00000068120_COASY_ACOC_6848.9	TGCTCTTTATTCGTTGCGTCCCACCTTGTTGGCTTCCGCCAGCGAATGTTGGTTTAAGAGCTAAGCTGAGAACGAAGCACCGATAAGA
ENSG00000068120_COASY_ACOC_6849.10	TGCTCTTTATTCGTTGCGTCCCACCTTGTTGGTTCCACACGTTCTGTATAGTTTAAGAGCTAAGCTGAGAACGAAGCACCGATAAGA
ENSG00000068366_ACSL4_DTKP_21894.1	TGCTCTTTATTCGTTGCGTCCCACCTTGTTGGCCCACTTCAGACAAACCGTTTAAGAGCTAAGCTGAGAACGAAGCACCGATAAGA
ENSG00000068366_ACSL4_DTKP_21895.2	TGCTCTTTATTCGTTGCGTCCCACCTTGTTGGTGTGTGACAGAGCGATAGTTTAAGAGCTAAGCTGAGAACGAAGCACCGATAAGA
ENSG00000068366_ACSL4_DTKP_21896.3	TGCTCTTTATTCGTTGCGTCCCACCTTGTTGGTTATTAACAAGTGGACGTTTAAGAGCTAAGCTGAGAACGAAGCACCGATAAGA
ENSG00000068366_ACSL4_DTKP_21897.4	TGCTCTTTATTCGTTGCGTCCCACCTTGTTGGACCATGCTGTATCCAAGTTGTTTAAGAGCTAAGCTGAGAACGAAGCACCGATAAGA
ENSG00000068366_ACSL4_DTKP_21898.5	TGCTCTTTATTCGTTGCGTCCCACCTTGTTGGTGCCCTTATATTTATTCCAGTTTAAGAGCTAAGCTGAGAACGAAGCACCGATAAGA
ENSG00000068366_ACSL4_DTKP_21899.6	TGCTCTTTATTCGTTGCGTCCCACCTTGTTGGTGCTGCAATCATCCATTGTTTAAGAGCTAAGCTGAGAACGAAGCACCGATAAGA
ENSG00000068366_ACSL4_DTKP_21900.7	TGCTCTTTATTCGTTGCGTCCCACCTTGTTGGATGGCAATGGTGTTCTTGTTTAAGAGCTAAGCTGAGAACGAAGCACCGATAAGA
ENSG00000068366_ACSL4_DTKP_21901.8	TGCTCTTTATTCGTTGCGTCCCACCTTGTTGGAGTGAATAACTTTGGTAGGTTTAAGAGCTAAGCTGAGAACGAAGCACCGATAAGA
ENSG00000068366_ACSL4_DTKP_21902.9	TGCTCTTTATTCGTTGCGTCCCACCTTGTTGGGAAAGTTGTACTTAAAGCGTTTAAGAGCTAAGCTGAGAACGAAGCACCGATAAGA
ENSG00000068366_ACSL4_DTKP_21903.10	TGCTCTTTATTCGTTGCGTCCCACCTTGTTGGTGACTTTATATGCCACACTGTTTAAGAGCTAAGCTGAGAACGAAGCACCGATAAGA
ENSG00000068489_PRR11_SP_189597.1	TGCTCTTTATTCGTTGCGTCCCACCTTGTTGGAATAATCTTTCGGCTTGTTTAAGAGCTAAGCTGAGAACGAAGCACCGATAAGA
ENSG00000068489_PRR11_SP_189598.2	TGCTCTTTATTCGTTGCGTCCCACCTTGTTGGCTTGGACTGAAAGTGAGGTTTAAGAGCTAAGCTGAGAACGAAGCACCGATAAGA
ENSG00000068489_PRR11_SP_189599.3	TGCTCTTTATTCGTTGCGTCCCACCTTGTTGGAAGCTGGCTAACATCATCCGTTTAAGAGCTAAGCTGAGAACGAAGCACCGATAAGA
ENSG00000068489_PRR11_SP_189600.4	TGCTCTTTATTCGTTGCGTCCCACCTTGTTGGAGTATGGTCTATATACAGCGTTTAAGAGCTAAGCTGAGAACGAAGCACCGATAAGA
ENSG00000068489_PRR11_SP_189601.5	TGCTCTTTATTCGTTGCGTCCCACCTTGTTGGCAGATACGAGATGGAAAGAGTTTAAGAGCTAAGCTGAGAACGAAGCACCGATAAGA
ENSG00000068489_PRR11_SP_189602.6	TGCTCTTTATTCGTTGCGTCCCACCTTGTTGGTAAATTATGCAAGCTCCGTTTAAGAGCTAAGCTGAGAACGAAGCACCGATAAGA
ENSG00000068489_PRR11_SP_189603.7	TGCTCTTTATTCGTTGCGTCCCACCTTGTTGGTTTGACCACAGCTTGGACGTTTAAGAGCTAAGCTGAGAACGAAGCACCGATAAGA
ENSG00000068489_PRR11_SP_189604.8	TGCTCTTTATTCGTTGCGTCCCACCTTGTTGGGGGTGATCAGAACGCAGGCGTTTAAGAGCTAAGCTGAGAACGAAGCACCGATAAGA
ENSG00000068489_PRR11_SP_189605.9	TGCTCTTTATTCGTTGCGTCCCACCTTGTTGGCTGGCTGGCTGTGGCAGTGGTTTAAGAGCTAAGCTGAGAACGAAGCACCGATAAGA
ENSG00000068489_PRR11_SP_189606.10	TGCTCTTTATTCGTTGCGTCCCACCTTGTTGGAAGTGCTTTAGCGAGACGTTTAAGAGCTAAGCTGAGAACGAAGCACCGATAAGA
ENSG00000068654_POLR1A_ACOC_185753.1	TGCTCTTTATTCGTTGCGTCCCACCTTGTTGGCCGCCAGGGCATGTTCTGTTTAAGAGCTAAGCTGAGAACGAAGCACCGATAAGA
ENSG00000068654_POLR1A_ACOC_185754.2	TGCTCTTTATTCGTTGCGTCCCACCTTGTTGGGTATCGAGGGTTCGTAAGTTTAAGAGCTAAGCTGAGAACGAAGCACCGATAAGA
ENSG00000068654_POLR1A_ACOC_185755.3	TGCTCTTTATTCGTTGCGTCCCACCTTGTTGGGGGAACCCATCGGCAAAGTTTAAGAGCTAAGCTGAGAACGAAGCACCGATAAGA
ENSG00000068654_POLR1A_ACOC_185756.4	TGCTCTTTATTCGTTGCGTCCCACCTTGTTGGCTGTACCTGCTGCTTCGGTTTAAGAGCTAAGCTGAGAACGAAGCACCGATAAGA
ENSG00000068654_POLR1A_ACOC_185757.5	TGCTCTTTATTCGTTGCGTCCCACCTTGTTGGAGGTGAATCACGGCCCGGTTTAAGAGCTAAGCTGAGAACGAAGCACCGATAAGA
ENSG00000068654_POLR1A_ACOC_185758.6	TGCTCTTTATTCGTTGCGTCCCACCTTGTTGGGGCAGAAAGGTGTTCGCGTTTAAGAGCTAAGCTGAGAACGAAGCACCGATAAGA
ENSG00000068654_POLR1A_ACOC_185759.7	TGCTCTTTATTCGTTGCGTCCCACCTTGTTGGGACTTCAGCAACTGTTCGTTTAAGAGCTAAGCTGAGAACGAAGCACCGATAAGA
ENSG00000068654_POLR1A_ACOC_185760.8	TGCTCTTTATTCGTTGCGTCCCACCTTGTTGGTGCAGAACAACCTCCTGGTTTAAGAGCTAAGCTGAGAACGAAGCACCGATAAGA
ENSG00000068654_POLR1A_ACOC_185761.9	TGCTCTTTATTCGTTGCGTCCCACCTTGTTGGTGAGTGGGAGCTCAATGGTTTAAGAGCTAAGCTGAGAACGAAGCACCGATAAGA
ENSG00000068654_POLR1A_ACOC_185762.10	TGCTCTTTATTCGTTGCGTCCCACCTTGTTGGCCTGCAAGTTCACCGTCGTTTAAGAGCTAAGCTGAGAACGAAGCACCGATAAGA
ENSG00000069696_DRD4_DTKP_140652.1	TGCTCTTTATTCGTTGCGTCCCACCTTGTTGGGGGAACCGCAGCACCGGTTTAAGAGCTAAGCTGAGAACGAAGCACCGATAAGA
ENSG00000069696_DRD4_DTKP_140653.2	TGCTCTTTATTCGTTGCGTCCCACCTTGTTGGCTCGTGTGCGTGAGCGGTTTAAGAGCTAAGCTGAGAACGAAGCACCGATAAGA
ENSG00000069696_DRD4_DTKP_140654.3	TGCTCTTTATTCGTTGCGTCCCACCTTGTTGGAGGGCGTCGCACAGGCGGTTTAAGAGCTAAGCTGAGAACGAAGCACCGATAAGA
ENSG00000069696_DRD4_DTKP_140655.4	TGCTCTTTATTCGTTGCGTCCCACCTTGTTGGGCATCTGCGGGGGCATCTGGTTTAAGAGCTAAGCTGAGAACGAAGCACCGATAAGA
ENSG00000069696_DRD4_DTKP_140656.5	TGCTCTTTATTCGTTGCGTCCCACCTTGTTGGTGGGGGGCGTGCTGCTCATGTTTAAGAGCTAAGCTGAGAACGAAGCACCGATAAGA
ENSG00000069696_DRD4_DTKP_140657.6	TGCTCTTTATTCGTTGCGTCCCACCTTGTTGGGCTCACGATGAAGGAGTGTTTAAGAGCTAAGCTGAGAACGAAGCACCGATAAGA
ENSG00000069696_DRD4_DTKP_140658.7	TGCTCTTTATTCGTTGCGTCCCACCTTGTTGGCTGCGCTACAACCGGCAGTTTAAGAGCTAAGCTGAGAACGAAGCACCGATAAGA
ENSG00000069696_DRD4_DTKP_140659.8	TGCTCTTTATTCGTTGCGTCCCACCTTGTTGGTTGAGGCCGCACAGTACGTTTAAGAGCTAAGCTGAGAACGAAGCACCGATAAGA
ENSG00000069696_DRD4_DTKP_140660.9	TGCTCTTTATTCGTTGCGTCCCACCTTGTTGGAGTAGACCACGTAGTCGGTTTAAGAGCTAAGCTGAGAACGAAGCACCGATAAGA
ENSG00000069696_DRD4_DTKP_140661.10	TGCTCTTTATTCGTTGCGTCCCACCTTGTTGGGCGCACAGGTTGAAGATGGGTTTAAGAGCTAAGCTGAGAACGAAGCACCGATAAGA
ENSG00000069764_PLA2G10_TMM_103223.1	TGCTCTTTATTCGTTGCGTCCCACCTTGTTGGTCACACTTGGGCGAGTCGTTTAAGAGCTAAGCTGAGAACGAAGCACCGATAAGA
ENSG00000069764_PLA2G10_TMM_103224.2	TGCTCTTTATTCGTTGCGTCCCACCTTGTTGGTTGTGCAAGTGTGACCGTTTAAGAGCTAAGCTGAGAACGAAGCACCGATAAGA
ENSG00000069764_PLA2G10_TMM_103225.3	TGCTCTTTATTCGTTGCGTCCCACCTTGTTGGCAGCAGCGACGGCAGTAGCGTTTAAGAGCTAAGCTGAGAACGAAGCACCGATAAGA
ENSG00000069764_PLA2G10_TMM_103226.4	TGCTCTTTATTCGTTGCGTCCCACCTTGTTGGCATGATTGGCAGGCACACGTTTAAGAGCTAAGCTGAGAACGAAGCACCGATAAGA
ENSG00000069764_PLA2G10_TMM_103227.5	TGCTCTTTATTCGTTGCGTCCCACCTTGTTGGCTGCTTCTACCTGGCCCCGTTTAAGAGCTAAGCTGAGAACGAAGCACCGATAAGA
ENSG00000069764_PLA2G10_TMM_103228.6	TGCTCTTTATTCGTTGCGTCCCACCTTGTTGGGCTCACATAGGAACTGGGTTTAAGAGCTAAGCTGAGAACGAAGCACCGATAAGA
ENSG00000069764_PLA2G10_TMM_103229.7	TGCTCTTTATTCGTTGCGTCCCACCTTGTTGGTCCGGCTCACATAGGAACTGTTTAAGAGCTAAGCTGAGAACGAAGCACCGATAAGA
ENSG00000069764_PLA2G10_TMM_103230.8	TGCTCTTTATTCGTTGCGTCCCACCTTGTTGGGGCGAGTCCGGCTCACATGTTTAAGAGCTAAGCTGAGAACGAAGCACCGATAAGA
ENSG00000069764_PLA2G10_TMM_103231.9	TGCTCTTTATTCGTTGCGTCCCACCTTGTTGGCAACCATATTTCATATGTTTAAGAGCTAAGCTGAGAACGAAGCACCGATAAGA
ENSG00000069764_PLA2G10_TMM_103232.10	TGCTCTTTATTCGTTGCGTCCCACCTTGTTGGCTGCTTCTACCTGGCCCGTTTAAGAGCTAAGCTGAGAACGAAGCACCGATAAGA
ENSG00000069974_RAB27A_TMM_51275.1	TGCTCTTTATTCGTTGCGTCCCACCTTGTTGGCTTTGGGAGACTCTGGTGTGTTTAAGAGCTAAGCTGAGAACGAAGCACCGATAAGA
ENSG00000069974_RAB27A_TMM_51276.2	TGCTCTTTATTCGTTGCGTCCCACCTTGTTGGTACTTTACCAATATACAGAGTTTAAGAGCTAAGCTGAGAACGAAGCACCGATAAGA
ENSG00000069974_RAB27A_TMM_51277.3	TGCTCTTTATTCGTTGCGTCCCACCTTGTTGGCCCACTGTTGTGATAAATTGTTTAAGAGCTAAGCTGAGAACGAAGCACCGATAAGA
ENSG00000069974_RAB27A_TMM_51278.4	TGCTCTTTATTCGTTGCGTCCCACCTTGTTGGTGGGCCGGATGGAGCCACGTTTAAGAGCTAAGCTGAGAACGAAGCACCGATAAGA
ENSG00000069974_RAB27A_TMM_51279.5	TGCTCTTTATTCGTTGCGTCCCACCTTGTTGGTTATGGGACACAGCAGGGCGTTTAAGAGCTAAGCTGAGAACGAAGCACCGATAAGA
ENSG00000069974_RAB27A_TMM_51280.6	TGCTCTTTATTCGTTGCGTCCCACCTTGTTGGCGTTCTTCAGAGATGCTATGTTTAAGAGCTAAGCTGAGAACGAAGCACCGATAAGA
ENSG00000069974_RAB27A_TMM_51281.7	TGCTCTTTATTCGTTGCGTCCCACCTTGTTGGTTTCCTCAATGTCAGAAACGTTTAAGAGCTAAGCTGAGAACGAAGCACCGATAAGA
ENSG00000069974_RAB27A_TMM_51282.8	TGCTCTTTATTCGTTGCGTCCCACCTTGTTGGTGTGGAAACAAGAGTGATCGTTTAAGAGCTAAGCTGAGAACGAAGCACCGATAAGA
ENSG00000069974_RAB27A_TMM_51283.9	TGCTCTTTATTCGTTGCGTCCCACCTTGTTGGGACCAGAGAGTAGTGAAAGGTTTAAGAGCTAAGCTGAGAACGAAGCACCGATAAGA
ENSG00000069974_RAB27A_TMM_51284.10	TGCTCTTTATTCGTTGCGTCCCACCTTGTTGGCACTAGTTTCAAAGTAGGTTTAAGAGCTAAGCTGAGAACGAAGCACCGATAAGA
ENSG00000070061_IKBKAP_DTKP_50935.1	TGCTCTTTATTCGTTGCGTCCCACCTTGTTGGGACGACTGACCGGAGCGGTTTAAGAGCTAAGCTGAGAACGAAGCACCGATAAGA
ENSG00000070061_IKBKAP_DTKP_50936.2	TGCTCTTTATTCGTTGCGTCCCACCTTGTTGGGCTGCATGTTCTCTGTCGTTTAAGAGCTAAGCTGAGAACGAAGCACCGATAAGA
ENSG00000070061_IKBKAP_DTKP_50937.3	TGCTCTTTATTCGTTGCGTCCCACCTTGTTGGCTCCCAGTTTCACTGTAGTTTAAGAGCTAAGCTGAGAACGAAGCACCGATAAGA
ENSG00000070061_IKBKAP_DTKP_50938.4	TGCTCTTTATTCGTTGCGTCCCACCTTGTTGGCCTTAGAACTCCTCATTGTTTAAGAGCTAAGCTGAGAACGAAGCACCGATAAGA
ENSG00000070061_IKBKAP_DTKP_50939.5	TGCTCTTTATTCGTTGCGTCCCACCTTGTTGGGTGAATGACAGACCGGGTTTAAGAGCTAAGCTGAGAACGAAGCACCGATAAGA
ENSG00000070061_IKBKAP_DTKP_50940.6	TGCTCTTTATTCGTTGCGTCCCACCTTGTTGGAGGCGGAACCACAGTCTGCGTTTAAGAGCTAAGCTGAGAACGAAGCACCGATAAGA
ENSG00000070061_IKBKAP_DTKP_50941.7	TGCTCTTTATTCGTTGCGTCCCACCTTGTTGGACCGAATTGGCCATGATGTTTAAGAGCTAAGCTGAGAACGAAGCACCGATAAGA
ENSG00000070061_IKBKAP_DTKP_50942.8	TGCTCTTTATTCGTTGCGTCCCACCTTGTTGGCATTCTGGGAAGTACTCGTTTAAGAGCTAAGCTGAGAACGAAGCACCGATAAGA
ENSG00000070061_IKBKAP_DTKP_50943.9	TGCTCTTTATTCGTTGCGTCCCACCTTGTTGGCTGTAATACTACTGACTGTTTAAGAGCTAAGCTGAGAACGAAGCACCGATAAGA
ENSG00000070061_IKBKAP_DTKP_50944.10	TGCTCTTTATTCGTTGCGTCCCACCTTGTTGGACTTGATTCACAGGGTGTGTTTAAGAGCTAAGCTGAGAACGAAGCACCGATAAGA
ENSG00000070718_AP3M2_SP_199116.1	TGCTCTTTATTCGTTGCGTCCCACCTTGTTGGTTGATCAAGAAAAGACTAGTTTAAGAGCTAAGCTGAGAACGAAGCACCGATAAGA
ENSG00000070718_AP3M2_SP_199117.2	TGCTCTTTATTCGTTGCGTCCCACCTTGTTGGTTCGACTCGGTAGCCAAGTTTAAGAGCTAAGCTGAGAACGAAGCACCGATAAGA
ENSG00000070718_AP3M2_SP_199118.3	TGCTCTTTATTCGTTGCGTCCCACCTTGTTGGAGGGGGGACCTCCGTCGTTTAAGAGCTAAGCTGAGAACGAAGCACCGATAAGA
ENSG00000070718_AP3M2_SP_199119.4	TGCTCTTTATTCGTTGCGTCCCACCTTGTTGGGAGAAACATTGGAAAAGTGGTTTAAGAGCTAAGCTGAGAACGAAGCACCGATAAGA
ENSG00000070718_AP3M2_SP_199120.5	TGCTCTTTATTCGTTGCGTCCCACCTTGTTGGGCGCAAGAGAGAGCTACTGGTTTAAGAGCTAAGCTGAGAACGAAGCACCGATAAGA
ENSG00000070718_AP3M2_SP_199121.6	TGCTCTTTATTCGTTGCGTCCCACCTTGTTGGAGGGGTAGGGATAACCGGGTTTAAGAGCTAAGCTGAGAACGAAGCACCGATAAGA
ENSG00000070718_AP3M2_SP_199122.7	TGCTCTTTATTCGTTGCGTCCCACCTTGTTGGATCAAAGACAATGTAGTTGGTTTAAGAGCTAAGCTGAGAACGAAGCACCGATAAGA
ENSG00000070718_AP3M2_SP_199123.8	TGCTCTTTATTCGTTGCGTCCCACCTTGTTGGTTCGAAGGATGGTAGGGTTTAAGAGCTAAGCTGAGAACGAAGCACCGATAAGA
ENSG00000070718_AP3M2_SP_199124.9	TGCTCTTTATTCGTTGCGTCCCACCTTGTTGGGATCTCAGCAGTAATTGGTTTAAGAGCTAAGCTGAGAACGAAGCACCGATAAGA
ENSG00000070718_AP3M2_SP_199125.10	TGCTCTTTATTCGTTGCGTCCCACCTTGTTGGCGTTTGAAACGAACACAGTTTAAGAGCTAAGCTGAGAACGAAGCACCGATAAGA
ENSG00000070831_CDC42_ACOC_112443.1	TGCTCTTTATTCGTTGCGTCCCACCTTGTTGGTCAGAAGGGGTGACACAGTTTAAGAGCTAAGCTGAGAACGAAGCACCGATAAGA
ENSG00000070831_CDC42_ACOC_112444.2	TGCTCTTTATTCGTTGCGTCCCACCTTGTTGGAGTGGTGGTCTCAATTGTTTAAGAGCTAAGCTGAGAACGAAGCACCGATAAGA
ENSG00000070831_CDC42_ACOC_112445.3	TGCTCTTTATTCGTTGCGTCCCACCTTGTTGGAGTCCCAACAAGCAAGAAGTTTAAGAGCTAAGCTGAGAACGAAGCACCGATAAGA
ENSG00000070831_CDC42_ACOC_112446.4	TGCTCTTTATTCGTTGCGTCCCACCTTGTTGGAACCGAAGAAGAGCCGCGTTTAAGAGCTAAGCTGAGAACGAAGCACCGATAAGA
ENSG00000070831_CDC42_ACOC_112447.5	TGCTCTTTATTCGTTGCGTCCCACCTTGTTGGAGTTTCCGGAGGCTCGAGTTTAAGAGCTAAGCTGAGAACGAAGCACCGATAAGA
ENSG00000070831_CDC42_ACOC_112448.6	TGCTCTTTATTCGTTGCGTCCCACCTTGTTGGAATATACAGCACTTCCTTTGTTTAAGAGCTAAGCTGAGAACGAAGCACCGATAAGA
ENSG00000070831_CDC42_ACOC_112449.7	TGCTCTTTATTCGTTGCGTCCCACCTTGTTGGGGTTTGCAAGAAGTGCTGTTTAAGAGCTAAGCTGAGAACGAAGCACCGATAAGA
ENSG00000070831_CDC42_ACOC_112450.8	TGCTCTTTATTCGTTGCGTCCCACCTTGTTGGGTTTGCAAGAAGTGCTGGGGTTTAAGAGCTAAGCTGAGAACGAAGCACCGATAAGA
ENSG00000070831_CDC42_ACOC_112451.9	TGCTCTTTATTCGTTGCGTCCCACCTTGTTGGTAGACAAGATTCTAACGAGGTTTAAGAGCTAAGCTGAGAACGAAGCACCGATAAGA
ENSG00000070831_CDC42_ACOC_112452.10	TGCTCTTTATTCGTTGCGTCCCACCTTGTTGGTCGGTACATATTCCGAGTTTAAGAGCTAAGCTGAGAACGAAGCACCGATAAGA
ENSG00000071082_RPL31_TMM_7604.1	TGCTCTTTATTCGTTGCGTCCCACCTTGTTGGCCATACCGAATCCGTGTGGTTTAAGAGCTAAGCTGAGAACGAAGCACCGATAAGA
ENSG00000071082_RPL31_TMM_7605.2	TGCTCTTTATTCGTTGCGTCCCACCTTGTTGGCTTCAAGAAGCGTGCACCTGTTTAAGAGCTAAGCTGAGAACGAAGCACCGATAAGA
ENSG00000071082_RPL31_TMM_7606.3	TGCTCTTTATTCGTTGCGTCCCACCTTGTTGGGACAGCCGCACACGGATTGTTTAAGAGCTAAGCTGAGAACGAAGCACCGATAAGA
ENSG00000071082_RPL31_TMM_7607.4	TGCTCTTTATTCGTTGCGTCCCACCTTGTTGGCCGCACACGGATTCGGTAGTTTAAGAGCTAAGCTGAGAACGAAGCACCGATAAGA
ENSG00000071082_RPL31_TMM_7608.5	TGCTCTTTATTCGTTGCGTCCCACCTTGTTGGTTCTGCCATCAACGAAGGTTTAAGAGCTAAGCTGAGAACGAAGCACCGATAAGA
ENSG00000071082_RPL31_TMM_7609.6	TGCTCTTTATTCGTTGCGTCCCACCTTGTTGGGGTTACCACTTCGTTGAGTTTAAGAGCTAAGCTGAGAACGAAGCACCGATAAGA
ENSG00000071082_RPL31_TMM_7610.7	TGCTCTTTATTCGTTGCGTCCCACCTTGTTGGGTGTCAATGCGCACATCGTTTAAGAGCTAAGCTGAGAACGAAGCACCGATAAGA
ENSG00000071082_RPL31_TMM_7611.8	TGCTCTTTATTCGTTGCGTCCCACCTTGTTGGATGTGCGCATTGACACCGTTTAAGAGCTAAGCTGAGAACGAAGCACCGATAAGA
ENSG00000071082_RPL31_TMM_7612.9	TGCTCTTTATTCGTTGCGTCCCACCTTGTTGGCTGTCCAGAAAACGTAATGGTTTAAGAGCTAAGCTGAGAACGAAGCACCGATAAGA
ENSG00000071082_RPL31_TMM_7613.10	TGCTCTTTATTCGTTGCGTCCCACCTTGTTGGGCTCCCGCAAAGAAGGGGTTTAAGAGCTAAGCTGAGAACGAAGCACCGATAAGA
ENSG00000071894_CPSF1_TMM_137666.1	TGCTCTTTATTCGTTGCGTCCCACCTTGTTGGTACGCCGTGTACAAACGTTTAAGAGCTAAGCTGAGAACGAAGCACCGATAAGA
ENSG00000071894_CPSF1_TMM_137667.2	TGCTCTTTATTCGTTGCGTCCCACCTTGTTGGGAGAACTCCAGACCGGTGTTTAAGAGCTAAGCTGAGAACGAAGCACCGATAAGA
ENSG00000071894_CPSF1_TMM_137668.3	TGCTCTTTATTCGTTGCGTCCCACCTTGTTGGCGAGCGCAACCTGGTAGGTTTAAGAGCTAAGCTGAGAACGAAGCACCGATAAGA
ENSG00000071894_CPSF1_TMM_137669.4	TGCTCTTTATTCGTTGCGTCCCACCTTGTTGGCTCGAGCTTCTCCCGGTGTTTAAGAGCTAAGCTGAGAACGAAGCACCGATAAGA
ENSG00000071894_CPSF1_TMM_137670.5	TGCTCTTTATTCGTTGCGTCCCACCTTGTTGGCTCTGACCAAGAATGACGTTTAAGAGCTAAGCTGAGAACGAAGCACCGATAAGA
ENSG00000071894_CPSF1_TMM_137671.6	TGCTCTTTATTCGTTGCGTCCCACCTTGTTGGGAGCAGGGCATCCCGCTGTTTAAGAGCTAAGCTGAGAACGAAGCACCGATAAGA
ENSG00000071894_CPSF1_TMM_137672.7	TGCTCTTTATTCGTTGCGTCCCACCTTGTTGGACGTTGCCAAAGAAGGAGAGTTTAAGAGCTAAGCTGAGAACGAAGCACCGATAAGA
ENSG00000071894_CPSF1_TMM_137673.8	TGCTCTTTATTCGTTGCGTCCCACCTTGTTGGTACACACGCCGCGAGTGGTTTAAGAGCTAAGCTGAGAACGAAGCACCGATAAGA
ENSG00000071894_CPSF1_TMM_137674.9	TGCTCTTTATTCGTTGCGTCCCACCTTGTTGGTGGTGGAGTACGACCCGTTTAAGAGCTAAGCTGAGAACGAAGCACCGATAAGA
ENSG00000071894_CPSF1_TMM_137675.10	TGCTCTTTATTCGTTGCGTCCCACCTTGTTGGCGTGCCGTAGACAAGCAGTTTAAGAGCTAAGCTGAGAACGAAGCACCGATAAGA
ENSG00000072042_RDH11_ACOC_131382.1	TGCTCTTTATTCGTTGCGTCCCACCTTGTTGGCAGCCATATACAGAAGGAAGTTTAAGAGCTAAGCTGAGAACGAAGCACCGATAAGA
ENSG00000072042_RDH11_ACOC_131383.2	TGCTCTTTATTCGTTGCGTCCCACCTTGTTGGTTGATGTACACACCCCACGTTTAAGAGCTAAGCTGAGAACGAAGCACCGATAAGA
ENSG00000072042_RDH11_ACOC_131384.3	TGCTCTTTATTCGTTGCGTCCCACCTTGTTGGTGACCACAACTACTTTCCCGTTTAAGAGCTAAGCTGAGAACGAAGCACCGATAAGA
ENSG00000072042_RDH11_ACOC_131385.4	TGCTCTTTATTCGTTGCGTCCCACCTTGTTGGAGTATATTTAGCTTGCCGTTTAAGAGCTAAGCTGAGAACGAAGCACCGATAAGA
ENSG00000072042_RDH11_ACOC_131386.5	TGCTCTTTATTCGTTGCGTCCCACCTTGTTGGCATTGTTGATCAAAACGGTTTAAGAGCTAAGCTGAGAACGAAGCACCGATAAGA
ENSG00000072042_RDH11_ACOC_131387.6	TGCTCTTTATTCGTTGCGTCCCACCTTGTTGGAGATCCAGACCACGACAGTTTAAGAGCTAAGCTGAGAACGAAGCACCGATAAGA
ENSG00000072042_RDH11_ACOC_131388.7	TGCTCTTTATTCGTTGCGTCCCACCTTGTTGGACACATTTACTATCCTTGAGTTTAAGAGCTAAGCTGAGAACGAAGCACCGATAAGA
ENSG00000072042_RDH11_ACOC_131389.8	TGCTCTTTATTCGTTGCGTCCCACCTTGTTGGTTTCTCTAGCAGCAGATGTTTAAGAGCTAAGCTGAGAACGAAGCACCGATAAGA
ENSG00000072042_RDH11_ACOC_131390.9	TGCTCTTTATTCGTTGCGTCCCACCTTGTTGGATGGCTTTGAGATGCACATGTTTAAGAGCTAAGCTGAGAACGAAGCACCGATAAGA
ENSG00000072042_RDH11_ACOC_131391.10	TGCTCTTTATTCGTTGCGTCCCACCTTGTTGGACGTATTCTGTACACCCGTTTAAGAGCTAAGCTGAGAACGAAGCACCGATAAGA
ENSG00000072080_SPP2_TMM_116723.1	TGCTCTTTATTCGTTGCGTCCCACCTTGTTGGCTCTTGGAATGAACTACGTTTAAGAGCTAAGCTGAGAACGAAGCACCGATAAGA
ENSG00000072080_SPP2_TMM_116724.2	TGCTCTTTATTCGTTGCGTCCCACCTTGTTGGGGAGACTACATGCAGGAGTTTAAGAGCTAAGCTGAGAACGAAGCACCGATAAGA
ENSG00000072080_SPP2_TMM_116725.3	TGCTCTTTATTCGTTGCGTCCCACCTTGTTGGGATCGTAGTCGTACACTGTTTAAGAGCTAAGCTGAGAACGAAGCACCGATAAGA
ENSG00000072080_SPP2_TMM_116726.4	TGCTCTTTATTCGTTGCGTCCCACCTTGTTGGATACGGACTCAGTGACTGTTTAAGAGCTAAGCTGAGAACGAAGCACCGATAAGA
ENSG00000072080_SPP2_TMM_116727.5	TGCTCTTTATTCGTTGCGTCCCACCTTGTTGGAGGGCATCCCTTAAGGGTTTAAGAGCTAAGCTGAGAACGAAGCACCGATAAGA
ENSG00000072080_SPP2_TMM_116728.6	TGCTCTTTATTCGTTGCGTCCCACCTTGTTGGCTGGGCAGATACCTTCAGTTTAAGAGCTAAGCTGAGAACGAAGCACCGATAAGA
ENSG00000072080_SPP2_TMM_116729.7	TGCTCTTTATTCGTTGCGTCCCACCTTGTTGGCTACATGTGCCTTCCAGAGTTTAAGAGCTAAGCTGAGAACGAAGCACCGATAAGA
ENSG00000072080_SPP2_TMM_116730.8	TGCTCTTTATTCGTTGCGTCCCACCTTGTTGGTAAGACTCAGACGTGGAGGGTTTAAGAGCTAAGCTGAGAACGAAGCACCGATAAGA
ENSG00000072080_SPP2_TMM_116731.9	TGCTCTTTATTCGTTGCGTCCCACCTTGTTGGACCAAGTTGTTCTCATCTGTTTAAGAGCTAAGCTGAGAACGAAGCACCGATAAGA
ENSG00000072080_SPP2_TMM_116732.10	TGCTCTTTATTCGTTGCGTCCCACCTTGTTGGCTCTGTGCCGGTGGTTTGTTTAAGAGCTAAGCTGAGAACGAAGCACCGATAAGA
ENSG00000072401_UBE2D1_SP_162460.1	TGCTCTTTATTCGTTGCGTCCCACCTTGTTGGGTCCAGCTGAACAGTGAGCGTTTAAGAGCTAAGCTGAGAACGAAGCACCGATAAGA
ENSG00000072401_UBE2D1_SP_162461.2	TGCTCTTTATTCGTTGCGTCCCACCTTGTTGGATAGCGCATATCAAGGGTTTAAGAGCTAAGCTGAGAACGAAGCACCGATAAGA
ENSG00000072401_UBE2D1_SP_162462.3	TGCTCTTTATTCGTTGCGTCCCACCTTGTTGGGTTTAAAAGGATAATCTGTGTTTAAGAGCTAAGCTGAGAACGAAGCACCGATAAGA
ENSG00000072401_UBE2D1_SP_162463.4	TGCTCTTTATTCGTTGCGTCCCACCTTGTTGGATATTCTGAGGTCACAAGTTTAAGAGCTAAGCTGAGAACGAAGCACCGATAAGA
ENSG00000072401_UBE2D1_SP_162464.5	TGCTCTTTATTCGTTGCGTCCCACCTTGTTGGTGCAATATCTGGTACTAGTTTAAGAGCTAAGCTGAGAACGAAGCACCGATAAGA
ENSG00000072401_UBE2D1_SP_162465.6	TGCTCTTTATTCGTTGCGTCCCACCTTGTTGGTATTTGTCTCGATATTCTGGTTTAAGAGCTAAGCTGAGAACGAAGCACCGATAAGA
ENSG00000072401_UBE2D1_SP_162466.7	TGCTCTTTATTCGTTGCGTCCCACCTTGTTGGTGCAATATCTGGTACTAAGGTTTAAGAGCTAAGCTGAGAACGAAGCACCGATAAGA
ENSG00000072401_UBE2D1_SP_162467.8	TGCTCTTTATTCGTTGCGTCCCACCTTGTTGGTGCAATATCTGGTACTAAGTTTAAGAGCTAAGCTGAGAACGAAGCACCGATAAGA
ENSG00000072401_UBE2D1_SP_162468.9	TGCTCTTTATTCGTTGCGTCCCACCTTGTTGGGTACTAAGGGGTCATCGTTTAAGAGCTAAGCTGAGAACGAAGCACCGATAAGA
ENSG00000072401_UBE2D1_SP_162469.10	TGCTCTTTATTCGTTGCGTCCCACCTTGTTGGCTGAACAGTGAGCAGGGTTTAAGAGCTAAGCTGAGAACGAAGCACCGATAAGA
ENSG00000072778_ACADVL_SP_16860.1	TGCTCTTTATTCGTTGCGTCCCACCTTGTTGGCTGCCGCCCCAAGCTCGGTTTAAGAGCTAAGCTGAGAACGAAGCACCGATAAGA
ENSG00000072778_ACADVL_SP_16861.2	TGCTCTTTATTCGTTGCGTCCCACCTTGTTGGAGCGGCACCCCCGGCATGTTTAAGAGCTAAGCTGAGAACGAAGCACCGATAAGA
ENSG00000072778_ACADVL_SP_16862.3	TGCTCTTTATTCGTTGCGTCCCACCTTGTTGGTATGGGAACACCTGATCTGGTTTAAGAGCTAAGCTGAGAACGAAGCACCGATAAGA
ENSG00000072778_ACADVL_SP_16863.4	TGCTCTTTATTCGTTGCGTCCCACCTTGTTGGAATGACGCTCTGGAGATGGGTTTAAGAGCTAAGCTGAGAACGAAGCACCGATAAGA
ENSG00000072778_ACADVL_SP_16864.5	TGCTCTTTATTCGTTGCGTCCCACCTTGTTGGACACAGTTTCTTAAAGAGCGTTTAAGAGCTAAGCTGAGAACGAAGCACCGATAAGA
ENSG00000072778_ACADVL_SP_16865.6	TGCTCTTTATTCGTTGCGTCCCACCTTGTTGGCGGCTCACGGCGCTCCTGGTTTAAGAGCTAAGCTGAGAACGAAGCACCGATAAGA
ENSG00000072778_ACADVL_SP_16866.7	TGCTCTTTATTCGTTGCGTCCCACCTTGTTGGGTCAGAGCGTCAGAGGGGTGTTTAAGAGCTAAGCTGAGAACGAAGCACCGATAAGA
ENSG00000072778_ACADVL_SP_16867.8	TGCTCTTTATTCGTTGCGTCCCACCTTGTTGGCAAGTGCCCAGTGAGCTGTTTAAGAGCTAAGCTGAGAACGAAGCACCGATAAGA
ENSG00000072778_ACADVL_SP_16868.9	TGCTCTTTATTCGTTGCGTCCCACCTTGTTGGGGCATGCATGACCTTGGCGGTTTAAGAGCTAAGCTGAGAACGAAGCACCGATAAGA
ENSG00000072778_ACADVL_SP_16869.10	TGCTCTTTATTCGTTGCGTCCCACCTTGTTGGAACATTCCCACAGCAAGTTTAAGAGCTAAGCTGAGAACGAAGCACCGATAAGA
ENSG00000072864_NDE1_ACOC_81135.1	TGCTCTTTATTCGTTGCGTCCCACCTTGTTGGACTTTCAGCTCCGAGGGTTTAAGAGCTAAGCTGAGAACGAAGCACCGATAAGA
ENSG00000072864_NDE1_ACOC_81136.2	TGCTCTTTATTCGTTGCGTCCCACCTTGTTGGCTAACTATTGGAAAGATCGTTTAAGAGCTAAGCTGAGAACGAAGCACCGATAAGA
ENSG00000072864_NDE1_ACOC_81137.3	TGCTCTTTATTCGTTGCGTCCCACCTTGTTGGGAACTCCGAGAATTCCAGGGTTTAAGAGCTAAGCTGAGAACGAAGCACCGATAAGA
ENSG00000072864_NDE1_ACOC_81138.4	TGCTCTTTATTCGTTGCGTCCCACCTTGTTGGGGTCCTCGGTGAGCAATGTTTAAGAGCTAAGCTGAGAACGAAGCACCGATAAGA
ENSG00000072864_NDE1_ACOC_81139.5	TGCTCTTTATTCGTTGCGTCCCACCTTGTTGGGACAGGAGGTCTCTGTTCCGTTTAAGAGCTAAGCTGAGAACGAAGCACCGATAAGA
ENSG00000072864_NDE1_ACOC_81140.6	TGCTCTTTATTCGTTGCGTCCCACCTTGTTGGAAAATAACCGCCTTCGCAGTTTAAGAGCTAAGCTGAGAACGAAGCACCGATAAGA
ENSG00000072864_NDE1_ACOC_81141.7	TGCTCTTTATTCGTTGCGTCCCACCTTGTTGGCGCGAGGTCATCCTCCAGTTTAAGAGCTAAGCTGAGAACGAAGCACCGATAAGA
ENSG00000072864_NDE1_ACOC_81142.8	TGCTCTTTATTCGTTGCGTCCCACCTTGTTGGCAGCACTCTGAAGGCTACGTTTAAGAGCTAAGCTGAGAACGAAGCACCGATAAGA
ENSG00000072864_NDE1_ACOC_81143.9	TGCTCTTTATTCGTTGCGTCCCACCTTGTTGGGTCTCCCACAATGTTGAGTTTAAGAGCTAAGCTGAGAACGAAGCACCGATAAGA
ENSG00000072864_NDE1_ACOC_81144.10	TGCTCTTTATTCGTTGCGTCCCACCTTGTTGGCAGAAATACATCAGAGAGCGTTTAAGAGCTAAGCTGAGAACGAAGCACCGATAAGA
ENSG00000073536_NLE1_GE_54228.1	TGCTCTTTATTCGTTGCGTCCCACCTTGTTGGTGGACATCACCCCGGACGTTTAAGAGCTAAGCTGAGAACGAAGCACCGATAAGA
ENSG00000073536_NLE1_GE_54229.2	TGCTCTTTATTCGTTGCGTCCCACCTTGTTGGGTGGCGCGCGATGTGCAGGTTTAAGAGCTAAGCTGAGAACGAAGCACCGATAAGA
ENSG00000073536_NLE1_GE_54230.3	TGCTCTTTATTCGTTGCGTCCCACCTTGTTGGCTCGTGTGCAACGCGCTACGTTTAAGAGCTAAGCTGAGAACGAAGCACCGATAAGA
ENSG00000073536_NLE1_GE_54231.4	TGCTCTTTATTCGTTGCGTCCCACCTTGTTGGACTATGCCCTGCGCACTGTTTAAGAGCTAAGCTGAGAACGAAGCACCGATAAGA
ENSG00000073536_NLE1_GE_54232.5	TGCTCTTTATTCGTTGCGTCCCACCTTGTTGGGAGACGATCTCAGCATCGGTTTAAGAGCTAAGCTGAGAACGAAGCACCGATAAGA
ENSG00000073536_NLE1_GE_54233.6	TGCTCTTTATTCGTTGCGTCCCACCTTGTTGGACGTTGGAGTCCCAGGCAGGTTTAAGAGCTAAGCTGAGAACGAAGCACCGATAAGA
ENSG00000073536_NLE1_GE_54234.7	TGCTCTTTATTCGTTGCGTCCCACCTTGTTGGTACCTGGCCAGTGGCTCGTTTAAGAGCTAAGCTGAGAACGAAGCACCGATAAGA
ENSG00000073536_NLE1_GE_54235.8	TGCTCTTTATTCGTTGCGTCCCACCTTGTTGGGAATAAGGTGAAGTCGTGTTTAAGAGCTAAGCTGAGAACGAAGCACCGATAAGA
ENSG00000073536_NLE1_GE_54236.9	TGCTCTTTATTCGTTGCGTCCCACCTTGTTGGTGGCTGGTAGATGATGTCTGTTTAAGAGCTAAGCTGAGAACGAAGCACCGATAAGA
ENSG00000073536_NLE1_GE_54237.10	TGCTCTTTATTCGTTGCGTCCCACCTTGTTGGACTCGCTGCACCAGCTCCTGTTTAAGAGCTAAGCTGAGAACGAAGCACCGATAAGA
ENSG00000074416_MGLL_SP_198726.1	TGCTCTTTATTCGTTGCGTCCCACCTTGTTGGGCCACGGACAGAGCGAAGTTTAAGAGCTAAGCTGAGAACGAAGCACCGATAAGA
ENSG00000074416_MGLL_SP_198727.2	TGCTCTTTATTCGTTGCGTCCCACCTTGTTGGGGATGTGTTGCAGCATGGTTTAAGAGCTAAGCTGAGAACGAAGCACCGATAAGA
ENSG00000074416_MGLL_SP_198728.3	TGCTCTTTATTCGTTGCGTCCCACCTTGTTGGCGGCCGTGAGGATGGCGAGTTTAAGAGCTAAGCTGAGAACGAAGCACCGATAAGA
ENSG00000074416_MGLL_SP_198729.4	TGCTCTTTATTCGTTGCGTCCCACCTTGTTGGCCAGAGGAAAGTTCCCCCGTTTAAGAGCTAAGCTGAGAACGAAGCACCGATAAGA
ENSG00000074416_MGLL_SP_198730.5	TGCTCTTTATTCGTTGCGTCCCACCTTGTTGGGACAGTACCTCTTCTGCGTTTAAGAGCTAAGCTGAGAACGAAGCACCGATAAGA
ENSG00000074416_MGLL_SP_198731.6	TGCTCTTTATTCGTTGCGTCCCACCTTGTTGGAGAGGCCGGGCCACTTCGCGTTTAAGAGCTAAGCTGAGAACGAAGCACCGATAAGA
ENSG00000074416_MGLL_SP_198732.7	TGCTCTTTATTCGTTGCGTCCCACCTTGTTGGTGGCCGCTATGAAGAGCGTTTAAGAGCTAAGCTGAGAACGAAGCACCGATAAGA
ENSG00000074416_MGLL_SP_198733.8	TGCTCTTTATTCGTTGCGTCCCACCTTGTTGGGTAGGGAATGCTCTGCGGTTTAAGAGCTAAGCTGAGAACGAAGCACCGATAAGA
ENSG00000074416_MGLL_SP_198734.9	TGCTCTTTATTCGTTGCGTCCCACCTTGTTGGGTCGTGGGCGAACACCAGCGTTTAAGAGCTAAGCTGAGAACGAAGCACCGATAAGA
ENSG00000074416_MGLL_SP_198735.10	TGCTCTTTATTCGTTGCGTCCCACCTTGTTGGCCCTCATCTTTGTGTCCCAGTTTAAGAGCTAAGCTGAGAACGAAGCACCGATAAGA
ENSG00000075142_SRI_TMM_92753.1	TGCTCTTTATTCGTTGCGTCCCACCTTGTTGGAGTTTGTCCGGGAAACGCGTTTAAGAGCTAAGCTGAGAACGAAGCACCGATAAGA
ENSG00000075142_SRI_TMM_92754.2	TGCTCTTTATTCGTTGCGTCCCACCTTGTTGGGCTTATGGTTTCAATGCGTTTAAGAGCTAAGCTGAGAACGAAGCACCGATAAGA
ENSG00000075142_SRI_TMM_92755.3	TGCTCTTTATTCGTTGCGTCCCACCTTGTTGGGCGTACCCGGGGCATCCGTTTAAGAGCTAAGCTGAGAACGAAGCACCGATAAGA
ENSG00000075142_SRI_TMM_92756.4	TGCTCTTTATTCGTTGCGTCCCACCTTGTTGGAGATATGTCTGGCACAAGTTTAAGAGCTAAGCTGAGAACGAAGCACCGATAAGA
ENSG00000075142_SRI_TMM_92757.5	TGCTCTTTATTCGTTGCGTCCCACCTTGTTGGCCTGGGTAGTACCCGCCGCGTTTAAGAGCTAAGCTGAGAACGAAGCACCGATAAGA
ENSG00000075142_SRI_TMM_92758.6	TGCTCTTTATTCGTTGCGTCCCACCTTGTTGGAACTCTGGGCTGTACTGAAGTTTAAGAGCTAAGCTGAGAACGAAGCACCGATAAGA
ENSG00000075142_SRI_TMM_92759.7	TGCTCTTTATTCGTTGCGTCCCACCTTGTTGGATTTAGGTTGAGTCCCCGTTTAAGAGCTAAGCTGAGAACGAAGCACCGATAAGA
ENSG00000075142_SRI_TMM_92760.8	TGCTCTTTATTCGTTGCGTCCCACCTTGTTGGCAAAACGATACAGCACCAAGTTTAAGAGCTAAGCTGAGAACGAAGCACCGATAAGA
ENSG00000075142_SRI_TMM_92761.9	TGCTCTTTATTCGTTGCGTCCCACCTTGTTGGGGCCTTCTGCAATTCTTGTGTTTAAGAGCTAAGCTGAGAACGAAGCACCGATAAGA
ENSG00000075142_SRI_TMM_92762.10	TGCTCTTTATTCGTTGCGTCCCACCTTGTTGGCGGATCCTGAGTTTGTCCGTTTAAGAGCTAAGCTGAGAACGAAGCACCGATAAGA
ENSG00000075239_ACAT1_DTKP_120524.1	TGCTCTTTATTCGTTGCGTCCCACCTTGTTGGGGTAATGTTCTACAAGGGTTTAAGAGCTAAGCTGAGAACGAAGCACCGATAAGA
ENSG00000075239_ACAT1_DTKP_120525.2	TGCTCTTTATTCGTTGCGTCCCACCTTGTTGGGCGGCACTTCTGCGCAGGTTTAAGAGCTAAGCTGAGAACGAAGCACCGATAAGA
ENSG00000075239_ACAT1_DTKP_120526.3	TGCTCTTTATTCGTTGCGTCCCACCTTGTTGGCTTGGTTCCATTGCAATTCGTTTAAGAGCTAAGCTGAGAACGAAGCACCGATAAGA
ENSG00000075239_ACAT1_DTKP_120527.4	TGCTCTTTATTCGTTGCGTCCCACCTTGTTGGCCTAAAAAAGATCCAATGTTTAAGAGCTAAGCTGAGAACGAAGCACCGATAAGA
ENSG00000075239_ACAT1_DTKP_120528.5	TGCTCTTTATTCGTTGCGTCCCACCTTGTTGGCACCAGCCTCCGGAGCAGTTTAAGAGCTAAGCTGAGAACGAAGCACCGATAAGA
ENSG00000075239_ACAT1_DTKP_120529.6	TGCTCTTTATTCGTTGCGTCCCACCTTGTTGGCTTCTTTCACTTCTTCTTTGTTTAAGAGCTAAGCTGAGAACGAAGCACCGATAAGA
ENSG00000075239_ACAT1_DTKP_120530.7	TGCTCTTTATTCGTTGCGTCCCACCTTGTTGGTGGTACATGGAGTAGAAATGTTTAAGAGCTAAGCTGAGAACGAAGCACCGATAAGA
ENSG00000075239_ACAT1_DTKP_120531.8	TGCTCTTTATTCGTTGCGTCCCACCTTGTTGGGAATGAAAGCCATCATGAGTTTAAGAGCTAAGCTGAGAACGAAGCACCGATAAGA
ENSG00000075239_ACAT1_DTKP_120532.9	TGCTCTTTATTCGTTGCGTCCCACCTTGTTGGTTCCATATGTAATGAACAGGTTTAAGAGCTAAGCTGAGAACGAAGCACCGATAAGA
ENSG00000075239_ACAT1_DTKP_120533.10	TGCTCTTTATTCGTTGCGTCCCACCTTGTTGGAAGATTTGATTGTAAAAGAGTTTAAGAGCTAAGCTGAGAACGAAGCACCGATAAGA
ENSG00000075651_PLD1_ACOC_173929.1	TGCTCTTTATTCGTTGCGTCCCACCTTGTTGGCGGGAACTCCACTTTGAGTTTAAGAGCTAAGCTGAGAACGAAGCACCGATAAGA
ENSG00000075651_PLD1_ACOC_173930.2	TGCTCTTTATTCGTTGCGTCCCACCTTGTTGGTCACTGAAAAACGAGCCACGTTTAAGAGCTAAGCTGAGAACGAAGCACCGATAAGA
ENSG00000075651_PLD1_ACOC_173931.3	TGCTCTTTATTCGTTGCGTCCCACCTTGTTGGAGTAATATCATAGAAAATCGTTTAAGAGCTAAGCTGAGAACGAAGCACCGATAAGA
ENSG00000075651_PLD1_ACOC_173932.4	TGCTCTTTATTCGTTGCGTCCCACCTTGTTGGAATGGGGATGCGGATAAGTTTAAGAGCTAAGCTGAGAACGAAGCACCGATAAGA
ENSG00000075651_PLD1_ACOC_173933.5	TGCTCTTTATTCGTTGCGTCCCACCTTGTTGGAGAGATACGTCTGTATATTGTTTAAGAGCTAAGCTGAGAACGAAGCACCGATAAGA
ENSG00000075651_PLD1_ACOC_173934.6	TGCTCTTTATTCGTTGCGTCCCACCTTGTTGGTGTTATAAATAGCAGAGAAGTTTAAGAGCTAAGCTGAGAACGAAGCACCGATAAGA
ENSG00000075651_PLD1_ACOC_173935.7	TGCTCTTTATTCGTTGCGTCCCACCTTGTTGGGAGGCAAAACGTCAGAGGTTTAAGAGCTAAGCTGAGAACGAAGCACCGATAAGA
ENSG00000075651_PLD1_ACOC_173936.8	TGCTCTTTATTCGTTGCGTCCCACCTTGTTGGTCTACCAGCAGGACGAGTTTAAGAGCTAAGCTGAGAACGAAGCACCGATAAGA
ENSG00000075651_PLD1_ACOC_173937.9	TGCTCTTTATTCGTTGCGTCCCACCTTGTTGGCTATAGACATGCTCGGGTTTAAGAGCTAAGCTGAGAACGAAGCACCGATAAGA
ENSG00000075651_PLD1_ACOC_173938.10	TGCTCTTTATTCGTTGCGTCCCACCTTGTTGGTCTTTCATCCATGATTTGTTTAAGAGCTAAGCTGAGAACGAAGCACCGATAAGA
ENSG00000075785_RAB7A_DTKP_70923.1	TGCTCTTTATTCGTTGCGTCCCACCTTGTTGGCAACACTTTCTTCCTAGGTTTAAGAGCTAAGCTGAGAACGAAGCACCGATAAGA
ENSG00000075785_RAB7A_DTKP_70924.2	TGCTCTTTATTCGTTGCGTCCCACCTTGTTGGAAAGTCAGCTCCTATTGGTTTAAGAGCTAAGCTGAGAACGAAGCACCGATAAGA
ENSG00000075785_RAB7A_DTKP_70925.3	TGCTCTTTATTCGTTGCGTCCCACCTTGTTGGAATTTCTTATTCACATACGTTTAAGAGCTAAGCTGAGAACGAAGCACCGATAAGA
ENSG00000075785_RAB7A_DTKP_70926.4	TGCTCTTTATTCGTTGCGTCCCACCTTGTTGGGAACGGTTCCAGTCTCTGTTTAAGAGCTAAGCTGAGAACGAAGCACCGATAAGA
ENSG00000075785_RAB7A_DTKP_70927.5	TGCTCTTTATTCGTTGCGTCCCACCTTGTTGGCAGTCTGCACCTCTGTAGAGTTTAAGAGCTAAGCTGAGAACGAAGCACCGATAAGA
ENSG00000075785_RAB7A_DTKP_70928.6	TGCTCTTTATTCGTTGCGTCCCACCTTGTTGGGCACTGGTCTCAAAGTAGTTTAAGAGCTAAGCTGAGAACGAAGCACCGATAAGA
ENSG00000075785_RAB7A_DTKP_70929.7	TGCTCTTTATTCGTTGCGTCCCACCTTGTTGGTCCAGTTTGATAGGTTCGTTTAAGAGCTAAGCTGAGAACGAAGCACCGATAAGA
ENSG00000075785_RAB7A_DTKP_70930.8	TGCTCTTTATTCGTTGCGTCCCACCTTGTTGGGCCACAAAGCGGGCACGTTTAAGAGCTAAGCTGAGAACGAAGCACCGATAAGA
ENSG00000075785_RAB7A_DTKP_70931.9	TGCTCTTTATTCGTTGCGTCCCACCTTGTTGGTTGCTGAAGGTTATCATCCGTTTAAGAGCTAAGCTGAGAACGAAGCACCGATAAGA
ENSG00000075785_RAB7A_DTKP_70932.10	TGCTCTTTATTCGTTGCGTCCCACCTTGTTGGCTGAAGGTTATCATCCTGTTTAAGAGCTAAGCTGAGAACGAAGCACCGATAAGA
ENSG00000076201_PTPN23_DTKP_127339.1	TGCTCTTTATTCGTTGCGTCCCACCTTGTTGGCATGCCCATGATCTGGCGTTTAAGAGCTAAGCTGAGAACGAAGCACCGATAAGA
ENSG00000076201_PTPN23_DTKP_127340.2	TGCTCTTTATTCGTTGCGTCCCACCTTGTTGGTCGACGCTGTAGGCTTGGTTTAAGAGCTAAGCTGAGAACGAAGCACCGATAAGA
ENSG00000076201_PTPN23_DTKP_127341.3	TGCTCTTTATTCGTTGCGTCCCACCTTGTTGGTAGGTAGGCGAAGGCGCGTTTAAGAGCTAAGCTGAGAACGAAGCACCGATAAGA
ENSG00000076201_PTPN23_DTKP_127342.4	TGCTCTTTATTCGTTGCGTCCCACCTTGTTGGAAGTCGATGTTGGACAACGTTTAAGAGCTAAGCTGAGAACGAAGCACCGATAAGA
ENSG00000076201_PTPN23_DTKP_127343.5	TGCTCTTTATTCGTTGCGTCCCACCTTGTTGGGTAGATTACTACAAGGGTTTAAGAGCTAAGCTGAGAACGAAGCACCGATAAGA
ENSG00000076201_PTPN23_DTKP_127344.6	TGCTCTTTATTCGTTGCGTCCCACCTTGTTGGTAACAGCTGGGTCTGTGGTTTAAGAGCTAAGCTGAGAACGAAGCACCGATAAGA
ENSG00000076201_PTPN23_DTKP_127345.7	TGCTCTTTATTCGTTGCGTCCCACCTTGTTGGCAGAGTCGGGTCCCCATGTTTAAGAGCTAAGCTGAGAACGAAGCACCGATAAGA
ENSG00000076201_PTPN23_DTKP_127346.8	TGCTCTTTATTCGTTGCGTCCCACCTTGTTGGGATCCGGCCCAGCAGTGGTTTAAGAGCTAAGCTGAGAACGAAGCACCGATAAGA
ENSG00000076201_PTPN23_DTKP_127347.9	TGCTCTTTATTCGTTGCGTCCCACCTTGTTGGCGCACTGGAAATGGGTACGTTTAAGAGCTAAGCTGAGAACGAAGCACCGATAAGA
ENSG00000076201_PTPN23_DTKP_127348.10	TGCTCTTTATTCGTTGCGTCCCACCTTGTTGGGCAAGGGCTTCACCAAGGTTTAAGAGCTAAGCTGAGAACGAAGCACCGATAAGA
ENSG00000076258_FMO4_SP_16434.1	TGCTCTTTATTCGTTGCGTCCCACCTTGTTGGCCAAGAAAGTTGCAGTGATGTTTAAGAGCTAAGCTGAGAACGAAGCACCGATAAGA
ENSG00000076258_FMO4_SP_16435.2	TGCTCTTTATTCGTTGCGTCCCACCTTGTTGGGATAATCTTCGTGGAAAGTTTAAGAGCTAAGCTGAGAACGAAGCACCGATAAGA
ENSG00000076258_FMO4_SP_16436.3	TGCTCTTTATTCGTTGCGTCCCACCTTGTTGGTCATCACTTCTCTCAAAGCGTTTAAGAGCTAAGCTGAGAACGAAGCACCGATAAGA
ENSG00000076258_FMO4_SP_16437.4	TGCTCTTTATTCGTTGCGTCCCACCTTGTTGGACCCTGGTCATCCCATCTTGTTTAAGAGCTAAGCTGAGAACGAAGCACCGATAAGA
ENSG00000076258_FMO4_SP_16438.5	TGCTCTTTATTCGTTGCGTCCCACCTTGTTGGTCCAGACTTCTCCGAAACGTTTAAGAGCTAAGCTGAGAACGAAGCACCGATAAGA
ENSG00000076258_FMO4_SP_16439.6	TGCTCTTTATTCGTTGCGTCCCACCTTGTTGGGATGTTGTCACAGAGACAGGTTTAAGAGCTAAGCTGAGAACGAAGCACCGATAAGA
ENSG00000076258_FMO4_SP_16440.7	TGCTCTTTATTCGTTGCGTCCCACCTTGTTGGATCCCAGAAGGCTTTCAGTTTAAGAGCTAAGCTGAGAACGAAGCACCGATAAGA
ENSG00000076258_FMO4_SP_16441.8	TGCTCTTTATTCGTTGCGTCCCACCTTGTTGGCTGTCTTTGATGCTGTTAGTTTAAGAGCTAAGCTGAGAACGAAGCACCGATAAGA
ENSG00000076258_FMO4_SP_16442.9	TGCTCTTTATTCGTTGCGTCCCACCTTGTTGGAAAGGCTTCCAAAGGTAAAGTTTAAGAGCTAAGCTGAGAACGAAGCACCGATAAGA
ENSG00000076258_FMO4_SP_16443.10	TGCTCTTTATTCGTTGCGTCCCACCTTGTTGGGGCGCTCTTCAGATTGGTTTAAGAGCTAAGCTGAGAACGAAGCACCGATAAGA
ENSG00000076555_ACACB_DTKP_34094.1	TGCTCTTTATTCGTTGCGTCCCACCTTGTTGGCCGACCGGCATCTTTGGTTTAAGAGCTAAGCTGAGAACGAAGCACCGATAAGA
ENSG00000076555_ACACB_DTKP_34095.2	TGCTCTTTATTCGTTGCGTCCCACCTTGTTGGGCGGCAATCCCGTTGTGTTTAAGAGCTAAGCTGAGAACGAAGCACCGATAAGA
ENSG00000076555_ACACB_DTKP_34096.3	TGCTCTTTATTCGTTGCGTCCCACCTTGTTGGATGACCAACTTCATCCTGTTTAAGAGCTAAGCTGAGAACGAAGCACCGATAAGA
ENSG00000076555_ACACB_DTKP_34097.4	TGCTCTTTATTCGTTGCGTCCCACCTTGTTGGGATGGCCCGCTCGTTGGTTTAAGAGCTAAGCTGAGAACGAAGCACCGATAAGA
ENSG00000076555_ACACB_DTKP_34098.5	TGCTCTTTATTCGTTGCGTCCCACCTTGTTGGCGTGTGACAAACTCAGCGTTTAAGAGCTAAGCTGAGAACGAAGCACCGATAAGA
ENSG00000076555_ACACB_DTKP_34099.6	TGCTCTTTATTCGTTGCGTCCCACCTTGTTGGTTGTTATTGGGCCCTCCGTTTAAGAGCTAAGCTGAGAACGAAGCACCGATAAGA
ENSG00000076555_ACACB_DTKP_34100.7	TGCTCTTTATTCGTTGCGTCCCACCTTGTTGGCACAGAGACTTTACCGGTTTAAGAGCTAAGCTGAGAACGAAGCACCGATAAGA
ENSG00000076555_ACACB_DTKP_34101.8	TGCTCTTTATTCGTTGCGTCCCACCTTGTTGGCGTCACTGGAAGAAAGGGTTTAAGAGCTAAGCTGAGAACGAAGCACCGATAAGA
ENSG00000076555_ACACB_DTKP_34102.9	TGCTCTTTATTCGTTGCGTCCCACCTTGTTGGTTTGCTTCTGATTTACTCTGTTTAAGAGCTAAGCTGAGAACGAAGCACCGATAAGA
ENSG00000076555_ACACB_DTKP_34103.10	TGCTCTTTATTCGTTGCGTCCCACCTTGTTGGGGGAGACACCGCAGAGAAAGTTTAAGAGCTAAGCTGAGAACGAAGCACCGATAAGA
ENSG00000077044_DGKD_DTKP_6440.1	TGCTCTTTATTCGTTGCGTCCCACCTTGTTGGCATCCCCTCTTTGATGAGTTTAAGAGCTAAGCTGAGAACGAAGCACCGATAAGA
ENSG00000077044_DGKD_DTKP_6441.2	TGCTCTTTATTCGTTGCGTCCCACCTTGTTGGCACAGCACAGCGCTTGTGTTTAAGAGCTAAGCTGAGAACGAAGCACCGATAAGA
ENSG00000077044_DGKD_DTKP_6442.3	TGCTCTTTATTCGTTGCGTCCCACCTTGTTGGGAATGAATTGTTCTGTTGTTTAAGAGCTAAGCTGAGAACGAAGCACCGATAAGA
ENSG00000077044_DGKD_DTKP_6443.4	TGCTCTTTATTCGTTGCGTCCCACCTTGTTGGGAGATACTTTAAGCTTCGAGTTTAAGAGCTAAGCTGAGAACGAAGCACCGATAAGA
ENSG00000077044_DGKD_DTKP_6444.5	TGCTCTTTATTCGTTGCGTCCCACCTTGTTGGGACGACTCCTCGGGCGGGTTTAAGAGCTAAGCTGAGAACGAAGCACCGATAAGA
ENSG00000077044_DGKD_DTKP_6445.6	TGCTCTTTATTCGTTGCGTCCCACCTTGTTGGGATTCTGGTTTGTGGCGGTTTAAGAGCTAAGCTGAGAACGAAGCACCGATAAGA
ENSG00000077044_DGKD_DTKP_6446.7	TGCTCTTTATTCGTTGCGTCCCACCTTGTTGGGTACTGGATTCAGCTACGCGTTTAAGAGCTAAGCTGAGAACGAAGCACCGATAAGA
ENSG00000077044_DGKD_DTKP_6447.8	TGCTCTTTATTCGTTGCGTCCCACCTTGTTGGAACGGAGGCCCACACCTGTTTAAGAGCTAAGCTGAGAACGAAGCACCGATAAGA
ENSG00000077044_DGKD_DTKP_6448.9	TGCTCTTTATTCGTTGCGTCCCACCTTGTTGGGTTGAGGCTGTCGATTTGTTTAAGAGCTAAGCTGAGAACGAAGCACCGATAAGA
ENSG00000077044_DGKD_DTKP_6449.10	TGCTCTTTATTCGTTGCGTCCCACCTTGTTGGACTTGGCCCGAGTACTGTTTAAGAGCTAAGCTGAGAACGAAGCACCGATAAGA
ENSG00000077254_USP33_SP_72893.1	TGCTCTTTATTCGTTGCGTCCCACCTTGTTGGTCAGGATTGTAAAGTCCAGTTTAAGAGCTAAGCTGAGAACGAAGCACCGATAAGA
ENSG00000077254_USP33_SP_72894.2	TGCTCTTTATTCGTTGCGTCCCACCTTGTTGGTCCACATTTGGATTCAGTGTTTAAGAGCTAAGCTGAGAACGAAGCACCGATAAGA
ENSG00000077254_USP33_SP_72895.3	TGCTCTTTATTCGTTGCGTCCCACCTTGTTGGATGTTCATATGTTGGCTGGTTTAAGAGCTAAGCTGAGAACGAAGCACCGATAAGA
ENSG00000077254_USP33_SP_72896.4	TGCTCTTTATTCGTTGCGTCCCACCTTGTTGGGTTGCCGTATTTGATGATCGTTTAAGAGCTAAGCTGAGAACGAAGCACCGATAAGA
ENSG00000077254_USP33_SP_72897.5	TGCTCTTTATTCGTTGCGTCCCACCTTGTTGGGTGAGGTTGTCTTACATGGTTTAAGAGCTAAGCTGAGAACGAAGCACCGATAAGA
ENSG00000077254_USP33_SP_72898.6	TGCTCTTTATTCGTTGCGTCCCACCTTGTTGGTAAATCCAACATTTCGGGTTTAAGAGCTAAGCTGAGAACGAAGCACCGATAAGA
ENSG00000077254_USP33_SP_72899.7	TGCTCTTTATTCGTTGCGTCCCACCTTGTTGGAAAATCTACATCCGACGTTTAAGAGCTAAGCTGAGAACGAAGCACCGATAAGA
ENSG00000077254_USP33_SP_72900.8	TGCTCTTTATTCGTTGCGTCCCACCTTGTTGGGCAAGCCCTCCTAAATCGTTTAAGAGCTAAGCTGAGAACGAAGCACCGATAAGA
ENSG00000077254_USP33_SP_72901.9	TGCTCTTTATTCGTTGCGTCCCACCTTGTTGGATCTTGAAAGGTCTCGAGTTTAAGAGCTAAGCTGAGAACGAAGCACCGATAAGA
ENSG00000077254_USP33_SP_72902.10	TGCTCTTTATTCGTTGCGTCCCACCTTGTTGGAAAAAACTGTGTCAAAGGTGTTTAAGAGCTAAGCTGAGAACGAAGCACCGATAAGA
ENSG00000079435_LIPE_SP_32453.1	TGCTCTTTATTCGTTGCGTCCCACCTTGTTGGCGACTGTGTCATTGTGCGCGTTTAAGAGCTAAGCTGAGAACGAAGCACCGATAAGA
ENSG00000079435_LIPE_SP_32454.2	TGCTCTTTATTCGTTGCGTCCCACCTTGTTGGCGCCTGCTCCCGTACACGTTTAAGAGCTAAGCTGAGAACGAAGCACCGATAAGA
ENSG00000079435_LIPE_SP_32455.3	TGCTCTTTATTCGTTGCGTCCCACCTTGTTGGGACCCTGGCTCGAGAAGAGTTTAAGAGCTAAGCTGAGAACGAAGCACCGATAAGA
ENSG00000079435_LIPE_SP_32456.4	TGCTCTTTATTCGTTGCGTCCCACCTTGTTGGGTGCGCCACACCCAGCAGGGTTTAAGAGCTAAGCTGAGAACGAAGCACCGATAAGA
ENSG00000079435_LIPE_SP_32457.5	TGCTCTTTATTCGTTGCGTCCCACCTTGTTGGAAAGCCCTCGGCATGATGTTTAAGAGCTAAGCTGAGAACGAAGCACCGATAAGA
ENSG00000079435_LIPE_SP_32458.6	TGCTCTTTATTCGTTGCGTCCCACCTTGTTGGCGGGGTTATAGGCCTCGTTTAAGAGCTAAGCTGAGAACGAAGCACCGATAAGA
ENSG00000079435_LIPE_SP_32459.7	TGCTCTTTATTCGTTGCGTCCCACCTTGTTGGGGTGCTGCTCACTCAACGTTTAAGAGCTAAGCTGAGAACGAAGCACCGATAAGA
ENSG00000079435_LIPE_SP_32460.8	TGCTCTTTATTCGTTGCGTCCCACCTTGTTGGGCGGTGGCGAAAAGACAGTTTAAGAGCTAAGCTGAGAACGAAGCACCGATAAGA
ENSG00000079435_LIPE_SP_32461.9	TGCTCTTTATTCGTTGCGTCCCACCTTGTTGGATTCTGGCTGGGCTATGTTTAAGAGCTAAGCTGAGAACGAAGCACCGATAAGA
ENSG00000079435_LIPE_SP_32462.10	TGCTCTTTATTCGTTGCGTCCCACCTTGTTGGCAAACAACGCCAGTCCAGTTTAAGAGCTAAGCTGAGAACGAAGCACCGATAAGA
ENSG00000079459_FDFT1_TMM_53140.1	TGCTCTTTATTCGTTGCGTCCCACCTTGTTGGTGATTGCCGACATTTGCGTTTAAGAGCTAAGCTGAGAACGAAGCACCGATAAGA
ENSG00000079459_FDFT1_TMM_53141.2	TGCTCTTTATTCGTTGCGTCCCACCTTGTTGGGCGGTTCATGGAGAGCAGTTTAAGAGCTAAGCTGAGAACGAAGCACCGATAAGA
ENSG00000079459_FDFT1_TMM_53142.3	TGCTCTTTATTCGTTGCGTCCCACCTTGTTGGGTTGTAGAACTCTTCGGTTTAAGAGCTAAGCTGAGAACGAAGCACCGATAAGA
ENSG00000079459_FDFT1_TMM_53143.4	TGCTCTTTATTCGTTGCGTCCCACCTTGTTGGGTGCGCTTCCGGATCGGGTTTAAGAGCTAAGCTGAGAACGAAGCACCGATAAGA
ENSG00000079459_FDFT1_TMM_53144.5	TGCTCTTTATTCGTTGCGTCCCACCTTGTTGGCCAGATTTCTAAACTCAAGTTTAAGAGCTAAGCTGAGAACGAAGCACCGATAAGA
ENSG00000079459_FDFT1_TMM_53145.6	TGCTCTTTATTCGTTGCGTCCCACCTTGTTGGAGTGAAAGTTGTGTAACAGGTTTAAGAGCTAAGCTGAGAACGAAGCACCGATAAGA
ENSG00000079459_FDFT1_TMM_53146.7	TGCTCTTTATTCGTTGCGTCCCACCTTGTTGGCCACTATGTTGCTGGGCGTTTAAGAGCTAAGCTGAGAACGAAGCACCGATAAGA
ENSG00000079459_FDFT1_TMM_53147.8	TGCTCTTTATTCGTTGCGTCCCACCTTGTTGGTATCTTCACCAACTAAGGTTTAAGAGCTAAGCTGAGAACGAAGCACCGATAAGA
ENSG00000079459_FDFT1_TMM_53148.9	TGCTCTTTATTCGTTGCGTCCCACCTTGTTGGAACGTGCCAACTCTATGTTTAAGAGCTAAGCTGAGAACGAAGCACCGATAAGA
ENSG00000079459_FDFT1_TMM_53149.10	TGCTCTTTATTCGTTGCGTCCCACCTTGTTGGATGACATGACCATCAGTGGTTTAAGAGCTAAGCTGAGAACGAAGCACCGATAAGA
ENSG00000080371_RAB21_TMM_112700.1	TGCTCTTTATTCGTTGCGTCCCACCTTGTTGGAGCCTACTCGTTCAAGGGTTTAAGAGCTAAGCTGAGAACGAAGCACCGATAAGA
ENSG00000080371_RAB21_TMM_112701.2	TGCTCTTTATTCGTTGCGTCCCACCTTGTTGGAGTAAACCTTGCCATAGTTTAAGAGCTAAGCTGAGAACGAAGCACCGATAAGA
ENSG00000080371_RAB21_TMM_112702.3	TGCTCTTTATTCGTTGCGTCCCACCTTGTTGGTAAATTGGACCCAATGCAGTTTAAGAGCTAAGCTGAGAACGAAGCACCGATAAGA
ENSG00000080371_RAB21_TMM_112703.4	TGCTCTTTATTCGTTGCGTCCCACCTTGTTGGAATTACGGAAAATGTTGTTTAAGAGCTAAGCTGAGAACGAAGCACCGATAAGA
ENSG00000080371_RAB21_TMM_112704.5	TGCTCTTTATTCGTTGCGTCCCACCTTGTTGGCCGGGAACTGCAAGGCGGTTTAAGAGCTAAGCTGAGAACGAAGCACCGATAAGA
ENSG00000080371_RAB21_TMM_112705.6	TGCTCTTTATTCGTTGCGTCCCACCTTGTTGGATGATAGAAACAGCACAAGGTTTAAGAGCTAAGCTGAGAACGAAGCACCGATAAGA
ENSG00000080371_RAB21_TMM_112706.7	TGCTCTTTATTCGTTGCGTCCCACCTTGTTGGCACCACCTTGAACGAGTGTTTAAGAGCTAAGCTGAGAACGAAGCACCGATAAGA
ENSG00000080371_RAB21_TMM_112707.8	TGCTCTTTATTCGTTGCGTCCCACCTTGTTGGAACCTCAAGCCCAGACCAGGTTTAAGAGCTAAGCTGAGAACGAAGCACCGATAAGA
ENSG00000080371_RAB21_TMM_112708.9	TGCTCTTTATTCGTTGCGTCCCACCTTGTTGGGGCCGAGCCTACTCGTTCAGTTTAAGAGCTAAGCTGAGAACGAAGCACCGATAAGA
ENSG00000080371_RAB21_TMM_112709.10	TGCTCTTTATTCGTTGCGTCCCACCTTGTTGGCTGCTGGGGGAAGGCTGCGGTTTAAGAGCTAAGCTGAGAACGAAGCACCGATAAGA
ENSG00000081985_IL12RB2_U3_136157.1	TGCTCTTTATTCGTTGCGTCCCACCTTGTTGGGATTAACTTGTTACGTCGTTTAAGAGCTAAGCTGAGAACGAAGCACCGATAAGA
ENSG00000081985_IL12RB2_U3_136158.2	TGCTCTTTATTCGTTGCGTCCCACCTTGTTGGGCTGTGAAATTGGATTCGTTTAAGAGCTAAGCTGAGAACGAAGCACCGATAAGA
ENSG00000081985_IL12RB2_U3_136159.3	TGCTCTTTATTCGTTGCGTCCCACCTTGTTGGAGTATACTCAGTGTATAAGGTTTAAGAGCTAAGCTGAGAACGAAGCACCGATAAGA
ENSG00000081985_IL12RB2_U3_136160.4	TGCTCTTTATTCGTTGCGTCCCACCTTGTTGGGGGACTGTGGCCTGCACCTGTTTAAGAGCTAAGCTGAGAACGAAGCACCGATAAGA
ENSG00000081985_IL12RB2_U3_136161.5	TGCTCTTTATTCGTTGCGTCCCACCTTGTTGGTGGACCAAAAAATTTAACCGTTTAAGAGCTAAGCTGAGAACGAAGCACCGATAAGA
ENSG00000081985_IL12RB2_U3_136162.6	TGCTCTTTATTCGTTGCGTCCCACCTTGTTGGATTCTAATGTCCCACGGGTTTAAGAGCTAAGCTGAGAACGAAGCACCGATAAGA
ENSG00000081985_IL12RB2_U3_136163.7	TGCTCTTTATTCGTTGCGTCCCACCTTGTTGGGATCCAAGTAAAATTACATGTTTAAGAGCTAAGCTGAGAACGAAGCACCGATAAGA
ENSG00000081985_IL12RB2_U3_136164.8	TGCTCTTTATTCGTTGCGTCCCACCTTGTTGGACATCTAACATCCCAGTGTTTAAGAGCTAAGCTGAGAACGAAGCACCGATAAGA
ENSG00000081985_IL12RB2_U3_136165.9	TGCTCTTTATTCGTTGCGTCCCACCTTGTTGGTTACTGCTGTCAATAGTCTGTTTAAGAGCTAAGCTGAGAACGAAGCACCGATAAGA
ENSG00000081985_IL12RB2_U3_136166.10	TGCTCTTTATTCGTTGCGTCCCACCTTGTTGGAGAATTGAGGGAGTGGCCAGTTTAAGAGCTAAGCTGAGAACGAAGCACCGATAAGA
ENSG00000083807_SLC27A5_ACOC_143572.1	TGCTCTTTATTCGTTGCGTCCCACCTTGTTGGTCGAAAGTCTGGCCGGGTTTAAGAGCTAAGCTGAGAACGAAGCACCGATAAGA
ENSG00000083807_SLC27A5_ACOC_143573.2	TGCTCTTTATTCGTTGCGTCCCACCTTGTTGGTTGCGTGCTACTTGGGCGTTTAAGAGCTAAGCTGAGAACGAAGCACCGATAAGA
ENSG00000083807_SLC27A5_ACOC_143574.3	TGCTCTTTATTCGTTGCGTCCCACCTTGTTGGTGGCCTTGACCCTGCGCGTTTAAGAGCTAAGCTGAGAACGAAGCACCGATAAGA
ENSG00000083807_SLC27A5_ACOC_143575.4	TGCTCTTTATTCGTTGCGTCCCACCTTGTTGGTTAGCACGGCCCTGGCTGTTTAAGAGCTAAGCTGAGAACGAAGCACCGATAAGA
ENSG00000083807_SLC27A5_ACOC_143576.5	TGCTCTTTATTCGTTGCGTCCCACCTTGTTGGCTCGAAGGCATCTACAAGTTTAAGAGCTAAGCTGAGAACGAAGCACCGATAAGA
ENSG00000083807_SLC27A5_ACOC_143577.6	TGCTCTTTATTCGTTGCGTCCCACCTTGTTGGGATGCGGATGAAATGGGGTTTAAGAGCTAAGCTGAGAACGAAGCACCGATAAGA
ENSG00000083807_SLC27A5_ACOC_143578.7	TGCTCTTTATTCGTTGCGTCCCACCTTGTTGGACCCGGTTGGTGCGTGAGTTTAAGAGCTAAGCTGAGAACGAAGCACCGATAAGA
ENSG00000083807_SLC27A5_ACOC_143579.8	TGCTCTTTATTCGTTGCGTCCCACCTTGTTGGTACCAGCACGTTCGCGCTGTTTAAGAGCTAAGCTGAGAACGAAGCACCGATAAGA
ENSG00000083807_SLC27A5_ACOC_143580.9	TGCTCTTTATTCGTTGCGTCCCACCTTGTTGGGCAGGAGGGTTAGTGCCAGTTTAAGAGCTAAGCTGAGAACGAAGCACCGATAAGA
ENSG00000083807_SLC27A5_ACOC_143581.10	TGCTCTTTATTCGTTGCGTCCCACCTTGTTGGAACGTGCTGGTGACCTCCAGTTTAAGAGCTAAGCTGAGAACGAAGCACCGATAAGA
ENSG00000084090_STARD7_TMM_104367.1	TGCTCTTTATTCGTTGCGTCCCACCTTGTTGGAGGGCAAAGAGCAACGTGTTTAAGAGCTAAGCTGAGAACGAAGCACCGATAAGA
ENSG00000084090_STARD7_TMM_104368.2	TGCTCTTTATTCGTTGCGTCCCACCTTGTTGGTGGCGGCGCCCAATTACGTTTAAGAGCTAAGCTGAGAACGAAGCACCGATAAGA
ENSG00000084090_STARD7_TMM_104369.3	TGCTCTTTATTCGTTGCGTCCCACCTTGTTGGAACCAAAAGCCCAAACAGAGTTTAAGAGCTAAGCTGAGAACGAAGCACCGATAAGA
ENSG00000084090_STARD7_TMM_104370.4	TGCTCTTTATTCGTTGCGTCCCACCTTGTTGGAGGTGTCACATCTGTGTGTTTAAGAGCTAAGCTGAGAACGAAGCACCGATAAGA
ENSG00000084090_STARD7_TMM_104371.5	TGCTCTTTATTCGTTGCGTCCCACCTTGTTGGTCACGGGCCTGCGCGTGGTTTAAGAGCTAAGCTGAGAACGAAGCACCGATAAGA
ENSG00000084090_STARD7_TMM_104372.6	TGCTCTTTATTCGTTGCGTCCCACCTTGTTGGCAGATCGCGCAGCTCTAGTTTAAGAGCTAAGCTGAGAACGAAGCACCGATAAGA
ENSG00000084090_STARD7_TMM_104373.7	TGCTCTTTATTCGTTGCGTCCCACCTTGTTGGATTGGCCAGAAGCGCCAGCGTTTAAGAGCTAAGCTGAGAACGAAGCACCGATAAGA
ENSG00000084090_STARD7_TMM_104374.8	TGCTCTTTATTCGTTGCGTCCCACCTTGTTGGGCGGTATAGTGTGGATCGTTTAAGAGCTAAGCTGAGAACGAAGCACCGATAAGA
ENSG00000084090_STARD7_TMM_104375.9	TGCTCTTTATTCGTTGCGTCCCACCTTGTTGGGATGCCCTGGTAATCAAGCGTTTAAGAGCTAAGCTGAGAACGAAGCACCGATAAGA
ENSG00000084090_STARD7_TMM_104376.10	TGCTCTTTATTCGTTGCGTCCCACCTTGTTGGTGAGCTCTCGGAGTAGAGGGTTTAAGAGCTAAGCTGAGAACGAAGCACCGATAAGA
ENSG00000084463_WBP11_SP_60110.1	TGCTCTTTATTCGTTGCGTCCCACCTTGTTGGTCTCGGATTATCTGTTTGTTTAAGAGCTAAGCTGAGAACGAAGCACCGATAAGA
ENSG00000084463_WBP11_SP_60111.2	TGCTCTTTATTCGTTGCGTCCCACCTTGTTGGAGTCGTAGAATACGTTCAAGTTTAAGAGCTAAGCTGAGAACGAAGCACCGATAAGA
ENSG00000084463_WBP11_SP_60112.3	TGCTCTTTATTCGTTGCGTCCCACCTTGTTGGCATGTGGCATATCTGGCAAGTTTAAGAGCTAAGCTGAGAACGAAGCACCGATAAGA
ENSG00000084463_WBP11_SP_60113.4	TGCTCTTTATTCGTTGCGTCCCACCTTGTTGGGAACACCATGTCCAAGAAGGTTTAAGAGCTAAGCTGAGAACGAAGCACCGATAAGA
ENSG00000084463_WBP11_SP_60114.5	TGCTCTTTATTCGTTGCGTCCCACCTTGTTGGTGACACCGACAAATCAGAGTTTAAGAGCTAAGCTGAGAACGAAGCACCGATAAGA
ENSG00000084463_WBP11_SP_60115.6	TGCTCTTTATTCGTTGCGTCCCACCTTGTTGGAATTTGTGCACCGTGATAAGTTTAAGAGCTAAGCTGAGAACGAAGCACCGATAAGA
ENSG00000084463_WBP11_SP_60116.7	TGCTCTTTATTCGTTGCGTCCCACCTTGTTGGTAGAATATGAACAGAAGAGTTTAAGAGCTAAGCTGAGAACGAAGCACCGATAAGA
ENSG00000084463_WBP11_SP_60117.8	TGCTCTTTATTCGTTGCGTCCCACCTTGTTGGCCTACGAGGGGGAAGATCTGTTTAAGAGCTAAGCTGAGAACGAAGCACCGATAAGA
ENSG00000084463_WBP11_SP_60118.9	TGCTCTTTATTCGTTGCGTCCCACCTTGTTGGGAATGCCAGGACTCCGAGTTTAAGAGCTAAGCTGAGAACGAAGCACCGATAAGA
ENSG00000084463_WBP11_SP_60119.10	TGCTCTTTATTCGTTGCGTCCCACCTTGTTGGTGGATGTGCCATCAGAATGTTTAAGAGCTAAGCTGAGAACGAAGCACCGATAAGA
ENSG00000084674_APOB_SP_251.1	TGCTCTTTATTCGTTGCGTCCCACCTTGTTGGATTCAAGAAGTGCCACCGTTTAAGAGCTAAGCTGAGAACGAAGCACCGATAAGA
ENSG00000084674_APOB_SP_252.2	TGCTCTTTATTCGTTGCGTCCCACCTTGTTGGCCAGTGCACCCTGAAAGGTTTAAGAGCTAAGCTGAGAACGAAGCACCGATAAGA
ENSG00000084674_APOB_SP_253.3	TGCTCTTTATTCGTTGCGTCCCACCTTGTTGGATGTTCAGGATGTAAGTGTTTAAGAGCTAAGCTGAGAACGAAGCACCGATAAGA
ENSG00000084674_APOB_SP_254.4	TGCTCTTTATTCGTTGCGTCCCACCTTGTTGGACCCGATTCAAGCACCTCGTTTAAGAGCTAAGCTGAGAACGAAGCACCGATAAGA
ENSG00000084674_APOB_SP_255.5	TGCTCTTTATTCGTTGCGTCCCACCTTGTTGGAGAGTTCCAGTGGAGTCCCGTTTAAGAGCTAAGCTGAGAACGAAGCACCGATAAGA
ENSG00000084674_APOB_SP_256.6	TGCTCTTTATTCGTTGCGTCCCACCTTGTTGGAAGCGGCTGTTGATCTTGTTTAAGAGCTAAGCTGAGAACGAAGCACCGATAAGA
ENSG00000084674_APOB_SP_257.7	TGCTCTTTATTCGTTGCGTCCCACCTTGTTGGAAGAAAACCAAGAACTCTGGTTTAAGAGCTAAGCTGAGAACGAAGCACCGATAAGA
ENSG00000084674_APOB_SP_258.8	TGCTCTTTATTCGTTGCGTCCCACCTTGTTGGGCCATTCCAGAAGGGAAGCGTTTAAGAGCTAAGCTGAGAACGAAGCACCGATAAGA
ENSG00000084674_APOB_SP_259.9	TGCTCTTTATTCGTTGCGTCCCACCTTGTTGGGACACCTCAATCAGCTGGTTTAAGAGCTAAGCTGAGAACGAAGCACCGATAAGA
ENSG00000084674_APOB_SP_260.10	TGCTCTTTATTCGTTGCGTCCCACCTTGTTGGCTTCAAGCCCATCCGCACGTTTAAGAGCTAAGCTGAGAACGAAGCACCGATAAGA
ENSG00000084733_RAB10_SP_88140.1	TGCTCTTTATTCGTTGCGTCCCACCTTGTTGGCTCCTGATCGGGGATTCGTTTAAGAGCTAAGCTGAGAACGAAGCACCGATAAGA
ENSG00000084733_RAB10_SP_88141.2	TGCTCTTTATTCGTTGCGTCCCACCTTGTTGGAAAAACGAAAAAGGACGCGTTTAAGAGCTAAGCTGAGAACGAAGCACCGATAAGA
ENSG00000084733_RAB10_SP_88142.3	TGCTCTTTATTCGTTGCGTCCCACCTTGTTGGGAAATAAAGGTAGTATTGAGTTTAAGAGCTAAGCTGAGAACGAAGCACCGATAAGA
ENSG00000084733_RAB10_SP_88143.4	TGCTCTTTATTCGTTGCGTCCCACCTTGTTGGATGGTGTGAAATCGCTCCGTTTAAGAGCTAAGCTGAGAACGAAGCACCGATAAGA
ENSG00000084733_RAB10_SP_88144.5	TGCTCTTTATTCGTTGCGTCCCACCTTGTTGGATGTGGAAAGAATGTTACTGTTTAAGAGCTAAGCTGAGAACGAAGCACCGATAAGA
ENSG00000084733_RAB10_SP_88145.6	TGCTCTTTATTCGTTGCGTCCCACCTTGTTGGACAAAAGAGTTGTACCTAAGTTTAAGAGCTAAGCTGAGAACGAAGCACCGATAAGA
ENSG00000084733_RAB10_SP_88146.7	TGCTCTTTATTCGTTGCGTCCCACCTTGTTGGCAAGGGAGCATGGTATTGTTTAAGAGCTAAGCTGAGAACGAAGCACCGATAAGA
ENSG00000084733_RAB10_SP_88147.8	TGCTCTTTATTCGTTGCGTCCCACCTTGTTGGGATATCTTCAGCTAACGTGGTTTAAGAGCTAAGCTGAGAACGAAGCACCGATAAGA
ENSG00000084733_RAB10_SP_88148.9	TGCTCTTTATTCGTTGCGTCCCACCTTGTTGGTATATGACATCACCAAGTTTAAGAGCTAAGCTGAGAACGAAGCACCGATAAGA
ENSG00000084733_RAB10_SP_88149.10	TGCTCTTTATTCGTTGCGTCCCACCTTGTTGGAAAATGTAGATATCAGCAGGTTTAAGAGCTAAGCTGAGAACGAAGCACCGATAAGA
ENSG00000086827_ZW10_ACOC_89635.1	TGCTCTTTATTCGTTGCGTCCCACCTTGTTGGGATCAGCCGCCTGACCGTTTAAGAGCTAAGCTGAGAACGAAGCACCGATAAGA
ENSG00000086827_ZW10_ACOC_89636.2	TGCTCTTTATTCGTTGCGTCCCACCTTGTTGGTTCGTGACAGAAGTTTGTTTAAGAGCTAAGCTGAGAACGAAGCACCGATAAGA
ENSG00000086827_ZW10_ACOC_89637.3	TGCTCTTTATTCGTTGCGTCCCACCTTGTTGGAGGCTGGAAAAGGAGGATCGTTTAAGAGCTAAGCTGAGAACGAAGCACCGATAAGA
ENSG00000086827_ZW10_ACOC_89638.4	TGCTCTTTATTCGTTGCGTCCCACCTTGTTGGCGCGCTCTGCATGCTAGGCGTTTAAGAGCTAAGCTGAGAACGAAGCACCGATAAGA
ENSG00000086827_ZW10_ACOC_89639.5	TGCTCTTTATTCGTTGCGTCCCACCTTGTTGGATACGTGAAGATCCCGGGTTTAAGAGCTAAGCTGAGAACGAAGCACCGATAAGA
ENSG00000086827_ZW10_ACOC_89640.6	TGCTCTTTATTCGTTGCGTCCCACCTTGTTGGTTTGCTTAAACAGTTGCGTTTAAGAGCTAAGCTGAGAACGAAGCACCGATAAGA
ENSG00000086827_ZW10_ACOC_89641.7	TGCTCTTTATTCGTTGCGTCCCACCTTGTTGGCCAAGAGGACAGAACTGATGTTTAAGAGCTAAGCTGAGAACGAAGCACCGATAAGA
ENSG00000086827_ZW10_ACOC_89642.8	TGCTCTTTATTCGTTGCGTCCCACCTTGTTGGGTAAGATTCCAAACTGCGTTTAAGAGCTAAGCTGAGAACGAAGCACCGATAAGA
ENSG00000086827_ZW10_ACOC_89643.9	TGCTCTTTATTCGTTGCGTCCCACCTTGTTGGAACATACTTTATCACCTGTTTAAGAGCTAAGCTGAGAACGAAGCACCGATAAGA
ENSG00000086827_ZW10_ACOC_89644.10	TGCTCTTTATTCGTTGCGTCCCACCTTGTTGGTGGCAGAAGCTGATTGTAGTTTAAGAGCTAAGCTGAGAACGAAGCACCGATAAGA
ENSG00000087008_ACOX3_TMM_200949.1	TGCTCTTTATTCGTTGCGTCCCACCTTGTTGGCCACGGCAGTAATACCAGTTTAAGAGCTAAGCTGAGAACGAAGCACCGATAAGA
ENSG00000087008_ACOX3_TMM_200950.2	TGCTCTTTATTCGTTGCGTCCCACCTTGTTGGGCACTGAATCAAGGCGGTTTAAGAGCTAAGCTGAGAACGAAGCACCGATAAGA
ENSG00000087008_ACOX3_TMM_200951.3	TGCTCTTTATTCGTTGCGTCCCACCTTGTTGGCTCGGTAGGCATCGAGGTTTAAGAGCTAAGCTGAGAACGAAGCACCGATAAGA
ENSG00000087008_ACOX3_TMM_200952.4	TGCTCTTTATTCGTTGCGTCCCACCTTGTTGGAGCGTCCTTCAGCTGGAGTTTAAGAGCTAAGCTGAGAACGAAGCACCGATAAGA
ENSG00000087008_ACOX3_TMM_200953.5	TGCTCTTTATTCGTTGCGTCCCACCTTGTTGGCTCGCGATACTTCTCCAGTTTAAGAGCTAAGCTGAGAACGAAGCACCGATAAGA
ENSG00000087008_ACOX3_TMM_200954.6	TGCTCTTTATTCGTTGCGTCCCACCTTGTTGGGGGAACGAGCGAAAAGAGTTTAAGAGCTAAGCTGAGAACGAAGCACCGATAAGA
ENSG00000087008_ACOX3_TMM_200955.7	TGCTCTTTATTCGTTGCGTCCCACCTTGTTGGGATCAGCAGTTTACAGTTCGTTTAAGAGCTAAGCTGAGAACGAAGCACCGATAAGA
ENSG00000087008_ACOX3_TMM_200956.8	TGCTCTTTATTCGTTGCGTCCCACCTTGTTGGGCATCCACTGTGGAAGGGTTTAAGAGCTAAGCTGAGAACGAAGCACCGATAAGA
ENSG00000087008_ACOX3_TMM_200957.9	TGCTCTTTATTCGTTGCGTCCCACCTTGTTGGGCAGCTTCGAAATCAGGTTTAAGAGCTAAGCTGAGAACGAAGCACCGATAAGA
ENSG00000087008_ACOX3_TMM_200958.10	TGCTCTTTATTCGTTGCGTCCCACCTTGTTGGAACTTCCTTCGATGCAAGGTTTAAGAGCTAAGCTGAGAACGAAGCACCGATAAGA
ENSG00000087085_ACHE_DTKP_189139.1	TGCTCTTTATTCGTTGCGTCCCACCTTGTTGGCGTGTGCAGCAGACACTGCGTTTAAGAGCTAAGCTGAGAACGAAGCACCGATAAGA
ENSG00000087085_ACHE_DTKP_189140.2	TGCTCTTTATTCGTTGCGTCCCACCTTGTTGGAGAAGGAGTGGGGAAGCCAGTTTAAGAGCTAAGCTGAGAACGAAGCACCGATAAGA
ENSG00000087085_ACHE_DTKP_189141.3	TGCTCTTTATTCGTTGCGTCCCACCTTGTTGGCTGGTGACGGTGCGTGGGTTTAAGAGCTAAGCTGAGAACGAAGCACCGATAAGA
ENSG00000087085_ACHE_DTKP_189142.4	TGCTCTTTATTCGTTGCGTCCCACCTTGTTGGCGACGGGGTCCCATGGGGTTTAAGAGCTAAGCTGAGAACGAAGCACCGATAAGA
ENSG00000087085_ACHE_DTKP_189143.5	TGCTCTTTATTCGTTGCGTCCCACCTTGTTGGGCGAATGCCCCGCAGCGTTTAAGAGCTAAGCTGAGAACGAAGCACCGATAAGA
ENSG00000087085_ACHE_DTKP_189144.6	TGCTCTTTATTCGTTGCGTCCCACCTTGTTGGGCTCCTGGGTGGAGGAGTGTTTAAGAGCTAAGCTGAGAACGAAGCACCGATAAGA
ENSG00000087085_ACHE_DTKP_189145.7	TGCTCTTTATTCGTTGCGTCCCACCTTGTTGGGAGACCCACATTGCCCGGTTTAAGAGCTAAGCTGAGAACGAAGCACCGATAAGA
ENSG00000087085_ACHE_DTKP_189146.8	TGCTCTTTATTCGTTGCGTCCCACCTTGTTGGTACACGTCCAAGGAGGGTTTAAGAGCTAAGCTGAGAACGAAGCACCGATAAGA
ENSG00000087085_ACHE_DTKP_189147.9	TGCTCTTTATTCGTTGCGTCCCACCTTGTTGGGTGCATGCCCACCGAGGGTTTAAGAGCTAAGCTGAGAACGAAGCACCGATAAGA
ENSG00000087085_ACHE_DTKP_189148.10	TGCTCTTTATTCGTTGCGTCCCACCTTGTTGGACATCAGTGACGCTGTTGTTTAAGAGCTAAGCTGAGAACGAAGCACCGATAAGA
ENSG00000087088_BAX_ACOC_170441.1	TGCTCTTTATTCGTTGCGTCCCACCTTGTTGGGGGAGCAGCCCAGAGGCGGTTTAAGAGCTAAGCTGAGAACGAAGCACCGATAAGA
ENSG00000087088_BAX_ACOC_170442.2	TGCTCTTTATTCGTTGCGTCCCACCTTGTTGGGATCGAGCAGGGCGAATGGGTTTAAGAGCTAAGCTGAGAACGAAGCACCGATAAGA
ENSG00000087088_BAX_ACOC_170443.3	TGCTCTTTATTCGTTGCGTCCCACCTTGTTGGGAAAAAGACCTCTCGGGGTTTAAGAGCTAAGCTGAGAACGAAGCACCGATAAGA
ENSG00000087088_BAX_ACOC_170444.4	TGCTCTTTATTCGTTGCGTCCCACCTTGTTGGTGGACGCATCCTGAGGCACGTTTAAGAGCTAAGCTGAGAACGAAGCACCGATAAGA
ENSG00000087088_BAX_ACOC_170445.5	TGCTCTTTATTCGTTGCGTCCCACCTTGTTGGCGCATCGGGGACGAACGTTTAAGAGCTAAGCTGAGAACGAAGCACCGATAAGA
ENSG00000087088_BAX_ACOC_170446.6	TGCTCTTTATTCGTTGCGTCCCACCTTGTTGGTAGAAAAGGGCGACAACCGTTTAAGAGCTAAGCTGAGAACGAAGCACCGATAAGA
ENSG00000087088_BAX_ACOC_170447.7	TGCTCTTTATTCGTTGCGTCCCACCTTGTTGGTTCCGGCACCTTGGTGCACGTTTAAGAGCTAAGCTGAGAACGAAGCACCGATAAGA
ENSG00000087088_BAX_ACOC_170448.8	TGCTCTTTATTCGTTGCGTCCCACCTTGTTGGATCTGCTCAGAGCTGGTGTTTAAGAGCTAAGCTGAGAACGAAGCACCGATAAGA
ENSG00000087088_BAX_ACOC_170449.9	TGCTCTTTATTCGTTGCGTCCCACCTTGTTGGGCCTCCTCTCCTACTTTGTTTAAGAGCTAAGCTGAGAACGAAGCACCGATAAGA
ENSG00000087088_BAX_ACOC_170450.10.V	TGCTCTTTATTCGTTGCGTCCCACCTTGTTGGAGCGAGTGTCTCAAGCGCATGTTTAAGAGCTAAGCTGAGAACGAAGCACCGATAAGA
ENSG00000087237_CETP_SP_188295.1	TGCTCTTTATTCGTTGCGTCCCACCTTGTTGGTGGTGTAGCCATACTTCGTTTAAGAGCTAAGCTGAGAACGAAGCACCGATAAGA
ENSG00000087237_CETP_SP_188296.2	TGCTCTTTATTCGTTGCGTCCCACCTTGTTGGTGCAACCCATACTTGACTGTTTAAGAGCTAAGCTGAGAACGAAGCACCGATAAGA
ENSG00000087237_CETP_SP_188297.3	TGCTCTTTATTCGTTGCGTCCCACCTTGTTGGTCCATCGCCAGCAGCCAGGGTTTAAGAGCTAAGCTGAGAACGAAGCACCGATAAGA
ENSG00000087237_CETP_SP_188298.4	TGCTCTTTATTCGTTGCGTCCCACCTTGTTGGTTCTGAATGGAGACATCAAGTTTAAGAGCTAAGCTGAGAACGAAGCACCGATAAGA
ENSG00000087237_CETP_SP_188299.5	TGCTCTTTATTCGTTGCGTCCCACCTTGTTGGGTAGCAGTCAGGGGCATGTTTAAGAGCTAAGCTGAGAACGAAGCACCGATAAGA
ENSG00000087237_CETP_SP_188300.6	TGCTCTTTATTCGTTGCGTCCCACCTTGTTGGATGCCTGCCTCGTGCGGTTTAAGAGCTAAGCTGAGAACGAAGCACCGATAAGA
ENSG00000087237_CETP_SP_188301.7	TGCTCTTTATTCGTTGCGTCCCACCTTGTTGGAGTCGATCTCGAAGTCAAGTTTAAGAGCTAAGCTGAGAACGAAGCACCGATAAGA
ENSG00000087237_CETP_SP_188302.8	TGCTCTTTATTCGTTGCGTCCCACCTTGTTGGTGTTGATCTGGAGGTCAAGTTTAAGAGCTAAGCTGAGAACGAAGCACCGATAAGA
ENSG00000087237_CETP_SP_188303.9	TGCTCTTTATTCGTTGCGTCCCACCTTGTTGGGCATGGGCATTGCCCAGCGTTTAAGAGCTAAGCTGAGAACGAAGCACCGATAAGA
ENSG00000087237_CETP_SP_188304.10	TGCTCTTTATTCGTTGCGTCCCACCTTGTTGGGCTGCCACAGTCCTGACCCGTTTAAGAGCTAAGCTGAGAACGAAGCACCGATAAGA
ENSG00000087253_LPCAT2_MP_99195.1	TGCTCTTTATTCGTTGCGTCCCACCTTGTTGGGGAATCCGGATCTACACGTTTAAGAGCTAAGCTGAGAACGAAGCACCGATAAGA
ENSG00000087253_LPCAT2_MP_99196.2	TGCTCTTTATTCGTTGCGTCCCACCTTGTTGGAATTGCCTGTGTTGTAGCTGTTTAAGAGCTAAGCTGAGAACGAAGCACCGATAAGA
ENSG00000087253_LPCAT2_MP_99197.3	TGCTCTTTATTCGTTGCGTCCCACCTTGTTGGTTCCCGACGCCGGCACCGTTTAAGAGCTAAGCTGAGAACGAAGCACCGATAAGA
ENSG00000087253_LPCAT2_MP_99198.4	TGCTCTTTATTCGTTGCGTCCCACCTTGTTGGAACAACATCAGGAGGAGAAGTTTAAGAGCTAAGCTGAGAACGAAGCACCGATAAGA
ENSG00000087253_LPCAT2_MP_99199.5	TGCTCTTTATTCGTTGCGTCCCACCTTGTTGGAAGGGGTTCGGCACCGGGTTTAAGAGCTAAGCTGAGAACGAAGCACCGATAAGA
ENSG00000087253_LPCAT2_MP_99200.6	TGCTCTTTATTCGTTGCGTCCCACCTTGTTGGATTAGTACAAGTACCTTCGTTTAAGAGCTAAGCTGAGAACGAAGCACCGATAAGA
ENSG00000087253_LPCAT2_MP_99201.7	TGCTCTTTATTCGTTGCGTCCCACCTTGTTGGCACAAGTCCCTCTGATGTTTAAGAGCTAAGCTGAGAACGAAGCACCGATAAGA
ENSG00000087253_LPCAT2_MP_99202.8	TGCTCTTTATTCGTTGCGTCCCACCTTGTTGGCTGACCCACCCAATAACGTTTAAGAGCTAAGCTGAGAACGAAGCACCGATAAGA
ENSG00000087253_LPCAT2_MP_99203.9	TGCTCTTTATTCGTTGCGTCCCACCTTGTTGGCTTGTTTGGGTATCTGAGGGTTTAAGAGCTAAGCTGAGAACGAAGCACCGATAAGA
ENSG00000087253_LPCAT2_MP_99204.10	TGCTCTTTATTCGTTGCGTCCCACCTTGTTGGGTTTAAAAGTAATCAAACGTTTAAGAGCTAAGCTGAGAACGAAGCACCGATAAGA
ENSG00000088325_TPX2_U1_15152.1	TGCTCTTTATTCGTTGCGTCCCACCTTGTTGGTAACTTATTCTCCAAATGTTTAAGAGCTAAGCTGAGAACGAAGCACCGATAAGA
ENSG00000088325_TPX2_U1_15153.2	TGCTCTTTATTCGTTGCGTCCCACCTTGTTGGAAATCCGAGGGGGCATCATGTTTAAGAGCTAAGCTGAGAACGAAGCACCGATAAGA
ENSG00000088325_TPX2_U1_15154.3	TGCTCTTTATTCGTTGCGTCCCACCTTGTTGGTATCTCCTTCATCATCCAGTTTAAGAGCTAAGCTGAGAACGAAGCACCGATAAGA
ENSG00000088325_TPX2_U1_15155.4	TGCTCTTTATTCGTTGCGTCCCACCTTGTTGGGGCAAAACTCCTTTGAGAAGTTTAAGAGCTAAGCTGAGAACGAAGCACCGATAAGA
ENSG00000088325_TPX2_U1_15156.5	TGCTCTTTATTCGTTGCGTCCCACCTTGTTGGACAACACTTACTACAAAGGTTTAAGAGCTAAGCTGAGAACGAAGCACCGATAAGA
ENSG00000088325_TPX2_U1_15157.6	TGCTCTTTATTCGTTGCGTCCCACCTTGTTGGTCAAATGCTTGTTCTTCCCGTTTAAGAGCTAAGCTGAGAACGAAGCACCGATAAGA
ENSG00000088325_TPX2_U1_15158.7	TGCTCTTTATTCGTTGCGTCCCACCTTGTTGGAATTTCATCGATGATTACGTTTAAGAGCTAAGCTGAGAACGAAGCACCGATAAGA
ENSG00000088325_TPX2_U1_15159.8	TGCTCTTTATTCGTTGCGTCCCACCTTGTTGGTACTGAGGAGCAAGAGCGTTTAAGAGCTAAGCTGAGAACGAAGCACCGATAAGA
ENSG00000088325_TPX2_U1_15160.9	TGCTCTTTATTCGTTGCGTCCCACCTTGTTGGAGCACTGCCTTCTTCCTCGTTTAAGAGCTAAGCTGAGAACGAAGCACCGATAAGA
ENSG00000088325_TPX2_U1_15161.10	TGCTCTTTATTCGTTGCGTCCCACCTTGTTGGTCTACCCTTGGCTTTCTCTGTTTAAGAGCTAAGCTGAGAACGAAGCACCGATAAGA
ENSG00000089009_RPL6_GE_16694.1	TGCTCTTTATTCGTTGCGTCCCACCTTGTTGGCATCAACCTTCTTGGCTTCGTTTAAGAGCTAAGCTGAGAACGAAGCACCGATAAGA
ENSG00000089009_RPL6_GE_16695.2	TGCTCTTTATTCGTTGCGTCCCACCTTGTTGGAAGCCAAGAAGGTTGATGCGTTTAAGAGCTAAGCTGAGAACGAAGCACCGATAAGA
ENSG00000089009_RPL6_GE_16696.3	TGCTCTTTATTCGTTGCGTCCCACCTTGTTGGCCACCAGCATCAACCTTCTGTTTAAGAGCTAAGCTGAGAACGAAGCACCGATAAGA
ENSG00000089009_RPL6_GE_16697.4	TGCTCTTTATTCGTTGCGTCCCACCTTGTTGGCCAAGAAGGTTGATGCTGGGTTTAAGAGCTAAGCTGAGAACGAAGCACCGATAAGA
ENSG00000089009_RPL6_GE_16698.5	TGCTCTTTATTCGTTGCGTCCCACCTTGTTGGTGACAAGAACGGCGGTACCGTTTAAGAGCTAAGCTGAGAACGAAGCACCGATAAGA
ENSG00000089009_RPL6_GE_16699.6	TGCTCTTTATTCGTTGCGTCCCACCTTGTTGGAAGGTTGATGCTGGTGGCAGTTTAAGAGCTAAGCTGAGAACGAAGCACCGATAAGA
ENSG00000089009_RPL6_GE_16700.7	TGCTCTTTATTCGTTGCGTCCCACCTTGTTGGAGCAAACACAGATCGCGTTTAAGAGCTAAGCTGAGAACGAAGCACCGATAAGA
ENSG00000089009_RPL6_GE_16701.8	TGCTCTTTATTCGTTGCGTCCCACCTTGTTGGAACGGCGGTACCCGGGGTTTAAGAGCTAAGCTGAGAACGAAGCACCGATAAGA
ENSG00000089009_RPL6_GE_16702.9	TGCTCTTTATTCGTTGCGTCCCACCTTGTTGGACAAGAACGGCGGTACCCGTTTAAGAGCTAAGCTGAGAACGAAGCACCGATAAGA
ENSG00000089009_RPL6_GE_16703.10	TGCTCTTTATTCGTTGCGTCCCACCTTGTTGGGAATACATGGCAGATCGTTTAAGAGCTAAGCTGAGAACGAAGCACCGATAAGA
ENSG00000089157_RPLP0_TMM_176465.1	TGCTCTTTATTCGTTGCGTCCCACCTTGTTGGTCCCTTCGCGGGAAGGCTGGTTTAAGAGCTAAGCTGAGAACGAAGCACCGATAAGA
ENSG00000089157_RPLP0_TMM_176466.2	TGCTCTTTATTCGTTGCGTCCCACCTTGTTGGCTCCCACAATGAAACATTTGTTTAAGAGCTAAGCTGAGAACGAAGCACCGATAAGA
ENSG00000089157_RPLP0_TMM_176467.3	TGCTCTTTATTCGTTGCGTCCCACCTTGTTGGCCTCATATCCGGGGGAATGGTTTAAGAGCTAAGCTGAGAACGAAGCACCGATAAGA
ENSG00000089157_RPLP0_TMM_176468.4	TGCTCTTTATTCGTTGCGTCCCACCTTGTTGGCACTTACGATGATCTTAGTTTAAGAGCTAAGCTGAGAACGAAGCACCGATAAGA
ENSG00000089157_RPLP0_TMM_176469.5	TGCTCTTTATTCGTTGCGTCCCACCTTGTTGGCAACATTGCGGACACCCTGGTTTAAGAGCTAAGCTGAGAACGAAGCACCGATAAGA
ENSG00000089157_RPLP0_TMM_176470.6	TGCTCTTTATTCGTTGCGTCCCACCTTGTTGGCACCACAGCCTTCCCGCGAGTTTAAGAGCTAAGCTGAGAACGAAGCACCGATAAGA
ENSG00000089157_RPLP0_TMM_176471.7	TGCTCTTTATTCGTTGCGTCCCACCTTGTTGGGGAAGGCTGTGGTGCTGATGTTTAAGAGCTAAGCTGAGAACGAAGCACCGATAAGA
ENSG00000089157_RPLP0_TMM_176472.8	TGCTCTTTATTCGTTGCGTCCCACCTTGTTGGGGAAGGCTGTGGTGCTGAGTTTAAGAGCTAAGCTGAGAACGAAGCACCGATAAGA
ENSG00000089157_RPLP0_TMM_176473.9	TGCTCTTTATTCGTTGCGTCCCACCTTGTTGGCCATTGTCGAACACCTGCGTTTAAGAGCTAAGCTGAGAACGAAGCACCGATAAGA
ENSG00000089157_RPLP0_TMM_176474.10	TGCTCTTTATTCGTTGCGTCCCACCTTGTTGGTGATATCAAGCACTTCAGTTTAAGAGCTAAGCTGAGAACGAAGCACCGATAAGA
ENSG00000089177_KIF16B_TMM_72502.1	TGCTCTTTATTCGTTGCGTCCCACCTTGTTGGAGTCCTTCACAGATCCGGTTTAAGAGCTAAGCTGAGAACGAAGCACCGATAAGA
ENSG00000089177_KIF16B_TMM_72503.2	TGCTCTTTATTCGTTGCGTCCCACCTTGTTGGCTTGTGTCTTTGCATATGTTTAAGAGCTAAGCTGAGAACGAAGCACCGATAAGA
ENSG00000089177_KIF16B_TMM_72504.3	TGCTCTTTATTCGTTGCGTCCCACCTTGTTGGGCCAAGTTCATTATTCAGAGTTTAAGAGCTAAGCTGAGAACGAAGCACCGATAAGA
ENSG00000089177_KIF16B_TMM_72505.4	TGCTCTTTATTCGTTGCGTCCCACCTTGTTGGCCTAACCCCGGTGGCTCGTTTAAGAGCTAAGCTGAGAACGAAGCACCGATAAGA
ENSG00000089177_KIF16B_TMM_72506.5	TGCTCTTTATTCGTTGCGTCCCACCTTGTTGGTCGTGAAGTCTGCATTTGAGTTTAAGAGCTAAGCTGAGAACGAAGCACCGATAAGA
ENSG00000089177_KIF16B_TMM_72507.6	TGCTCTTTATTCGTTGCGTCCCACCTTGTTGGAAGGAGGCACTGGGGACTCGTTTAAGAGCTAAGCTGAGAACGAAGCACCGATAAGA
ENSG00000089177_KIF16B_TMM_72508.7	TGCTCTTTATTCGTTGCGTCCCACCTTGTTGGGAAAGTCATACACTATGATGTTTAAGAGCTAAGCTGAGAACGAAGCACCGATAAGA
ENSG00000089177_KIF16B_TMM_72509.8	TGCTCTTTATTCGTTGCGTCCCACCTTGTTGGGATAAATGAAACCACCAGAGTTTAAGAGCTAAGCTGAGAACGAAGCACCGATAAGA
ENSG00000089177_KIF16B_TMM_72510.9	TGCTCTTTATTCGTTGCGTCCCACCTTGTTGGTGTGAGAGATCTACTTCGGGTTTAAGAGCTAAGCTGAGAACGAAGCACCGATAAGA
ENSG00000089177_KIF16B_TMM_72511.10	TGCTCTTTATTCGTTGCGTCCCACCTTGTTGGTCCGTGAGCATCCCAAAGAGTTTAAGAGCTAAGCTGAGAACGAAGCACCGATAAGA
ENSG00000090382_LYZ_DTKP_187295.1	TGCTCTTTATTCGTTGCGTCCCACCTTGTTGGGACCGTAACAGAAAGGGTTTAAGAGCTAAGCTGAGAACGAAGCACCGATAAGA
ENSG00000090382_LYZ_DTKP_187296.2	TGCTCTTTATTCGTTGCGTCCCACCTTGTTGGAAGGCTCTCATTGTTCTGGTTTAAGAGCTAAGCTGAGAACGAAGCACCGATAAGA
ENSG00000090382_LYZ_DTKP_187297.3	TGCTCTTTATTCGTTGCGTCCCACCTTGTTGGGTCTTTGAAAGGTGTGAGTGTTTAAGAGCTAAGCTGAGAACGAAGCACCGATAAGA
ENSG00000090382_LYZ_DTKP_187298.4	TGCTCTTTATTCGTTGCGTCCCACCTTGTTGGTTGTAACCACTCTCCCATTGTTTAAGAGCTAAGCTGAGAACGAAGCACCGATAAGA
ENSG00000090382_LYZ_DTKP_187299.5	TGCTCTTTATTCGTTGCGTCCCACCTTGTTGGGAGACAGAAGCACTGATTAGTTTAAGAGCTAAGCTGAGAACGAAGCACCGATAAGA
ENSG00000090382_LYZ_DTKP_187300.6	TGCTCTTTATTCGTTGCGTCCCACCTTGTTGGCCGCTACTGGTGTAATGAGTTTAAGAGCTAAGCTGAGAACGAAGCACCGATAAGA
ENSG00000090382_LYZ_DTKP_187301.7	TGCTCTTTATTCGTTGCGTCCCACCTTGTTGGGCATTAACTGCTCCTGGTTTAAGAGCTAAGCTGAGAACGAAGCACCGATAAGA
ENSG00000090382_LYZ_DTKP_187302.8	TGCTCTTTATTCGTTGCGTCCCACCTTGTTGGCTTGTCCTCCTTTCTGTTAGTTTAAGAGCTAAGCTGAGAACGAAGCACCGATAAGA
ENSG00000090382_LYZ_DTKP_187303.9	TGCTCTTTATTCGTTGCGTCCCACCTTGTTGGCCCTGGACCGTAACAGAAGTTTAAGAGCTAAGCTGAGAACGAAGCACCGATAAGA
ENSG00000090382_LYZ_DTKP_187304.10	TGCTCTTTATTCGTTGCGTCCCACCTTGTTGGATGTCCGTCAGTATGTTCAGTTTAAGAGCTAAGCTGAGAACGAAGCACCGATAAGA
ENSG00000090861_AARS_DTKP_65312.1	TGCTCTTTATTCGTTGCGTCCCACCTTGTTGGAATGCTCAGGTCCGAGGGTTTAAGAGCTAAGCTGAGAACGAAGCACCGATAAGA
ENSG00000090861_AARS_DTKP_65313.2	TGCTCTTTATTCGTTGCGTCCCACCTTGTTGGCCCTGCGCTCAGTGCTTGTTTAAGAGCTAAGCTGAGAACGAAGCACCGATAAGA
ENSG00000090861_AARS_DTKP_65314.3	TGCTCTTTATTCGTTGCGTCCCACCTTGTTGGACCTGAAAGTGGGGGATCGTTTAAGAGCTAAGCTGAGAACGAAGCACCGATAAGA
ENSG00000090861_AARS_DTKP_65315.4	TGCTCTTTATTCGTTGCGTCCCACCTTGTTGGTAAAGTCAAATCTGAGGGTTTAAGAGCTAAGCTGAGAACGAAGCACCGATAAGA
ENSG00000090861_AARS_DTKP_65316.5	TGCTCTTTATTCGTTGCGTCCCACCTTGTTGGTGCGAGTCGTCTCCATTGTTTAAGAGCTAAGCTGAGAACGAAGCACCGATAAGA
ENSG00000090861_AARS_DTKP_65317.6	TGCTCTTTATTCGTTGCGTCCCACCTTGTTGGGATGCACTTCTGGGTATGTTTAAGAGCTAAGCTGAGAACGAAGCACCGATAAGA
ENSG00000090861_AARS_DTKP_65318.7	TGCTCTTTATTCGTTGCGTCCCACCTTGTTGGCTGTGTGGTTGCTCATGATGTTTAAGAGCTAAGCTGAGAACGAAGCACCGATAAGA
ENSG00000090861_AARS_DTKP_65319.8	TGCTCTTTATTCGTTGCGTCCCACCTTGTTGGGGTGGACATGGCTCCCTGTTTAAGAGCTAAGCTGAGAACGAAGCACCGATAAGA
ENSG00000090861_AARS_DTKP_65320.9	TGCTCTTTATTCGTTGCGTCCCACCTTGTTGGAGCAACCAATGAGCCTTTCGTTTAAGAGCTAAGCTGAGAACGAAGCACCGATAAGA
ENSG00000090861_AARS_DTKP_65321.10	TGCTCTTTATTCGTTGCGTCCCACCTTGTTGGCATGACTCGAGTTCCGCGTTTAAGAGCTAAGCTGAGAACGAAGCACCGATAAGA
ENSG00000091583_APOH_DTKP_148325.1	TGCTCTTTATTCGTTGCGTCCCACCTTGTTGGTTTATCTGCCCTCTCACGTTTAAGAGCTAAGCTGAGAACGAAGCACCGATAAGA
ENSG00000091583_APOH_DTKP_148326.2	TGCTCTTTATTCGTTGCGTCCCACCTTGTTGGAAAAACTGATCGTGTTGTTTAAGAGCTAAGCTGAGAACGAAGCACCGATAAGA
ENSG00000091583_APOH_DTKP_148327.3	TGCTCTTTATTCGTTGCGTCCCACCTTGTTGGTACATTTCAGAGTGTTGATGTTTAAGAGCTAAGCTGAGAACGAAGCACCGATAAGA
ENSG00000091583_APOH_DTKP_148328.4	TGCTCTTTATTCGTTGCGTCCCACCTTGTTGGGGCTATGTGTCCCGAGGGTTTAAGAGCTAAGCTGAGAACGAAGCACCGATAAGA
ENSG00000091583_APOH_DTKP_148329.5	TGCTCTTTATTCGTTGCGTCCCACCTTGTTGGTGTTGCAAACGTAGGTAGTTTAAGAGCTAAGCTGAGAACGAAGCACCGATAAGA
ENSG00000091583_APOH_DTKP_148330.6	TGCTCTTTATTCGTTGCGTCCCACCTTGTTGGCCATGTTGCTATTGCAGGAGTTTAAGAGCTAAGCTGAGAACGAAGCACCGATAAGA
ENSG00000091583_APOH_DTKP_148331.7	TGCTCTTTATTCGTTGCGTCCCACCTTGTTGGTGGAAAATGGTAAATCATCGTTTAAGAGCTAAGCTGAGAACGAAGCACCGATAAGA
ENSG00000091583_APOH_DTKP_148332.8	TGCTCTTTATTCGTTGCGTCCCACCTTGTTGGATTCTGCCAAGTGCACTGGTTTAAGAGCTAAGCTGAGAACGAAGCACCGATAAGA
ENSG00000091583_APOH_DTKP_148333.9	TGCTCTTTATTCGTTGCGTCCCACCTTGTTGGGAAACAATTCCCTCTATGTTTAAGAGCTAAGCTGAGAACGAAGCACCGATAAGA
ENSG00000091583_APOH_DTKP_148334.10	TGCTCTTTATTCGTTGCGTCCCACCTTGTTGGAATACGTAATCTCTTCTCCGTTTAAGAGCTAAGCTGAGAACGAAGCACCGATAAGA
ENSG00000091640_SPAG7_U1_86801.1	TGCTCTTTATTCGTTGCGTCCCACCTTGTTGGATTTCATTCAAGACAGTGTTTAAGAGCTAAGCTGAGAACGAAGCACCGATAAGA
ENSG00000091640_SPAG7_U1_86802.2	TGCTCTTTATTCGTTGCGTCCCACCTTGTTGGTAGTTTCTTCAGGCGGGGTTTAAGAGCTAAGCTGAGAACGAAGCACCGATAAGA
ENSG00000091640_SPAG7_U1_86803.3	TGCTCTTTATTCGTTGCGTCCCACCTTGTTGGTCTCCTGGTCACCGAGGCTGTTTAAGAGCTAAGCTGAGAACGAAGCACCGATAAGA
ENSG00000091640_SPAG7_U1_86804.4	TGCTCTTTATTCGTTGCGTCCCACCTTGTTGGCCAATGAACAAGATCGAGGTTTAAGAGCTAAGCTGAGAACGAAGCACCGATAAGA
ENSG00000091640_SPAG7_U1_86805.5	TGCTCTTTATTCGTTGCGTCCCACCTTGTTGGCCTGACATCCTTCTCCTTTGTTTAAGAGCTAAGCTGAGAACGAAGCACCGATAAGA
ENSG00000091640_SPAG7_U1_86806.6	TGCTCTTTATTCGTTGCGTCCCACCTTGTTGGAGTCTAGCTCTTCATCTGAGTTTAAGAGCTAAGCTGAGAACGAAGCACCGATAAGA
ENSG00000091640_SPAG7_U1_86807.7	TGCTCTTTATTCGTTGCGTCCCACCTTGTTGGCTCCCTTGCCGATGAGGGTTTAAGAGCTAAGCTGAGAACGAAGCACCGATAAGA
ENSG00000091640_SPAG7_U1_86808.8	TGCTCTTTATTCGTTGCGTCCCACCTTGTTGGCATGTGGGCTGCGTCTTGTTTAAGAGCTAAGCTGAGAACGAAGCACCGATAAGA
ENSG00000091640_SPAG7_U1_86809.9	TGCTCTTTATTCGTTGCGTCCCACCTTGTTGGAGGAGGAGGCAGCCCAGCAGTTTAAGAGCTAAGCTGAGAACGAAGCACCGATAAGA
ENSG00000091640_SPAG7_U1_86810.10	TGCTCTTTATTCGTTGCGTCCCACCTTGTTGGTCCTTGTAGTCGCTGGCAGTTTAAGAGCTAAGCTGAGAACGAAGCACCGATAAGA
ENSG00000092036_HAUS4_U1_155364.1	TGCTCTTTATTCGTTGCGTCCCACCTTGTTGGAGCCTGCTCCTTTGCTAGTTTAAGAGCTAAGCTGAGAACGAAGCACCGATAAGA
ENSG00000092036_HAUS4_U1_155365.2	TGCTCTTTATTCGTTGCGTCCCACCTTGTTGGTAACAGGTCCTCTTTACTCGTTTAAGAGCTAAGCTGAGAACGAAGCACCGATAAGA
ENSG00000092036_HAUS4_U1_155366.3	TGCTCTTTATTCGTTGCGTCCCACCTTGTTGGAATCTCTCACAGCATGGTTTAAGAGCTAAGCTGAGAACGAAGCACCGATAAGA
ENSG00000092036_HAUS4_U1_155367.4	TGCTCTTTATTCGTTGCGTCCCACCTTGTTGGTCATTCAAGAGTTGCTTGGTTTAAGAGCTAAGCTGAGAACGAAGCACCGATAAGA
ENSG00000092036_HAUS4_U1_155368.5	TGCTCTTTATTCGTTGCGTCCCACCTTGTTGGACACAAATGTAACTTCTGGTTTAAGAGCTAAGCTGAGAACGAAGCACCGATAAGA
ENSG00000092036_HAUS4_U1_155369.6	TGCTCTTTATTCGTTGCGTCCCACCTTGTTGGCATAAGACAACATGGTTGGTTTAAGAGCTAAGCTGAGAACGAAGCACCGATAAGA
ENSG00000092036_HAUS4_U1_155370.7	TGCTCTTTATTCGTTGCGTCCCACCTTGTTGGCGGCTCTTAGGTCCTAGCCGTTTAAGAGCTAAGCTGAGAACGAAGCACCGATAAGA
ENSG00000092036_HAUS4_U1_155371.8	TGCTCTTTATTCGTTGCGTCCCACCTTGTTGGGCTACAGCAAGAAGTAGGTTTAAGAGCTAAGCTGAGAACGAAGCACCGATAAGA
ENSG00000092036_HAUS4_U1_155372.9	TGCTCTTTATTCGTTGCGTCCCACCTTGTTGGAGGGAGATACCTCCACTGCGTTTAAGAGCTAAGCTGAGAACGAAGCACCGATAAGA
ENSG00000092036_HAUS4_U1_155373.10	TGCTCTTTATTCGTTGCGTCCCACCTTGTTGGCTGACAGTGAAACCGTGAGTTTAAGAGCTAAGCTGAGAACGAAGCACCGATAAGA
ENSG00000092531_SNAP23_DTKP_77783.1	TGCTCTTTATTCGTTGCGTCCCACCTTGTTGGGAAAGTACGAGGAGAATCCGTTTAAGAGCTAAGCTGAGAACGAAGCACCGATAAGA
ENSG00000092531_SNAP23_DTKP_77784.2	TGCTCTTTATTCGTTGCGTCCCACCTTGTTGGGTCCAAGCCTTCTTCTATGGTTTAAGAGCTAAGCTGAGAACGAAGCACCGATAAGA
ENSG00000092531_SNAP23_DTKP_77785.3	TGCTCTTTATTCGTTGCGTCCCACCTTGTTGGTTCATCCAGCATAGTGAGTTTAAGAGCTAAGCTGAGAACGAAGCACCGATAAGA
ENSG00000092531_SNAP23_DTKP_77786.4	TGCTCTTTATTCGTTGCGTCCCACCTTGTTGGCAAGGCTTATAAGACAACAGTTTAAGAGCTAAGCTGAGAACGAAGCACCGATAAGA
ENSG00000092531_SNAP23_DTKP_77787.5	TGCTCTTTATTCGTTGCGTCCCACCTTGTTGGCCAGGCCCGGTGACAAAGTTTAAGAGCTAAGCTGAGAACGAAGCACCGATAAGA
ENSG00000092531_SNAP23_DTKP_77788.6	TGCTCTTTATTCGTTGCGTCCCACCTTGTTGGCTTCAGCAACCAACAACGTTTAAGAGCTAAGCTGAGAACGAAGCACCGATAAGA
ENSG00000092531_SNAP23_DTKP_77789.7	TGCTCTTTATTCGTTGCGTCCCACCTTGTTGGTTTAATGTATCCACCACGTTTAAGAGCTAAGCTGAGAACGAAGCACCGATAAGA
ENSG00000092531_SNAP23_DTKP_77790.8	TGCTCTTTATTCGTTGCGTCCCACCTTGTTGGAACTCAACAAATGCTGGTTTAAGAGCTAAGCTGAGAACGAAGCACCGATAAGA
ENSG00000092531_SNAP23_DTKP_77791.9	TGCTCTTTATTCGTTGCGTCCCACCTTGTTGGGATACTGCCCACTTGAGTCGTTTAAGAGCTAAGCTGAGAACGAAGCACCGATAAGA
ENSG00000092531_SNAP23_DTKP_77792.10	TGCTCTTTATTCGTTGCGTCCCACCTTGTTGGGCTTGGACCAAATAAATAGTTTAAGAGCTAAGCTGAGAACGAAGCACCGATAAGA
ENSG00000093144_ECHDC1_TMM_103507.1	TGCTCTTTATTCGTTGCGTCCCACCTTGTTGGAATTGGAAAATTGGACAGAGTTTAAGAGCTAAGCTGAGAACGAAGCACCGATAAGA
ENSG00000093144_ECHDC1_TMM_103508.2	TGCTCTTTATTCGTTGCGTCCCACCTTGTTGGACAGCCTCTCTGTCTGGAGTTTAAGAGCTAAGCTGAGAACGAAGCACCGATAAGA
ENSG00000093144_ECHDC1_TMM_103509.3	TGCTCTTTATTCGTTGCGTCCCACCTTGTTGGAAGGTCAATGGATCCACCGTTTAAGAGCTAAGCTGAGAACGAAGCACCGATAAGA
ENSG00000093144_ECHDC1_TMM_103510.4	TGCTCTTTATTCGTTGCGTCCCACCTTGTTGGAATGCTGTGAAATCACTGTTTAAGAGCTAAGCTGAGAACGAAGCACCGATAAGA
ENSG00000093144_ECHDC1_TMM_103511.5	TGCTCTTTATTCGTTGCGTCCCACCTTGTTGGAAAAGGCATTCATTCTACTGTTTAAGAGCTAAGCTGAGAACGAAGCACCGATAAGA
ENSG00000093144_ECHDC1_TMM_103512.6	TGCTCTTTATTCGTTGCGTCCCACCTTGTTGGTTATGATGCTACAACTTCGTTTAAGAGCTAAGCTGAGAACGAAGCACCGATAAGA
ENSG00000093144_ECHDC1_TMM_103513.7	TGCTCTTTATTCGTTGCGTCCCACCTTGTTGGTGTTGCGCTGGTTCAAGGTGTTTAAGAGCTAAGCTGAGAACGAAGCACCGATAAGA
ENSG00000093144_ECHDC1_TMM_103514.8	TGCTCTTTATTCGTTGCGTCCCACCTTGTTGGATTCGTCCACAAAGAGAGTTTAAGAGCTAAGCTGAGAACGAAGCACCGATAAGA
ENSG00000093144_ECHDC1_TMM_103515.9	TGCTCTTTATTCGTTGCGTCCCACCTTGTTGGCTCTCAAAGTGTTGAGTGTTTAAGAGCTAAGCTGAGAACGAAGCACCGATAAGA
ENSG00000093144_ECHDC1_TMM_103516.10	TGCTCTTTATTCGTTGCGTCCCACCTTGTTGGATTATTTCAACTAGCCGGGGTTTAAGAGCTAAGCTGAGAACGAAGCACCGATAAGA
ENSG00000094914_AAAS_TMM_165031.1	TGCTCTTTATTCGTTGCGTCCCACCTTGTTGGTGCTTCAGGGAGGGGACTAGTTTAAGAGCTAAGCTGAGAACGAAGCACCGATAAGA
ENSG00000094914_AAAS_TMM_165032.2	TGCTCTTTATTCGTTGCGTCCCACCTTGTTGGCAGCGAAATGTGGCGTCTCGTTTAAGAGCTAAGCTGAGAACGAAGCACCGATAAGA
ENSG00000094914_AAAS_TMM_165033.3	TGCTCTTTATTCGTTGCGTCCCACCTTGTTGGGACTGAGTCATCTAGCAGTTTAAGAGCTAAGCTGAGAACGAAGCACCGATAAGA
ENSG00000094914_AAAS_TMM_165034.4	TGCTCTTTATTCGTTGCGTCCCACCTTGTTGGCCCCTTAGTGCCTCTGTCTGTTTAAGAGCTAAGCTGAGAACGAAGCACCGATAAGA
ENSG00000094914_AAAS_TMM_165035.5	TGCTCTTTATTCGTTGCGTCCCACCTTGTTGGATAAGAATGCAGCTCTGGCGTTTAAGAGCTAAGCTGAGAACGAAGCACCGATAAGA
ENSG00000094914_AAAS_TMM_165036.6	TGCTCTTTATTCGTTGCGTCCCACCTTGTTGGCTCCCGGTGATGGATGAGTTTAAGAGCTAAGCTGAGAACGAAGCACCGATAAGA
ENSG00000094914_AAAS_TMM_165037.7	TGCTCTTTATTCGTTGCGTCCCACCTTGTTGGACAAGGAGGTAGGGTCCAGTTTAAGAGCTAAGCTGAGAACGAAGCACCGATAAGA
ENSG00000094914_AAAS_TMM_165038.8	TGCTCTTTATTCGTTGCGTCCCACCTTGTTGGCATACACCTGTTACCAGCTGTTTAAGAGCTAAGCTGAGAACGAAGCACCGATAAGA
ENSG00000094914_AAAS_TMM_165039.9	TGCTCTTTATTCGTTGCGTCCCACCTTGTTGGCCCAAGTGCTGTCTCACCCGTTTAAGAGCTAAGCTGAGAACGAAGCACCGATAAGA
ENSG00000094914_AAAS_TMM_165040.10	TGCTCTTTATTCGTTGCGTCCCACCTTGTTGGTGACTTGACCCCGAGGCGGGTTTAAGAGCTAAGCTGAGAACGAAGCACCGATAAGA
ENSG00000095059_DHPS_DTKP_144938.1	TGCTCTTTATTCGTTGCGTCCCACCTTGTTGGGGTCAGGTCCGCGTGCGTTTAAGAGCTAAGCTGAGAACGAAGCACCGATAAGA
ENSG00000095059_DHPS_DTKP_144939.2	TGCTCTTTATTCGTTGCGTCCCACCTTGTTGGGAACGGGAGGCGCCAGCGTTTAAGAGCTAAGCTGAGAACGAAGCACCGATAAGA
ENSG00000095059_DHPS_DTKP_144940.3	TGCTCTTTATTCGTTGCGTCCCACCTTGTTGGAAGCTGGAACCACTGTCACGTTTAAGAGCTAAGCTGAGAACGAAGCACCGATAAGA
ENSG00000095059_DHPS_DTKP_144941.4	TGCTCTTTATTCGTTGCGTCCCACCTTGTTGGAGGTTGGATGTATATCCCGTTTAAGAGCTAAGCTGAGAACGAAGCACCGATAAGA
ENSG00000095059_DHPS_DTKP_144942.5	TGCTCTTTATTCGTTGCGTCCCACCTTGTTGGAAAGCACCCAGGTCCGGTTTAAGAGCTAAGCTGAGAACGAAGCACCGATAAGA
ENSG00000095059_DHPS_DTKP_144943.6	TGCTCTTTATTCGTTGCGTCCCACCTTGTTGGTCGAGCTGTGCTTTAGCAGTTTAAGAGCTAAGCTGAGAACGAAGCACCGATAAGA
ENSG00000095059_DHPS_DTKP_144944.7	TGCTCTTTATTCGTTGCGTCCCACCTTGTTGGTACAGCGCGCCCGAAGTGTTTAAGAGCTAAGCTGAGAACGAAGCACCGATAAGA
ENSG00000095059_DHPS_DTKP_144945.8	TGCTCTTTATTCGTTGCGTCCCACCTTGTTGGGAGGCCTTCGGCACCACGTTTAAGAGCTAAGCTGAGAACGAAGCACCGATAAGA
ENSG00000095059_DHPS_DTKP_144946.9	TGCTCTTTATTCGTTGCGTCCCACCTTGTTGGACGTATTGGTGACCACAGCGTTTAAGAGCTAAGCTGAGAACGAAGCACCGATAAGA
ENSG00000095059_DHPS_DTKP_144947.10	TGCTCTTTATTCGTTGCGTCCCACCTTGTTGGGGCGAGTTTAGCCTCAGGTTTAAGAGCTAAGCTGAGAACGAAGCACCGATAAGA
ENSG00000096384_HSP90AB1_ACOC_35395.1	TGCTCTTTATTCGTTGCGTCCCACCTTGTTGGTCAGGGTACGTTCCTGAGTTTAAGAGCTAAGCTGAGAACGAAGCACCGATAAGA
ENSG00000096384_HSP90AB1_ACOC_35396.2	TGCTCTTTATTCGTTGCGTCCCACCTTGTTGGATGATGAGGGACATGAGTGTTTAAGAGCTAAGCTGAGAACGAAGCACCGATAAGA
ENSG00000096384_HSP90AB1_ACOC_35397.3	TGCTCTTTATTCGTTGCGTCCCACCTTGTTGGCTATTTATTCCTCGTCGTTTAAGAGCTAAGCTGAGAACGAAGCACCGATAAGA
ENSG00000096384_HSP90AB1_ACOC_35398.4	TGCTCTTTATTCGTTGCGTCCCACCTTGTTGGGTCAGCACGCACAGTGAGTTTAAGAGCTAAGCTGAGAACGAAGCACCGATAAGA
ENSG00000096384_HSP90AB1_ACOC_35399.5	TGCTCTTTATTCGTTGCGTCCCACCTTGTTGGTCTGGTACTAAAGCATTCAGTTTAAGAGCTAAGCTGAGAACGAAGCACCGATAAGA
ENSG00000096384_HSP90AB1_ACOC_35400.6	TGCTCTTTATTCGTTGCGTCCCACCTTGTTGGACCCTTCGAAGTTGGACAGGTTTAAGAGCTAAGCTGAGAACGAAGCACCGATAAGA
ENSG00000096384_HSP90AB1_ACOC_35401.7	TGCTCTTTATTCGTTGCGTCCCACCTTGTTGGCAGCTCAGACAGGCGGCGGGTTTAAGAGCTAAGCTGAGAACGAAGCACCGATAAGA
ENSG00000096384_HSP90AB1_ACOC_35402.8	TGCTCTTTATTCGTTGCGTCCCACCTTGTTGGCTATCATACCTCCCAGTCGTTTAAGAGCTAAGCTGAGAACGAAGCACCGATAAGA
ENSG00000096384_HSP90AB1_ACOC_35403.9	TGCTCTTTATTCGTTGCGTCCCACCTTGTTGGTGGAGCGAGTGCGGAAACGGTTTAAGAGCTAAGCTGAGAACGAAGCACCGATAAGA
ENSG00000096384_HSP90AB1_ACOC_35404.10	TGCTCTTTATTCGTTGCGTCCCACCTTGTTGGAGCCTCACTAATGACTGTTTAAGAGCTAAGCTGAGAACGAAGCACCGATAAGA
ENSG00000096696_DSP_TMM_167071.1	TGCTCTTTATTCGTTGCGTCCCACCTTGTTGGAGTGTTGATCCGCGGGGTTTAAGAGCTAAGCTGAGAACGAAGCACCGATAAGA
ENSG00000096696_DSP_TMM_167072.2	TGCTCTTTATTCGTTGCGTCCCACCTTGTTGGACTCGGCGCGGATCATGGTTTAAGAGCTAAGCTGAGAACGAAGCACCGATAAGA
ENSG00000096696_DSP_TMM_167073.3	TGCTCTTTATTCGTTGCGTCCCACCTTGTTGGCGCTACGAGGTGACCAGGTTTAAGAGCTAAGCTGAGAACGAAGCACCGATAAGA
ENSG00000096696_DSP_TMM_167074.4	TGCTCTTTATTCGTTGCGTCCCACCTTGTTGGAGAATAGTACATCCTGCGTTTAAGAGCTAAGCTGAGAACGAAGCACCGATAAGA
ENSG00000096696_DSP_TMM_167075.5	TGCTCTTTATTCGTTGCGTCCCACCTTGTTGGTGTCCCTCGAGTCCGCAGTTTAAGAGCTAAGCTGAGAACGAAGCACCGATAAGA
ENSG00000096696_DSP_TMM_167076.6	TGCTCTTTATTCGTTGCGTCCCACCTTGTTGGACTCGGAGTCGAGAATGTTTAAGAGCTAAGCTGAGAACGAAGCACCGATAAGA
ENSG00000096696_DSP_TMM_167077.7	TGCTCTTTATTCGTTGCGTCCCACCTTGTTGGCACATTAACAGCCACCGGTTTAAGAGCTAAGCTGAGAACGAAGCACCGATAAGA
ENSG00000096696_DSP_TMM_167078.8	TGCTCTTTATTCGTTGCGTCCCACCTTGTTGGCCAGCGATAGTCGCCGAGTTTAAGAGCTAAGCTGAGAACGAAGCACCGATAAGA
ENSG00000096696_DSP_TMM_167079.9	TGCTCTTTATTCGTTGCGTCCCACCTTGTTGGGGCTCGCATTTGCTCTGTTTAAGAGCTAAGCTGAGAACGAAGCACCGATAAGA
ENSG00000096696_DSP_TMM_167080.10	TGCTCTTTATTCGTTGCGTCCCACCTTGTTGGGTGATCCATCCTCTCAAGTTTAAGAGCTAAGCTGAGAACGAAGCACCGATAAGA
ENSG00000097021_ACOT7_SP_102973.1	TGCTCTTTATTCGTTGCGTCCCACCTTGTTGGGCCACGTTGGCATCATCGTTTAAGAGCTAAGCTGAGAACGAAGCACCGATAAGA
ENSG00000097021_ACOT7_SP_102974.2	TGCTCTTTATTCGTTGCGTCCCACCTTGTTGGCCTCCTCGATCATCTTCGTTTAAGAGCTAAGCTGAGAACGAAGCACCGATAAGA
ENSG00000097021_ACOT7_SP_102975.3	TGCTCTTTATTCGTTGCGTCCCACCTTGTTGGTTCTGGCTGTTGCAATGCCGTTTAAGAGCTAAGCTGAGAACGAAGCACCGATAAGA
ENSG00000097021_ACOT7_SP_102976.4	TGCTCTTTATTCGTTGCGTCCCACCTTGTTGGCGCTCGACACGAGCCAGGGGTTTAAGAGCTAAGCTGAGAACGAAGCACCGATAAGA
ENSG00000097021_ACOT7_SP_102977.5	TGCTCTTTATTCGTTGCGTCCCACCTTGTTGGAGGTGGCGCATGTCAGCGGTTTAAGAGCTAAGCTGAGAACGAAGCACCGATAAGA
ENSG00000097021_ACOT7_SP_102978.6	TGCTCTTTATTCGTTGCGTCCCACCTTGTTGGGGCTTCATACCGCTTCGTTTAAGAGCTAAGCTGAGAACGAAGCACCGATAAGA
ENSG00000097021_ACOT7_SP_102979.7	TGCTCTTTATTCGTTGCGTCCCACCTTGTTGGCGACAGGGGCACATACCACGTTTAAGAGCTAAGCTGAGAACGAAGCACCGATAAGA
ENSG00000097021_ACOT7_SP_102980.8	TGCTCTTTATTCGTTGCGTCCCACCTTGTTGGATGTCCCCGTTCCTCCACTGTTTAAGAGCTAAGCTGAGAACGAAGCACCGATAAGA
ENSG00000097021_ACOT7_SP_102981.9	TGCTCTTTATTCGTTGCGTCCCACCTTGTTGGCTCATGGATGAGGTCGCGTTTAAGAGCTAAGCTGAGAACGAAGCACCGATAAGA
ENSG00000097021_ACOT7_SP_102982.10	TGCTCTTTATTCGTTGCGTCCCACCTTGTTGGGACGGCGTCTCGACGTCTGTTTAAGAGCTAAGCTGAGAACGAAGCACCGATAAGA
ENSG00000099194_SCD_TMM_174919.1	TGCTCTTTATTCGTTGCGTCCCACCTTGTTGGCCTTCCTTATCCTTGTAGGGTTTAAGAGCTAAGCTGAGAACGAAGCACCGATAAGA
ENSG00000099194_SCD_TMM_174920.2	TGCTCTTTATTCGTTGCGTCCCACCTTGTTGGGTGTAGAACTTGCAGGTGTTTAAGAGCTAAGCTGAGAACGAAGCACCGATAAGA
ENSG00000099194_SCD_TMM_174921.3	TGCTCTTTATTCGTTGCGTCCCACCTTGTTGGGAGGGAGGCGCTGTAAGTTTAAGAGCTAAGCTGAGAACGAAGCACCGATAAGA
ENSG00000099194_SCD_TMM_174922.4	TGCTCTTTATTCGTTGCGTCCCACCTTGTTGGATCAGAAAGAGCCGTAGGTTTAAGAGCTAAGCTGAGAACGAAGCACCGATAAGA
ENSG00000099194_SCD_TMM_174923.5	TGCTCTTTATTCGTTGCGTCCCACCTTGTTGGGAGACGATGCCCCTCTACTGTTTAAGAGCTAAGCTGAGAACGAAGCACCGATAAGA
ENSG00000099194_SCD_TMM_174924.6	TGCTCTTTATTCGTTGCGTCCCACCTTGTTGGCCGAGCTTTGTAAGAGCGGGTTTAAGAGCTAAGCTGAGAACGAAGCACCGATAAGA
ENSG00000099194_SCD_TMM_174925.7	TGCTCTTTATTCGTTGCGTCCCACCTTGTTGGCAGGAGCTCATCGTCTGGTTTAAGAGCTAAGCTGAGAACGAAGCACCGATAAGA
ENSG00000099194_SCD_TMM_174926.8	TGCTCTTTATTCGTTGCGTCCCACCTTGTTGGCCACGTCGGGAATTATGGTTTAAGAGCTAAGCTGAGAACGAAGCACCGATAAGA
ENSG00000099194_SCD_TMM_174927.9	TGCTCTTTATTCGTTGCGTCCCACCTTGTTGGTGGTGCTTAATGCCACCGTTTAAGAGCTAAGCTGAGAACGAAGCACCGATAAGA
ENSG00000099194_SCD_TMM_174928.10	TGCTCTTTATTCGTTGCGTCCCACCTTGTTGGGTCATAGGCCAGACCGGTTTAAGAGCTAAGCTGAGAACGAAGCACCGATAAGA
ENSG00000099246_RAB18_SP_36025.1	TGCTCTTTATTCGTTGCGTCCCACCTTGTTGGCTTTCGTGCAAATTTCGTTTAAGAGCTAAGCTGAGAACGAAGCACCGATAAGA
ENSG00000099246_RAB18_SP_36026.2	TGCTCTTTATTCGTTGCGTCCCACCTTGTTGGTGAAGTCGATAGAAATGAGTTTAAGAGCTAAGCTGAGAACGAAGCACCGATAAGA
ENSG00000099246_RAB18_SP_36027.3	TGCTCTTTATTCGTTGCGTCCCACCTTGTTGGTGAAAACAATTTCAGTGGAGTTTAAGAGCTAAGCTGAGAACGAAGCACCGATAAGA
ENSG00000099246_RAB18_SP_36028.4	TGCTCTTTATTCGTTGCGTCCCACCTTGTTGGCAAGTGCAAAAACCTGTGAGTTTAAGAGCTAAGCTGAGAACGAAGCACCGATAAGA
ENSG00000099246_RAB18_SP_36029.5	TGCTCTTTATTCGTTGCGTCCCACCTTGTTGGAAAAGATCATTCAGACCCCGTTTAAGAGCTAAGCTGAGAACGAAGCACCGATAAGA
ENSG00000099246_RAB18_SP_36030.6	TGCTCTTTATTCGTTGCGTCCCACCTTGTTGGCAAAGGCCGGGAACCAGGCGTTTAAGAGCTAAGCTGAGAACGAAGCACCGATAAGA
ENSG00000099246_RAB18_SP_36031.7	TGCTCTTTATTCGTTGCGTCCCACCTTGTTGGTGCACCTCTATAATAGCGTTTAAGAGCTAAGCTGAGAACGAAGCACCGATAAGA
ENSG00000099246_RAB18_SP_36032.8	TGCTCTTTATTCGTTGCGTCCCACCTTGTTGGAGATACATTTGTTAAACGTTTAAGAGCTAAGCTGAGAACGAAGCACCGATAAGA
ENSG00000099246_RAB18_SP_36033.9	TGCTCTTTATTCGTTGCGTCCCACCTTGTTGGAACTGGATCTTGTGACTGCGTTTAAGAGCTAAGCTGAGAACGAAGCACCGATAAGA
ENSG00000099246_RAB18_SP_36034.10	TGCTCTTTATTCGTTGCGTCCCACCTTGTTGGACATAGTAAACATGCTAGTGTTTAAGAGCTAAGCTGAGAACGAAGCACCGATAAGA
ENSG00000099377_HSD3B7_TMM_100725.1	TGCTCTTTATTCGTTGCGTCCCACCTTGTTGGACCAGGTACACCAGCTTCGTTTAAGAGCTAAGCTGAGAACGAAGCACCGATAAGA
ENSG00000099377_HSD3B7_TMM_100726.2	TGCTCTTTATTCGTTGCGTCCCACCTTGTTGGGCTTCCTGGGAGAGCACGGTTTAAGAGCTAAGCTGAGAACGAAGCACCGATAAGA
ENSG00000099377_HSD3B7_TMM_100727.3	TGCTCTTTATTCGTTGCGTCCCACCTTGTTGGACCAACACCTGGGTCCCGTTTAAGAGCTAAGCTGAGAACGAAGCACCGATAAGA
ENSG00000099377_HSD3B7_TMM_100728.4	TGCTCTTTATTCGTTGCGTCCCACCTTGTTGGGGTCACGTCCCCCTGGAGTTTAAGAGCTAAGCTGAGAACGAAGCACCGATAAGA
ENSG00000099377_HSD3B7_TMM_100729.5	TGCTCTTTATTCGTTGCGTCCCACCTTGTTGGTGGTCATCCACACGGCTGTTTAAGAGCTAAGCTGAGAACGAAGCACCGATAAGA
ENSG00000099377_HSD3B7_TMM_100730.6	TGCTCTTTATTCGTTGCGTCCCACCTTGTTGGCACGTTGACCTCATGGAGTTTAAGAGCTAAGCTGAGAACGAAGCACCGATAAGA
ENSG00000099377_HSD3B7_TMM_100731.7	TGCTCTTTATTCGTTGCGTCCCACCTTGTTGGGGGTGACCTTTGGTGTTGTTTAAGAGCTAAGCTGAGAACGAAGCACCGATAAGA
ENSG00000099377_HSD3B7_TMM_100732.8	TGCTCTTTATTCGTTGCGTCCCACCTTGTTGGTGTGCAGACCGGAACAGTTTAAGAGCTAAGCTGAGAACGAAGCACCGATAAGA
ENSG00000099377_HSD3B7_TMM_100733.9	TGCTCTTTATTCGTTGCGTCCCACCTTGTTGGGGCCTTGCTGCAAGGATGTTTAAGAGCTAAGCTGAGAACGAAGCACCGATAAGA
ENSG00000099377_HSD3B7_TMM_100734.10	TGCTCTTTATTCGTTGCGTCCCACCTTGTTGGCCTGTGCACTGCTTCGTATGTTTAAGAGCTAAGCTGAGAACGAAGCACCGATAAGA
ENSG00000099381_SETD1A_ACOC_32273.1	TGCTCTTTATTCGTTGCGTCCCACCTTGTTGGTTCCGCCACTGGAAGCTGTTTAAGAGCTAAGCTGAGAACGAAGCACCGATAAGA
ENSG00000099381_SETD1A_ACOC_32274.2	TGCTCTTTATTCGTTGCGTCCCACCTTGTTGGAAGGTGTACCGCTATGAGTTTAAGAGCTAAGCTGAGAACGAAGCACCGATAAGA
ENSG00000099381_SETD1A_ACOC_32275.3	TGCTCTTTATTCGTTGCGTCCCACCTTGTTGGGACCTGACATGGCAACGGTTTAAGAGCTAAGCTGAGAACGAAGCACCGATAAGA
ENSG00000099381_SETD1A_ACOC_32276.4	TGCTCTTTATTCGTTGCGTCCCACCTTGTTGGGCTGAATGACAACGTGCGTTTAAGAGCTAAGCTGAGAACGAAGCACCGATAAGA
ENSG00000099381_SETD1A_ACOC_32277.5	TGCTCTTTATTCGTTGCGTCCCACCTTGTTGGGATATGTGCCGTAAGTAGTTTAAGAGCTAAGCTGAGAACGAAGCACCGATAAGA
ENSG00000099381_SETD1A_ACOC_32278.6	TGCTCTTTATTCGTTGCGTCCCACCTTGTTGGGTGCTTGCGCGTACGGGTTTAAGAGCTAAGCTGAGAACGAAGCACCGATAAGA
ENSG00000099381_SETD1A_ACOC_32279.7	TGCTCTTTATTCGTTGCGTCCCACCTTGTTGGATCAGGAAGGTGGGGGAGAGTTTAAGAGCTAAGCTGAGAACGAAGCACCGATAAGA
ENSG00000099381_SETD1A_ACOC_32280.8	TGCTCTTTATTCGTTGCGTCCCACCTTGTTGGCAAAAGTCACTTCCTTCAGGTTTAAGAGCTAAGCTGAGAACGAAGCACCGATAAGA
ENSG00000099381_SETD1A_ACOC_32281.9	TGCTCTTTATTCGTTGCGTCCCACCTTGTTGGTGCTGGTGAAGAGCACACGTTTAAGAGCTAAGCTGAGAACGAAGCACCGATAAGA
ENSG00000099381_SETD1A_ACOC_32282.10	TGCTCTTTATTCGTTGCGTCCCACCTTGTTGGTGTCAGAGGAAGAGCGGGTTTAAGAGCTAAGCTGAGAACGAAGCACCGATAAGA
ENSG00000099797_TECR_TMM_157856.1	TGCTCTTTATTCGTTGCGTCCCACCTTGTTGGATTCTGGACGCAAAGACAAGTTTAAGAGCTAAGCTGAGAACGAAGCACCGATAAGA
ENSG00000099797_TECR_TMM_157857.2	TGCTCTTTATTCGTTGCGTCCCACCTTGTTGGGAGCCCCACGCCACCATTGGTTTAAGAGCTAAGCTGAGAACGAAGCACCGATAAGA
ENSG00000099797_TECR_TMM_157858.3	TGCTCTTTATTCGTTGCGTCCCACCTTGTTGGCGATTCCTCATTGCTCAGTTTAAGAGCTAAGCTGAGAACGAAGCACCGATAAGA
ENSG00000099797_TECR_TMM_157859.4	TGCTCTTTATTCGTTGCGTCCCACCTTGTTGGGTCCCGGAAGTACAGTGGTTTAAGAGCTAAGCTGAGAACGAAGCACCGATAAGA
ENSG00000099797_TECR_TMM_157860.5	TGCTCTTTATTCGTTGCGTCCCACCTTGTTGGGCGGGCGGGGTACCACTGGTTTAAGAGCTAAGCTGAGAACGAAGCACCGATAAGA
ENSG00000099797_TECR_TMM_157861.6	TGCTCTTTATTCGTTGCGTCCCACCTTGTTGGGGCAAGTCCCTGAAGGATGGTTTAAGAGCTAAGCTGAGAACGAAGCACCGATAAGA
ENSG00000099797_TECR_TMM_157862.7	TGCTCTTTATTCGTTGCGTCCCACCTTGTTGGTCCAGTCGGCATACAGGTTTAAGAGCTAAGCTGAGAACGAAGCACCGATAAGA
ENSG00000099797_TECR_TMM_157863.8	TGCTCTTTATTCGTTGCGTCCCACCTTGTTGGCAGGCGCTTGATGTAGGTTTAAGAGCTAAGCTGAGAACGAAGCACCGATAAGA
ENSG00000099797_TECR_TMM_157864.9	TGCTCTTTATTCGTTGCGTCCCACCTTGTTGGGGGCCCCGCGTACTCTGTTGTTTAAGAGCTAAGCTGAGAACGAAGCACCGATAAGA
ENSG00000099797_TECR_TMM_157865.10	TGCTCTTTATTCGTTGCGTCCCACCTTGTTGGCGCAAAGGCATAGTGCCATGTTTAAGAGCTAAGCTGAGAACGAAGCACCGATAAGA
ENSG00000099940_SNAP29_TMM_195821.1	TGCTCTTTATTCGTTGCGTCCCACCTTGTTGGCATTAAGAGCGTGTTTGGGGTTTAAGAGCTAAGCTGAGAACGAAGCACCGATAAGA
ENSG00000099940_SNAP29_TMM_195822.2	TGCTCTTTATTCGTTGCGTCCCACCTTGTTGGTTCGACGACGACGGGGGTTTAAGAGCTAAGCTGAGAACGAAGCACCGATAAGA
ENSG00000099940_SNAP29_TMM_195823.3	TGCTCTTTATTCGTTGCGTCCCACCTTGTTGGAGACCCCACCTGAACAGAAGTTTAAGAGCTAAGCTGAGAACGAAGCACCGATAAGA
ENSG00000099940_SNAP29_TMM_195824.4	TGCTCTTTATTCGTTGCGTCCCACCTTGTTGGCCCGAGACCTCCCCGACGTTTAAGAGCTAAGCTGAGAACGAAGCACCGATAAGA
ENSG00000099940_SNAP29_TMM_195825.5	TGCTCTTTATTCGTTGCGTCCCACCTTGTTGGTACTGCTGCCTGTCCGCGTTTAAGAGCTAAGCTGAGAACGAAGCACCGATAAGA
ENSG00000099940_SNAP29_TMM_195826.6	TGCTCTTTATTCGTTGCGTCCCACCTTGTTGGAACAGGAAGCAAAGTACCGTTTAAGAGCTAAGCTGAGAACGAAGCACCGATAAGA
ENSG00000099940_SNAP29_TMM_195827.7	TGCTCTTTATTCGTTGCGTCCCACCTTGTTGGTATCATCCAGCTTTCTAGTTTAAGAGCTAAGCTGAGAACGAAGCACCGATAAGA
ENSG00000099940_SNAP29_TMM_195828.8	TGCTCTTTATTCGTTGCGTCCCACCTTGTTGGTGGCCTCAGCCCTGCGGGTTTAAGAGCTAAGCTGAGAACGAAGCACCGATAAGA
ENSG00000099940_SNAP29_TMM_195829.9	TGCTCTTTATTCGTTGCGTCCCACCTTGTTGGAACCAGCCCCTCTGGGGACGTTTAAGAGCTAAGCTGAGAACGAAGCACCGATAAGA
ENSG00000099940_SNAP29_TMM_195830.10	TGCTCTTTATTCGTTGCGTCCCACCTTGTTGGGGTAAGCATCAGTACTCAGTTTAAGAGCTAAGCTGAGAACGAAGCACCGATAAGA
ENSG00000100023_PPIL2_SP_184097.1	TGCTCTTTATTCGTTGCGTCCCACCTTGTTGGGGGAAGCGACAGCACCAAAGTTTAAGAGCTAAGCTGAGAACGAAGCACCGATAAGA
ENSG00000100023_PPIL2_SP_184098.2	TGCTCTTTATTCGTTGCGTCCCACCTTGTTGGTGAGTGTATTCAGCACGTTTAAGAGCTAAGCTGAGAACGAAGCACCGATAAGA
ENSG00000100023_PPIL2_SP_184099.3	TGCTCTTTATTCGTTGCGTCCCACCTTGTTGGCCATCGGGAGTGCAGACGTTTAAGAGCTAAGCTGAGAACGAAGCACCGATAAGA
ENSG00000100023_PPIL2_SP_184100.4	TGCTCTTTATTCGTTGCGTCCCACCTTGTTGGACGAAAATTTGTTTGTGTTTAAGAGCTAAGCTGAGAACGAAGCACCGATAAGA
ENSG00000100023_PPIL2_SP_184101.5	TGCTCTTTATTCGTTGCGTCCCACCTTGTTGGTCCCGTACTTCTTAAGCCAGTTTAAGAGCTAAGCTGAGAACGAAGCACCGATAAGA
ENSG00000100023_PPIL2_SP_184102.6	TGCTCTTTATTCGTTGCGTCCCACCTTGTTGGGAAAAGTTCAGCTTGATCAGTTTAAGAGCTAAGCTGAGAACGAAGCACCGATAAGA
ENSG00000100023_PPIL2_SP_184103.7	TGCTCTTTATTCGTTGCGTCCCACCTTGTTGGTGAACACGGTAAACAGCACGTTTAAGAGCTAAGCTGAGAACGAAGCACCGATAAGA
ENSG00000100023_PPIL2_SP_184104.8	TGCTCTTTATTCGTTGCGTCCCACCTTGTTGGAACTTGTCCAAATTGGTGTTTAAGAGCTAAGCTGAGAACGAAGCACCGATAAGA
ENSG00000100023_PPIL2_SP_184105.9	TGCTCTTTATTCGTTGCGTCCCACCTTGTTGGCAGGTCCCGGAAGTTCTGTTTAAGAGCTAAGCTGAGAACGAAGCACCGATAAGA
ENSG00000100023_PPIL2_SP_184106.10	TGCTCTTTATTCGTTGCGTCCCACCTTGTTGGATGTCCTGCCGGGAGAAGTTTAAGAGCTAAGCTGAGAACGAAGCACCGATAAGA
ENSG00000100078_PLA2G3_SP_69935.1	TGCTCTTTATTCGTTGCGTCCCACCTTGTTGGGGACGGCCTTGGTCAAGGTTTAAGAGCTAAGCTGAGAACGAAGCACCGATAAGA
ENSG00000100078_PLA2G3_SP_69936.2	TGCTCTTTATTCGTTGCGTCCCACCTTGTTGGCCCGCTGGGATGCGCATGTTTAAGAGCTAAGCTGAGAACGAAGCACCGATAAGA
ENSG00000100078_PLA2G3_SP_69937.3	TGCTCTTTATTCGTTGCGTCCCACCTTGTTGGAGCACAGAGAGCACCGTGTTTAAGAGCTAAGCTGAGAACGAAGCACCGATAAGA
ENSG00000100078_PLA2G3_SP_69938.4	TGCTCTTTATTCGTTGCGTCCCACCTTGTTGGGGGTTCAGGCAGGGCTGTTGTTTAAGAGCTAAGCTGAGAACGAAGCACCGATAAGA
ENSG00000100078_PLA2G3_SP_69939.5	TGCTCTTTATTCGTTGCGTCCCACCTTGTTGGTCCTGTACCAGCGGAGGGCGTTTAAGAGCTAAGCTGAGAACGAAGCACCGATAAGA
ENSG00000100078_PLA2G3_SP_69940.6	TGCTCTTTATTCGTTGCGTCCCACCTTGTTGGCCATAGTTGTACTGCAAGTTTAAGAGCTAAGCTGAGAACGAAGCACCGATAAGA
ENSG00000100078_PLA2G3_SP_69941.7	TGCTCTTTATTCGTTGCGTCCCACCTTGTTGGCCCACGATGTCCGAGAGTTTAAGAGCTAAGCTGAGAACGAAGCACCGATAAGA
ENSG00000100078_PLA2G3_SP_69942.8	TGCTCTTTATTCGTTGCGTCCCACCTTGTTGGGCAACAGAGATCAGGTCCCGTTTAAGAGCTAAGCTGAGAACGAAGCACCGATAAGA
ENSG00000100078_PLA2G3_SP_69943.9	TGCTCTTTATTCGTTGCGTCCCACCTTGTTGGGTGTGGAATCGGTAGTTTGTTTAAGAGCTAAGCTGAGAACGAAGCACCGATAAGA
ENSG00000100078_PLA2G3_SP_69944.10	TGCTCTTTATTCGTTGCGTCCCACCTTGTTGGGGGCCACCACATCAGAAGTTTAAGAGCTAAGCTGAGAACGAAGCACCGATAAGA
ENSG00000100138_NHP2L1_DTKP_150391.1	TGCTCTTTATTCGTTGCGTCCCACCTTGTTGGAGGCTGATGTGAATCCAAGTTTAAGAGCTAAGCTGAGAACGAAGCACCGATAAGA
ENSG00000100138_NHP2L1_DTKP_150392.2	TGCTCTTTATTCGTTGCGTCCCACCTTGTTGGTGGGCATCGGCAAGGGGATGTTTAAGAGCTAAGCTGAGAACGAAGCACCGATAAGA
ENSG00000100138_NHP2L1_DTKP_150393.3	TGCTCTTTATTCGTTGCGTCCCACCTTGTTGGTTACATGACTGCTGAACGGTTTAAGAGCTAAGCTGAGAACGAAGCACCGATAAGA
ENSG00000100138_NHP2L1_DTKP_150394.4	TGCTCTTTATTCGTTGCGTCCCACCTTGTTGGGAGCGCACAAACACGTAGTTTAAGAGCTAAGCTGAGAACGAAGCACCGATAAGA
ENSG00000100138_NHP2L1_DTKP_150395.5	TGCTCTTTATTCGTTGCGTCCCACCTTGTTGGATGCCCCTGTTGAGGGTTTGTTTAAGAGCTAAGCTGAGAACGAAGCACCGATAAGA
ENSG00000100138_NHP2L1_DTKP_150396.6	TGCTCTTTATTCGTTGCGTCCCACCTTGTTGGGTGCAGAATGATCTCCAGGTTTAAGAGCTAAGCTGAGAACGAAGCACCGATAAGA
ENSG00000100138_NHP2L1_DTKP_150397.7	TGCTCTTTATTCGTTGCGTCCCACCTTGTTGGAACAGGCGATGACAGGCCGTTTAAGAGCTAAGCTGAGAACGAAGCACCGATAAGA
ENSG00000100138_NHP2L1_DTKP_150398.8	TGCTCTTTATTCGTTGCGTCCCACCTTGTTGGTGAGGTGGGCATCGGCAAGGTTTAAGAGCTAAGCTGAGAACGAAGCACCGATAAGA
ENSG00000100138_NHP2L1_DTKP_150399.9	TGCTCTTTATTCGTTGCGTCCCACCTTGTTGGGTGAGGTGGGCATCGGCAAGTTTAAGAGCTAAGCTGAGAACGAAGCACCGATAAGA
ENSG00000100138_NHP2L1_DTKP_150400.10	TGCTCTTTATTCGTTGCGTCCCACCTTGTTGGCTGCGAGCCTTCTTTGAGTTTAAGAGCTAAGCTGAGAACGAAGCACCGATAAGA
ENSG00000100142_POLR2F_ACOC_135707.1	TGCTCTTTATTCGTTGCGTCCCACCTTGTTGGGCGACGACTTTGATGATGGTTTAAGAGCTAAGCTGAGAACGAAGCACCGATAAGA
ENSG00000100142_POLR2F_ACOC_135708.2	TGCTCTTTATTCGTTGCGTCCCACCTTGTTGGGATGAAGGGCTAGATGACTGTTTAAGAGCTAAGCTGAGAACGAAGCACCGATAAGA
ENSG00000100142_POLR2F_ACOC_135709.3	TGCTCTTTATTCGTTGCGTCCCACCTTGTTGGGTGTGGTGATTCGCTTCGTTTAAGAGCTAAGCTGAGAACGAAGCACCGATAAGA
ENSG00000100142_POLR2F_ACOC_135710.4	TGCTCTTTATTCGTTGCGTCCCACCTTGTTGGCGGTCGCTCCCCAGAGGTTTAAGAGCTAAGCTGAGAACGAAGCACCGATAAGA
ENSG00000100142_POLR2F_ACOC_135711.5	TGCTCTTTATTCGTTGCGTCCCACCTTGTTGGCGGGCTCGCTCGTACTGTTTAAGAGCTAAGCTGAGAACGAAGCACCGATAAGA
ENSG00000100142_POLR2F_ACOC_135712.6	TGCTCTTTATTCGTTGCGTCCCACCTTGTTGGAGCATCTGCCGTCGTGTCCGTTTAAGAGCTAAGCTGAGAACGAAGCACCGATAAGA
ENSG00000100142_POLR2F_ACOC_135713.7	TGCTCTTTATTCGTTGCGTCCCACCTTGTTGGCCCCTGTGATGGTGGAGCGTTTAAGAGCTAAGCTGAGAACGAAGCACCGATAAGA
ENSG00000100142_POLR2F_ACOC_135714.8	TGCTCTTTATTCGTTGCGTCCCACCTTGTTGGGGAGAGAGAGATGCCAGGCGTTTAAGAGCTAAGCTGAGAACGAAGCACCGATAAGA
ENSG00000100142_POLR2F_ACOC_135715.9	TGCTCTTTATTCGTTGCGTCCCACCTTGTTGGGATGGACAGAGGGACGAGTTTAAGAGCTAAGCTGAGAACGAAGCACCGATAAGA
ENSG00000100142_POLR2F_ACOC_135716.10	TGCTCTTTATTCGTTGCGTCCCACCTTGTTGGTCAGACGATTTGGCAGCTTGTTTAAGAGCTAAGCTGAGAACGAAGCACCGATAAGA
ENSG00000100219_XBP1_SP_201879.1	TGCTCTTTATTCGTTGCGTCCCACCTTGTTGGAACTTTAGGGGTCCCGTGTTTAAGAGCTAAGCTGAGAACGAAGCACCGATAAGA
ENSG00000100219_XBP1_SP_201880.2	TGCTCTTTATTCGTTGCGTCCCACCTTGTTGGAGCCTTCTTTCGATCTCGTTTAAGAGCTAAGCTGAGAACGAAGCACCGATAAGA
ENSG00000100219_XBP1_SP_201881.3	TGCTCTTTATTCGTTGCGTCCCACCTTGTTGGGAGTTAAGACAGCGCTTGTTTAAGAGCTAAGCTGAGAACGAAGCACCGATAAGA
ENSG00000100219_XBP1_SP_201882.4	TGCTCTTTATTCGTTGCGTCCCACCTTGTTGGCACCATGAGCGGCAGGGCCGTTTAAGAGCTAAGCTGAGAACGAAGCACCGATAAGA
ENSG00000100219_XBP1_SP_201883.5	TGCTCTTTATTCGTTGCGTCCCACCTTGTTGGCGCTGTCGCTTGCGCGCCTGTTTAAGAGCTAAGCTGAGAACGAAGCACCGATAAGA
ENSG00000100219_XBP1_SP_201884.6	TGCTCTTTATTCGTTGCGTCCCACCTTGTTGGCGCCTTCTCCTCGGGGCTCGTTTAAGAGCTAAGCTGAGAACGAAGCACCGATAAGA
ENSG00000100219_XBP1_SP_201885.7	TGCTCTTTATTCGTTGCGTCCCACCTTGTTGGACTCAGCAGACCCGGCCACGTTTAAGAGCTAAGCTGAGAACGAAGCACCGATAAGA
ENSG00000100219_XBP1_SP_201886.8	TGCTCTTTATTCGTTGCGTCCCACCTTGTTGGTTCTGGAGGGGTGACAACTGTTTAAGAGCTAAGCTGAGAACGAAGCACCGATAAGA
ENSG00000100219_XBP1_SP_201887.9	TGCTCTTTATTCGTTGCGTCCCACCTTGTTGGTTGGGCATTCTGGACAACTGTTTAAGAGCTAAGCTGAGAACGAAGCACCGATAAGA
ENSG00000100219_XBP1_SP_201888.10	TGCTCTTTATTCGTTGCGTCCCACCTTGTTGGGGCATTTGAAGAACATGACGTTTAAGAGCTAAGCTGAGAACGAAGCACCGATAAGA
ENSG00000100220_RTCB_U1_80955.1	TGCTCTTTATTCGTTGCGTCCCACCTTGTTGGATCAATAAAAACTGCTGGGTTTAAGAGCTAAGCTGAGAACGAAGCACCGATAAGA
ENSG00000100220_RTCB_U1_80956.2	TGCTCTTTATTCGTTGCGTCCCACCTTGTTGGCCAATCTGTTTCATGGCGTTTAAGAGCTAAGCTGAGAACGAAGCACCGATAAGA
ENSG00000100220_RTCB_U1_80957.3	TGCTCTTTATTCGTTGCGTCCCACCTTGTTGGAATTAAGGAATGCCTGTCGGTTTAAGAGCTAAGCTGAGAACGAAGCACCGATAAGA
ENSG00000100220_RTCB_U1_80958.4	TGCTCTTTATTCGTTGCGTCCCACCTTGTTGGGATATGGGTTTGCTATTGTTTAAGAGCTAAGCTGAGAACGAAGCACCGATAAGA
ENSG00000100220_RTCB_U1_80959.5	TGCTCTTTATTCGTTGCGTCCCACCTTGTTGGGGGATACTACTGCTTCAGTTTAAGAGCTAAGCTGAGAACGAAGCACCGATAAGA
ENSG00000100220_RTCB_U1_80960.6	TGCTCTTTATTCGTTGCGTCCCACCTTGTTGGTCGGGTTTGACATCAACTGGTTTAAGAGCTAAGCTGAGAACGAAGCACCGATAAGA
ENSG00000100220_RTCB_U1_80961.7	TGCTCTTTATTCGTTGCGTCCCACCTTGTTGGTTTGACCACATTCCTGTGTTTAAGAGCTAAGCTGAGAACGAAGCACCGATAAGA
ENSG00000100220_RTCB_U1_80962.8	TGCTCTTTATTCGTTGCGTCCCACCTTGTTGGTGATGTCCAGCCTGTGAGTTTAAGAGCTAAGCTGAGAACGAAGCACCGATAAGA
ENSG00000100220_RTCB_U1_80963.9	TGCTCTTTATTCGTTGCGTCCCACCTTGTTGGGAGTACGGAAGGATGCTGCGTTTAAGAGCTAAGCTGAGAACGAAGCACCGATAAGA
ENSG00000100220_RTCB_U1_80964.10	TGCTCTTTATTCGTTGCGTCCCACCTTGTTGGTGGACTGGTCCTTAAGAGAGTTTAAGAGCTAAGCTGAGAACGAAGCACCGATAAGA
ENSG00000100243_CYB5R3_ACOC_109521.1	TGCTCTTTATTCGTTGCGTCCCACCTTGTTGGATGTCCGGGCTCTCGAGTTTAAGAGCTAAGCTGAGAACGAAGCACCGATAAGA
ENSG00000100243_CYB5R3_ACOC_109522.2	TGCTCTTTATTCGTTGCGTCCCACCTTGTTGGGGCAAAGCGGAAGCGCCGTTTAAGAGCTAAGCTGAGAACGAAGCACCGATAAGA
ENSG00000100243_CYB5R3_ACOC_109523.3	TGCTCTTTATTCGTTGCGTCCCACCTTGTTGGATGGCTGGCGTGGAGCGCGTTTAAGAGCTAAGCTGAGAACGAAGCACCGATAAGA
ENSG00000100243_CYB5R3_ACOC_109524.4	TGCTCTTTATTCGTTGCGTCCCACCTTGTTGGCTGCGGCTCATCGACCGTTTAAGAGCTAAGCTGAGAACGAAGCACCGATAAGA
ENSG00000100243_CYB5R3_ACOC_109525.5	TGCTCTTTATTCGTTGCGTCCCACCTTGTTGGATGGAAACCTGGTCGTCGTTTAAGAGCTAAGCTGAGAACGAAGCACCGATAAGA
ENSG00000100243_CYB5R3_ACOC_109526.6	TGCTCTTTATTCGTTGCGTCCCACCTTGTTGGTCATCATCGCTGGAGATGTTTAAGAGCTAAGCTGAGAACGAAGCACCGATAAGA
ENSG00000100243_CYB5R3_ACOC_109527.7	TGCTCTTTATTCGTTGCGTCCCACCTTGTTGGCCAGCACATCTACCTCTGTTTAAGAGCTAAGCTGAGAACGAAGCACCGATAAGA
ENSG00000100243_CYB5R3_ACOC_109528.8	TGCTCTTTATTCGTTGCGTCCCACCTTGTTGGAGTTCCGGGGCCCCAGTGTTTAAGAGCTAAGCTGAGAACGAAGCACCGATAAGA
ENSG00000100243_CYB5R3_ACOC_109529.9	TGCTCTTTATTCGTTGCGTCCCACCTTGTTGGAGACATCTTCCCTCCAGCGTTTAAGAGCTAAGCTGAGAACGAAGCACCGATAAGA
ENSG00000100243_CYB5R3_ACOC_109530.10	TGCTCTTTATTCGTTGCGTCCCACCTTGTTGGTCTGTGGGCATGATCGCGTTTAAGAGCTAAGCTGAGAACGAAGCACCGATAAGA
ENSG00000100288_CHKB_DTKP_66475.1	TGCTCTTTATTCGTTGCGTCCCACCTTGTTGGAGCGCCGAGCCTACCAAGTTTAAGAGCTAAGCTGAGAACGAAGCACCGATAAGA
ENSG00000100288_CHKB_DTKP_66476.2	TGCTCTTTATTCGTTGCGTCCCACCTTGTTGGCGACAGCTGTGGCCGGAAGGTTTAAGAGCTAAGCTGAGAACGAAGCACCGATAAGA
ENSG00000100288_CHKB_DTKP_66477.3	TGCTCTTTATTCGTTGCGTCCCACCTTGTTGGGACCACCTGCCCAGCGTGTTTAAGAGCTAAGCTGAGAACGAAGCACCGATAAGA
ENSG00000100288_CHKB_DTKP_66478.4	TGCTCTTTATTCGTTGCGTCCCACCTTGTTGGCTGCAAGCCGTCTTTGGCCGTTTAAGAGCTAAGCTGAGAACGAAGCACCGATAAGA
ENSG00000100288_CHKB_DTKP_66479.5	TGCTCTTTATTCGTTGCGTCCCACCTTGTTGGCCCGGACACTACCCCAAAAGTTTAAGAGCTAAGCTGAGAACGAAGCACCGATAAGA
ENSG00000100288_CHKB_DTKP_66480.6	TGCTCTTTATTCGTTGCGTCCCACCTTGTTGGCGACCGCTCCGCAAGTAGTTTAAGAGCTAAGCTGAGAACGAAGCACCGATAAGA
ENSG00000100288_CHKB_DTKP_66481.7	TGCTCTTTATTCGTTGCGTCCCACCTTGTTGGGGTAAACCCTCAGCTCCTCGTTTAAGAGCTAAGCTGAGAACGAAGCACCGATAAGA
ENSG00000100288_CHKB_DTKP_66482.8	TGCTCTTTATTCGTTGCGTCCCACCTTGTTGGAAATTGCGCCATCTTCGGTTTAAGAGCTAAGCTGAGAACGAAGCACCGATAAGA
ENSG00000100288_CHKB_DTKP_66483.9	TGCTCTTTATTCGTTGCGTCCCACCTTGTTGGGAGCCCCACTGGCTGTTGTTTAAGAGCTAAGCTGAGAACGAAGCACCGATAAGA
ENSG00000100288_CHKB_DTKP_66484.10	TGCTCTTTATTCGTTGCGTCCCACCTTGTTGGGGATGTACTGTTCCAGCGTTTAAGAGCTAAGCTGAGAACGAAGCACCGATAAGA
ENSG00000100294_MCAT_ACOC_172919.1	TGCTCTTTATTCGTTGCGTCCCACCTTGTTGGGGTCGCACGGGTAGCGTGTTTAAGAGCTAAGCTGAGAACGAAGCACCGATAAGA
ENSG00000100294_MCAT_ACOC_172920.2	TGCTCTTTATTCGTTGCGTCCCACCTTGTTGGCAGCTCCGCTACACCCTGTTTAAGAGCTAAGCTGAGAACGAAGCACCGATAAGA
ENSG00000100294_MCAT_ACOC_172921.3	TGCTCTTTATTCGTTGCGTCCCACCTTGTTGGGGAAGCTCGAGGCGCCGGTTTAAGAGCTAAGCTGAGAACGAAGCACCGATAAGA
ENSG00000100294_MCAT_ACOC_172922.4	TGCTCTTTATTCGTTGCGTCCCACCTTGTTGGTGATGTAGTTTCTCGACAGGTTTAAGAGCTAAGCTGAGAACGAAGCACCGATAAGA
ENSG00000100294_MCAT_ACOC_172923.5	TGCTCTTTATTCGTTGCGTCCCACCTTGTTGGAGAACTGTGTTGCTGCTGCGTTTAAGAGCTAAGCTGAGAACGAAGCACCGATAAGA
ENSG00000100294_MCAT_ACOC_172924.6	TGCTCTTTATTCGTTGCGTCCCACCTTGTTGGGCTCCGGCAAACACTAGTTTAAGAGCTAAGCTGAGAACGAAGCACCGATAAGA
ENSG00000100294_MCAT_ACOC_172925.7	TGCTCTTTATTCGTTGCGTCCCACCTTGTTGGGCGACGGAGCGGCGAATGCGTTTAAGAGCTAAGCTGAGAACGAAGCACCGATAAGA
ENSG00000100294_MCAT_ACOC_172926.8	TGCTCTTTATTCGTTGCGTCCCACCTTGTTGGGAATTTGCTGAAGGTACGTTTAAGAGCTAAGCTGAGAACGAAGCACCGATAAGA
ENSG00000100294_MCAT_ACOC_172927.9	TGCTCTTTATTCGTTGCGTCCCACCTTGTTGGTTCAACTTCGCCTGTTGTTTAAGAGCTAAGCTGAGAACGAAGCACCGATAAGA
ENSG00000100294_MCAT_ACOC_172928.10	TGCTCTTTATTCGTTGCGTCCCACCTTGTTGGCAGTGAAAATCCGAGCTGGTTTAAGAGCTAAGCTGAGAACGAAGCACCGATAAGA
ENSG00000100316_RPL3_DTKP_30981.1	TGCTCTTTATTCGTTGCGTCCCACCTTGTTGGTGCGGGAAGTCGACAGGCGTTTAAGAGCTAAGCTGAGAACGAAGCACCGATAAGA
ENSG00000100316_RPL3_DTKP_30982.2	TGCTCTTTATTCGTTGCGTCCCACCTTGTTGGTAGAGACACCACCCATGGGTTTAAGAGCTAAGCTGAGAACGAAGCACCGATAAGA
ENSG00000100316_RPL3_DTKP_30983.3	TGCTCTTTATTCGTTGCGTCCCACCTTGTTGGGCTACGTGGAAACCCCTCGGTTTAAGAGCTAAGCTGAGAACGAAGCACCGATAAGA
ENSG00000100316_RPL3_DTKP_30984.4	TGCTCTTTATTCGTTGCGTCCCACCTTGTTGGATGAACTTATTGACGGGGTTTAAGAGCTAAGCTGAGAACGAAGCACCGATAAGA
ENSG00000100316_RPL3_DTKP_30985.5	TGCTCTTTATTCGTTGCGTCCCACCTTGTTGGATTGTCACGTTCTGATTGTTTAAGAGCTAAGCTGAGAACGAAGCACCGATAAGA
ENSG00000100316_RPL3_DTKP_30986.6	TGCTCTTTATTCGTTGCGTCCCACCTTGTTGGGCGGCCGTTTCATTGTCACGTTTAAGAGCTAAGCTGAGAACGAAGCACCGATAAGA
ENSG00000100316_RPL3_DTKP_30987.7	TGCTCTTTATTCGTTGCGTCCCACCTTGTTGGAGATGATCGACGTCATCGGTTTAAGAGCTAAGCTGAGAACGAAGCACCGATAAGA
ENSG00000100316_RPL3_DTKP_30988.8	TGCTCTTTATTCGTTGCGTCCCACCTTGTTGGCCTTCTCTGTGGCACGCGCGTTTAAGAGCTAAGCTGAGAACGAAGCACCGATAAGA
ENSG00000100316_RPL3_DTKP_30989.9	TGCTCTTTATTCGTTGCGTCCCACCTTGTTGGGGTGTGGGCAATGACAGTTTAAGAGCTAAGCTGAGAACGAAGCACCGATAAGA
ENSG00000100316_RPL3_DTKP_30990.10	TGCTCTTTATTCGTTGCGTCCCACCTTGTTGGCGCAAGGTGGCCTGTATGTTTAAGAGCTAAGCTGAGAACGAAGCACCGATAAGA
ENSG00000100335_MIEF1_TMM_192746.1	TGCTCTTTATTCGTTGCGTCCCACCTTGTTGGCAGGCGCTGGTGAGCGCAAGTTTAAGAGCTAAGCTGAGAACGAAGCACCGATAAGA
ENSG00000100335_MIEF1_TMM_192747.2	TGCTCTTTATTCGTTGCGTCCCACCTTGTTGGTGCTCTCCAATGCCCGGCGTTTAAGAGCTAAGCTGAGAACGAAGCACCGATAAGA
ENSG00000100335_MIEF1_TMM_192748.3	TGCTCTTTATTCGTTGCGTCCCACCTTGTTGGTGGGTGGAGCGGCCATGCTGTTTAAGAGCTAAGCTGAGAACGAAGCACCGATAAGA
ENSG00000100335_MIEF1_TMM_192749.4	TGCTCTTTATTCGTTGCGTCCCACCTTGTTGGTCCCTGTTCAGCAGTCGGTTTAAGAGCTAAGCTGAGAACGAAGCACCGATAAGA
ENSG00000100335_MIEF1_TMM_192750.5	TGCTCTTTATTCGTTGCGTCCCACCTTGTTGGAATGGCTCAGGCGGGTGGTTTAAGAGCTAAGCTGAGAACGAAGCACCGATAAGA
ENSG00000100335_MIEF1_TMM_192751.6	TGCTCTTTATTCGTTGCGTCCCACCTTGTTGGGGATGGCTGCCCGGTTCGTTTAAGAGCTAAGCTGAGAACGAAGCACCGATAAGA
ENSG00000100335_MIEF1_TMM_192752.7	TGCTCTTTATTCGTTGCGTCCCACCTTGTTGGGGAAGGGTCTGCAAGGACGTTTAAGAGCTAAGCTGAGAACGAAGCACCGATAAGA
ENSG00000100335_MIEF1_TMM_192753.8	TGCTCTTTATTCGTTGCGTCCCACCTTGTTGGGACATATGTGCCGAGCTCGTTTAAGAGCTAAGCTGAGAACGAAGCACCGATAAGA
ENSG00000100335_MIEF1_TMM_192754.9	TGCTCTTTATTCGTTGCGTCCCACCTTGTTGGACTCCGCATGTCCCTGCGTTTAAGAGCTAAGCTGAGAACGAAGCACCGATAAGA
ENSG00000100335_MIEF1_TMM_192755.10	TGCTCTTTATTCGTTGCGTCCCACCTTGTTGGTCCCGAAGCGGCATGTCGTTTAAGAGCTAAGCTGAGAACGAAGCACCGATAAGA
ENSG00000100341_PNPLA5_SP_14182.1	TGCTCTTTATTCGTTGCGTCCCACCTTGTTGGGTAGCCGGCGCCGGAGAGTTTAAGAGCTAAGCTGAGAACGAAGCACCGATAAGA
ENSG00000100341_PNPLA5_SP_14183.2	TGCTCTTTATTCGTTGCGTCCCACCTTGTTGGCTGGCGCAGGCATTCGGGTTTAAGAGCTAAGCTGAGAACGAAGCACCGATAAGA
ENSG00000100341_PNPLA5_SP_14184.3	TGCTCTTTATTCGTTGCGTCCCACCTTGTTGGGGCGCCCGCCGCATCTAGTTTAAGAGCTAAGCTGAGAACGAAGCACCGATAAGA
ENSG00000100341_PNPLA5_SP_14185.4	TGCTCTTTATTCGTTGCGTCCCACCTTGTTGGCATCGTCTGCGGCAAGTGTTTAAGAGCTAAGCTGAGAACGAAGCACCGATAAGA
ENSG00000100341_PNPLA5_SP_14186.5	TGCTCTTTATTCGTTGCGTCCCACCTTGTTGGGAAGGGCGACACCGTGAGTTTAAGAGCTAAGCTGAGAACGAAGCACCGATAAGA
ENSG00000100341_PNPLA5_SP_14187.6	TGCTCTTTATTCGTTGCGTCCCACCTTGTTGGCGAAATGCCCAGCCGCTGTTTAAGAGCTAAGCTGAGAACGAAGCACCGATAAGA
ENSG00000100341_PNPLA5_SP_14188.7	TGCTCTTTATTCGTTGCGTCCCACCTTGTTGGCCCCGGCTGACGGAAACGTTTAAGAGCTAAGCTGAGAACGAAGCACCGATAAGA
ENSG00000100341_PNPLA5_SP_14189.8	TGCTCTTTATTCGTTGCGTCCCACCTTGTTGGCTGGCTGTGACCAACGCGTTTAAGAGCTAAGCTGAGAACGAAGCACCGATAAGA
ENSG00000100341_PNPLA5_SP_14190.9	TGCTCTTTATTCGTTGCGTCCCACCTTGTTGGGCTACCTGGATGCCCTGGTTTAAGAGCTAAGCTGAGAACGAAGCACCGATAAGA
ENSG00000100341_PNPLA5_SP_14191.10	TGCTCTTTATTCGTTGCGTCCCACCTTGTTGGCCCAACCATGCCCAGGAGGGTTTAAGAGCTAAGCTGAGAACGAAGCACCGATAAGA
ENSG00000100342_APOL1_MP_157221.1	TGCTCTTTATTCGTTGCGTCCCACCTTGTTGGTAAGCCCCTCGGTGACTGTTTAAGAGCTAAGCTGAGAACGAAGCACCGATAAGA
ENSG00000100342_APOL1_MP_157222.2	TGCTCTTTATTCGTTGCGTCCCACCTTGTTGGTGCAACAAAACGTTCCAAGGTTTAAGAGCTAAGCTGAGAACGAAGCACCGATAAGA
ENSG00000100342_APOL1_MP_157223.3	TGCTCTTTATTCGTTGCGTCCCACCTTGTTGGGAGTGAGGGCAGAGGAAGCGTTTAAGAGCTAAGCTGAGAACGAAGCACCGATAAGA
ENSG00000100342_APOL1_MP_157224.4	TGCTCTTTATTCGTTGCGTCCCACCTTGTTGGGATGCCATTAAGTATTTCAGTTTAAGAGCTAAGCTGAGAACGAAGCACCGATAAGA
ENSG00000100342_APOL1_MP_157225.5	TGCTCTTTATTCGTTGCGTCCCACCTTGTTGGGCCAGCAGTACAGAAACGTTTAAGAGCTAAGCTGAGAACGAAGCACCGATAAGA
ENSG00000100342_APOL1_MP_157226.6	TGCTCTTTATTCGTTGCGTCCCACCTTGTTGGAGGCCTGGAACGGATTCGGTTTAAGAGCTAAGCTGAGAACGAAGCACCGATAAGA
ENSG00000100342_APOL1_MP_157227.7	TGCTCTTTATTCGTTGCGTCCCACCTTGTTGGATGAGCTCCGTAAAGCTCGTTTAAGAGCTAAGCTGAGAACGAAGCACCGATAAGA
ENSG00000100342_APOL1_MP_157228.8	TGCTCTTTATTCGTTGCGTCCCACCTTGTTGGGCATCCTGACCCTCGTGTTTAAGAGCTAAGCTGAGAACGAAGCACCGATAAGA
ENSG00000100342_APOL1_MP_157229.9	TGCTCTTTATTCGTTGCGTCCCACCTTGTTGGCTTGAGGATAACATAAGAGTTTAAGAGCTAAGCTGAGAACGAAGCACCGATAAGA
ENSG00000100342_APOL1_MP_157230.10	TGCTCTTTATTCGTTGCGTCCCACCTTGTTGGCCAGACACCACATTGGCGAGTTTAAGAGCTAAGCTGAGAACGAAGCACCGATAAGA
ENSG00000100344_PNPLA3_ACOC_177784.1	TGCTCTTTATTCGTTGCGTCCCACCTTGTTGGGGCTTCTACCACGTCGGTTTAAGAGCTAAGCTGAGAACGAAGCACCGATAAGA
ENSG00000100344_PNPLA3_ACOC_177785.2	TGCTCTTTATTCGTTGCGTCCCACCTTGTTGGGAAGCCGCAGCCCGCGAGTTTAAGAGCTAAGCTGAGAACGAAGCACCGATAAGA
ENSG00000100344_PNPLA3_ACOC_177786.3	TGCTCTTTATTCGTTGCGTCCCACCTTGTTGGGCCAGGAGTCGGAACATGTTTAAGAGCTAAGCTGAGAACGAAGCACCGATAAGA
ENSG00000100344_PNPLA3_ACOC_177787.4	TGCTCTTTATTCGTTGCGTCCCACCTTGTTGGGCGTGCTCGCTCAGGCAGCGTTTAAGAGCTAAGCTGAGAACGAAGCACCGATAAGA
ENSG00000100344_PNPLA3_ACOC_177788.5	TGCTCTTTATTCGTTGCGTCCCACCTTGTTGGAACAACATGCGCGCGTCGGTTTAAGAGCTAAGCTGAGAACGAAGCACCGATAAGA
ENSG00000100344_PNPLA3_ACOC_177789.6	TGCTCTTTATTCGTTGCGTCCCACCTTGTTGGCTCATCTCCGGCAAAATGTTTAAGAGCTAAGCTGAGAACGAAGCACCGATAAGA
ENSG00000100344_PNPLA3_ACOC_177790.7	TGCTCTTTATTCGTTGCGTCCCACCTTGTTGGAGGAACTTGCTTAAGTTGAGTTTAAGAGCTAAGCTGAGAACGAAGCACCGATAAGA
ENSG00000100344_PNPLA3_ACOC_177791.8	TGCTCTTTATTCGTTGCGTCCCACCTTGTTGGGTCCAAAGACGAAGTCGGTTTAAGAGCTAAGCTGAGAACGAAGCACCGATAAGA
ENSG00000100344_PNPLA3_ACOC_177792.9	TGCTCTTTATTCGTTGCGTCCCACCTTGTTGGTCGTACTCCCCATAGAAGTTTAAGAGCTAAGCTGAGAACGAAGCACCGATAAGA
ENSG00000100344_PNPLA3_ACOC_177793.10	TGCTCTTTATTCGTTGCGTCCCACCTTGTTGGGGAGAGATATGCCTTCGGTTTAAGAGCTAAGCTGAGAACGAAGCACCGATAAGA
ENSG00000100350_FOXRED2_TMM_51585.1	TGCTCTTTATTCGTTGCGTCCCACCTTGTTGGCATCAACAAGCGGTACAGTTTAAGAGCTAAGCTGAGAACGAAGCACCGATAAGA
ENSG00000100350_FOXRED2_TMM_51586.2	TGCTCTTTATTCGTTGCGTCCCACCTTGTTGGTGTTCGAGCGGGCCCCGGTTTAAGAGCTAAGCTGAGAACGAAGCACCGATAAGA
ENSG00000100350_FOXRED2_TMM_51587.3	TGCTCTTTATTCGTTGCGTCCCACCTTGTTGGCGCTGGGTGCAGGGCGAGTTTAAGAGCTAAGCTGAGAACGAAGCACCGATAAGA
ENSG00000100350_FOXRED2_TMM_51588.4	TGCTCTTTATTCGTTGCGTCCCACCTTGTTGGCTGCGGCCCCGTTGTGGTTTAAGAGCTAAGCTGAGAACGAAGCACCGATAAGA
ENSG00000100350_FOXRED2_TMM_51589.5	TGCTCTTTATTCGTTGCGTCCCACCTTGTTGGCACGCAGTAGTCCCGGCGCGTTTAAGAGCTAAGCTGAGAACGAAGCACCGATAAGA
ENSG00000100350_FOXRED2_TMM_51590.6	TGCTCTTTATTCGTTGCGTCCCACCTTGTTGGTGCTGATCCTGGGTCGTGTTTAAGAGCTAAGCTGAGAACGAAGCACCGATAAGA
ENSG00000100350_FOXRED2_TMM_51591.7	TGCTCTTTATTCGTTGCGTCCCACCTTGTTGGGGAAGTCAACCTGGTTGGTTTAAGAGCTAAGCTGAGAACGAAGCACCGATAAGA
ENSG00000100350_FOXRED2_TMM_51592.8	TGCTCTTTATTCGTTGCGTCCCACCTTGTTGGGCTCCGAATATGCAGAGTTTAAGAGCTAAGCTGAGAACGAAGCACCGATAAGA
ENSG00000100350_FOXRED2_TMM_51593.9	TGCTCTTTATTCGTTGCGTCCCACCTTGTTGGGTCATAGGGCACGCGCAGTTTAAGAGCTAAGCTGAGAACGAAGCACCGATAAGA
ENSG00000100350_FOXRED2_TMM_51594.10	TGCTCTTTATTCGTTGCGTCCCACCTTGTTGGTCCCTCAGACTTAACTCGTTTAAGAGCTAAGCTGAGAACGAAGCACCGATAAGA
ENSG00000100393_EP300_ACOC_58056.1	TGCTCTTTATTCGTTGCGTCCCACCTTGTTGGGGTCCTACGCAGTCAACGTTTAAGAGCTAAGCTGAGAACGAAGCACCGATAAGA
ENSG00000100393_EP300_ACOC_58057.2	TGCTCTTTATTCGTTGCGTCCCACCTTGTTGGAACGGTTCAATTGGAGCGTTTAAGAGCTAAGCTGAGAACGAAGCACCGATAAGA
ENSG00000100393_EP300_ACOC_58058.3	TGCTCTTTATTCGTTGCGTCCCACCTTGTTGGAGAATGTGGTGGAACCGGTTTAAGAGCTAAGCTGAGAACGAAGCACCGATAAGA
ENSG00000100393_EP300_ACOC_58059.4	TGCTCTTTATTCGTTGCGTCCCACCTTGTTGGTCAGAATTGCTGCGATCGTTTAAGAGCTAAGCTGAGAACGAAGCACCGATAAGA
ENSG00000100393_EP300_ACOC_58060.5	TGCTCTTTATTCGTTGCGTCCCACCTTGTTGGGTGAACCATAAGGATTGGTTTAAGAGCTAAGCTGAGAACGAAGCACCGATAAGA
ENSG00000100393_EP300_ACOC_58061.6	TGCTCTTTATTCGTTGCGTCCCACCTTGTTGGTACCCAAACCCAGGCATGTTTAAGAGCTAAGCTGAGAACGAAGCACCGATAAGA
ENSG00000100393_EP300_ACOC_58062.7	TGCTCTTTATTCGTTGCGTCCCACCTTGTTGGATTAATATCACCACCATGTTTAAGAGCTAAGCTGAGAACGAAGCACCGATAAGA
ENSG00000100393_EP300_ACOC_58063.8	TGCTCTTTATTCGTTGCGTCCCACCTTGTTGGTTGGGCATTCCTCCACCGTTTAAGAGCTAAGCTGAGAACGAAGCACCGATAAGA
ENSG00000100393_EP300_ACOC_58064.9	TGCTCTTTATTCGTTGCGTCCCACCTTGTTGGTCAACAGCCAGCCCCGCGTTTAAGAGCTAAGCTGAGAACGAAGCACCGATAAGA
ENSG00000100393_EP300_ACOC_58065.10	TGCTCTTTATTCGTTGCGTCCCACCTTGTTGGCGGCCTAAACTCTCATCTCGTTTAAGAGCTAAGCTGAGAACGAAGCACCGATAAGA
ENSG00000100439_ABHD4_SP_44480.1	TGCTCTTTATTCGTTGCGTCCCACCTTGTTGGAGTAGCTGGCTGCCCACGGTTTAAGAGCTAAGCTGAGAACGAAGCACCGATAAGA
ENSG00000100439_ABHD4_SP_44481.2	TGCTCTTTATTCGTTGCGTCCCACCTTGTTGGCTGAAGAATGTGGAAGCCGTTTAAGAGCTAAGCTGAGAACGAAGCACCGATAAGA
ENSG00000100439_ABHD4_SP_44482.3	TGCTCTTTATTCGTTGCGTCCCACCTTGTTGGGAGGGATACATATCTGGCCGTTTAAGAGCTAAGCTGAGAACGAAGCACCGATAAGA
ENSG00000100439_ABHD4_SP_44483.4	TGCTCTTTATTCGTTGCGTCCCACCTTGTTGGCCCCCTCCGGGTCCCTTGTTTAAGAGCTAAGCTGAGAACGAAGCACCGATAAGA
ENSG00000100439_ABHD4_SP_44484.5	TGCTCTTTATTCGTTGCGTCCCACCTTGTTGGTGACATCGATAGAGACAGTTTAAGAGCTAAGCTGAGAACGAAGCACCGATAAGA
ENSG00000100439_ABHD4_SP_44485.6	TGCTCTTTATTCGTTGCGTCCCACCTTGTTGGCAAAACGACCGCACCCCCTGTTTAAGAGCTAAGCTGAGAACGAAGCACCGATAAGA
ENSG00000100439_ABHD4_SP_44486.7	TGCTCTTTATTCGTTGCGTCCCACCTTGTTGGCACACCTTCGATCTGCTGTTTAAGAGCTAAGCTGAGAACGAAGCACCGATAAGA
ENSG00000100439_ABHD4_SP_44487.8	TGCTCTTTATTCGTTGCGTCCCACCTTGTTGGGGGTTAGTTGGTCGGAGGTTTAAGAGCTAAGCTGAGAACGAAGCACCGATAAGA
ENSG00000100439_ABHD4_SP_44488.9	TGCTCTTTATTCGTTGCGTCCCACCTTGTTGGGTGCAGCGATTCCGGCGTTTAAGAGCTAAGCTGAGAACGAAGCACCGATAAGA
ENSG00000100439_ABHD4_SP_44489.10	TGCTCTTTATTCGTTGCGTCCCACCTTGTTGGTCCTAGGACAGATGCCAGTTTAAGAGCTAAGCTGAGAACGAAGCACCGATAAGA
ENSG00000100479_POLE2_ACOC_172138.1	TGCTCTTTATTCGTTGCGTCCCACCTTGTTGGCAAGCCCCGCAACTTGAGTTTAAGAGCTAAGCTGAGAACGAAGCACCGATAAGA
ENSG00000100479_POLE2_ACOC_172139.2	TGCTCTTTATTCGTTGCGTCCCACCTTGTTGGATTGAACGATCTGTGGGTTTAAGAGCTAAGCTGAGAACGAAGCACCGATAAGA
ENSG00000100479_POLE2_ACOC_172140.3	TGCTCTTTATTCGTTGCGTCCCACCTTGTTGGACTGAAGAGCTTCTGTGGTTTAAGAGCTAAGCTGAGAACGAAGCACCGATAAGA
ENSG00000100479_POLE2_ACOC_172141.4	TGCTCTTTATTCGTTGCGTCCCACCTTGTTGGGGTAGTACAACCAAAATGTTTAAGAGCTAAGCTGAGAACGAAGCACCGATAAGA
ENSG00000100479_POLE2_ACOC_172142.5	TGCTCTTTATTCGTTGCGTCCCACCTTGTTGGTTCCAAATAAATTTGGTGCGTTTAAGAGCTAAGCTGAGAACGAAGCACCGATAAGA
ENSG00000100479_POLE2_ACOC_172143.6	TGCTCTTTATTCGTTGCGTCCCACCTTGTTGGCTTTACTAAGGTCTAGTGTTTAAGAGCTAAGCTGAGAACGAAGCACCGATAAGA
ENSG00000100479_POLE2_ACOC_172144.7	TGCTCTTTATTCGTTGCGTCCCACCTTGTTGGAGTAAATAATTCATGCCTGGTTTAAGAGCTAAGCTGAGAACGAAGCACCGATAAGA
ENSG00000100479_POLE2_ACOC_172145.8	TGCTCTTTATTCGTTGCGTCCCACCTTGTTGGAATTGTACACAAAGCGGTTTAAGAGCTAAGCTGAGAACGAAGCACCGATAAGA
ENSG00000100479_POLE2_ACOC_172146.9	TGCTCTTTATTCGTTGCGTCCCACCTTGTTGGTGTTTCATGTCAATGCCTTGTTTAAGAGCTAAGCTGAGAACGAAGCACCGATAAGA
ENSG00000100479_POLE2_ACOC_172147.10	TGCTCTTTATTCGTTGCGTCCCACCTTGTTGGTACTAGAGGGCTCAGTGGGGTTTAAGAGCTAAGCTGAGAACGAAGCACCGATAAGA
ENSG00000100519_PSMC6_SP_1776.1	TGCTCTTTATTCGTTGCGTCCCACCTTGTTGGAAGCGCCTTATCTCTAGTTTAAGAGCTAAGCTGAGAACGAAGCACCGATAAGA
ENSG00000100519_PSMC6_SP_1777.2	TGCTCTTTATTCGTTGCGTCCCACCTTGTTGGTGTTCAAGCAACTTCTTGGTTTAAGAGCTAAGCTGAGAACGAAGCACCGATAAGA
ENSG00000100519_PSMC6_SP_1778.3	TGCTCTTTATTCGTTGCGTCCCACCTTGTTGGGAGATCGACGGCCGTCTTAGTTTAAGAGCTAAGCTGAGAACGAAGCACCGATAAGA
ENSG00000100519_PSMC6_SP_1779.4	TGCTCTTTATTCGTTGCGTCCCACCTTGTTGGACGGCTTCTCATCATGGGTTTAAGAGCTAAGCTGAGAACGAAGCACCGATAAGA
ENSG00000100519_PSMC6_SP_1780.5	TGCTCTTTATTCGTTGCGTCCCACCTTGTTGGAAGGCCCTACAGAGTGTTGTTTAAGAGCTAAGCTGAGAACGAAGCACCGATAAGA
ENSG00000100519_PSMC6_SP_1781.6	TGCTCTTTATTCGTTGCGTCCCACCTTGTTGGCCGAGAGAGGTGGATCCACGTTTAAGAGCTAAGCTGAGAACGAAGCACCGATAAGA
ENSG00000100519_PSMC6_SP_1782.7	TGCTCTTTATTCGTTGCGTCCCACCTTGTTGGAATAAGAAACATTCCCAGTTTAAGAGCTAAGCTGAGAACGAAGCACCGATAAGA
ENSG00000100519_PSMC6_SP_1783.8	TGCTCTTTATTCGTTGCGTCCCACCTTGTTGGAGCCGTTGCTAGCCAGCGTTTAAGAGCTAAGCTGAGAACGAAGCACCGATAAGA
ENSG00000100519_PSMC6_SP_1784.9	TGCTCTTTATTCGTTGCGTCCCACCTTGTTGGCAATTGTGAAGCTTTCGGAGTTTAAGAGCTAAGCTGAGAACGAAGCACCGATAAGA
ENSG00000100519_PSMC6_SP_1785.10	TGCTCTTTATTCGTTGCGTCCCACCTTGTTGGAACACAAGGAGATCGAGTTTAAGAGCTAAGCTGAGAACGAAGCACCGATAAGA
ENSG00000100804_PSMB5_ACOC_131829.1	TGCTCTTTATTCGTTGCGTCCCACCTTGTTGGCGGTCTCTCCAACACGCGTTTAAGAGCTAAGCTGAGAACGAAGCACCGATAAGA
ENSG00000100804_PSMB5_ACOC_131830.2	TGCTCTTTATTCGTTGCGTCCCACCTTGTTGGGAATCGAAATGCTTCAGTTTAAGAGCTAAGCTGAGAACGAAGCACCGATAAGA
ENSG00000100804_PSMB5_ACOC_131831.3	TGCTCTTTATTCGTTGCGTCCCACCTTGTTGGGTCCAGGGAGTCTCAGTGAGTTTAAGAGCTAAGCTGAGAACGAAGCACCGATAAGA
ENSG00000100804_PSMB5_ACOC_131832.4	TGCTCTTTATTCGTTGCGTCCCACCTTGTTGGCAACTATGACTCCATGGGTTTAAGAGCTAAGCTGAGAACGAAGCACCGATAAGA
ENSG00000100804_PSMB5_ACOC_131833.5	TGCTCTTTATTCGTTGCGTCCCACCTTGTTGGGGACACCCCAGCCTGGCGGTTTAAGAGCTAAGCTGAGAACGAAGCACCGATAAGA
ENSG00000100804_PSMB5_ACOC_131834.6	TGCTCTTTATTCGTTGCGTCCCACCTTGTTGGCGCAGCGGATTGCAGCTTCGTTTAAGAGCTAAGCTGAGAACGAAGCACCGATAAGA
ENSG00000100804_PSMB5_ACOC_131835.7	TGCTCTTTATTCGTTGCGTCCCACCTTGTTGGTAAGCACCCGCTGTAGCCCGTTTAAGAGCTAAGCTGAGAACGAAGCACCGATAAGA
ENSG00000100804_PSMB5_ACOC_131836.8	TGCTCTTTATTCGTTGCGTCCCACCTTGTTGGCCTCCCAGACGGTGAAGAGTTTAAGAGCTAAGCTGAGAACGAAGCACCGATAAGA
ENSG00000100804_PSMB5_ACOC_131837.9	TGCTCTTTATTCGTTGCGTCCCACCTTGTTGGTACTGATACACCATGTGTTTAAGAGCTAAGCTGAGAACGAAGCACCGATAAGA
ENSG00000100804_PSMB5_ACOC_131838.10	TGCTCTTTATTCGTTGCGTCCCACCTTGTTGGTGAAGGGAACCGGATTTCAGTTTAAGAGCTAAGCTGAGAACGAAGCACCGATAAGA
ENSG00000100979_PLTP_TMM_95283.1	TGCTCTTTATTCGTTGCGTCCCACCTTGTTGGCGCCTTGGAGGTGACGGTTTAAGAGCTAAGCTGAGAACGAAGCACCGATAAGA
ENSG00000100979_PLTP_TMM_95284.2	TGCTCTTTATTCGTTGCGTCCCACCTTGTTGGGAAGAGGGCCCCGAAGAGTTTAAGAGCTAAGCTGAGAACGAAGCACCGATAAGA
ENSG00000100979_PLTP_TMM_95285.3	TGCTCTTTATTCGTTGCGTCCCACCTTGTTGGCCCCGCAGGTCCGGAAGTTTAAGAGCTAAGCTGAGAACGAAGCACCGATAAGA
ENSG00000100979_PLTP_TMM_95286.4	TGCTCTTTATTCGTTGCGTCCCACCTTGTTGGCAGGAGGGGCTGCGCTTTCGTTTAAGAGCTAAGCTGAGAACGAAGCACCGATAAGA
ENSG00000100979_PLTP_TMM_95287.5	TGCTCTTTATTCGTTGCGTCCCACCTTGTTGGGAAGCGCAGCCCCAAGGGTTTAAGAGCTAAGCTGAGAACGAAGCACCGATAAGA
ENSG00000100979_PLTP_TMM_95288.6	TGCTCTTTATTCGTTGCGTCCCACCTTGTTGGCCCTGTCCTCTACCACGCAGTTTAAGAGCTAAGCTGAGAACGAAGCACCGATAAGA
ENSG00000100979_PLTP_TMM_95289.7	TGCTCTTTATTCGTTGCGTCCCACCTTGTTGGTTCTGTGGACGAGCTTGTGTTTAAGAGCTAAGCTGAGAACGAAGCACCGATAAGA
ENSG00000100979_PLTP_TMM_95290.8	TGCTCTTTATTCGTTGCGTCCCACCTTGTTGGCCACAGGATCCTTCATGAGTTTAAGAGCTAAGCTGAGAACGAAGCACCGATAAGA
ENSG00000100979_PLTP_TMM_95291.9	TGCTCTTTATTCGTTGCGTCCCACCTTGTTGGCTGAGGGCCACCTACTTGTTTAAGAGCTAAGCTGAGAACGAAGCACCGATAAGA
ENSG00000100979_PLTP_TMM_95292.10	TGCTCTTTATTCGTTGCGTCCCACCTTGTTGGAATGCACGCGGCCTTCGGTTTAAGAGCTAAGCTGAGAACGAAGCACCGATAAGA
ENSG00000101182_PSMA7_ACOC_76372.1	TGCTCTTTATTCGTTGCGTCCCACCTTGTTGGCAAGGATAGTCATCAACGTTTAAGAGCTAAGCTGAGAACGAAGCACCGATAAGA
ENSG00000101182_PSMA7_ACOC_76373.2	TGCTCTTTATTCGTTGCGTCCCACCTTGTTGGAGCCACCGGCTGACTGGTTTAAGAGCTAAGCTGAGAACGAAGCACCGATAAGA
ENSG00000101182_PSMA7_ACOC_76374.3	TGCTCTTTATTCGTTGCGTCCCACCTTGTTGGCTTCAGACTGGCGATGTAGGTTTAAGAGCTAAGCTGAGAACGAAGCACCGATAAGA
ENSG00000101182_PSMA7_ACOC_76375.4	TGCTCTTTATTCGTTGCGTCCCACCTTGTTGGTCGAAACCCACGATGAGTTTAAGAGCTAAGCTGAGAACGAAGCACCGATAAGA
ENSG00000101182_PSMA7_ACOC_76376.5	TGCTCTTTATTCGTTGCGTCCCACCTTGTTGGTTATACGCAGAGCAATGTTTAAGAGCTAAGCTGAGAACGAAGCACCGATAAGA
ENSG00000101182_PSMA7_ACOC_76377.6	TGCTCTTTATTCGTTGCGTCCCACCTTGTTGGCCAATGCCATAGGTCGGTTTAAGAGCTAAGCTGAGAACGAAGCACCGATAAGA
ENSG00000101182_PSMA7_ACOC_76378.7	TGCTCTTTATTCGTTGCGTCCCACCTTGTTGGTGGCCGTCGGGCGAGAAGAGTTTAAGAGCTAAGCTGAGAACGAAGCACCGATAAGA
ENSG00000101182_PSMA7_ACOC_76379.8	TGCTCTTTATTCGTTGCGTCCCACCTTGTTGGGAACTCGCGCACTGACTGTTTAAGAGCTAAGCTGAGAACGAAGCACCGATAAGA
ENSG00000101182_PSMA7_ACOC_76380.9	TGCTCTTTATTCGTTGCGTCCCACCTTGTTGGGAAGAGACATTGTTGTTCTGTTTAAGAGCTAAGCTGAGAACGAAGCACCGATAAGA
ENSG00000101182_PSMA7_ACOC_76381.10	TGCTCTTTATTCGTTGCGTCCCACCTTGTTGGAAGTCAGTGGCCAAACTGCGTTTAAGAGCTAAGCTGAGAACGAAGCACCGATAAGA
ENSG00000101199_ARFGAP1_TMM_183512.1	TGCTCTTTATTCGTTGCGTCCCACCTTGTTGGAGCCGCGGCCCTCTTTAGTTTAAGAGCTAAGCTGAGAACGAAGCACCGATAAGA
ENSG00000101199_ARFGAP1_TMM_183513.2	TGCTCTTTATTCGTTGCGTCCCACCTTGTTGGCTAAGTTCCGAGAGTTCCGTTTAAGAGCTAAGCTGAGAACGAAGCACCGATAAGA
ENSG00000101199_ARFGAP1_TMM_183514.3	TGCTCTTTATTCGTTGCGTCCCACCTTGTTGGGAGGATTACGATCCTTGCGTTTAAGAGCTAAGCTGAGAACGAAGCACCGATAAGA
ENSG00000101199_ARFGAP1_TMM_183515.4	TGCTCTTTATTCGTTGCGTCCCACCTTGTTGGGAAGGTTCTTAAAGAAGTCGTTTAAGAGCTAAGCTGAGAACGAAGCACCGATAAGA
ENSG00000101199_ARFGAP1_TMM_183516.5	TGCTCTTTATTCGTTGCGTCCCACCTTGTTGGGCAGATCCAGATGCCGTGTTTAAGAGCTAAGCTGAGAACGAAGCACCGATAAGA
ENSG00000101199_ARFGAP1_TMM_183517.6	TGCTCTTTATTCGTTGCGTCCCACCTTGTTGGAGGTGGGGTCCAGTTCTGTTTAAGAGCTAAGCTGAGAACGAAGCACCGATAAGA
ENSG00000101199_ARFGAP1_TMM_183518.7	TGCTCTTTATTCGTTGCGTCCCACCTTGTTGGAGACCACTCTCTGCCTTGTTTAAGAGCTAAGCTGAGAACGAAGCACCGATAAGA
ENSG00000101199_ARFGAP1_TMM_183519.8	TGCTCTTTATTCGTTGCGTCCCACCTTGTTGGCTCTGTTACTATGGACAAGGTTTAAGAGCTAAGCTGAGAACGAAGCACCGATAAGA
ENSG00000101199_ARFGAP1_TMM_183520.9	TGCTCTTTATTCGTTGCGTCCCACCTTGTTGGGCGGTCACACTCTGCGGCGTTTAAGAGCTAAGCTGAGAACGAAGCACCGATAAGA
ENSG00000101199_ARFGAP1_TMM_183521.10	TGCTCTTTATTCGTTGCGTCCCACCTTGTTGGAGCTTGAGAAGATGAAAGCGTTTAAGAGCTAAGCTGAGAACGAAGCACCGATAAGA
ENSG00000101333_PLCB4_ACOC_38775.1	TGCTCTTTATTCGTTGCGTCCCACCTTGTTGGACCGAATACTGTTGATGGTTTAAGAGCTAAGCTGAGAACGAAGCACCGATAAGA
ENSG00000101333_PLCB4_ACOC_38776.2	TGCTCTTTATTCGTTGCGTCCCACCTTGTTGGCTCCTTCTTGCAAAAAGGGTTTAAGAGCTAAGCTGAGAACGAAGCACCGATAAGA
ENSG00000101333_PLCB4_ACOC_38777.3	TGCTCTTTATTCGTTGCGTCCCACCTTGTTGGCAGTTGGGTTCAAACACAAGTTTAAGAGCTAAGCTGAGAACGAAGCACCGATAAGA
ENSG00000101333_PLCB4_ACOC_38778.4	TGCTCTTTATTCGTTGCGTCCCACCTTGTTGGTTTGGCTTCTTTCTGACAGTTTAAGAGCTAAGCTGAGAACGAAGCACCGATAAGA
ENSG00000101333_PLCB4_ACOC_38779.5	TGCTCTTTATTCGTTGCGTCCCACCTTGTTGGGCTGCTCTTGAAGCTGTGTTTAAGAGCTAAGCTGAGAACGAAGCACCGATAAGA
ENSG00000101333_PLCB4_ACOC_38780.6	TGCTCTTTATTCGTTGCGTCCCACCTTGTTGGTTCGGCGGGAAGTCTTGTTTAAGAGCTAAGCTGAGAACGAAGCACCGATAAGA
ENSG00000101333_PLCB4_ACOC_38781.7	TGCTCTTTATTCGTTGCGTCCCACCTTGTTGGTTGTGTATGATTGATCTCGTTTAAGAGCTAAGCTGAGAACGAAGCACCGATAAGA
ENSG00000101333_PLCB4_ACOC_38782.8	TGCTCTTTATTCGTTGCGTCCCACCTTGTTGGTCATTGGACTGACGTTGTGTTTAAGAGCTAAGCTGAGAACGAAGCACCGATAAGA
ENSG00000101333_PLCB4_ACOC_38783.9	TGCTCTTTATTCGTTGCGTCCCACCTTGTTGGCATTTATGACCAACACAAAGTTTAAGAGCTAAGCTGAGAACGAAGCACCGATAAGA
ENSG00000101333_PLCB4_ACOC_38784.10	TGCTCTTTATTCGTTGCGTCCCACCTTGTTGGGTGATCTTTCAAGCACTCAGTTTAAGAGCTAAGCTGAGAACGAAGCACCGATAAGA
ENSG00000101444_AHCY_DTKP_36916.1	TGCTCTTTATTCGTTGCGTCCCACCTTGTTGGAAGGGCGCCCGCATCGCGTTTAAGAGCTAAGCTGAGAACGAAGCACCGATAAGA
ENSG00000101444_AHCY_DTKP_36917.2	TGCTCTTTATTCGTTGCGTCCCACCTTGTTGGCTCCCGCATACGCATCGTTTAAGAGCTAAGCTGAGAACGAAGCACCGATAAGA
ENSG00000101444_AHCY_DTKP_36918.3	TGCTCTTTATTCGTTGCGTCCCACCTTGTTGGAGACCCTCGTCACCCTGTTTAAGAGCTAAGCTGAGAACGAAGCACCGATAAGA
ENSG00000101444_AHCY_DTKP_36919.4	TGCTCTTTATTCGTTGCGTCCCACCTTGTTGGTATGCCTGGAAGGGCGAAAGTTTAAGAGCTAAGCTGAGAACGAAGCACCGATAAGA
ENSG00000101444_AHCY_DTKP_36920.5	TGCTCTTTATTCGTTGCGTCCCACCTTGTTGGCCGCCGCATGGTCCTGGGGTTTAAGAGCTAAGCTGAGAACGAAGCACCGATAAGA
ENSG00000101444_AHCY_DTKP_36921.6	TGCTCTTTATTCGTTGCGTCCCACCTTGTTGGGGCCCGTCCTTGAAGTACAGTTTAAGAGCTAAGCTGAGAACGAAGCACCGATAAGA
ENSG00000101444_AHCY_DTKP_36922.7	TGCTCTTTATTCGTTGCGTCCCACCTTGTTGGACAACCTCTATGGCTGCGTTTAAGAGCTAAGCTGAGAACGAAGCACCGATAAGA
ENSG00000101444_AHCY_DTKP_36923.8	TGCTCTTTATTCGTTGCGTCCCACCTTGTTGGAAGCTGCGGGTACTTGGTGGTTTAAGAGCTAAGCTGAGAACGAAGCACCGATAAGA
ENSG00000101444_AHCY_DTKP_36924.9	TGCTCTTTATTCGTTGCGTCCCACCTTGTTGGAGGTTGTGGACCCCAGTCGGTTTAAGAGCTAAGCTGAGAACGAAGCACCGATAAGA
ENSG00000101444_AHCY_DTKP_36925.10	TGCTCTTTATTCGTTGCGTCCCACCTTGTTGGATGGCCAATGGGATCCTCAGTTTAAGAGCTAAGCTGAGAACGAAGCACCGATAAGA
ENSG00000101473_ACOT8_SP_126872.1	TGCTCTTTATTCGTTGCGTCCCACCTTGTTGGTGACCAAGACGCTACGGGTTTAAGAGCTAAGCTGAGAACGAAGCACCGATAAGA
ENSG00000101473_ACOT8_SP_126873.2	TGCTCTTTATTCGTTGCGTCCCACCTTGTTGGTTTGGTGGTCAGATCGTGTTTAAGAGCTAAGCTGAGAACGAAGCACCGATAAGA
ENSG00000101473_ACOT8_SP_126874.3	TGCTCTTTATTCGTTGCGTCCCACCTTGTTGGCCCATCTTCTGGGGCCTGCGTTTAAGAGCTAAGCTGAGAACGAAGCACCGATAAGA
ENSG00000101473_ACOT8_SP_126875.4	TGCTCTTTATTCGTTGCGTCCCACCTTGTTGGCGGCTCGAGGTTGAGCAGTTTAAGAGCTAAGCTGAGAACGAAGCACCGATAAGA
ENSG00000101473_ACOT8_SP_126876.5	TGCTCTTTATTCGTTGCGTCCCACCTTGTTGGTTCGTGTCCGCTCCACTGTTTAAGAGCTAAGCTGAGAACGAAGCACCGATAAGA
ENSG00000101473_ACOT8_SP_126877.6	TGCTCTTTATTCGTTGCGTCCCACCTTGTTGGCAGTGCAGGGAGTGCACGGTTTAAGAGCTAAGCTGAGAACGAAGCACCGATAAGA
ENSG00000101473_ACOT8_SP_126878.7	TGCTCTTTATTCGTTGCGTCCCACCTTGTTGGTGAAGGCCGTGCAACATGTTTAAGAGCTAAGCTGAGAACGAAGCACCGATAAGA
ENSG00000101473_ACOT8_SP_126879.8	TGCTCTTTATTCGTTGCGTCCCACCTTGTTGGAACTGGTGCTGCATGGGGCGTTTAAGAGCTAAGCTGAGAACGAAGCACCGATAAGA
ENSG00000101473_ACOT8_SP_126880.9	TGCTCTTTATTCGTTGCGTCCCACCTTGTTGGTTCTGGGTGCGAGCCCGGTTTAAGAGCTAAGCTGAGAACGAAGCACCGATAAGA
ENSG00000101473_ACOT8_SP_126881.10	TGCTCTTTATTCGTTGCGTCCCACCTTGTTGGTCAAGCAGCTCTTCTGGGTTTAAGAGCTAAGCTGAGAACGAAGCACCGATAAGA
ENSG00000101577_LPIN2_U1_101625.1	TGCTCTTTATTCGTTGCGTCCCACCTTGTTGGCAGGTGATTGTCACTGTGAGTTTAAGAGCTAAGCTGAGAACGAAGCACCGATAAGA
ENSG00000101577_LPIN2_U1_101626.2	TGCTCTTTATTCGTTGCGTCCCACCTTGTTGGACATCAATGCACCCAGAGAGTTTAAGAGCTAAGCTGAGAACGAAGCACCGATAAGA
ENSG00000101577_LPIN2_U1_101627.3	TGCTCTTTATTCGTTGCGTCCCACCTTGTTGGAATTATGTGGGACAGCGTTTAAGAGCTAAGCTGAGAACGAAGCACCGATAAGA
ENSG00000101577_LPIN2_U1_101628.4	TGCTCTTTATTCGTTGCGTCCCACCTTGTTGGAAATCAACGGCAGTGCAGGTTTAAGAGCTAAGCTGAGAACGAAGCACCGATAAGA
ENSG00000101577_LPIN2_U1_101629.5	TGCTCTTTATTCGTTGCGTCCCACCTTGTTGGTTCGGTTTGGAAAGCTGTTTAAGAGCTAAGCTGAGAACGAAGCACCGATAAGA
ENSG00000101577_LPIN2_U1_101630.6	TGCTCTTTATTCGTTGCGTCCCACCTTGTTGGGAGAAGCTTTCTTTGTTGGTTTAAGAGCTAAGCTGAGAACGAAGCACCGATAAGA
ENSG00000101577_LPIN2_U1_101631.7	TGCTCTTTATTCGTTGCGTCCCACCTTGTTGGGTGAGGTGGCAAGGTAAGCGTTTAAGAGCTAAGCTGAGAACGAAGCACCGATAAGA
ENSG00000101577_LPIN2_U1_101632.8	TGCTCTTTATTCGTTGCGTCCCACCTTGTTGGGGCCCCCTTGTCATCATGTTTAAGAGCTAAGCTGAGAACGAAGCACCGATAAGA
ENSG00000101577_LPIN2_U1_101633.9	TGCTCTTTATTCGTTGCGTCCCACCTTGTTGGACACCCCTTTGGTGAAATGTTTAAGAGCTAAGCTGAGAACGAAGCACCGATAAGA
ENSG00000101577_LPIN2_U1_101634.10	TGCTCTTTATTCGTTGCGTCCCACCTTGTTGGAGATGTCTGAACTCTGAGAGTTTAAGAGCTAAGCTGAGAACGAAGCACCGATAAGA
ENSG00000101608_MYL12A_DTKP_2656.1	TGCTCTTTATTCGTTGCGTCCCACCTTGTTGGAGGGCGCTTCTTGGTCTGTTTAAGAGCTAAGCTGAGAACGAAGCACCGATAAGA
ENSG00000101608_MYL12A_DTKP_2657.2	TGCTCTTTATTCGTTGCGTCCCACCTTGTTGGCATGATATGCTTGCTTCATGTTTAAGAGCTAAGCTGAGAACGAAGCACCGATAAGA
ENSG00000101608_MYL12A_DTKP_2658.3	TGCTCTTTATTCGTTGCGTCCCACCTTGTTGGGTGAAATTGATGGGGCCGTTTAAGAGCTAAGCTGAGAACGAAGCACCGATAAGA
ENSG00000101608_MYL12A_DTKP_2659.4	TGCTCTTTATTCGTTGCGTCCCACCTTGTTGGTCAAACATAGCAAACACATGTTTAAGAGCTAAGCTGAGAACGAAGCACCGATAAGA
ENSG00000101608_MYL12A_DTKP_2660.5	TGCTCTTTATTCGTTGCGTCCCACCTTGTTGGCATCTAGATACTCATCAGTGTTTAAGAGCTAAGCTGAGAACGAAGCACCGATAAGA
ENSG00000101608_MYL12A_DTKP_2661.6	TGCTCTTTATTCGTTGCGTCCCACCTTGTTGGCACCTATTGATAAAAAGGTTTAAGAGCTAAGCTGAGAACGAAGCACCGATAAGA
ENSG00000101608_MYL12A_DTKP_2662.7	TGCTCTTTATTCGTTGCGTCCCACCTTGTTGGAGAGAGCTGCTGACAACCAGTTTAAGAGCTAAGCTGAGAACGAAGCACCGATAAGA
ENSG00000101608_MYL12A_DTKP_2663.8	TGCTCTTTATTCGTTGCGTCCCACCTTGTTGGGAACATGGTGAAATTGATGGTTTAAGAGCTAAGCTGAGAACGAAGCACCGATAAGA
ENSG00000101608_MYL12A_DTKP_2664.9	TGCTCTTTATTCGTTGCGTCCCACCTTGTTGGAGGAACATGGTGAAATTGAGTTTAAGAGCTAAGCTGAGAACGAAGCACCGATAAGA
ENSG00000101608_MYL12A_DTKP_2665.10	TGCTCTTTATTCGTTGCGTCCCACCTTGTTGGAGATGGTTTCATCGACAGTTTAAGAGCTAAGCTGAGAACGAAGCACCGATAAGA
ENSG00000101670_LIPG_TMM_88527.1	TGCTCTTTATTCGTTGCGTCCCACCTTGTTGGCTATTGCTTTGCTGCGGTTTAAGAGCTAAGCTGAGAACGAAGCACCGATAAGA
ENSG00000101670_LIPG_TMM_88528.2	TGCTCTTTATTCGTTGCGTCCCACCTTGTTGGAGGTCAAACCATCTGTGGTTTAAGAGCTAAGCTGAGAACGAAGCACCGATAAGA
ENSG00000101670_LIPG_TMM_88529.3	TGCTCTTTATTCGTTGCGTCCCACCTTGTTGGAGCGGTATCTTTGAAAACGTTTAAGAGCTAAGCTGAGAACGAAGCACCGATAAGA
ENSG00000101670_LIPG_TMM_88530.4	TGCTCTTTATTCGTTGCGTCCCACCTTGTTGGTGTAAAGCTGGTGGGCCGTTTAAGAGCTAAGCTGAGAACGAAGCACCGATAAGA
ENSG00000101670_LIPG_TMM_88531.5	TGCTCTTTATTCGTTGCGTCCCACCTTGTTGGAAGGATGCTACCTCTCCGTGTTTAAGAGCTAAGCTGAGAACGAAGCACCGATAAGA
ENSG00000101670_LIPG_TMM_88532.6	TGCTCTTTATTCGTTGCGTCCCACCTTGTTGGCAGCCAGTCGAGCATCCGTTTAAGAGCTAAGCTGAGAACGAAGCACCGATAAGA
ENSG00000101670_LIPG_TMM_88533.7	TGCTCTTTATTCGTTGCGTCCCACCTTGTTGGTTCCTCTGCTCTGTTTCGTTTAAGAGCTAAGCTGAGAACGAAGCACCGATAAGA
ENSG00000101670_LIPG_TMM_88534.8	TGCTCTTTATTCGTTGCGTCCCACCTTGTTGGAAAGACGCCAATGTAGTTGGTTTAAGAGCTAAGCTGAGAACGAAGCACCGATAAGA
ENSG00000101670_LIPG_TMM_88535.9	TGCTCTTTATTCGTTGCGTCCCACCTTGTTGGAAACTCTGCGTCCGCTGGTTTAAGAGCTAAGCTGAGAACGAAGCACCGATAAGA
ENSG00000101670_LIPG_TMM_88536.10	TGCTCTTTATTCGTTGCGTCCCACCTTGTTGGTCCGCCTCCGCCACTTGTTTAAGAGCTAAGCTGAGAACGAAGCACCGATAAGA
ENSG00000102230_PCYT1B_DTKP_2216.1	TGCTCTTTATTCGTTGCGTCCCACCTTGTTGGTCAGAGTATACGCCGAGTTTAAGAGCTAAGCTGAGAACGAAGCACCGATAAGA
ENSG00000102230_PCYT1B_DTKP_2217.2	TGCTCTTTATTCGTTGCGTCCCACCTTGTTGGTTTCATCAGCAAATGGGGCGTTTAAGAGCTAAGCTGAGAACGAAGCACCGATAAGA
ENSG00000102230_PCYT1B_DTKP_2218.3	TGCTCTTTATTCGTTGCGTCCCACCTTGTTGGAAAAACTGACCATTGCTCGTTTAAGAGCTAAGCTGAGAACGAAGCACCGATAAGA
ENSG00000102230_PCYT1B_DTKP_2219.4	TGCTCTTTATTCGTTGCGTCCCACCTTGTTGGTTATCAGAGATGCTCCCGTTTAAGAGCTAAGCTGAGAACGAAGCACCGATAAGA
ENSG00000102230_PCYT1B_DTKP_2220.5	TGCTCTTTATTCGTTGCGTCCCACCTTGTTGGAGAGCTTCGTATCTCTGTTTAAGAGCTAAGCTGAGAACGAAGCACCGATAAGA
ENSG00000102230_PCYT1B_DTKP_2221.6	TGCTCTTTATTCGTTGCGTCCCACCTTGTTGGTTTCCCAACAGCTACTTGTGTTTAAGAGCTAAGCTGAGAACGAAGCACCGATAAGA
ENSG00000102230_PCYT1B_DTKP_2222.7	TGCTCTTTATTCGTTGCGTCCCACCTTGTTGGATCTCACCCACAAATTCAAGTTTAAGAGCTAAGCTGAGAACGAAGCACCGATAAGA
ENSG00000102230_PCYT1B_DTKP_2223.8	TGCTCTTTATTCGTTGCGTCCCACCTTGTTGGCCTTCTGTTCTCTGCGTGTTTAAGAGCTAAGCTGAGAACGAAGCACCGATAAGA
ENSG00000102230_PCYT1B_DTKP_2224.9	TGCTCTTTATTCGTTGCGTCCCACCTTGTTGGCATCAGTGGTAACTACGTTTAAGAGCTAAGCTGAGAACGAAGCACCGATAAGA
ENSG00000102230_PCYT1B_DTKP_2225.10	TGCTCTTTATTCGTTGCGTCCCACCTTGTTGGACGTAACCTCCAGAGAGTTTAAGAGCTAAGCTGAGAACGAAGCACCGATAAGA
ENSG00000102710_SUPT20H_MP_110487.1	TGCTCTTTATTCGTTGCGTCCCACCTTGTTGGCAGAAATACGTGACTACGTTTAAGAGCTAAGCTGAGAACGAAGCACCGATAAGA
ENSG00000102710_SUPT20H_MP_110488.2	TGCTCTTTATTCGTTGCGTCCCACCTTGTTGGTGCCGACTTTGGTAACCGTTTAAGAGCTAAGCTGAGAACGAAGCACCGATAAGA
ENSG00000102710_SUPT20H_MP_110489.3	TGCTCTTTATTCGTTGCGTCCCACCTTGTTGGAGAATATCCCTCATTTCCTGTTTAAGAGCTAAGCTGAGAACGAAGCACCGATAAGA
ENSG00000102710_SUPT20H_MP_110490.4	TGCTCTTTATTCGTTGCGTCCCACCTTGTTGGAGACTTTGTCATGTTTAGGTTTAAGAGCTAAGCTGAGAACGAAGCACCGATAAGA
ENSG00000102710_SUPT20H_MP_110491.5	TGCTCTTTATTCGTTGCGTCCCACCTTGTTGGAAGAATTACCTCCTATTTGTTTAAGAGCTAAGCTGAGAACGAAGCACCGATAAGA
ENSG00000102710_SUPT20H_MP_110492.6	TGCTCTTTATTCGTTGCGTCCCACCTTGTTGGCAACTCTCCTTCTTCATAGTTTAAGAGCTAAGCTGAGAACGAAGCACCGATAAGA
ENSG00000102710_SUPT20H_MP_110493.7	TGCTCTTTATTCGTTGCGTCCCACCTTGTTGGCCGATTCAGAGAGGATCGTTTAAGAGCTAAGCTGAGAACGAAGCACCGATAAGA
ENSG00000102710_SUPT20H_MP_110494.8	TGCTCTTTATTCGTTGCGTCCCACCTTGTTGGAGTGGTTCAGCTGTAGCTGTTTAAGAGCTAAGCTGAGAACGAAGCACCGATAAGA
ENSG00000102710_SUPT20H_MP_110495.9	TGCTCTTTATTCGTTGCGTCCCACCTTGTTGGTGCAGGTGACTGCTATAGAGTTTAAGAGCTAAGCTGAGAACGAAGCACCGATAAGA
ENSG00000102710_SUPT20H_MP_110496.10	TGCTCTTTATTCGTTGCGTCCCACCTTGTTGGACCATCTTGCAGTCGCTGTTTAAGAGCTAAGCTGAGAACGAAGCACCGATAAGA
ENSG00000102780_DGKH_DTKP_189647.1	TGCTCTTTATTCGTTGCGTCCCACCTTGTTGGCACACGTTACAGAAGGTGTTTAAGAGCTAAGCTGAGAACGAAGCACCGATAAGA
ENSG00000102780_DGKH_DTKP_189648.2	TGCTCTTTATTCGTTGCGTCCCACCTTGTTGGGTGCTGTTTAGTGCAATGTTTAAGAGCTAAGCTGAGAACGAAGCACCGATAAGA
ENSG00000102780_DGKH_DTKP_189649.3	TGCTCTTTATTCGTTGCGTCCCACCTTGTTGGTTGCTAAATCCGGCTCGTTTAAGAGCTAAGCTGAGAACGAAGCACCGATAAGA
ENSG00000102780_DGKH_DTKP_189650.4	TGCTCTTTATTCGTTGCGTCCCACCTTGTTGGAGCCAGTACCAAAATGTGTTTAAGAGCTAAGCTGAGAACGAAGCACCGATAAGA
ENSG00000102780_DGKH_DTKP_189651.5	TGCTCTTTATTCGTTGCGTCCCACCTTGTTGGAATGGAGGTCCTCATTTGTTTAAGAGCTAAGCTGAGAACGAAGCACCGATAAGA
ENSG00000102780_DGKH_DTKP_189652.6	TGCTCTTTATTCGTTGCGTCCCACCTTGTTGGACCAAGTGGACATATTGGAGTTTAAGAGCTAAGCTGAGAACGAAGCACCGATAAGA
ENSG00000102780_DGKH_DTKP_189653.7	TGCTCTTTATTCGTTGCGTCCCACCTTGTTGGTTCTGTGTTAGTCCTCTATGTTTAAGAGCTAAGCTGAGAACGAAGCACCGATAAGA
ENSG00000102780_DGKH_DTKP_189654.8	TGCTCTTTATTCGTTGCGTCCCACCTTGTTGGCCTCACCAGTGGCTTGAGTTTAAGAGCTAAGCTGAGAACGAAGCACCGATAAGA
ENSG00000102780_DGKH_DTKP_189655.9	TGCTCTTTATTCGTTGCGTCCCACCTTGTTGGAGGCGATGGAAGTGTAGGTGTTTAAGAGCTAAGCTGAGAACGAAGCACCGATAAGA
ENSG00000102780_DGKH_DTKP_189656.10	TGCTCTTTATTCGTTGCGTCCCACCTTGTTGGCTGTGTGCTGAGAACAGAAGTTTAAGAGCTAAGCTGAGAACGAAGCACCGATAAGA
ENSG00000102786_INTS6_TMM_189627.1	TGCTCTTTATTCGTTGCGTCCCACCTTGTTGGCGCCTTTGGCCGTGTCCGTTTAAGAGCTAAGCTGAGAACGAAGCACCGATAAGA
ENSG00000102786_INTS6_TMM_189628.2	TGCTCTTTATTCGTTGCGTCCCACCTTGTTGGGTGCCCAGATGGCTGCGCGTTTAAGAGCTAAGCTGAGAACGAAGCACCGATAAGA
ENSG00000102786_INTS6_TMM_189629.3	TGCTCTTTATTCGTTGCGTCCCACCTTGTTGGCTGAAGGACTTACGACTCTGTTTAAGAGCTAAGCTGAGAACGAAGCACCGATAAGA
ENSG00000102786_INTS6_TMM_189630.4	TGCTCTTTATTCGTTGCGTCCCACCTTGTTGGCCTGTCACTTCACACATGTTTAAGAGCTAAGCTGAGAACGAAGCACCGATAAGA
ENSG00000102786_INTS6_TMM_189631.5	TGCTCTTTATTCGTTGCGTCCCACCTTGTTGGAGGAGACAGGTATATGCGTTTAAGAGCTAAGCTGAGAACGAAGCACCGATAAGA
ENSG00000102786_INTS6_TMM_189632.6	TGCTCTTTATTCGTTGCGTCCCACCTTGTTGGTACAGACTGTGAACCAAGTTTAAGAGCTAAGCTGAGAACGAAGCACCGATAAGA
ENSG00000102786_INTS6_TMM_189633.7	TGCTCTTTATTCGTTGCGTCCCACCTTGTTGGTAACTGGCATAGACAACTAGTTTAAGAGCTAAGCTGAGAACGAAGCACCGATAAGA
ENSG00000102786_INTS6_TMM_189634.8	TGCTCTTTATTCGTTGCGTCCCACCTTGTTGGGTGCAGAAAGTACAAAGGTTTAAGAGCTAAGCTGAGAACGAAGCACCGATAAGA
ENSG00000102786_INTS6_TMM_189635.9	TGCTCTTTATTCGTTGCGTCCCACCTTGTTGGTCCGGAGCCGATCACAGTTTAAGAGCTAAGCTGAGAACGAAGCACCGATAAGA
ENSG00000102786_INTS6_TMM_189636.10	TGCTCTTTATTCGTTGCGTCCCACCTTGTTGGATATCAAGAATAACGGCTGTTTAAGAGCTAAGCTGAGAACGAAGCACCGATAAGA
ENSG00000103066_PLA2G15_SP_161840.1	TGCTCTTTATTCGTTGCGTCCCACCTTGTTGGCAGCCCCACACGGTAGGGGGTTTAAGAGCTAAGCTGAGAACGAAGCACCGATAAGA
ENSG00000103066_PLA2G15_SP_161841.2	TGCTCTTTATTCGTTGCGTCCCACCTTGTTGGTCACCCCCCAGTGGTGCGTTTAAGAGCTAAGCTGAGAACGAAGCACCGATAAGA
ENSG00000103066_PLA2G15_SP_161842.3	TGCTCTTTATTCGTTGCGTCCCACCTTGTTGGCTGCTGCTAATGCTGCTCGGTTTAAGAGCTAAGCTGAGAACGAAGCACCGATAAGA
ENSG00000103066_PLA2G15_SP_161843.4	TGCTCTTTATTCGTTGCGTCCCACCTTGTTGGAGGTAGTGCACCACTGTGTTTAAGAGCTAAGCTGAGAACGAAGCACCGATAAGA
ENSG00000103066_PLA2G15_SP_161844.5	TGCTCTTTATTCGTTGCGTCCCACCTTGTTGGTACGTGTCCCTGGCTTTGTTTAAGAGCTAAGCTGAGAACGAAGCACCGATAAGA
ENSG00000103066_PLA2G15_SP_161845.6	TGCTCTTTATTCGTTGCGTCCCACCTTGTTGGAAAGCTACTTCACAATCGTTTAAGAGCTAAGCTGAGAACGAAGCACCGATAAGA
ENSG00000103066_PLA2G15_SP_161846.7	TGCTCTTTATTCGTTGCGTCCCACCTTGTTGGTTGGTTACCCAAATCACCAGTTTAAGAGCTAAGCTGAGAACGAAGCACCGATAAGA
ENSG00000103066_PLA2G15_SP_161847.8	TGCTCTTTATTCGTTGCGTCCCACCTTGTTGGGTTTACAACAAAACATCCAGTTTAAGAGCTAAGCTGAGAACGAAGCACCGATAAGA
ENSG00000103066_PLA2G15_SP_161848.9	TGCTCTTTATTCGTTGCGTCCCACCTTGTTGGACCTTCTCACTGGAGTTCCGTTTAAGAGCTAAGCTGAGAACGAAGCACCGATAAGA
ENSG00000103066_PLA2G15_SP_161849.10	TGCTCTTTATTCGTTGCGTCCCACCTTGTTGGACAGGCAGCAGCAGTTCCGTTTAAGAGCTAAGCTGAGAACGAAGCACCGATAAGA
ENSG00000103150_MLYCD_SP_39015.1	TGCTCTTTATTCGTTGCGTCCCACCTTGTTGGACGCCTGGCCGTCAAGCCGTTTAAGAGCTAAGCTGAGAACGAAGCACCGATAAGA
ENSG00000103150_MLYCD_SP_39016.2	TGCTCTTTATTCGTTGCGTCCCACCTTGTTGGGCGCAGATGGAGCACGCGTTTAAGAGCTAAGCTGAGAACGAAGCACCGATAAGA
ENSG00000103150_MLYCD_SP_39017.3	TGCTCTTTATTCGTTGCGTCCCACCTTGTTGGCGCACTGACCCTCGGCGTTTAAGAGCTAAGCTGAGAACGAAGCACCGATAAGA
ENSG00000103150_MLYCD_SP_39018.4	TGCTCTTTATTCGTTGCGTCCCACCTTGTTGGCGGCGCAGCAGCTCGTCCAGTTTAAGAGCTAAGCTGAGAACGAAGCACCGATAAGA
ENSG00000103150_MLYCD_SP_39019.5	TGCTCTTTATTCGTTGCGTCCCACCTTGTTGGCTCGTAGGCCGGCGTCGGGTTTAAGAGCTAAGCTGAGAACGAAGCACCGATAAGA
ENSG00000103150_MLYCD_SP_39020.6	TGCTCTTTATTCGTTGCGTCCCACCTTGTTGGCCAGGTAACCCGTTCTGTTTAAGAGCTAAGCTGAGAACGAAGCACCGATAAGA
ENSG00000103150_MLYCD_SP_39021.7	TGCTCTTTATTCGTTGCGTCCCACCTTGTTGGTGCATCCTGTAAAAAACGTTTAAGAGCTAAGCTGAGAACGAAGCACCGATAAGA
ENSG00000103150_MLYCD_SP_39022.8	TGCTCTTTATTCGTTGCGTCCCACCTTGTTGGAAGTAACACCTTCTGTAGTTTAAGAGCTAAGCTGAGAACGAAGCACCGATAAGA
ENSG00000103150_MLYCD_SP_39023.9	TGCTCTTTATTCGTTGCGTCCCACCTTGTTGGCCACGTGCAAAACGACCAGGTTTAAGAGCTAAGCTGAGAACGAAGCACCGATAAGA
ENSG00000103150_MLYCD_SP_39024.10	TGCTCTTTATTCGTTGCGTCCCACCTTGTTGGAAGCCCCAGAAGCCATTGTTTAAGAGCTAAGCTGAGAACGAAGCACCGATAAGA
ENSG00000103160_HSDL1_SP_128330.1	TGCTCTTTATTCGTTGCGTCCCACCTTGTTGGGTCTTGCAATTGCTATAGTTTAAGAGCTAAGCTGAGAACGAAGCACCGATAAGA
ENSG00000103160_HSDL1_SP_128331.2	TGCTCTTTATTCGTTGCGTCCCACCTTGTTGGTTTCTACCTCTTGTACAGTTTAAGAGCTAAGCTGAGAACGAAGCACCGATAAGA
ENSG00000103160_HSDL1_SP_128332.3	TGCTCTTTATTCGTTGCGTCCCACCTTGTTGGGATAAAATGCAGCCTGATCGTTTAAGAGCTAAGCTGAGAACGAAGCACCGATAAGA
ENSG00000103160_HSDL1_SP_128333.4	TGCTCTTTATTCGTTGCGTCCCACCTTGTTGGGATTATATTGAGACCTGTTTAAGAGCTAAGCTGAGAACGAAGCACCGATAAGA
ENSG00000103160_HSDL1_SP_128334.5	TGCTCTTTATTCGTTGCGTCCCACCTTGTTGGGACCATCAAACTAGCGGGTTTAAGAGCTAAGCTGAGAACGAAGCACCGATAAGA
ENSG00000103160_HSDL1_SP_128335.6	TGCTCTTTATTCGTTGCGTCCCACCTTGTTGGTTTCTACCTCTTGTACGTTTAAGAGCTAAGCTGAGAACGAAGCACCGATAAGA
ENSG00000103160_HSDL1_SP_128336.7	TGCTCTTTATTCGTTGCGTCCCACCTTGTTGGATGTCCCAGAGCTTGTCCTGTTTAAGAGCTAAGCTGAGAACGAAGCACCGATAAGA
ENSG00000103160_HSDL1_SP_128337.8	TGCTCTTTATTCGTTGCGTCCCACCTTGTTGGGCGATTTCCCTGTACAAGGTTTAAGAGCTAAGCTGAGAACGAAGCACCGATAAGA
ENSG00000103160_HSDL1_SP_128338.9	TGCTCTTTATTCGTTGCGTCCCACCTTGTTGGTTTCCACTTTGTACGTGTGTTTAAGAGCTAAGCTGAGAACGAAGCACCGATAAGA
ENSG00000103160_HSDL1_SP_128339.10	TGCTCTTTATTCGTTGCGTCCCACCTTGTTGGTACAAAGATTCCTTTAGGTTTAAGAGCTAAGCTGAGAACGAAGCACCGATAAGA
ENSG00000103342_GSPT1_ACOC_10992.1	TGCTCTTTATTCGTTGCGTCCCACCTTGTTGGTGCTCCCATGATTCTTCGTTTAAGAGCTAAGCTGAGAACGAAGCACCGATAAGA
ENSG00000103342_GSPT1_ACOC_10993.2	TGCTCTTTATTCGTTGCGTCCCACCTTGTTGGTCTGTGGTTGCACCGCCGTTTAAGAGCTAAGCTGAGAACGAAGCACCGATAAGA
ENSG00000103342_GSPT1_ACOC_10994.3	TGCTCTTTATTCGTTGCGTCCCACCTTGTTGGTGCCCATGAAATGATGGGTTTAAGAGCTAAGCTGAGAACGAAGCACCGATAAGA
ENSG00000103342_GSPT1_ACOC_10995.4	TGCTCTTTATTCGTTGCGTCCCACCTTGTTGGAGCCAGGGGGTGGTTCCTTGTTTAAGAGCTAAGCTGAGAACGAAGCACCGATAAGA
ENSG00000103342_GSPT1_ACOC_10996.5	TGCTCTTTATTCGTTGCGTCCCACCTTGTTGGCTGGCAAGTCAACCATTGGGTTTAAGAGCTAAGCTGAGAACGAAGCACCGATAAGA
ENSG00000103342_GSPT1_ACOC_10997.6	TGCTCTTTATTCGTTGCGTCCCACCTTGTTGGACTGGAATGGTTGACAAAGTTTAAGAGCTAAGCTGAGAACGAAGCACCGATAAGA
ENSG00000103342_GSPT1_ACOC_10998.7	TGCTCTTTATTCGTTGCGTCCCACCTTGTTGGTAAATGTAGTATTCATTGTTTAAGAGCTAAGCTGAGAACGAAGCACCGATAAGA
ENSG00000103342_GSPT1_ACOC_10999.8	TGCTCTTTATTCGTTGCGTCCCACCTTGTTGGGGCCTTAGACACAAATCGTTTAAGAGCTAAGCTGAGAACGAAGCACCGATAAGA
ENSG00000103342_GSPT1_ACOC_11000.9	TGCTCTTTATTCGTTGCGTCCCACCTTGTTGGGGTAAAACAGTAGAAGTGTTTAAGAGCTAAGCTGAGAACGAAGCACCGATAAGA
ENSG00000103342_GSPT1_ACOC_11001.10	TGCTCTTTATTCGTTGCGTCCCACCTTGTTGGGCGGACATGGAAGCCCCGTTTAAGAGCTAAGCTGAGAACGAAGCACCGATAAGA
ENSG00000103363_TCEB2_SP_135397.1	TGCTCTTTATTCGTTGCGTCCCACCTTGTTGGTCGAGGGCATCCTCAAGGTTTAAGAGCTAAGCTGAGAACGAAGCACCGATAAGA
ENSG00000103363_TCEB2_SP_135398.2	TGCTCTTTATTCGTTGCGTCCCACCTTGTTGGGCGTCCGTGAAGATGGGTTTAAGAGCTAAGCTGAGAACGAAGCACCGATAAGA
ENSG00000103363_TCEB2_SP_135399.3	TGCTCTTTATTCGTTGCGTCCCACCTTGTTGGACGTGTTCCTCATGATCGTTTAAGAGCTAAGCTGAGAACGAAGCACCGATAAGA
ENSG00000103363_TCEB2_SP_135400.4	TGCTCTTTATTCGTTGCGTCCCACCTTGTTGGTGGCCGTGCTGTTTGACGTTTAAGAGCTAAGCTGAGAACGAAGCACCGATAAGA
ENSG00000103363_TCEB2_SP_135401.5	TGCTCTTTATTCGTTGCGTCCCACCTTGTTGGATGACCAACTCTTGGATGAGTTTAAGAGCTAAGCTGAGAACGAAGCACCGATAAGA
ENSG00000103363_TCEB2_SP_135402.6	TGCTCTTTATTCGTTGCGTCCCACCTTGTTGGTCCTGGGGCTTCATCACATGTTTAAGAGCTAAGCTGAGAACGAAGCACCGATAAGA
ENSG00000103363_TCEB2_SP_135403.7	TGCTCTTTATTCGTTGCGTCCCACCTTGTTGGCTCTGGCGGGCTGGAAAAGTTTAAGAGCTAAGCTGAGAACGAAGCACCGATAAGA
ENSG00000103363_TCEB2_SP_135404.8	TGCTCTTTATTCGTTGCGTCCCACCTTGTTGGGGACTTGCCCCATGTAGTTTAAGAGCTAAGCTGAGAACGAAGCACCGATAAGA
ENSG00000103363_TCEB2_SP_135405.9	TGCTCTTTATTCGTTGCGTCCCACCTTGTTGGAACTGAAGCGCATCGTCGAGTTTAAGAGCTAAGCTGAGAACGAAGCACCGATAAGA
ENSG00000103363_TCEB2_SP_135406.10	TGCTCTTTATTCGTTGCGTCCCACCTTGTTGGCTGTCAAACCAGGACACGTTTAAGAGCTAAGCTGAGAACGAAGCACCGATAAGA
ENSG00000103740_ACSBG1_ACOC_178195.1	TGCTCTTTATTCGTTGCGTCCCACCTTGTTGGCCACGCAATTCTGGAGCGTTTAAGAGCTAAGCTGAGAACGAAGCACCGATAAGA
ENSG00000103740_ACSBG1_ACOC_178196.2	TGCTCTTTATTCGTTGCGTCCCACCTTGTTGGGCCGGTGACATCCGGCGTTTAAGAGCTAAGCTGAGAACGAAGCACCGATAAGA
ENSG00000103740_ACSBG1_ACOC_178197.3	TGCTCTTTATTCGTTGCGTCCCACCTTGTTGGATCTACGACCTGTGGACGTTTAAGAGCTAAGCTGAGAACGAAGCACCGATAAGA
ENSG00000103740_ACSBG1_ACOC_178198.4	TGCTCTTTATTCGTTGCGTCCCACCTTGTTGGGCGTCCAGGGCTTCCTCGTTTAAGAGCTAAGCTGAGAACGAAGCACCGATAAGA
ENSG00000103740_ACSBG1_ACOC_178199.5	TGCTCTTTATTCGTTGCGTCCCACCTTGTTGGGACAGCAGAGAGACCCCACGTTTAAGAGCTAAGCTGAGAACGAAGCACCGATAAGA
ENSG00000103740_ACSBG1_ACOC_178200.6	TGCTCTTTATTCGTTGCGTCCCACCTTGTTGGGAGGAATTCATGGAGCTGTTTAAGAGCTAAGCTGAGAACGAAGCACCGATAAGA
ENSG00000103740_ACSBG1_ACOC_178201.7	TGCTCTTTATTCGTTGCGTCCCACCTTGTTGGAGGCCCTGGATAAGTATGTTTAAGAGCTAAGCTGAGAACGAAGCACCGATAAGA
ENSG00000103740_ACSBG1_ACOC_178202.8	TGCTCTTTATTCGTTGCGTCCCACCTTGTTGGACTCAGCATCACGCCCTTGGTTTAAGAGCTAAGCTGAGAACGAAGCACCGATAAGA
ENSG00000103740_ACSBG1_ACOC_178203.9	TGCTCTTTATTCGTTGCGTCCCACCTTGTTGGTGGACGACTCGGGCCGAGTTTAAGAGCTAAGCTGAGAACGAAGCACCGATAAGA
ENSG00000103740_ACSBG1_ACOC_178204.10	TGCTCTTTATTCGTTGCGTCCCACCTTGTTGGATCTTCTCCCATACCCGGTTTAAGAGCTAAGCTGAGAACGAAGCACCGATAAGA
ENSG00000103769_RAB11A_ACOC_181655.1	TGCTCTTTATTCGTTGCGTCCCACCTTGTTGGTAGTCGTACTCGTCGTCGCGTTTAAGAGCTAAGCTGAGAACGAAGCACCGATAAGA
ENSG00000103769_RAB11A_ACOC_181656.2	TGCTCTTTATTCGTTGCGTCCCACCTTGTTGGGAAAGCAAGAGCACCATGTTTAAGAGCTAAGCTGAGAACGAAGCACCGATAAGA
ENSG00000103769_RAB11A_ACOC_181657.3	TGCTCTTTATTCGTTGCGTCCCACCTTGTTGGAGTGATCTACGTCATCTCAGTTTAAGAGCTAAGCTGAGAACGAAGCACCGATAAGA
ENSG00000103769_RAB11A_ACOC_181658.4	TGCTCTTTATTCGTTGCGTCCCACCTTGTTGGTCCTTATTGGAGATTCGTTTAAGAGCTAAGCTGAGAACGAAGCACCGATAAGA
ENSG00000103769_RAB11A_ACOC_181659.5	TGCTCTTTATTCGTTGCGTCCCACCTTGTTGGGAGCTGTAGGTGCCTTATGTTTAAGAGCTAAGCTGAGAACGAAGCACCGATAAGA
ENSG00000103769_RAB11A_ACOC_181660.6	TGCTCTTTATTCGTTGCGTCCCACCTTGTTGGGTAGTCGTACTCGTCGTCGGTTTAAGAGCTAAGCTGAGAACGAAGCACCGATAAGA
ENSG00000103769_RAB11A_ACOC_181661.7	TGCTCTTTATTCGTTGCGTCCCACCTTGTTGGTCATTCATTGAAACTTGTTTAAGAGCTAAGCTGAGAACGAAGCACCGATAAGA
ENSG00000103769_RAB11A_ACOC_181662.8	TGCTCTTTATTCGTTGCGTCCCACCTTGTTGGCTCTTGCTTCATCTGTGTTTAAGAGCTAAGCTGAGAACGAAGCACCGATAAGA
ENSG00000103769_RAB11A_ACOC_181663.9	TGCTCTTTATTCGTTGCGTCCCACCTTGTTGGTGGTTGGTGGAACATGAATGTTTAAGAGCTAAGCTGAGAACGAAGCACCGATAAGA
ENSG00000103769_RAB11A_ACOC_181664.10	TGCTCTTTATTCGTTGCGTCCCACCTTGTTGGTTGCAAACTCTACTCCAAGTTTAAGAGCTAAGCTGAGAACGAAGCACCGATAAGA
ENSG00000104299_INTS9_SP_116413.1	TGCTCTTTATTCGTTGCGTCCCACCTTGTTGGGTGTGCTCGGTGATGTAGTTTAAGAGCTAAGCTGAGAACGAAGCACCGATAAGA
ENSG00000104299_INTS9_SP_116414.2	TGCTCTTTATTCGTTGCGTCCCACCTTGTTGGGAACCCACCGTCCAGATGTTTAAGAGCTAAGCTGAGAACGAAGCACCGATAAGA
ENSG00000104299_INTS9_SP_116415.3	TGCTCTTTATTCGTTGCGTCCCACCTTGTTGGCCAGGAAGATTGGACAGCCGTTTAAGAGCTAAGCTGAGAACGAAGCACCGATAAGA
ENSG00000104299_INTS9_SP_116416.4	TGCTCTTTATTCGTTGCGTCCCACCTTGTTGGTCCGCAGTCCAACATAAGTTTAAGAGCTAAGCTGAGAACGAAGCACCGATAAGA
ENSG00000104299_INTS9_SP_116417.5	TGCTCTTTATTCGTTGCGTCCCACCTTGTTGGAATTTGAGCACATTGCAGTTTAAGAGCTAAGCTGAGAACGAAGCACCGATAAGA
ENSG00000104299_INTS9_SP_116418.6	TGCTCTTTATTCGTTGCGTCCCACCTTGTTGGTGGCAAAGGAAGGAAATTGGTTTAAGAGCTAAGCTGAGAACGAAGCACCGATAAGA
ENSG00000104299_INTS9_SP_116419.7	TGCTCTTTATTCGTTGCGTCCCACCTTGTTGGATGCTATACAATGCAAGGTTTAAGAGCTAAGCTGAGAACGAAGCACCGATAAGA
ENSG00000104299_INTS9_SP_116420.8	TGCTCTTTATTCGTTGCGTCCCACCTTGTTGGCAGTGGAAGTCTCAACCGTTTAAGAGCTAAGCTGAGAACGAAGCACCGATAAGA
ENSG00000104299_INTS9_SP_116421.9	TGCTCTTTATTCGTTGCGTCCCACCTTGTTGGTGCTCGGGTCATGTATTTGGTTTAAGAGCTAAGCTGAGAACGAAGCACCGATAAGA
ENSG00000104299_INTS9_SP_116422.10	TGCTCTTTATTCGTTGCGTCCCACCTTGTTGGCCCTTGGGAGCTCCAACGTTTAAGAGCTAAGCTGAGAACGAAGCACCGATAAGA
ENSG00000104325_DECR1_DTKP_23279.1	TGCTCTTTATTCGTTGCGTCCCACCTTGTTGGGAAAAGTGGCATTCATTACGTTTAAGAGCTAAGCTGAGAACGAAGCACCGATAAGA
ENSG00000104325_DECR1_DTKP_23280.2	TGCTCTTTATTCGTTGCGTCCCACCTTGTTGGAGTAAAGAAAACCCTGGCGTTTAAGAGCTAAGCTGAGAACGAAGCACCGATAAGA
ENSG00000104325_DECR1_DTKP_23281.3	TGCTCTTTATTCGTTGCGTCCCACCTTGTTGGTGGCCTCGCTCCTCGGGTTTAAGAGCTAAGCTGAGAACGAAGCACCGATAAGA
ENSG00000104325_DECR1_DTKP_23282.4	TGCTCTTTATTCGTTGCGTCCCACCTTGTTGGAACAAATTTCTTCTCAAACGTTTAAGAGCTAAGCTGAGAACGAAGCACCGATAAGA
ENSG00000104325_DECR1_DTKP_23283.5	TGCTCTTTATTCGTTGCGTCCCACCTTGTTGGACAGCCTATTTAGCTACGTTTAAGAGCTAAGCTGAGAACGAAGCACCGATAAGA
ENSG00000104325_DECR1_DTKP_23284.6	TGCTCTTTATTCGTTGCGTCCCACCTTGTTGGAAGCATCTCCTGCTCATGGGTTTAAGAGCTAAGCTGAGAACGAAGCACCGATAAGA
ENSG00000104325_DECR1_DTKP_23285.7	TGCTCTTTATTCGTTGCGTCCCACCTTGTTGGCAATTCAGTGTGATGTGAGTTTAAGAGCTAAGCTGAGAACGAAGCACCGATAAGA
ENSG00000104325_DECR1_DTKP_23286.8	TGCTCTTTATTCGTTGCGTCCCACCTTGTTGGTGATAAACAATGCAGCAGTTTAAGAGCTAAGCTGAGAACGAAGCACCGATAAGA
ENSG00000104325_DECR1_DTKP_23287.9	TGCTCTTTATTCGTTGCGTCCCACCTTGTTGGCACTGAGCACCTAGGCGTTTAAGAGCTAAGCTGAGAACGAAGCACCGATAAGA
ENSG00000104325_DECR1_DTKP_23288.10	TGCTCTTTATTCGTTGCGTCCCACCTTGTTGGCCTTCGTGACACTAGAAATGTTTAAGAGCTAAGCTGAGAACGAAGCACCGATAAGA
ENSG00000104388_RAB2A_TMM_58796.1	TGCTCTTTATTCGTTGCGTCCCACCTTGTTGGGCGGGCATCTTCTAACCGTTTAAGAGCTAAGCTGAGAACGAAGCACCGATAAGA
ENSG00000104388_RAB2A_TMM_58797.2	TGCTCTTTATTCGTTGCGTCCCACCTTGTTGGCTACAGTTTACAGACAAGGTTTAAGAGCTAAGCTGAGAACGAAGCACCGATAAGA
ENSG00000104388_RAB2A_TMM_58798.3	TGCTCTTTATTCGTTGCGTCCCACCTTGTTGGTAATACGACCTTGTGAGTTTAAGAGCTAAGCTGAGAACGAAGCACCGATAAGA
ENSG00000104388_RAB2A_TMM_58799.4	TGCTCTTTATTCGTTGCGTCCCACCTTGTTGGATGTACTTGAAGAGATGTTTAAGAGCTAAGCTGAGAACGAAGCACCGATAAGA
ENSG00000104388_RAB2A_TMM_58800.5	TGCTCTTTATTCGTTGCGTCCCACCTTGTTGGCTCGAATGATAACTATTGAGTTTAAGAGCTAAGCTGAGAACGAAGCACCGATAAGA
ENSG00000104388_RAB2A_TMM_58801.6	TGCTCTTTATTCGTTGCGTCCCACCTTGTTGGAACATGGACTCATCTTCAGTTTAAGAGCTAAGCTGAGAACGAAGCACCGATAAGA
ENSG00000104388_RAB2A_TMM_58802.7	TGCTCTTTATTCGTTGCGTCCCACCTTGTTGGAAGAAACATACGTTGCCCCGTTTAAGAGCTAAGCTGAGAACGAAGCACCGATAAGA
ENSG00000104388_RAB2A_TMM_58803.8	TGCTCTTTATTCGTTGCGTCCCACCTTGTTGGCTTCTCATCTGCTCGGAGTTTAAGAGCTAAGCTGAGAACGAAGCACCGATAAGA
ENSG00000104388_RAB2A_TMM_58804.9	TGCTCTTTATTCGTTGCGTCCCACCTTGTTGGCATTGGTAGCAGCATGCTGGTTTAAGAGCTAAGCTGAGAACGAAGCACCGATAAGA
ENSG00000104388_RAB2A_TMM_58805.10	TGCTCTTTATTCGTTGCGTCCCACCTTGTTGGACCTTGTGATGGAACGAAGTTTAAGAGCTAAGCTGAGAACGAAGCACCGATAAGA
ENSG00000104549_SQLE_DTKP_154003.1	TGCTCTTTATTCGTTGCGTCCCACCTTGTTGGAGAAGATGTTGATGTACGTTTAAGAGCTAAGCTGAGAACGAAGCACCGATAAGA
ENSG00000104549_SQLE_DTKP_154004.2	TGCTCTTTATTCGTTGCGTCCCACCTTGTTGGACCCAGAAGTTATCATCGTGTTTAAGAGCTAAGCTGAGAACGAAGCACCGATAAGA
ENSG00000104549_SQLE_DTKP_154005.3	TGCTCTTTATTCGTTGCGTCCCACCTTGTTGGATAACCACCCGGCTGCGTTTAAGAGCTAAGCTGAGAACGAAGCACCGATAAGA
ENSG00000104549_SQLE_DTKP_154006.4	TGCTCTTTATTCGTTGCGTCCCACCTTGTTGGCTTTCCAGAGATGGAAGAAGTTTAAGAGCTAAGCTGAGAACGAAGCACCGATAAGA
ENSG00000104549_SQLE_DTKP_154007.5	TGCTCTTTATTCGTTGCGTCCCACCTTGTTGGTGGAAGGTCTTGATGCCCGTTTAAGAGCTAAGCTGAGAACGAAGCACCGATAAGA
ENSG00000104549_SQLE_DTKP_154008.6	TGCTCTTTATTCGTTGCGTCCCACCTTGTTGGTTCTCAAAGACCTTGGTCTGTTTAAGAGCTAAGCTGAGAACGAAGCACCGATAAGA
ENSG00000104549_SQLE_DTKP_154009.7	TGCTCTTTATTCGTTGCGTCCCACCTTGTTGGGTTACATGATTCATGATCGTTTAAGAGCTAAGCTGAGAACGAAGCACCGATAAGA
ENSG00000104549_SQLE_DTKP_154010.8	TGCTCTTTATTCGTTGCGTCCCACCTTGTTGGAAAACAATCAAGTGCAGAGGTTTAAGAGCTAAGCTGAGAACGAAGCACCGATAAGA
ENSG00000104549_SQLE_DTKP_154011.9	TGCTCTTTATTCGTTGCGTCCCACCTTGTTGGAGTCTCCGGAAAGCAGCTAGTTTAAGAGCTAAGCTGAGAACGAAGCACCGATAAGA
ENSG00000104549_SQLE_DTKP_154012.10	TGCTCTTTATTCGTTGCGTCCCACCTTGTTGGTTCGGGGACTTCATCACTTGTTTAAGAGCTAAGCTGAGAACGAAGCACCGATAAGA
ENSG00000104671_DCTN6_TMM_172258.1	TGCTCTTTATTCGTTGCGTCCCACCTTGTTGGTGTAGAAAGTGAAATCAGGTTTAAGAGCTAAGCTGAGAACGAAGCACCGATAAGA
ENSG00000104671_DCTN6_TMM_172259.2	TGCTCTTTATTCGTTGCGTCCCACCTTGTTGGGGTGGATCACTGTCCGGTTTAAGAGCTAAGCTGAGAACGAAGCACCGATAAGA
ENSG00000104671_DCTN6_TMM_172260.3	TGCTCTTTATTCGTTGCGTCCCACCTTGTTGGGGCCTGTTCTTCTATTGTTTAAGAGCTAAGCTGAGAACGAAGCACCGATAAGA
ENSG00000104671_DCTN6_TMM_172261.4	TGCTCTTTATTCGTTGCGTCCCACCTTGTTGGTGTCAGGAGTGATATTATCGTTTAAGAGCTAAGCTGAGAACGAAGCACCGATAAGA
ENSG00000104671_DCTN6_TMM_172262.5	TGCTCTTTATTCGTTGCGTCCCACCTTGTTGGCCAACTTCAAACACATTATGTTTAAGAGCTAAGCTGAGAACGAAGCACCGATAAGA
ENSG00000104671_DCTN6_TMM_172263.6	TGCTCTTTATTCGTTGCGTCCCACCTTGTTGGACAAGTGGCTGCATCATTGGTTTAAGAGCTAAGCTGAGAACGAAGCACCGATAAGA
ENSG00000104671_DCTN6_TMM_172264.7	TGCTCTTTATTCGTTGCGTCCCACCTTGTTGGGTGCAGACTGCCTTCGTCGTTTAAGAGCTAAGCTGAGAACGAAGCACCGATAAGA
ENSG00000104671_DCTN6_TMM_172265.8	TGCTCTTTATTCGTTGCGTCCCACCTTGTTGGGATGACTTCAAATGTATTTGTTTAAGAGCTAAGCTGAGAACGAAGCACCGATAAGA
ENSG00000104671_DCTN6_TMM_172266.9	TGCTCTTTATTCGTTGCGTCCCACCTTGTTGGCAATAATTCTTGCTTTAGTTTAAGAGCTAAGCTGAGAACGAAGCACCGATAAGA
ENSG00000104671_DCTN6_TMM_172267.10	TGCTCTTTATTCGTTGCGTCCCACCTTGTTGGAGAGGTTCTAGTACCTGGTTTAAGAGCTAAGCTGAGAACGAAGCACCGATAAGA
ENSG00000104823_ECH1_SP_84478.1	TGCTCTTTATTCGTTGCGTCCCACCTTGTTGGCCGGGTCAGTAGGTCGGTTTAAGAGCTAAGCTGAGAACGAAGCACCGATAAGA
ENSG00000104823_ECH1_SP_84479.2	TGCTCTTTATTCGTTGCGTCCCACCTTGTTGGACAGGCTCCAACTACCCGTTTAAGAGCTAAGCTGAGAACGAAGCACCGATAAGA
ENSG00000104823_ECH1_SP_84480.3	TGCTCTTTATTCGTTGCGTCCCACCTTGTTGGCGCAGACGTCACACGAAGTTTAAGAGCTAAGCTGAGAACGAAGCACCGATAAGA
ENSG00000104823_ECH1_SP_84481.4	TGCTCTTTATTCGTTGCGTCCCACCTTGTTGGAGAGACGCTGACTGTCGGGGTTTAAGAGCTAAGCTGAGAACGAAGCACCGATAAGA
ENSG00000104823_ECH1_SP_84482.5	TGCTCTTTATTCGTTGCGTCCCACCTTGTTGGCGCGACGCACCCCCATAGTTTAAGAGCTAAGCTGAGAACGAAGCACCGATAAGA
ENSG00000104823_ECH1_SP_84483.6	TGCTCTTTATTCGTTGCGTCCCACCTTGTTGGTATTGACCTGATGGACAGTTTAAGAGCTAAGCTGAGAACGAAGCACCGATAAGA
ENSG00000104823_ECH1_SP_84484.7	TGCTCTTTATTCGTTGCGTCCCACCTTGTTGGTTCATGGCATTCCTCTTGTGTTTAAGAGCTAAGCTGAGAACGAAGCACCGATAAGA
ENSG00000104823_ECH1_SP_84485.8	TGCTCTTTATTCGTTGCGTCCCACCTTGTTGGATGTGGCCCGGATCAGCGTTTAAGAGCTAAGCTGAGAACGAAGCACCGATAAGA
ENSG00000104823_ECH1_SP_84486.9	TGCTCTTTATTCGTTGCGTCCCACCTTGTTGGAGTGATGATGTCACGGGTTTAAGAGCTAAGCTGAGAACGAAGCACCGATAAGA
ENSG00000104823_ECH1_SP_84487.10	TGCTCTTTATTCGTTGCGTCCCACCTTGTTGGTTATAGCAGATGTAGGAGTTTAAGAGCTAAGCTGAGAACGAAGCACCGATAAGA
ENSG00000105141_CASP14_SP_51225.1	TGCTCTTTATTCGTTGCGTCCCACCTTGTTGGAGCAATCCGCGGTCTTGTTTAAGAGCTAAGCTGAGAACGAAGCACCGATAAGA
ENSG00000105141_CASP14_SP_51226.2	TGCTCTTTATTCGTTGCGTCCCACCTTGTTGGATATGTCAGGTGCCCGCCGTTTAAGAGCTAAGCTGAGAACGAAGCACCGATAAGA
ENSG00000105141_CASP14_SP_51227.3	TGCTCTTTATTCGTTGCGTCCCACCTTGTTGGCTCTGGAACACATGTTTGTTTAAGAGCTAAGCTGAGAACGAAGCACCGATAAGA
ENSG00000105141_CASP14_SP_51228.4	TGCTCTTTATTCGTTGCGTCCCACCTTGTTGGTGGTACTCATGGCTCACGTTTAAGAGCTAAGCTGAGAACGAAGCACCGATAAGA
ENSG00000105141_CASP14_SP_51229.5	TGCTCTTTATTCGTTGCGTCCCACCTTGTTGGCAGGCCATCGATTCCCGTTTAAGAGCTAAGCTGAGAACGAAGCACCGATAAGA
ENSG00000105141_CASP14_SP_51230.6	TGCTCTTTATTCGTTGCGTCCCACCTTGTTGGCTGGAGAATCTCTTCGGTTTAAGAGCTAAGCTGAGAACGAAGCACCGATAAGA
ENSG00000105141_CASP14_SP_51231.7	TGCTCTTTATTCGTTGCGTCCCACCTTGTTGGGCAGTTCTTGTTGTTCAGTTTAAGAGCTAAGCTGAGAACGAAGCACCGATAAGA
ENSG00000105141_CASP14_SP_51232.8	TGCTCTTTATTCGTTGCGTCCCACCTTGTTGGCTTCCTCAAGGGAGAAGATGTTTAAGAGCTAAGCTGAGAACGAAGCACCGATAAGA
ENSG00000105141_CASP14_SP_51233.9	TGCTCTTTATTCGTTGCGTCCCACCTTGTTGGACCCCGGTGAAACAGTAGGGTTTAAGAGCTAAGCTGAGAACGAAGCACCGATAAGA
ENSG00000105141_CASP14_SP_51234.10	TGCTCTTTATTCGTTGCGTCCCACCTTGTTGGAGCCTTTCTGATCATGTGTTTAAGAGCTAAGCTGAGAACGAAGCACCGATAAGA
ENSG00000105171_POP4_GE_118536.1	TGCTCTTTATTCGTTGCGTCCCACCTTGTTGGCGGGCCGAGGCCTTCGTGAGTTTAAGAGCTAAGCTGAGAACGAAGCACCGATAAGA
ENSG00000105171_POP4_GE_118537.2	TGCTCTTTATTCGTTGCGTCCCACCTTGTTGGATCTGCCTTTAAGAGCTGTTTAAGAGCTAAGCTGAGAACGAAGCACCGATAAGA
ENSG00000105171_POP4_GE_118538.3	TGCTCTTTATTCGTTGCGTCCCACCTTGTTGGTAATACCCACATAAGAGGTTTAAGAGCTAAGCTGAGAACGAAGCACCGATAAGA
ENSG00000105171_POP4_GE_118539.4	TGCTCTTTATTCGTTGCGTCCCACCTTGTTGGCAGCGCAAGGCGGTGGTCCGTTTAAGAGCTAAGCTGAGAACGAAGCACCGATAAGA
ENSG00000105171_POP4_GE_118540.5	TGCTCTTTATTCGTTGCGTCCCACCTTGTTGGTCCGGGCTACCTGTTGCTGGTTTAAGAGCTAAGCTGAGAACGAAGCACCGATAAGA
ENSG00000105171_POP4_GE_118541.6	TGCTCTTTATTCGTTGCGTCCCACCTTGTTGGCCAAAGGCCTCTCTGCCGTTTAAGAGCTAAGCTGAGAACGAAGCACCGATAAGA
ENSG00000105171_POP4_GE_118542.7	TGCTCTTTATTCGTTGCGTCCCACCTTGTTGGTTTCCAGAGTTCATGGAGAGTTTAAGAGCTAAGCTGAGAACGAAGCACCGATAAGA
ENSG00000105171_POP4_GE_118543.8	TGCTCTTTATTCGTTGCGTCCCACCTTGTTGGTGCTTTGTTTCCTGTAGAGTTTAAGAGCTAAGCTGAGAACGAAGCACCGATAAGA
ENSG00000105171_POP4_GE_118544.9	TGCTCTTTATTCGTTGCGTCCCACCTTGTTGGGCTTGAGCCCACTGCACGTTTAAGAGCTAAGCTGAGAACGAAGCACCGATAAGA
ENSG00000105171_POP4_GE_118545.10	TGCTCTTTATTCGTTGCGTCCCACCTTGTTGGGCGAATGACTCCGATGTCCGTTTAAGAGCTAAGCTGAGAACGAAGCACCGATAAGA
ENSG00000105223_PLD3_SP_87851.1	TGCTCTTTATTCGTTGCGTCCCACCTTGTTGGAAGCCTAAACTGATGTACCGTTTAAGAGCTAAGCTGAGAACGAAGCACCGATAAGA
ENSG00000105223_PLD3_SP_87852.2	TGCTCTTTATTCGTTGCGTCCCACCTTGTTGGCTGCCCATGAATGAGATTGGTTTAAGAGCTAAGCTGAGAACGAAGCACCGATAAGA
ENSG00000105223_PLD3_SP_87853.3	TGCTCTTTATTCGTTGCGTCCCACCTTGTTGGGCGACTTGCATCTCTTTGTTTAAGAGCTAAGCTGAGAACGAAGCACCGATAAGA
ENSG00000105223_PLD3_SP_87854.4	TGCTCTTTATTCGTTGCGTCCCACCTTGTTGGAGGACCAGCAGGACCCAGCGTTTAAGAGCTAAGCTGAGAACGAAGCACCGATAAGA
ENSG00000105223_PLD3_SP_87855.5	TGCTCTTTATTCGTTGCGTCCCACCTTGTTGGGGTCATAGCAGGGGGCTGTTTAAGAGCTAAGCTGAGAACGAAGCACCGATAAGA
ENSG00000105223_PLD3_SP_87856.6	TGCTCTTTATTCGTTGCGTCCCACCTTGTTGGACTTCCCCAATGCCTCCACGTTTAAGAGCTAAGCTGAGAACGAAGCACCGATAAGA
ENSG00000105223_PLD3_SP_87857.7	TGCTCTTTATTCGTTGCGTCCCACCTTGTTGGAAACAGCTGAGTCATCAGTTTAAGAGCTAAGCTGAGAACGAAGCACCGATAAGA
ENSG00000105223_PLD3_SP_87858.8	TGCTCTTTATTCGTTGCGTCCCACCTTGTTGGCTGTGCGCACCGGCGAGCGTTTAAGAGCTAAGCTGAGAACGAAGCACCGATAAGA
ENSG00000105223_PLD3_SP_87859.9	TGCTCTTTATTCGTTGCGTCCCACCTTGTTGGTAGAAGGAGGCGATGTCCGTTTAAGAGCTAAGCTGAGAACGAAGCACCGATAAGA
ENSG00000105223_PLD3_SP_87860.10	TGCTCTTTATTCGTTGCGTCCCACCTTGTTGGCGGACGTTCACGCCCTTGTTTAAGAGCTAAGCTGAGAACGAAGCACCGATAAGA
ENSG00000105355_PLIN3_DTKP_178905.1	TGCTCTTTATTCGTTGCGTCCCACCTTGTTGGTCTGCCGACGGGGCAGGTTTAAGAGCTAAGCTGAGAACGAAGCACCGATAAGA
ENSG00000105355_PLIN3_DTKP_178906.2	TGCTCTTTATTCGTTGCGTCCCACCTTGTTGGCCAGCGAATACGCCCACGTTTAAGAGCTAAGCTGAGAACGAAGCACCGATAAGA
ENSG00000105355_PLIN3_DTKP_178907.3	TGCTCTTTATTCGTTGCGTCCCACCTTGTTGGCCACACGGTCCACCACACTGTTTAAGAGCTAAGCTGAGAACGAAGCACCGATAAGA
ENSG00000105355_PLIN3_DTKP_178908.4	TGCTCTTTATTCGTTGCGTCCCACCTTGTTGGATCAGCTCCACCTGCGACAGTTTAAGAGCTAAGCTGAGAACGAAGCACCGATAAGA
ENSG00000105355_PLIN3_DTKP_178909.5	TGCTCTTTATTCGTTGCGTCCCACCTTGTTGGTGTCGTCTAAGGTGTCGGTTTAAGAGCTAAGCTGAGAACGAAGCACCGATAAGA
ENSG00000105355_PLIN3_DTKP_178910.6	TGCTCTTTATTCGTTGCGTCCCACCTTGTTGGCCGATCCTCTCCAAGCGTTTAAGAGCTAAGCTGAGAACGAAGCACCGATAAGA
ENSG00000105355_PLIN3_DTKP_178911.7	TGCTCTTTATTCGTTGCGTCCCACCTTGTTGGTGCGGGTAGCTCTCCTTGGGTTTAAGAGCTAAGCTGAGAACGAAGCACCGATAAGA
ENSG00000105355_PLIN3_DTKP_178912.8	TGCTCTTTATTCGTTGCGTCCCACCTTGTTGGGGTGGCCACCGTGTCCTGTTTAAGAGCTAAGCTGAGAACGAAGCACCGATAAGA
ENSG00000105355_PLIN3_DTKP_178913.9	TGCTCTTTATTCGTTGCGTCCCACCTTGTTGGTCTGCGACGCAGCAGAGAAGTTTAAGAGCTAAGCTGAGAACGAAGCACCGATAAGA
ENSG00000105355_PLIN3_DTKP_178914.10	TGCTCTTTATTCGTTGCGTCCCACCTTGTTGGACAAAGTCCGTAGTGACGTTTAAGAGCTAAGCTGAGAACGAAGCACCGATAAGA
ENSG00000105379_ETFB_SP_118596.1	TGCTCTTTATTCGTTGCGTCCCACCTTGTTGGTGACCACACCGGTCCTGTCGTTTAAGAGCTAAGCTGAGAACGAAGCACCGATAAGA
ENSG00000105379_ETFB_SP_118597.2	TGCTCTTTATTCGTTGCGTCCCACCTTGTTGGTGAGATCGCGGTGGAGGGTTTAAGAGCTAAGCTGAGAACGAAGCACCGATAAGA
ENSG00000105379_ETFB_SP_118598.3	TGCTCTTTATTCGTTGCGTCCCACCTTGTTGGGTTACAGTCATCATCGAGTTTAAGAGCTAAGCTGAGAACGAAGCACCGATAAGA
ENSG00000105379_ETFB_SP_118599.4	TGCTCTTTATTCGTTGCGTCCCACCTTGTTGGAGGTCATCGCCGTCAGCTGGTTTAAGAGCTAAGCTGAGAACGAAGCACCGATAAGA
ENSG00000105379_ETFB_SP_118600.5	TGCTCTTTATTCGTTGCGTCCCACCTTGTTGGCGTGCTCGTAGCTGTCAAGGTTTAAGAGCTAAGCTGAGAACGAAGCACCGATAAGA
ENSG00000105379_ETFB_SP_118601.6	TGCTCTTTATTCGTTGCGTCCCACCTTGTTGGACAGCTGGATTTCTTGACGTTTAAGAGCTAAGCTGAGAACGAAGCACCGATAAGA
ENSG00000105379_ETFB_SP_118602.7	TGCTCTTTATTCGTTGCGTCCCACCTTGTTGGCCTCCCAGGTGACGCTGGAGTTTAAGAGCTAAGCTGAGAACGAAGCACCGATAAGA
ENSG00000105379_ETFB_SP_118603.8	TGCTCTTTATTCGTTGCGTCCCACCTTGTTGGGGCAGCGTGGCGTAGCGGTTTAAGAGCTAAGCTGAGAACGAAGCACCGATAAGA
ENSG00000105379_ETFB_SP_118604.9	TGCTCTTTATTCGTTGCGTCCCACCTTGTTGGGCCATGGGTGCAGACCGGTTTAAGAGCTAAGCTGAGAACGAAGCACCGATAAGA
ENSG00000105379_ETFB_SP_118605.10	TGCTCTTTATTCGTTGCGTCCCACCTTGTTGGCTTCAGGCGCAGGGTCTCCGTTTAAGAGCTAAGCTGAGAACGAAGCACCGATAAGA
ENSG00000105402_NAPA_SP_24996.1	TGCTCTTTATTCGTTGCGTCCCACCTTGTTGGGACAATTCCGGGAAGGAAGGTTTAAGAGCTAAGCTGAGAACGAAGCACCGATAAGA
ENSG00000105402_NAPA_SP_24997.2	TGCTCTTTATTCGTTGCGTCCCACCTTGTTGGGCGATGGCGCTGTTGGCCGGTTTAAGAGCTAAGCTGAGAACGAAGCACCGATAAGA
ENSG00000105402_NAPA_SP_24998.3	TGCTCTTTATTCGTTGCGTCCCACCTTGTTGGCTGGAAACGCGTTCTGCCGTTTAAGAGCTAAGCTGAGAACGAAGCACCGATAAGA
ENSG00000105402_NAPA_SP_24999.4	TGCTCTTTATTCGTTGCGTCCCACCTTGTTGGGCTGCGTCGTGCTTGCTCGTTTAAGAGCTAAGCTGAGAACGAAGCACCGATAAGA
ENSG00000105402_NAPA_SP_25000.5	TGCTCTTTATTCGTTGCGTCCCACCTTGTTGGCTTGGCCGCAATCGTGAATGTTTAAGAGCTAAGCTGAGAACGAAGCACCGATAAGA
ENSG00000105402_NAPA_SP_25001.6	TGCTCTTTATTCGTTGCGTCCCACCTTGTTGGCTCGCATCAAACAGTTAAGTTTAAGAGCTAAGCTGAGAACGAAGCACCGATAAGA
ENSG00000105402_NAPA_SP_25002.7	TGCTCTTTATTCGTTGCGTCCCACCTTGTTGGATCTATGAGACAGAGTTGGGTTTAAGAGCTAAGCTGAGAACGAAGCACCGATAAGA
ENSG00000105402_NAPA_SP_25003.8	TGCTCTTTATTCGTTGCGTCCCACCTTGTTGGCAGCAAACATGTTCAAAAGTTTAAGAGCTAAGCTGAGAACGAAGCACCGATAAGA
ENSG00000105402_NAPA_SP_25004.9	TGCTCTTTATTCGTTGCGTCCCACCTTGTTGGACTGCTCGTAGTGGGCAAGTTTAAGAGCTAAGCTGAGAACGAAGCACCGATAAGA
ENSG00000105402_NAPA_SP_25005.10	TGCTCTTTATTCGTTGCGTCCCACCTTGTTGGCAGACTACTACAAAGGCGGTTTAAGAGCTAAGCTGAGAACGAAGCACCGATAAGA
ENSG00000105438_KDELR1_SP_90265.1	TGCTCTTTATTCGTTGCGTCCCACCTTGTTGGTTCAAAGCTACTTACGAGTTTAAGAGCTAAGCTGAGAACGAAGCACCGATAAGA
ENSG00000105438_KDELR1_SP_90266.2	TGCTCTTTATTCGTTGCGTCCCACCTTGTTGGAATCTCTTCCGATTCCTGTTTAAGAGCTAAGCTGAGAACGAAGCACCGATAAGA
ENSG00000105438_KDELR1_SP_90267.3	TGCTCTTTATTCGTTGCGTCCCACCTTGTTGGCTCCTTCACCACGGTCGTTTAAGAGCTAAGCTGAGAACGAAGCACCGATAAGA
ENSG00000105438_KDELR1_SP_90268.4	TGCTCTTTATTCGTTGCGTCCCACCTTGTTGGTGAACACCACAGCAAACGTTTAAGAGCTAAGCTGAGAACGAAGCACCGATAAGA
ENSG00000105438_KDELR1_SP_90269.5	TGCTCTTTATTCGTTGCGTCCCACCTTGTTGGTAGCAAGATGATGGCGAGGGTTTAAGAGCTAAGCTGAGAACGAAGCACCGATAAGA
ENSG00000105438_KDELR1_SP_90270.6	TGCTCTTTATTCGTTGCGTCCCACCTTGTTGGAATGGCTGTGGGAACGACCGTTTAAGAGCTAAGCTGAGAACGAAGCACCGATAAGA
ENSG00000105438_KDELR1_SP_90271.7	TGCTCTTTATTCGTTGCGTCCCACCTTGTTGGCGCAAACAAGTAGTGGCGTTTAAGAGCTAAGCTGAGAACGAAGCACCGATAAGA
ENSG00000105438_KDELR1_SP_90272.8	TGCTCTTTATTCGTTGCGTCCCACCTTGTTGGCTCACCATGAACAGCTGGTTTAAGAGCTAAGCTGAGAACGAAGCACCGATAAGA
ENSG00000105438_KDELR1_SP_90273.9	TGCTCTTTATTCGTTGCGTCCCACCTTGTTGGTGAGATGTAGTTGGTGAAGGTTTAAGAGCTAAGCTGAGAACGAAGCACCGATAAGA
ENSG00000105438_KDELR1_SP_90274.10	TGCTCTTTATTCGTTGCGTCCCACCTTGTTGGCACGCTCTATCTCTTCAACGTTTAAGAGCTAAGCTGAGAACGAAGCACCGATAAGA
ENSG00000105499_PLA2G4C_TMM_92673.1	TGCTCTTTATTCGTTGCGTCCCACCTTGTTGGCCGTCACGTACCTCGCAGTTTAAGAGCTAAGCTGAGAACGAAGCACCGATAAGA
ENSG00000105499_PLA2G4C_TMM_92674.2	TGCTCTTTATTCGTTGCGTCCCACCTTGTTGGAAAGCTCTGAAGAAGCTAGTTTAAGAGCTAAGCTGAGAACGAAGCACCGATAAGA
ENSG00000105499_PLA2G4C_TMM_92675.3	TGCTCTTTATTCGTTGCGTCCCACCTTGTTGGGCTGCAAATATTGGGTAGTTTAAGAGCTAAGCTGAGAACGAAGCACCGATAAGA
ENSG00000105499_PLA2G4C_TMM_92676.4	TGCTCTTTATTCGTTGCGTCCCACCTTGTTGGCTCCAGAAAGAAGAAAAGGGTTTAAGAGCTAAGCTGAGAACGAAGCACCGATAAGA
ENSG00000105499_PLA2G4C_TMM_92677.5	TGCTCTTTATTCGTTGCGTCCCACCTTGTTGGCCCAGCACAGCAACAACTGGTTTAAGAGCTAAGCTGAGAACGAAGCACCGATAAGA
ENSG00000105499_PLA2G4C_TMM_92678.6	TGCTCTTTATTCGTTGCGTCCCACCTTGTTGGATTTACCCGACAGGAGTGTTTAAGAGCTAAGCTGAGAACGAAGCACCGATAAGA
ENSG00000105499_PLA2G4C_TMM_92679.7	TGCTCTTTATTCGTTGCGTCCCACCTTGTTGGAAGTTTCCATAATTCCGTTTAAGAGCTAAGCTGAGAACGAAGCACCGATAAGA
ENSG00000105499_PLA2G4C_TMM_92680.8	TGCTCTTTATTCGTTGCGTCCCACCTTGTTGGGTGACATGGAAGCTCTCGGTTTAAGAGCTAAGCTGAGAACGAAGCACCGATAAGA
ENSG00000105499_PLA2G4C_TMM_92681.9	TGCTCTTTATTCGTTGCGTCCCACCTTGTTGGCGCACACGCCCCAGACCCGTTTAAGAGCTAAGCTGAGAACGAAGCACCGATAAGA
ENSG00000105499_PLA2G4C_TMM_92682.10	TGCTCTTTATTCGTTGCGTCCCACCTTGTTGGAAGAAGCCCGTGGAAGAGTTTAAGAGCTAAGCTGAGAACGAAGCACCGATAAGA
ENSG00000105514_RAB3D_ACOC_98528.1	TGCTCTTTATTCGTTGCGTCCCACCTTGTTGGGCATCAGCTGGAGACACCCGTTTAAGAGCTAAGCTGAGAACGAAGCACCGATAAGA
ENSG00000105514_RAB3D_ACOC_98529.2	TGCTCTTTATTCGTTGCGTCCCACCTTGTTGGATCTGCTGCATCCCGTGTTTAAGAGCTAAGCTGAGAACGAAGCACCGATAAGA
ENSG00000105514_RAB3D_ACOC_98530.3	TGCTCTTTATTCGTTGCGTCCCACCTTGTTGGTCTACCGCCATGACAAGGTTTAAGAGCTAAGCTGAGAACGAAGCACCGATAAGA
ENSG00000105514_RAB3D_ACOC_98531.4	TGCTCTTTATTCGTTGCGTCCCACCTTGTTGGTCCGCGTATCGGAACAGGAGTTTAAGAGCTAAGCTGAGAACGAAGCACCGATAAGA
ENSG00000105514_RAB3D_ACOC_98532.5	TGCTCTTTATTCGTTGCGTCCCACCTTGTTGGCCTTCGTCAGTACTGTGTTTAAGAGCTAAGCTGAGAACGAAGCACCGATAAGA
ENSG00000105514_RAB3D_ACOC_98533.6	TGCTCTTTATTCGTTGCGTCCCACCTTGTTGGGTAGTAGGCCGTGGTGAGTTTAAGAGCTAAGCTGAGAACGAAGCACCGATAAGA
ENSG00000105514_RAB3D_ACOC_98534.7	TGCTCTTTATTCGTTGCGTCCCACCTTGTTGGTATGACATCGCCAATCGTTTAAGAGCTAAGCTGAGAACGAAGCACCGATAAGA
ENSG00000105514_RAB3D_ACOC_98535.8	TGCTCTTTATTCGTTGCGTCCCACCTTGTTGGGGCGTTGTCCCAGGAGTGTTTAAGAGCTAAGCTGAGAACGAAGCACCGATAAGA
ENSG00000105514_RAB3D_ACOC_98536.9	TGCTCTTTATTCGTTGCGTCCCACCTTGTTGGGAGAACATCAATGTGAAGCGTTTAAGAGCTAAGCTGAGAACGAAGCACCGATAAGA
ENSG00000105514_RAB3D_ACOC_98537.10	TGCTCTTTATTCGTTGCGTCCCACCTTGTTGGGGAAAGGCCCGGCCGTGGTTTAAGAGCTAAGCTGAGAACGAAGCACCGATAAGA
ENSG00000105640_RPL18A_TMM_142411.1	TGCTCTTTATTCGTTGCGTCCCACCTTGTTGGAAGTTCTTCACCCGCAGGGGTTTAAGAGCTAAGCTGAGAACGAAGCACCGATAAGA
ENSG00000105640_RPL18A_TMM_142412.2	TGCTCTTTATTCGTTGCGTCCCACCTTGTTGGATCTGAATGGAGTGGGCTGTTTAAGAGCTAAGCTGAGAACGAAGCACCGATAAGA
ENSG00000105640_RPL18A_TMM_142413.3	TGCTCTTTATTCGTTGCGTCCCACCTTGTTGGCGGTAGAGGGGCGGCGTGGTTTAAGAGCTAAGCTGAGAACGAAGCACCGATAAGA
ENSG00000105640_RPL18A_TMM_142414.4	TGCTCTTTATTCGTTGCGTCCCACCTTGTTGGATCTGAATGGAGTGGGCTCGTTTAAGAGCTAAGCTGAGAACGAAGCACCGATAAGA
ENSG00000105640_RPL18A_TMM_142415.5	TGCTCTTTATTCGTTGCGTCCCACCTTGTTGGAATGGAGTGGGCTCGGGCGGTTTAAGAGCTAAGCTGAGAACGAAGCACCGATAAGA
ENSG00000105640_RPL18A_TMM_142416.6	TGCTCTTTATTCGTTGCGTCCCACCTTGTTGGTTTGAGAAGTCCCCCCTGCGTTTAAGAGCTAAGCTGAGAACGAAGCACCGATAAGA
ENSG00000105640_RPL18A_TMM_142417.7	TGCTCTTTATTCGTTGCGTCCCACCTTGTTGGGTGCCGGGCACCCATGTCTGTTTAAGAGCTAAGCTGAGAACGAAGCACCGATAAGA
ENSG00000105640_RPL18A_TMM_142418.8	TGCTCTTTATTCGTTGCGTCCCACCTTGTTGGGCGTGTGGCATTTGGGGGTGTTTAAGAGCTAAGCTGAGAACGAAGCACCGATAAGA
ENSG00000105640_RPL18A_TMM_142419.9	TGCTCTTTATTCGTTGCGTCCCACCTTGTTGGGGCGGCGTGTGGCATTTGGGTTTAAGAGCTAAGCTGAGAACGAAGCACCGATAAGA
ENSG00000105640_RPL18A_TMM_142420.10	TGCTCTTTATTCGTTGCGTCCCACCTTGTTGGGGGCGGCGTGTGGCATTTGGTTTAAGAGCTAAGCTGAGAACGAAGCACCGATAAGA
ENSG00000105671_DDX49_SP_92991.1	TGCTCTTTATTCGTTGCGTCCCACCTTGTTGGCCGAGCTGCACGGGCGTGTTTAAGAGCTAAGCTGAGAACGAAGCACCGATAAGA
ENSG00000105671_DDX49_SP_92992.2	TGCTCTTTATTCGTTGCGTCCCACCTTGTTGGGAGCTCGGGCTGTCATCGGTTTAAGAGCTAAGCTGAGAACGAAGCACCGATAAGA
ENSG00000105671_DDX49_SP_92993.3	TGCTCTTTATTCGTTGCGTCCCACCTTGTTGGCATCCCCGCCATCCTGGGTTTAAGAGCTAAGCTGAGAACGAAGCACCGATAAGA
ENSG00000105671_DDX49_SP_92994.4	TGCTCTTTATTCGTTGCGTCCCACCTTGTTGGCTTGGGCTGTGCTAAGACGTTTAAGAGCTAAGCTGAGAACGAAGCACCGATAAGA
ENSG00000105671_DDX49_SP_92995.5	TGCTCTTTATTCGTTGCGTCCCACCTTGTTGGCTGTCTGAGGATCCCTAGTTTAAGAGCTAAGCTGAGAACGAAGCACCGATAAGA
ENSG00000105671_DDX49_SP_92996.6	TGCTCTTTATTCGTTGCGTCCCACCTTGTTGGTGGTCATCGCCACGCCGGTTTAAGAGCTAAGCTGAGAACGAAGCACCGATAAGA
ENSG00000105671_DDX49_SP_92997.7	TGCTCTTTATTCGTTGCGTCCCACCTTGTTGGGAGTGTGTCGGTCAGCGGTTTAAGAGCTAAGCTGAGAACGAAGCACCGATAAGA
ENSG00000105671_DDX49_SP_92998.8	TGCTCTTTATTCGTTGCGTCCCACCTTGTTGGCAGACCGGCTGCTGGAACAGTTTAAGAGCTAAGCTGAGAACGAAGCACCGATAAGA
ENSG00000105671_DDX49_SP_92999.9	TGCTCTTTATTCGTTGCGTCCCACCTTGTTGGCATCATCGTCGGTGGCAGTTTAAGAGCTAAGCTGAGAACGAAGCACCGATAAGA
ENSG00000105671_DDX49_SP_93000.10	TGCTCTTTATTCGTTGCGTCCCACCTTGTTGGAACAGCAGTGTCTGCCTGCGTTTAAGAGCTAAGCTGAGAACGAAGCACCGATAAGA
ENSG00000105699_LSR_TMM_129345.1	TGCTCTTTATTCGTTGCGTCCCACCTTGTTGGAGGATCACCACGTGGTAGTTTAAGAGCTAAGCTGAGAACGAAGCACCGATAAGA
ENSG00000105699_LSR_TMM_129346.2	TGCTCTTTATTCGTTGCGTCCCACCTTGTTGGATGACGATGGGTTGCGTGTTTAAGAGCTAAGCTGAGAACGAAGCACCGATAAGA
ENSG00000105699_LSR_TMM_129347.3	TGCTCTTTATTCGTTGCGTCCCACCTTGTTGGTTGGACACGGTCACCTGGAGTTTAAGAGCTAAGCTGAGAACGAAGCACCGATAAGA
ENSG00000105699_LSR_TMM_129348.4	TGCTCTTTATTCGTTGCGTCCCACCTTGTTGGGTTGTCGACGCTGGCCGGTTTAAGAGCTAAGCTGAGAACGAAGCACCGATAAGA
ENSG00000105699_LSR_TMM_129349.5	TGCTCTTTATTCGTTGCGTCCCACCTTGTTGGTCCTGGCACTCAACGTAGTTTAAGAGCTAAGCTGAGAACGAAGCACCGATAAGA
ENSG00000105699_LSR_TMM_129350.6	TGCTCTTTATTCGTTGCGTCCCACCTTGTTGGCGCCATCGCGGCCGTCTGTTTAAGAGCTAAGCTGAGAACGAAGCACCGATAAGA
ENSG00000105699_LSR_TMM_129351.7	TGCTCTTTATTCGTTGCGTCCCACCTTGTTGGCGCCCCCTAAGGTACTTGTTTAAGAGCTAAGCTGAGAACGAAGCACCGATAAGA
ENSG00000105699_LSR_TMM_129352.8	TGCTCTTTATTCGTTGCGTCCCACCTTGTTGGCCCTCTGGAGAGCCCGCGTTTAAGAGCTAAGCTGAGAACGAAGCACCGATAAGA
ENSG00000105699_LSR_TMM_129353.9	TGCTCTTTATTCGTTGCGTCCCACCTTGTTGGTAGGGACAAGGAACGGAAGGTTTAAGAGCTAAGCTGAGAACGAAGCACCGATAAGA
ENSG00000105699_LSR_TMM_129354.10	TGCTCTTTATTCGTTGCGTCCCACCTTGTTGGGAGGAGCGTGCACCCCTCCGTTTAAGAGCTAAGCTGAGAACGAAGCACCGATAAGA
ENSG00000105971_CAV2_SP_52690.1	TGCTCTTTATTCGTTGCGTCCCACCTTGTTGGAGTCCGCGAACTTCTCGGTTTAAGAGCTAAGCTGAGAACGAAGCACCGATAAGA
ENSG00000105971_CAV2_SP_52691.2	TGCTCTTTATTCGTTGCGTCCCACCTTGTTGGGCGGACGTACAGCTCTTCAGTTTAAGAGCTAAGCTGAGAACGAAGCACCGATAAGA
ENSG00000105971_CAV2_SP_52692.3	TGCTCTTTATTCGTTGCGTCCCACCTTGTTGGAGGCCGCTGTGGTGGCTGTGTTTAAGAGCTAAGCTGAGAACGAAGCACCGATAAGA
ENSG00000105971_CAV2_SP_52693.4	TGCTCTTTATTCGTTGCGTCCCACCTTGTTGGCACTCCTTTGACAAAGTGGTTTAAGAGCTAAGCTGAGAACGAAGCACCGATAAGA
ENSG00000105971_CAV2_SP_52694.5	TGCTCTTTATTCGTTGCGTCCCACCTTGTTGGAGGATGTGATCGCAGAGCGTTTAAGAGCTAAGCTGAGAACGAAGCACCGATAAGA
ENSG00000105971_CAV2_SP_52695.6	TGCTCTTTATTCGTTGCGTCCCACCTTGTTGGTATTTGCTGATTTCAAAGAGTTTAAGAGCTAAGCTGAGAACGAAGCACCGATAAGA
ENSG00000105971_CAV2_SP_52696.7	TGCTCTTTATTCGTTGCGTCCCACCTTGTTGGTAATGTACAAGTTCCTGAGTTTAAGAGCTAAGCTGAGAACGAAGCACCGATAAGA
ENSG00000105971_CAV2_SP_52697.8	TGCTCTTTATTCGTTGCGTCCCACCTTGTTGGCACTGAAGGCAGAACCATTGTTTAAGAGCTAAGCTGAGAACGAAGCACCGATAAGA
ENSG00000105971_CAV2_SP_52698.9	TGCTCTTTATTCGTTGCGTCCCACCTTGTTGGAGAATTCCCGCAATGAGTTTAAGAGCTAAGCTGAGAACGAAGCACCGATAAGA
ENSG00000105971_CAV2_SP_52699.10	TGCTCTTTATTCGTTGCGTCCCACCTTGTTGGCTCCATTGTGTACGAGCGTGTTTAAGAGCTAAGCTGAGAACGAAGCACCGATAAGA
ENSG00000105974_CAV1_ACOC_178185.1	TGCTCTTTATTCGTTGCGTCCCACCTTGTTGGTGTACGACGCGCACACCAGTTTAAGAGCTAAGCTGAGAACGAAGCACCGATAAGA
ENSG00000105974_CAV1_ACOC_178186.2	TGCTCTTTATTCGTTGCGTCCCACCTTGTTGGATGTGATTGCAGAACCAGAGTTTAAGAGCTAAGCTGAGAACGAAGCACCGATAAGA
ENSG00000105974_CAV1_ACOC_178187.3	TGCTCTTTATTCGTTGCGTCCCACCTTGTTGGTATTTCGTCACAGTGAAGGGTTTAAGAGCTAAGCTGAGAACGAAGCACCGATAAGA
ENSG00000105974_CAV1_ACOC_178188.4	TGCTCTTTATTCGTTGCGTCCCACCTTGTTGGTGCCATCGGGATGCCAAAGGTTTAAGAGCTAAGCTGAGAACGAAGCACCGATAAGA
ENSG00000105974_CAV1_ACOC_178189.5	TGCTCTTTATTCGTTGCGTCCCACCTTGTTGGTTGCCCTGTTCCCGGATGTTTAAGAGCTAAGCTGAGAACGAAGCACCGATAAGA
ENSG00000105974_CAV1_ACOC_178190.6	TGCTCTTTATTCGTTGCGTCCCACCTTGTTGGTACAACTGCCCAGATGTGCGTTTAAGAGCTAAGCTGAGAACGAAGCACCGATAAGA
ENSG00000105974_CAV1_ACOC_178191.7	TGCTCTTTATTCGTTGCGTCCCACCTTGTTGGACGGTGTGGACGTAGAGTTTAAGAGCTAAGCTGAGAACGAAGCACCGATAAGA
ENSG00000105974_CAV1_ACOC_178192.8	TGCTCTTTATTCGTTGCGTCCCACCTTGTTGGTCTGCCATGGCCTTGTTGTGTTTAAGAGCTAAGCTGAGAACGAAGCACCGATAAGA
ENSG00000105974_CAV1_ACOC_178193.9	TGCTCTTTATTCGTTGCGTCCCACCTTGTTGGGGCAAATACGTAGACTCGGGTTTAAGAGCTAAGCTGAGAACGAAGCACCGATAAGA
ENSG00000105974_CAV1_ACOC_178194.10	TGCTCTTTATTCGTTGCGTCCCACCTTGTTGGGAGCACTCCTCTGGCGTGTTTAAGAGCTAAGCTGAGAACGAAGCACCGATAAGA
ENSG00000106089_STX1A_TMM_132229.1	TGCTCTTTATTCGTTGCGTCCCACCTTGTTGGAAGCGGTCTCGGTCCAGTTTAAGAGCTAAGCTGAGAACGAAGCACCGATAAGA
ENSG00000106089_STX1A_TMM_132230.2	TGCTCTTTATTCGTTGCGTCCCACCTTGTTGGTGCGGAGCTCCTGGGTTGTTTAAGAGCTAAGCTGAGAACGAAGCACCGATAAGA
ENSG00000106089_STX1A_TMM_132231.3	TGCTCTTTATTCGTTGCGTCCCACCTTGTTGGACAAGATCGCAGAGAACGGTTTAAGAGCTAAGCTGAGAACGAAGCACCGATAAGA
ENSG00000106089_STX1A_TMM_132232.4	TGCTCTTTATTCGTTGCGTCCCACCTTGTTGGGCCTTCCTCTTGCTCGAGTTTAAGAGCTAAGCTGAGAACGAAGCACCGATAAGA
ENSG00000106089_STX1A_TMM_132233.5	TGCTCTTTATTCGTTGCGTCCCACCTTGTTGGCGGAAGCACAGTGCCATCCGTTTAAGAGCTAAGCTGAGAACGAAGCACCGATAAGA
ENSG00000106089_STX1A_TMM_132234.6	TGCTCTTTATTCGTTGCGTCCCACCTTGTTGGCGGTAGTCGGACTGCGGTTTAAGAGCTAAGCTGAGAACGAAGCACCGATAAGA
ENSG00000106089_STX1A_TMM_132235.7	TGCTCTTTATTCGTTGCGTCCCACCTTGTTGGCTGTCCAGAAAGTTTGTGGGTTTAAGAGCTAAGCTGAGAACGAAGCACCGATAAGA
ENSG00000106089_STX1A_TMM_132236.8	TGCTCTTTATTCGTTGCGTCCCACCTTGTTGGACCACGACCAGTGAGGAGCGTTTAAGAGCTAAGCTGAGAACGAAGCACCGATAAGA
ENSG00000106089_STX1A_TMM_132237.9	TGCTCTTTATTCGTTGCGTCCCACCTTGTTGGGACTCCAGCATCTCGAAGCGTTTAAGAGCTAAGCTGAGAACGAAGCACCGATAAGA
ENSG00000106089_STX1A_TMM_132238.10	TGCTCTTTATTCGTTGCGTCCCACCTTGTTGGGACATGGCCATGCTCGGTTTAAGAGCTAAGCTGAGAACGAAGCACCGATAAGA
ENSG00000106384_MOGAT3_SP_3699.1	TGCTCTTTATTCGTTGCGTCCCACCTTGTTGGCTGCTTCTGCAAGGTTTGTTTAAGAGCTAAGCTGAGAACGAAGCACCGATAAGA
ENSG00000106384_MOGAT3_SP_3700.2	TGCTCTTTATTCGTTGCGTCCCACCTTGTTGGGATCGGAACTACGTGCTGTTTAAGAGCTAAGCTGAGAACGAAGCACCGATAAGA
ENSG00000106384_MOGAT3_SP_3701.3	TGCTCTTTATTCGTTGCGTCCCACCTTGTTGGAAAGTGAGCACATATTGGTGTTTAAGAGCTAAGCTGAGAACGAAGCACCGATAAGA
ENSG00000106384_MOGAT3_SP_3702.4	TGCTCTTTATTCGTTGCGTCCCACCTTGTTGGCCAGAGTGACGTGAAGAGGGTTTAAGAGCTAAGCTGAGAACGAAGCACCGATAAGA
ENSG00000106384_MOGAT3_SP_3703.5	TGCTCTTTATTCGTTGCGTCCCACCTTGTTGGGTGTGGCTCTATGTGGACTGTTTAAGAGCTAAGCTGAGAACGAAGCACCGATAAGA
ENSG00000106384_MOGAT3_SP_3704.6	TGCTCTTTATTCGTTGCGTCCCACCTTGTTGGTACACATGATCCCATGAGTTTAAGAGCTAAGCTGAGAACGAAGCACCGATAAGA
ENSG00000106384_MOGAT3_SP_3705.7	TGCTCTTTATTCGTTGCGTCCCACCTTGTTGGAAGGCGTTCGGAGTGGATAGTTTAAGAGCTAAGCTGAGAACGAAGCACCGATAAGA
ENSG00000106384_MOGAT3_SP_3706.8	TGCTCTTTATTCGTTGCGTCCCACCTTGTTGGGCCCTGGTTAGCCGTGCGTTTAAGAGCTAAGCTGAGAACGAAGCACCGATAAGA
ENSG00000106384_MOGAT3_SP_3707.9	TGCTCTTTATTCGTTGCGTCCCACCTTGTTGGGAGAAGCCATTGCTCTCGGGTTTAAGAGCTAAGCTGAGAACGAAGCACCGATAAGA
ENSG00000106384_MOGAT3_SP_3708.10	TGCTCTTTATTCGTTGCGTCCCACCTTGTTGGGCCGTGGTCATCATGGTGTTTAAGAGCTAAGCTGAGAACGAAGCACCGATAAGA
ENSG00000106636_YKT6_SP_10413.1	TGCTCTTTATTCGTTGCGTCCCACCTTGTTGGCGTCCTCTACAAAGGCGGTTTAAGAGCTAAGCTGAGAACGAAGCACCGATAAGA
ENSG00000106636_YKT6_SP_10414.2	TGCTCTTTATTCGTTGCGTCCCACCTTGTTGGTGGAGCGCTCATCGAAGTTTAAGAGCTAAGCTGAGAACGAAGCACCGATAAGA
ENSG00000106636_YKT6_SP_10415.3	TGCTCTTTATTCGTTGCGTCCCACCTTGTTGGGCTTTGAGCAGCACCACCTGTTTAAGAGCTAAGCTGAGAACGAAGCACCGATAAGA
ENSG00000106636_YKT6_SP_10416.4	TGCTCTTTATTCGTTGCGTCCCACCTTGTTGGGCCTGCACTTTAGTCATGTTTAAGAGCTAAGCTGAGAACGAAGCACCGATAAGA
ENSG00000106636_YKT6_SP_10417.5	TGCTCTTTATTCGTTGCGTCCCACCTTGTTGGCAAGGTAAAGGCCACCCGTTTAAGAGCTAAGCTGAGAACGAAGCACCGATAAGA
ENSG00000106636_YKT6_SP_10418.6	TGCTCTTTATTCGTTGCGTCCCACCTTGTTGGAATGATAGTCTTGCAGGTGGTTTAAGAGCTAAGCTGAGAACGAAGCACCGATAAGA
ENSG00000106636_YKT6_SP_10419.7	TGCTCTTTATTCGTTGCGTCCCACCTTGTTGGGGTAATGGATTGTAGCAGTTTAAGAGCTAAGCTGAGAACGAAGCACCGATAAGA
ENSG00000106636_YKT6_SP_10420.8	TGCTCTTTATTCGTTGCGTCCCACCTTGTTGGGAGTCTCTGTTAGAGCGGTTTAAGAGCTAAGCTGAGAACGAAGCACCGATAAGA
ENSG00000106636_YKT6_SP_10421.9	TGCTCTTTATTCGTTGCGTCCCACCTTGTTGGCCTCAGCGTCCTCTACAAGTTTAAGAGCTAAGCTGAGAACGAAGCACCGATAAGA
ENSG00000106636_YKT6_SP_10422.10	TGCTCTTTATTCGTTGCGTCCCACCTTGTTGGCCTTTGTAGAGGACGCTGGTTTAAGAGCTAAGCTGAGAACGAAGCACCGATAAGA
ENSG00000107798_LIPA_DTKP_34534.1	TGCTCTTTATTCGTTGCGTCCCACCTTGTTGGCCAGCAAGCCATGTTGCGTTTAAGAGCTAAGCTGAGAACGAAGCACCGATAAGA
ENSG00000107798_LIPA_DTKP_34535.2	TGCTCTTTATTCGTTGCGTCCCACCTTGTTGGAAAATGCGGTTCTTGGGGTGTTTAAGAGCTAAGCTGAGAACGAAGCACCGATAAGA
ENSG00000107798_LIPA_DTKP_34536.3	TGCTCTTTATTCGTTGCGTCCCACCTTGTTGGCATTCTGAGGGGTCTGGGTTTAAGAGCTAAGCTGAGAACGAAGCACCGATAAGA
ENSG00000107798_LIPA_DTKP_34537.4	TGCTCTTTATTCGTTGCGTCCCACCTTGTTGGTTTCTCAGGATGAATTCGTTTAAGAGCTAAGCTGAGAACGAAGCACCGATAAGA
ENSG00000107798_LIPA_DTKP_34538.5	TGCTCTTTATTCGTTGCGTCCCACCTTGTTGGCAGAGGAAATACCTGGTCTGTTTAAGAGCTAAGCTGAGAACGAAGCACCGATAAGA
ENSG00000107798_LIPA_DTKP_34539.6	TGCTCTTTATTCGTTGCGTCCCACCTTGTTGGGCTTCATTCTTGCTGATGCGTTTAAGAGCTAAGCTGAGAACGAAGCACCGATAAGA
ENSG00000107798_LIPA_DTKP_34540.7	TGCTCTTTATTCGTTGCGTCCCACCTTGTTGGAAGGCGACGGAAGCCACGTTTAAGAGCTAAGCTGAGAACGAAGCACCGATAAGA
ENSG00000107798_LIPA_DTKP_34541.8	TGCTCTTTATTCGTTGCGTCCCACCTTGTTGGTGAAATTATCTCTTACTGTTTAAGAGCTAAGCTGAGAACGAAGCACCGATAAGA
ENSG00000107798_LIPA_DTKP_34542.9	TGCTCTTTATTCGTTGCGTCCCACCTTGTTGGCCTTAACCGAATTCCTCATGTTTAAGAGCTAAGCTGAGAACGAAGCACCGATAAGA
ENSG00000107798_LIPA_DTKP_34543.10	TGCTCTTTATTCGTTGCGTCCCACCTTGTTGGAAGTTAATGGAAGCTGGTGTTTAAGAGCTAAGCTGAGAACGAAGCACCGATAAGA
ENSG00000107951_MTPAP_TMM_146558.1	TGCTCTTTATTCGTTGCGTCCCACCTTGTTGGCAAAATGAAAGACGAGAACGTTTAAGAGCTAAGCTGAGAACGAAGCACCGATAAGA
ENSG00000107951_MTPAP_TMM_146559.2	TGCTCTTTATTCGTTGCGTCCCACCTTGTTGGATTATTAATAGGTCCAAATGTTTAAGAGCTAAGCTGAGAACGAAGCACCGATAAGA
ENSG00000107951_MTPAP_TMM_146560.3	TGCTCTTTATTCGTTGCGTCCCACCTTGTTGGTGAACCTATGCTTTCCTTTGTTTAAGAGCTAAGCTGAGAACGAAGCACCGATAAGA
ENSG00000107951_MTPAP_TMM_146561.4	TGCTCTTTATTCGTTGCGTCCCACCTTGTTGGAAGAAACGTGATCTGAAGTTTAAGAGCTAAGCTGAGAACGAAGCACCGATAAGA
ENSG00000107951_MTPAP_TMM_146562.5	TGCTCTTTATTCGTTGCGTCCCACCTTGTTGGGGACTCATACTCCAAGCAGTTTAAGAGCTAAGCTGAGAACGAAGCACCGATAAGA
ENSG00000107951_MTPAP_TMM_146563.6	TGCTCTTTATTCGTTGCGTCCCACCTTGTTGGGCTGCTCGTCTCTCCTAGTTTAAGAGCTAAGCTGAGAACGAAGCACCGATAAGA
ENSG00000107951_MTPAP_TMM_146564.7	TGCTCTTTATTCGTTGCGTCCCACCTTGTTGGCGTGACCGTTCAGAAGTCGTTTAAGAGCTAAGCTGAGAACGAAGCACCGATAAGA
ENSG00000107951_MTPAP_TMM_146565.8	TGCTCTTTATTCGTTGCGTCCCACCTTGTTGGGGTCTGACTATGCAGTCGTTTAAGAGCTAAGCTGAGAACGAAGCACCGATAAGA
ENSG00000107951_MTPAP_TMM_146566.9	TGCTCTTTATTCGTTGCGTCCCACCTTGTTGGCCTGACGATAGGCCGCGTTTAAGAGCTAAGCTGAGAACGAAGCACCGATAAGA
ENSG00000107951_MTPAP_TMM_146567.10	TGCTCTTTATTCGTTGCGTCCCACCTTGTTGGTAAATCACAACATACGAGTTTAAGAGCTAAGCTGAGAACGAAGCACCGATAAGA
ENSG00000108294_PSMB3_ACOC_61785.1	TGCTCTTTATTCGTTGCGTCCCACCTTGTTGGACGGCCCCTCCGTTATGTTTAAGAGCTAAGCTGAGAACGAAGCACCGATAAGA
ENSG00000108294_PSMB3_ACOC_61786.2	TGCTCTTTATTCGTTGCGTCCCACCTTGTTGGGGTGACCGGCTGTACATGTTTAAGAGCTAAGCTGAGAACGAAGCACCGATAAGA
ENSG00000108294_PSMB3_ACOC_61787.3	TGCTCTTTATTCGTTGCGTCCCACCTTGTTGGATCTTCTGGAAGTCCGGTTTAAGAGCTAAGCTGAGAACGAAGCACCGATAAGA
ENSG00000108294_PSMB3_ACOC_61788.4	TGCTCTTTATTCGTTGCGTCCCACCTTGTTGGCCGGAACTTGAGGCGCTGTTTAAGAGCTAAGCTGAGAACGAAGCACCGATAAGA
ENSG00000108294_PSMB3_ACOC_61789.5	TGCTCTTTATTCGTTGCGTCCCACCTTGTTGGACCTTCCTTCAACTCATACGTTTAAGAGCTAAGCTGAGAACGAAGCACCGATAAGA
ENSG00000108294_PSMB3_ACOC_61790.6	TGCTCTTTATTCGTTGCGTCCCACCTTGTTGGTTTCTCATACAAGAGGTGTTTAAGAGCTAAGCTGAGAACGAAGCACCGATAAGA
ENSG00000108294_PSMB3_ACOC_61791.7	TGCTCTTTATTCGTTGCGTCCCACCTTGTTGGAAGGGCTTAAAGGTCTTGTTTAAGAGCTAAGCTGAGAACGAAGCACCGATAAGA
ENSG00000108294_PSMB3_ACOC_61792.8	TGCTCTTTATTCGTTGCGTCCCACCTTGTTGGGGCCGTCATGGCCATGAAGGTTTAAGAGCTAAGCTGAGAACGAAGCACCGATAAGA
ENSG00000108294_PSMB3_ACOC_61793.9	TGCTCTTTATTCGTTGCGTCCCACCTTGTTGGACTGGCTCAGTGTAGTAAGTTTAAGAGCTAAGCTGAGAACGAAGCACCGATAAGA
ENSG00000108294_PSMB3_ACOC_61794.10	TGCTCTTTATTCGTTGCGTCCCACCTTGTTGGGGGCCGTCATGGCCATGAAGTTTAAGAGCTAAGCTGAGAACGAAGCACCGATAAGA
ENSG00000108465_CDK5RAP3_SP_101047.1	TGCTCTTTATTCGTTGCGTCCCACCTTGTTGGTCGATGGGCACGTGCTGAGTTTAAGAGCTAAGCTGAGAACGAAGCACCGATAAGA
ENSG00000108465_CDK5RAP3_SP_101048.2	TGCTCTTTATTCGTTGCGTCCCACCTTGTTGGGCCAAAAATATTCTTCGGTTTAAGAGCTAAGCTGAGAACGAAGCACCGATAAGA
ENSG00000108465_CDK5RAP3_SP_101049.3	TGCTCTTTATTCGTTGCGTCCCACCTTGTTGGATCGCCCAGCTGCTGTCTGTTTAAGAGCTAAGCTGAGAACGAAGCACCGATAAGA
ENSG00000108465_CDK5RAP3_SP_101050.4	TGCTCTTTATTCGTTGCGTCCCACCTTGTTGGGCAGCATTGATCTTCTCGGTTTAAGAGCTAAGCTGAGAACGAAGCACCGATAAGA
ENSG00000108465_CDK5RAP3_SP_101051.5	TGCTCTTTATTCGTTGCGTCCCACCTTGTTGGGATGGTAAAGCGACGCAGTTTAAGAGCTAAGCTGAGAACGAAGCACCGATAAGA
ENSG00000108465_CDK5RAP3_SP_101052.6	TGCTCTTTATTCGTTGCGTCCCACCTTGTTGGAATCCTGGACCTTCTCAAGTTTAAGAGCTAAGCTGAGAACGAAGCACCGATAAGA
ENSG00000108465_CDK5RAP3_SP_101053.7	TGCTCTTTATTCGTTGCGTCCCACCTTGTTGGGAGGTGTGGGGACAGGAGCGTTTAAGAGCTAAGCTGAGAACGAAGCACCGATAAGA
ENSG00000108465_CDK5RAP3_SP_101054.8	TGCTCTTTATTCGTTGCGTCCCACCTTGTTGGTTGACATTCCGAACCAGGGTTTAAGAGCTAAGCTGAGAACGAAGCACCGATAAGA
ENSG00000108465_CDK5RAP3_SP_101055.9	TGCTCTTTATTCGTTGCGTCCCACCTTGTTGGATTATAGCTCTGTATGAGAGTTTAAGAGCTAAGCTGAGAACGAAGCACCGATAAGA
ENSG00000108465_CDK5RAP3_SP_101056.10	TGCTCTTTATTCGTTGCGTCCCACCTTGTTGGGCAGGGGCTGCCGAGATGCGTTTAAGAGCTAAGCTGAGAACGAAGCACCGATAAGA
ENSG00000108559_NUP88_TMM_22701.1	TGCTCTTTATTCGTTGCGTCCCACCTTGTTGGAAGGCGAACGACTAAGAGTTTAAGAGCTAAGCTGAGAACGAAGCACCGATAAGA
ENSG00000108559_NUP88_TMM_22702.2	TGCTCTTTATTCGTTGCGTCCCACCTTGTTGGGAAAAGCTCTCCGCCGGTTTAAGAGCTAAGCTGAGAACGAAGCACCGATAAGA
ENSG00000108559_NUP88_TMM_22703.3	TGCTCTTTATTCGTTGCGTCCCACCTTGTTGGAATTACCTAAAAGATGGGTTTAAGAGCTAAGCTGAGAACGAAGCACCGATAAGA
ENSG00000108559_NUP88_TMM_22704.4	TGCTCTTTATTCGTTGCGTCCCACCTTGTTGGTCGTGTTCTTGCGGCTCGTTTAAGAGCTAAGCTGAGAACGAAGCACCGATAAGA
ENSG00000108559_NUP88_TMM_22705.5	TGCTCTTTATTCGTTGCGTCCCACCTTGTTGGGCGAGCTGTGGCAGACCGTTTAAGAGCTAAGCTGAGAACGAAGCACCGATAAGA
ENSG00000108559_NUP88_TMM_22706.6	TGCTCTTTATTCGTTGCGTCCCACCTTGTTGGTGAAAAATCTCTCCGCAACGTTTAAGAGCTAAGCTGAGAACGAAGCACCGATAAGA
ENSG00000108559_NUP88_TMM_22707.7	TGCTCTTTATTCGTTGCGTCCCACCTTGTTGGTTTCTCGTCAGCAACTGGTTTAAGAGCTAAGCTGAGAACGAAGCACCGATAAGA
ENSG00000108559_NUP88_TMM_22708.8	TGCTCTTTATTCGTTGCGTCCCACCTTGTTGGGGGATCCAGGATTTCACTGTTTAAGAGCTAAGCTGAGAACGAAGCACCGATAAGA
ENSG00000108559_NUP88_TMM_22709.9	TGCTCTTTATTCGTTGCGTCCCACCTTGTTGGCTTTAGAGTCAGAGAGGGTTTAAGAGCTAAGCTGAGAACGAAGCACCGATAAGA
ENSG00000108559_NUP88_TMM_22710.10	TGCTCTTTATTCGTTGCGTCCCACCTTGTTGGAAAGTATTATCACGTTAGTGTTTAAGAGCTAAGCTGAGAACGAAGCACCGATAAGA
ENSG00000108774_RAB5C_TMM_35995.1	TGCTCTTTATTCGTTGCGTCCCACCTTGTTGGATCTTGTTCCCAGCAGCGTTTAAGAGCTAAGCTGAGAACGAAGCACCGATAAGA
ENSG00000108774_RAB5C_TMM_35996.2	TGCTCTTTATTCGTTGCGTCCCACCTTGTTGGGAGGCGCAGCACGACCCAAGTTTAAGAGCTAAGCTGAGAACGAAGCACCGATAAGA
ENSG00000108774_RAB5C_TMM_35997.3	TGCTCTTTATTCGTTGCGTCCCACCTTGTTGGTCCCTTGACAAAGCGGGTTTAAGAGCTAAGCTGAGAACGAAGCACCGATAAGA
ENSG00000108774_RAB5C_TMM_35998.4	TGCTCTTTATTCGTTGCGTCCCACCTTGTTGGCTGGGGGAGTCTGCGGTGTTTAAGAGCTAAGCTGAGAACGAAGCACCGATAAGA
ENSG00000108774_RAB5C_TMM_35999.5	TGCTCTTTATTCGTTGCGTCCCACCTTGTTGGGAGCGGTATCACAGCCGTTTAAGAGCTAAGCTGAGAACGAAGCACCGATAAGA
ENSG00000108774_RAB5C_TMM_36000.6	TGCTCTTTATTCGTTGCGTCCCACCTTGTTGGGTGATGTCATAGACCACGAGTTTAAGAGCTAAGCTGAGAACGAAGCACCGATAAGA
ENSG00000108774_RAB5C_TMM_36001.7	TGCTCTTTATTCGTTGCGTCCCACCTTGTTGGCAGACAGTCTGTGTGAGGAGTTTAAGAGCTAAGCTGAGAACGAAGCACCGATAAGA
ENSG00000108774_RAB5C_TMM_36002.8	TGCTCTTTATTCGTTGCGTCCCACCTTGTTGGGACCACTACAGCTGGACGTTTAAGAGCTAAGCTGAGAACGAAGCACCGATAAGA
ENSG00000108774_RAB5C_TMM_36003.9	TGCTCTTTATTCGTTGCGTCCCACCTTGTTGGGGCCAAGAACTGGGTGAGTTTAAGAGCTAAGCTGAGAACGAAGCACCGATAAGA
ENSG00000108774_RAB5C_TMM_36004.10	TGCTCTTTATTCGTTGCGTCCCACCTTGTTGGGGACTGGTGCTATGCAAAGGTTTAAGAGCTAAGCTGAGAACGAAGCACCGATAAGA
ENSG00000108788_MLX_SP_133493.1	TGCTCTTTATTCGTTGCGTCCCACCTTGTTGGCCTCTCCCGAGGACCCTTGTTTAAGAGCTAAGCTGAGAACGAAGCACCGATAAGA
ENSG00000108788_MLX_SP_133494.2	TGCTCTTTATTCGTTGCGTCCCACCTTGTTGGTCCAGGCTGTTGTCGCTGTGTTTAAGAGCTAAGCTGAGAACGAAGCACCGATAAGA
ENSG00000108788_MLX_SP_133495.3	TGCTCTTTATTCGTTGCGTCCCACCTTGTTGGCTGGCAAGTGGGGACGAGTTTAAGAGCTAAGCTGAGAACGAAGCACCGATAAGA
ENSG00000108788_MLX_SP_133496.4	TGCTCTTTATTCGTTGCGTCCCACCTTGTTGGTCTTTGTAGGACTCCTTGTGTTTAAGAGCTAAGCTGAGAACGAAGCACCGATAAGA
ENSG00000108788_MLX_SP_133497.5	TGCTCTTTATTCGTTGCGTCCCACCTTGTTGGAGGACAGTGATTACCACCGTTTAAGAGCTAAGCTGAGAACGAAGCACCGATAAGA
ENSG00000108788_MLX_SP_133498.6	TGCTCTTTATTCGTTGCGTCCCACCTTGTTGGGGCTCGTGCACGTAGGGGTTTAAGAGCTAAGCTGAGAACGAAGCACCGATAAGA
ENSG00000108788_MLX_SP_133499.7	TGCTCTTTATTCGTTGCGTCCCACCTTGTTGGTAGAAAGCACCCGCAAGGTTTAAGAGCTAAGCTGAGAACGAAGCACCGATAAGA
ENSG00000108788_MLX_SP_133500.8	TGCTCTTTATTCGTTGCGTCCCACCTTGTTGGGAGAGCGTGGGGGACTTGTTTAAGAGCTAAGCTGAGAACGAAGCACCGATAAGA
ENSG00000108788_MLX_SP_133501.9	TGCTCTTTATTCGTTGCGTCCCACCTTGTTGGGAGGTGTCCACGTTACGCAGTTTAAGAGCTAAGCTGAGAACGAAGCACCGATAAGA
ENSG00000108788_MLX_SP_133502.10	TGCTCTTTATTCGTTGCGTCCCACCTTGTTGGCACAAGGAGAAGAAAAAGCGTTTAAGAGCTAAGCTGAGAACGAAGCACCGATAAGA
ENSG00000109061_MYH1_TMM_132179.1	TGCTCTTTATTCGTTGCGTCCCACCTTGTTGGCACTGTTGCTTTCACAAGTTTAAGAGCTAAGCTGAGAACGAAGCACCGATAAGA
ENSG00000109061_MYH1_TMM_132180.2	TGCTCTTTATTCGTTGCGTCCCACCTTGTTGGGCATCAAAAGGCTTGTTCTGTTTAAGAGCTAAGCTGAGAACGAAGCACCGATAAGA
ENSG00000109061_MYH1_TMM_132181.3	TGCTCTTTATTCGTTGCGTCCCACCTTGTTGGCCAGTGTATAATGCAGAGGGTTTAAGAGCTAAGCTGAGAACGAAGCACCGATAAGA
ENSG00000109061_MYH1_TMM_132182.4	TGCTCTTTATTCGTTGCGTCCCACCTTGTTGGGATCCACTTCGGTACCACAGTTTAAGAGCTAAGCTGAGAACGAAGCACCGATAAGA
ENSG00000109061_MYH1_TMM_132183.5	TGCTCTTTATTCGTTGCGTCCCACCTTGTTGGACACAGAACAAGCCTGAGTGTTTAAGAGCTAAGCTGAGAACGAAGCACCGATAAGA
ENSG00000109061_MYH1_TMM_132184.6	TGCTCTTTATTCGTTGCGTCCCACCTTGTTGGCAACAATTGCAGTTACTGTTTAAGAGCTAAGCTGAGAACGAAGCACCGATAAGA
ENSG00000109061_MYH1_TMM_132185.7	TGCTCTTTATTCGTTGCGTCCCACCTTGTTGGTGGACTACAACATTGCGTTTAAGAGCTAAGCTGAGAACGAAGCACCGATAAGA
ENSG00000109061_MYH1_TMM_132186.8	TGCTCTTTATTCGTTGCGTCCCACCTTGTTGGGCATAATCGTATGGGTTGGGTTTAAGAGCTAAGCTGAGAACGAAGCACCGATAAGA
ENSG00000109061_MYH1_TMM_132187.9	TGCTCTTTATTCGTTGCGTCCCACCTTGTTGGTAGCCATCAACTCTTCTGTTTAAGAGCTAAGCTGAGAACGAAGCACCGATAAGA
ENSG00000109061_MYH1_TMM_132188.10	TGCTCTTTATTCGTTGCGTCCCACCTTGTTGGTAAAGCCCAGAATTTCAAGTTTAAGAGCTAAGCTGAGAACGAAGCACCGATAAGA
ENSG00000109113_RAB34_TMM_103947.1	TGCTCTTTATTCGTTGCGTCCCACCTTGTTGGCGGAGGGATCGCGTCCTGGGTTTAAGAGCTAAGCTGAGAACGAAGCACCGATAAGA
ENSG00000109113_RAB34_TMM_103948.2	TGCTCTTTATTCGTTGCGTCCCACCTTGTTGGGTGCTCCTGGCAGGCGCGTTTAAGAGCTAAGCTGAGAACGAAGCACCGATAAGA
ENSG00000109113_RAB34_TMM_103949.3	TGCTCTTTATTCGTTGCGTCCCACCTTGTTGGTCTTTGTGCCCGTGCAAAGGTTTAAGAGCTAAGCTGAGAACGAAGCACCGATAAGA
ENSG00000109113_RAB34_TMM_103950.4	TGCTCTTTATTCGTTGCGTCCCACCTTGTTGGAATTACAAGGCCACCATGTTTAAGAGCTAAGCTGAGAACGAAGCACCGATAAGA
ENSG00000109113_RAB34_TMM_103951.5	TGCTCTTTATTCGTTGCGTCCCACCTTGTTGGCATCAACCTACTATAGGTTTAAGAGCTAAGCTGAGAACGAAGCACCGATAAGA
ENSG00000109113_RAB34_TMM_103952.6	TGCTCTTTATTCGTTGCGTCCCACCTTGTTGGTGGTGGGGGACCTGTCGGTGTTTAAGAGCTAAGCTGAGAACGAAGCACCGATAAGA
ENSG00000109113_RAB34_TMM_103953.7	TGCTCTTTATTCGTTGCGTCCCACCTTGTTGGATGGAACGATTTGAGGTGCGTTTAAGAGCTAAGCTGAGAACGAAGCACCGATAAGA
ENSG00000109113_RAB34_TMM_103954.8	TGCTCTTTATTCGTTGCGTCCCACCTTGTTGGGGATACCGCTGGGCAGGAGGTTTAAGAGCTAAGCTGAGAACGAAGCACCGATAAGA
ENSG00000109113_RAB34_TMM_103955.9	TGCTCTTTATTCGTTGCGTCCCACCTTGTTGGATTCCCCATCACCAATTGTTTAAGAGCTAAGCTGAGAACGAAGCACCGATAAGA
ENSG00000109113_RAB34_TMM_103956.10	TGCTCTTTATTCGTTGCGTCCCACCTTGTTGGTGGCTGGCCGATGCCCTGAGTTTAAGAGCTAAGCTGAGAACGAAGCACCGATAAGA
ENSG00000109854_HTATIP2_ACOC_67773.1	TGCTCTTTATTCGTTGCGTCCCACCTTGTTGGGGCGCCAGCGGAGAAACGTTTAAGAGCTAAGCTGAGAACGAAGCACCGATAAGA
ENSG00000109854_HTATIP2_ACOC_67774.2	TGCTCTTTATTCGTTGCGTCCCACCTTGTTGGGCCAATGAGCGTGACTTGTTTAAGAGCTAAGCTGAGAACGAAGCACCGATAAGA
ENSG00000109854_HTATIP2_ACOC_67775.3	TGCTCTTTATTCGTTGCGTCCCACCTTGTTGGAAGCCCTGTCGAAGCTTCGTTTAAGAGCTAAGCTGAGAACGAAGCACCGATAAGA
ENSG00000109854_HTATIP2_ACOC_67776.4	TGCTCTTTATTCGTTGCGTCCCACCTTGTTGGTGCTCTTAAAGGAAATCCGTTTAAGAGCTAAGCTGAGAACGAAGCACCGATAAGA
ENSG00000109854_HTATIP2_ACOC_67777.5	TGCTCTTTATTCGTTGCGTCCCACCTTGTTGGTGGTGGACTTTGAAAAGTGTTTAAGAGCTAAGCTGAGAACGAAGCACCGATAAGA
ENSG00000109854_HTATIP2_ACOC_67778.6	TGCTCTTTATTCGTTGCGTCCCACCTTGTTGGACTACGCCTCTGCCTTTCAGTTTAAGAGCTAAGCTGAGAACGAAGCACCGATAAGA
ENSG00000109854_HTATIP2_ACOC_67779.7	TGCTCTTTATTCGTTGCGTCCCACCTTGTTGGGGTCCTCACGACGCAGCGTTTAAGAGCTAAGCTGAGAACGAAGCACCGATAAGA
ENSG00000109854_HTATIP2_ACOC_67780.8	TGCTCTTTATTCGTTGCGTCCCACCTTGTTGGACTTCAGCACATAATCTGTTTAAGAGCTAAGCTGAGAACGAAGCACCGATAAGA
ENSG00000109854_HTATIP2_ACOC_67781.9	TGCTCTTTATTCGTTGCGTCCCACCTTGTTGGATCGTTACTCTGTATTTGTTTAAGAGCTAAGCTGAGAACGAAGCACCGATAAGA
ENSG00000109854_HTATIP2_ACOC_67782.10	TGCTCTTTATTCGTTGCGTCCCACCTTGTTGGAATCTCGCCCAGGTGAAGTTTAAGAGCTAAGCTGAGAACGAAGCACCGATAAGA
ENSG00000109929_SC5D_TMM_148230.1	TGCTCTTTATTCGTTGCGTCCCACCTTGTTGGTGGCTGGATACACGTAGTTTAAGAGCTAAGCTGAGAACGAAGCACCGATAAGA
ENSG00000109929_SC5D_TMM_148231.2	TGCTCTTTATTCGTTGCGTCCCACCTTGTTGGTAAACTTAATCTCTCGAGTTTAAGAGCTAAGCTGAGAACGAAGCACCGATAAGA
ENSG00000109929_SC5D_TMM_148232.3	TGCTCTTTATTCGTTGCGTCCCACCTTGTTGGTGTTGCACAGAAGAAATAAGTTTAAGAGCTAAGCTGAGAACGAAGCACCGATAAGA
ENSG00000109929_SC5D_TMM_148233.4	TGCTCTTTATTCGTTGCGTCCCACCTTGTTGGTAAGAATACTTATCCAGTTTAAGAGCTAAGCTGAGAACGAAGCACCGATAAGA
ENSG00000109929_SC5D_TMM_148234.5	TGCTCTTTATTCGTTGCGTCCCACCTTGTTGGCAAATTACATGATGACCTGTTTAAGAGCTAAGCTGAGAACGAAGCACCGATAAGA
ENSG00000109929_SC5D_TMM_148235.6	TGCTCTTTATTCGTTGCGTCCCACCTTGTTGGTTCTTGCTGGAGATAAGGTTTAAGAGCTAAGCTGAGAACGAAGCACCGATAAGA
ENSG00000109929_SC5D_TMM_148236.7	TGCTCTTTATTCGTTGCGTCCCACCTTGTTGGAGGCCTTCATCATAGACGTTTAAGAGCTAAGCTGAGAACGAAGCACCGATAAGA
ENSG00000109929_SC5D_TMM_148237.8	TGCTCTTTATTCGTTGCGTCCCACCTTGTTGGGAATCTTCCAAATATGGTGGTTTAAGAGCTAAGCTGAGAACGAAGCACCGATAAGA
ENSG00000109929_SC5D_TMM_148238.9	TGCTCTTTATTCGTTGCGTCCCACCTTGTTGGAACATGTCAGTGAAAAAGGTTTAAGAGCTAAGCTGAGAACGAAGCACCGATAAGA
ENSG00000109929_SC5D_TMM_148239.10	TGCTCTTTATTCGTTGCGTCCCACCTTGTTGGAAAGATAAAAGGGTATATAGTTTAAGAGCTAAGCTGAGAACGAAGCACCGATAAGA
ENSG00000109971_HSPA8_ACOC_35505.1	TGCTCTTTATTCGTTGCGTCCCACCTTGTTGGCCTTTACGGACACTGAAGTTTAAGAGCTAAGCTGAGAACGAAGCACCGATAAGA
ENSG00000109971_HSPA8_ACOC_35506.2	TGCTCTTTATTCGTTGCGTCCCACCTTGTTGGAAACATTGGCCCTTTAGTTTAAGAGCTAAGCTGAGAACGAAGCACCGATAAGA
ENSG00000109971_HSPA8_ACOC_35507.3	TGCTCTTTATTCGTTGCGTCCCACCTTGTTGGGCCTGGGTGCTGGAAGAGAGTTTAAGAGCTAAGCTGAGAACGAAGCACCGATAAGA
ENSG00000109971_HSPA8_ACOC_35508.4	TGCTCTTTATTCGTTGCGTCCCACCTTGTTGGTTCTTCAAATCGGGCACGTTTAAGAGCTAAGCTGAGAACGAAGCACCGATAAGA
ENSG00000109971_HSPA8_ACOC_35509.5	TGCTCTTTATTCGTTGCGTCCCACCTTGTTGGAGGTCAAGTCTACAGCGTTTAAGAGCTAAGCTGAGAACGAAGCACCGATAAGA
ENSG00000109971_HSPA8_ACOC_35510.6	TGCTCTTTATTCGTTGCGTCCCACCTTGTTGGGTGGTATTACGCTTGATGGTTTAAGAGCTAAGCTGAGAACGAAGCACCGATAAGA
ENSG00000109971_HSPA8_ACOC_35511.7	TGCTCTTTATTCGTTGCGTCCCACCTTGTTGGGCGAGCGTGCCATGACAAGTTTAAGAGCTAAGCTGAGAACGAAGCACCGATAAGA
ENSG00000109971_HSPA8_ACOC_35512.8	TGCTCTTTATTCGTTGCGTCCCACCTTGTTGGTTTAAGCGCAAGCATAAGAGTTTAAGAGCTAAGCTGAGAACGAAGCACCGATAAGA
ENSG00000109971_HSPA8_ACOC_35513.9	TGCTCTTTATTCGTTGCGTCCCACCTTGTTGGGACACTGAACGGTTGATGTTTAAGAGCTAAGCTGAGAACGAAGCACCGATAAGA
ENSG00000109971_HSPA8_ACOC_35514.10	TGCTCTTTATTCGTTGCGTCCCACCTTGTTGGAGACATTGAGTATACCATGTTTAAGAGCTAAGCTGAGAACGAAGCACCGATAAGA
ENSG00000110046_ATG2A_SP_84339.1	TGCTCTTTATTCGTTGCGTCCCACCTTGTTGGGGAGCTCCTCGTAGTGCGTTTAAGAGCTAAGCTGAGAACGAAGCACCGATAAGA
ENSG00000110046_ATG2A_SP_84340.2	TGCTCTTTATTCGTTGCGTCCCACCTTGTTGGCTGCCGATCTGCAAGGGGTTTAAGAGCTAAGCTGAGAACGAAGCACCGATAAGA
ENSG00000110046_ATG2A_SP_84341.3	TGCTCTTTATTCGTTGCGTCCCACCTTGTTGGTTGCTGGAGCTGCCTCGGTTTAAGAGCTAAGCTGAGAACGAAGCACCGATAAGA
ENSG00000110046_ATG2A_SP_84342.4	TGCTCTTTATTCGTTGCGTCCCACCTTGTTGGAACAAGAGCCGCCCGCTGTTTAAGAGCTAAGCTGAGAACGAAGCACCGATAAGA
ENSG00000110046_ATG2A_SP_84343.5	TGCTCTTTATTCGTTGCGTCCCACCTTGTTGGCAGCGAGTCAGGGCGCAGTTTAAGAGCTAAGCTGAGAACGAAGCACCGATAAGA
ENSG00000110046_ATG2A_SP_84344.6	TGCTCTTTATTCGTTGCGTCCCACCTTGTTGGCAAAATGAGGCCTTCCCGTTTAAGAGCTAAGCTGAGAACGAAGCACCGATAAGA
ENSG00000110046_ATG2A_SP_84345.7	TGCTCTTTATTCGTTGCGTCCCACCTTGTTGGACCTTTCCTGGTACGCTGTTTAAGAGCTAAGCTGAGAACGAAGCACCGATAAGA
ENSG00000110046_ATG2A_SP_84346.8	TGCTCTTTATTCGTTGCGTCCCACCTTGTTGGTGCGTGGCGAGGTCAGGGTTTAAGAGCTAAGCTGAGAACGAAGCACCGATAAGA
ENSG00000110046_ATG2A_SP_84347.9	TGCTCTTTATTCGTTGCGTCCCACCTTGTTGGTACTGTGATGAGGCAGTGCGTTTAAGAGCTAAGCTGAGAACGAAGCACCGATAAGA
ENSG00000110046_ATG2A_SP_84348.10	TGCTCTTTATTCGTTGCGTCCCACCTTGTTGGGCTGATGCACGTCCACCGGGTTTAAGAGCTAAGCTGAGAACGAAGCACCGATAAGA
ENSG00000110047_EHD1_SP_84349.1	TGCTCTTTATTCGTTGCGTCCCACCTTGTTGGGATGCCCGCCGCAAGAGTTTAAGAGCTAAGCTGAGAACGAAGCACCGATAAGA
ENSG00000110047_EHD1_SP_84350.2	TGCTCTTTATTCGTTGCGTCCCACCTTGTTGGCTGTCCAGGACGGGGTTGTTTAAGAGCTAAGCTGAGAACGAAGCACCGATAAGA
ENSG00000110047_EHD1_SP_84351.3	TGCTCTTTATTCGTTGCGTCCCACCTTGTTGGTGCTGTACTGCCCCACGGTTTAAGAGCTAAGCTGAGAACGAAGCACCGATAAGA
ENSG00000110047_EHD1_SP_84352.4	TGCTCTTTATTCGTTGCGTCCCACCTTGTTGGGGAAGTCCTGCTCGATCGTTTAAGAGCTAAGCTGAGAACGAAGCACCGATAAGA
ENSG00000110047_EHD1_SP_84353.5	TGCTCTTTATTCGTTGCGTCCCACCTTGTTGGCGCAGAAGCTGCTACCCCGTTTAAGAGCTAAGCTGAGAACGAAGCACCGATAAGA
ENSG00000110047_EHD1_SP_84354.6	TGCTCTTTATTCGTTGCGTCCCACCTTGTTGGCGCTCGTGGTGGACCCGGTTTAAGAGCTAAGCTGAGAACGAAGCACCGATAAGA
ENSG00000110047_EHD1_SP_84355.7	TGCTCTTTATTCGTTGCGTCCCACCTTGTTGGCTCCGCGAACCACTCCGTTTAAGAGCTAAGCTGAGAACGAAGCACCGATAAGA
ENSG00000110047_EHD1_SP_84356.8	TGCTCTTTATTCGTTGCGTCCCACCTTGTTGGGAGATGTCCAGCTTGTGTTTAAGAGCTAAGCTGAGAACGAAGCACCGATAAGA
ENSG00000110047_EHD1_SP_84357.9	TGCTCTTTATTCGTTGCGTCCCACCTTGTTGGGTCATTGAGCTTCCTGAGTTTAAGAGCTAAGCTGAGAACGAAGCACCGATAAGA
ENSG00000110047_EHD1_SP_84358.10	TGCTCTTTATTCGTTGCGTCCCACCTTGTTGGATCATCAACACCCCCGAGGGTTTAAGAGCTAAGCTGAGAACGAAGCACCGATAAGA
ENSG00000110090_CPT1A_ACOC_37664.1	TGCTCTTTATTCGTTGCGTCCCACCTTGTTGGTTCACGGTCACTCCGGAGTTTAAGAGCTAAGCTGAGAACGAAGCACCGATAAGA
ENSG00000110090_CPT1A_ACOC_37665.2	TGCTCTTTATTCGTTGCGTCCCACCTTGTTGGTTGGCTTATCGTGGTGGGTTTAAGAGCTAAGCTGAGAACGAAGCACCGATAAGA
ENSG00000110090_CPT1A_ACOC_37666.3	TGCTCTTTATTCGTTGCGTCCCACCTTGTTGGCAATTATTCCTAACGAGGTTTAAGAGCTAAGCTGAGAACGAAGCACCGATAAGA
ENSG00000110090_CPT1A_ACOC_37667.4	TGCTCTTTATTCGTTGCGTCCCACCTTGTTGGGCAGAAGCTCACCAAGCTGGTTTAAGAGCTAAGCTGAGAACGAAGCACCGATAAGA
ENSG00000110090_CPT1A_ACOC_37668.5	TGCTCTTTATTCGTTGCGTCCCACCTTGTTGGACGAAGAACGTGGTCAGGTTTAAGAGCTAAGCTGAGAACGAAGCACCGATAAGA
ENSG00000110090_CPT1A_ACOC_37669.6	TGCTCTTTATTCGTTGCGTCCCACCTTGTTGGATTTGTCTAAGAGCTTCAGTTTAAGAGCTAAGCTGAGAACGAAGCACCGATAAGA
ENSG00000110090_CPT1A_ACOC_37670.7	TGCTCTTTATTCGTTGCGTCCCACCTTGTTGGTGCTGCTCTCCTACCACGTTTAAGAGCTAAGCTGAGAACGAAGCACCGATAAGA
ENSG00000110090_CPT1A_ACOC_37671.8	TGCTCTTTATTCGTTGCGTCCCACCTTGTTGGCTTTACAGGCGCAAACGTTTAAGAGCTAAGCTGAGAACGAAGCACCGATAAGA
ENSG00000110090_CPT1A_ACOC_37672.9	TGCTCTTTATTCGTTGCGTCCCACCTTGTTGGAGGACGAGGGCCGCTCAGTTTAAGAGCTAAGCTGAGAACGAAGCACCGATAAGA
ENSG00000110090_CPT1A_ACOC_37673.10	TGCTCTTTATTCGTTGCGTCCCACCTTGTTGGCCTGAATGTGAGTTGGAGTTTAAGAGCTAAGCTGAGAACGAAGCACCGATAAGA
ENSG00000110107_PRPF19_ACOC_35985.1	TGCTCTTTATTCGTTGCGTCCCACCTTGTTGGAGACAGGGGATACACATGTTTAAGAGCTAAGCTGAGAACGAAGCACCGATAAGA
ENSG00000110107_PRPF19_ACOC_35986.2	TGCTCTTTATTCGTTGCGTCCCACCTTGTTGGAGCGTGTGACAGCTCTTGGGTTTAAGAGCTAAGCTGAGAACGAAGCACCGATAAGA
ENSG00000110107_PRPF19_ACOC_35987.3	TGCTCTTTATTCGTTGCGTCCCACCTTGTTGGGGCAATGACACGGCAGGGTTTAAGAGCTAAGCTGAGAACGAAGCACCGATAAGA
ENSG00000110107_PRPF19_ACOC_35988.4	TGCTCTTTATTCGTTGCGTCCCACCTTGTTGGCTCATCGAGAAGTACATTGGTTTAAGAGCTAAGCTGAGAACGAAGCACCGATAAGA
ENSG00000110107_PRPF19_ACOC_35989.5	TGCTCTTTATTCGTTGCGTCCCACCTTGTTGGAGAGAGGCTGGTTGTTGATGTTTAAGAGCTAAGCTGAGAACGAAGCACCGATAAGA
ENSG00000110107_PRPF19_ACOC_35990.6	TGCTCTTTATTCGTTGCGTCCCACCTTGTTGGCGCTCCGTGGTTAGCACAGGTTTAAGAGCTAAGCTGAGAACGAAGCACCGATAAGA
ENSG00000110107_PRPF19_ACOC_35991.7	TGCTCTTTATTCGTTGCGTCCCACCTTGTTGGAATGGCCGGGATGCTGGGTTTAAGAGCTAAGCTGAGAACGAAGCACCGATAAGA
ENSG00000110107_PRPF19_ACOC_35992.8	TGCTCTTTATTCGTTGCGTCCCACCTTGTTGGGGAGGCTTGGGCCGGATTGTTTAAGAGCTAAGCTGAGAACGAAGCACCGATAAGA
ENSG00000110107_PRPF19_ACOC_35993.9	TGCTCTTTATTCGTTGCGTCCCACCTTGTTGGGCACAATGAGGCCAGCCTGGTTTAAGAGCTAAGCTGAGAACGAAGCACCGATAAGA
ENSG00000110107_PRPF19_ACOC_35994.10	TGCTCTTTATTCGTTGCGTCCCACCTTGTTGGGATTTGGGTGAGCTGGTGTTTAAGAGCTAAGCTGAGAACGAAGCACCGATAAGA
ENSG00000110243_APOA5_SP_204271.1	TGCTCTTTATTCGTTGCGTCCCACCTTGTTGGCATGGCTGCCGTGCTCACCGTTTAAGAGCTAAGCTGAGAACGAAGCACCGATAAGA
ENSG00000110243_APOA5_SP_204272.2	TGCTCTTTATTCGTTGCGTCCCACCTTGTTGGCTCAAGGCTGTCTTTCAGTTTAAGAGCTAAGCTGAGAACGAAGCACCGATAAGA
ENSG00000110243_APOA5_SP_204273.3	TGCTCTTTATTCGTTGCGTCCCACCTTGTTGGAAGCCTTTCCGTGCCTGGGGTTTAAGAGCTAAGCTGAGAACGAAGCACCGATAAGA
ENSG00000110243_APOA5_SP_204274.4	TGCTCTTTATTCGTTGCGTCCCACCTTGTTGGACTACTTCAGCCAGACCAGGTTTAAGAGCTAAGCTGAGAACGAAGCACCGATAAGA
ENSG00000110243_APOA5_SP_204275.5	TGCTCTTTATTCGTTGCGTCCCACCTTGTTGGCGAGCCATCTTCTGCTGAGTTTAAGAGCTAAGCTGAGAACGAAGCACCGATAAGA
ENSG00000110243_APOA5_SP_204276.6	TGCTCTTTATTCGTTGCGTCCCACCTTGTTGGGCTCCCACAGGACCCGGGTTTAAGAGCTAAGCTGAGAACGAAGCACCGATAAGA
ENSG00000110243_APOA5_SP_204277.7	TGCTCTTTATTCGTTGCGTCCCACCTTGTTGGGAACTTGTTCATATTGTTGGTTTAAGAGCTAAGCTGAGAACGAAGCACCGATAAGA
ENSG00000110243_APOA5_SP_204278.8	TGCTCTTTATTCGTTGCGTCCCACCTTGTTGGAAAAGCTGAGGCCTCTGAGGTTTAAGAGCTAAGCTGAGAACGAAGCACCGATAAGA
ENSG00000110243_APOA5_SP_204279.9	TGCTCTTTATTCGTTGCGTCCCACCTTGTTGGTGCGCCTCTGCCATGTAGTTTAAGAGCTAAGCTGAGAACGAAGCACCGATAAGA
ENSG00000110243_APOA5_SP_204280.10	TGCTCTTTATTCGTTGCGTCCCACCTTGTTGGGCTCTCGGCGTATGGGGTTTAAGAGCTAAGCTGAGAACGAAGCACCGATAAGA
ENSG00000110244_APOA4_SP_197210.1	TGCTCTTTATTCGTTGCGTCCCACCTTGTTGGGGTCAGGACCACGGCCTTCGTTTAAGAGCTAAGCTGAGAACGAAGCACCGATAAGA
ENSG00000110244_APOA4_SP_197211.2	TGCTCTTTATTCGTTGCGTCCCACCTTGTTGGGCGTTCATGCAGCTCGGGTTTAAGAGCTAAGCTGAGAACGAAGCACCGATAAGA
ENSG00000110244_APOA4_SP_197212.3	TGCTCTTTATTCGTTGCGTCCCACCTTGTTGGTCAGCACTGACCTCAGCCCGTTTAAGAGCTAAGCTGAGAACGAAGCACCGATAAGA
ENSG00000110244_APOA4_SP_197213.4	TGCTCTTTATTCGTTGCGTCCCACCTTGTTGGAAGTAGTCCCACATCACCGGTTTAAGAGCTAAGCTGAGAACGAAGCACCGATAAGA
ENSG00000110244_APOA4_SP_197214.5	TGCTCTTTATTCGTTGCGTCCCACCTTGTTGGAGATGTTCCACGGCCTCCTGTTTAAGAGCTAAGCTGAGAACGAAGCACCGATAAGA
ENSG00000110244_APOA4_SP_197215.6	TGCTCTTTATTCGTTGCGTCCCACCTTGTTGGCCCTCTTCCAGGACAAACTGTTTAAGAGCTAAGCTGAGAACGAAGCACCGATAAGA
ENSG00000110244_APOA4_SP_197216.7	TGCTCTTTATTCGTTGCGTCCCACCTTGTTGGAGGTGAGCCAGAAGATCGTTTAAGAGCTAAGCTGAGAACGAAGCACCGATAAGA
ENSG00000110244_APOA4_SP_197217.8	TGCTCTTTATTCGTTGCGTCCCACCTTGTTGGATCGACCAGAACGTGGGTTTAAGAGCTAAGCTGAGAACGAAGCACCGATAAGA
ENSG00000110244_APOA4_SP_197218.9	TGCTCTTTATTCGTTGCGTCCCACCTTGTTGGCTGGCGCCGCAGCTGCTGTTTAAGAGCTAAGCTGAGAACGAAGCACCGATAAGA
ENSG00000110244_APOA4_SP_197219.10	TGCTCTTTATTCGTTGCGTCCCACCTTGTTGGAAGGCCGTGGTCCTGACCCGTTTAAGAGCTAAGCTGAGAACGAAGCACCGATAAGA
ENSG00000110245_APOC3_SP_197220.1	TGCTCTTTATTCGTTGCGTCCCACCTTGTTGGCAACAACAAGGAGTACCCGGTTTAAGAGCTAAGCTGAGAACGAAGCACCGATAAGA
ENSG00000110245_APOC3_SP_197221.2	TGCTCTTTATTCGTTGCGTCCCACCTTGTTGGTGCATCCTTGGCGGTCTGTTTAAGAGCTAAGCTGAGAACGAAGCACCGATAAGA
ENSG00000110245_APOC3_SP_197222.3	TGCTCTTTATTCGTTGCGTCCCACCTTGTTGGCTGAGAAGGGAGGCATCCTGTTTAAGAGCTAAGCTGAGAACGAAGCACCGATAAGA
ENSG00000110245_APOC3_SP_197223.4	TGCTCTTTATTCGTTGCGTCCCACCTTGTTGGGACCTGGGGTGCCCCTCACGTTTAAGAGCTAAGCTGAGAACGAAGCACCGATAAGA
ENSG00000110245_APOC3_SP_197224.5	TGCTCTTTATTCGTTGCGTCCCACCTTGTTGGGTGCTCCAGTAGTCTTTCAGTTTAAGAGCTAAGCTGAGAACGAAGCACCGATAAGA
ENSG00000110245_APOC3_SP_197225.6	TGCTCTTTATTCGTTGCGTCCCACCTTGTTGGGCAACAACAAGGAGTACCCGTTTAAGAGCTAAGCTGAGAACGAAGCACCGATAAGA
ENSG00000110245_APOC3_SP_197226.7	TGCTCTTTATTCGTTGCGTCCCACCTTGTTGGGGCAACAACAAGGAGTACCGTTTAAGAGCTAAGCTGAGAACGAAGCACCGATAAGA
ENSG00000110245_APOC3_SP_197227.8	TGCTCTTTATTCGTTGCGTCCCACCTTGTTGGAAGTTGGTCTGACCTCAGTTTAAGAGCTAAGCTGAGAACGAAGCACCGATAAGA
ENSG00000110245_APOC3_SP_197228.9	TGCTCTTTATTCGTTGCGTCCCACCTTGTTGGTTCTCTGAGTTCTGGGATTGTTTAAGAGCTAAGCTGAGAACGAAGCACCGATAAGA
ENSG00000110245_APOC3_SP_197229.10	TGCTCTTTATTCGTTGCGTCCCACCTTGTTGGCGCCAGGAGGGCAACAACAGTTTAAGAGCTAAGCTGAGAACGAAGCACCGATAAGA
ENSG00000110583_NAA40_U1_72983.1	TGCTCTTTATTCGTTGCGTCCCACCTTGTTGGTTGGCAGCGTCCACTTGTTTAAGAGCTAAGCTGAGAACGAAGCACCGATAAGA
ENSG00000110583_NAA40_U1_72984.2	TGCTCTTTATTCGTTGCGTCCCACCTTGTTGGTAAGCGAGTGTCTGGACGTTTAAGAGCTAAGCTGAGAACGAAGCACCGATAAGA
ENSG00000110583_NAA40_U1_72985.3	TGCTCTTTATTCGTTGCGTCCCACCTTGTTGGGAGAAGAAGCAGAAGCGGTGTTTAAGAGCTAAGCTGAGAACGAAGCACCGATAAGA
ENSG00000110583_NAA40_U1_72986.4	TGCTCTTTATTCGTTGCGTCCCACCTTGTTGGTCGAAGGCCCAATCCACGGGTTTAAGAGCTAAGCTGAGAACGAAGCACCGATAAGA
ENSG00000110583_NAA40_U1_72987.5	TGCTCTTTATTCGTTGCGTCCCACCTTGTTGGCGATGAGGTACCAGGCTGTTTAAGAGCTAAGCTGAGAACGAAGCACCGATAAGA
ENSG00000110583_NAA40_U1_72988.6	TGCTCTTTATTCGTTGCGTCCCACCTTGTTGGGTTTGCATATTCGTTTGTTTAAGAGCTAAGCTGAGAACGAAGCACCGATAAGA
ENSG00000110583_NAA40_U1_72989.7	TGCTCTTTATTCGTTGCGTCCCACCTTGTTGGAAGGACCGAGAGAAACGGGGTTTAAGAGCTAAGCTGAGAACGAAGCACCGATAAGA
ENSG00000110583_NAA40_U1_72990.8	TGCTCTTTATTCGTTGCGTCCCACCTTGTTGGGTTTGACGTGGAGTGTGGTTTAAGAGCTAAGCTGAGAACGAAGCACCGATAAGA
ENSG00000110583_NAA40_U1_72991.9	TGCTCTTTATTCGTTGCGTCCCACCTTGTTGGTTGGAAAGCAAGGTGCGGGTTTAAGAGCTAAGCTGAGAACGAAGCACCGATAAGA
ENSG00000110583_NAA40_U1_72992.10	TGCTCTTTATTCGTTGCGTCCCACCTTGTTGGCAACGCTTCTCTGAAGAACGTTTAAGAGCTAAGCTGAGAACGAAGCACCGATAAGA
ENSG00000110700_RPS13_TMM_116663.1	TGCTCTTTATTCGTTGCGTCCCACCTTGTTGGTGGGGACGCTGCGTCGATAGTTTAAGAGCTAAGCTGAGAACGAAGCACCGATAAGA
ENSG00000110700_RPS13_TMM_116664.2	TGCTCTTTATTCGTTGCGTCCCACCTTGTTGGTAATCCTGAGAGATTCACAGTTTAAGAGCTAAGCTGAGAACGAAGCACCGATAAGA
ENSG00000110700_RPS13_TMM_116665.3	TGCTCTTTATTCGTTGCGTCCCACCTTGTTGGTTCGAAAGCATCTTGAGGTTTAAGAGCTAAGCTGAGAACGAAGCACCGATAAGA
ENSG00000110700_RPS13_TMM_116666.4	TGCTCTTTATTCGTTGCGTCCCACCTTGTTGGTCTGATTCTAATAGAGAGCGTTTAAGAGCTAAGCTGAGAACGAAGCACCGATAAGA
ENSG00000110700_RPS13_TMM_116667.5	TGCTCTTTATTCGTTGCGTCCCACCTTGTTGGTTGACATCTGACGACGTGAGTTTAAGAGCTAAGCTGAGAACGAAGCACCGATAAGA
ENSG00000110700_RPS13_TMM_116668.6	TGCTCTTTATTCGTTGCGTCCCACCTTGTTGGAAGGAGTAAGGCCCTTCTGTTTAAGAGCTAAGCTGAGAACGAAGCACCGATAAGA
ENSG00000110700_RPS13_TMM_116669.7	TGCTCTTTATTCGTTGCGTCCCACCTTGTTGGAGAGCCGGATTCACCGTTGTTTAAGAGCTAAGCTGAGAACGAAGCACCGATAAGA
ENSG00000110700_RPS13_TMM_116670.8	TGCTCTTTATTCGTTGCGTCCCACCTTGTTGGGCTCTCTATTAGAATCAGAGTTTAAGAGCTAAGCTGAGAACGAAGCACCGATAAGA
ENSG00000110700_RPS13_TMM_116671.9	TGCTCTTTATTCGTTGCGTCCCACCTTGTTGGATAGGGTAAAGCCGACTGTTTAAGAGCTAAGCTGAGAACGAAGCACCGATAAGA
ENSG00000110700_RPS13_TMM_116672.10	TGCTCTTTATTCGTTGCGTCCCACCTTGTTGGTCGATAGGGTAAAGCCGACGTTTAAGAGCTAAGCTGAGAACGAAGCACCGATAAGA
ENSG00000110721_CHKA_DTKP_146052.1	TGCTCTTTATTCGTTGCGTCCCACCTTGTTGGAGGCTCATCACCAAGGGGTTTAAGAGCTAAGCTGAGAACGAAGCACCGATAAGA
ENSG00000110721_CHKA_DTKP_146053.2	TGCTCTTTATTCGTTGCGTCCCACCTTGTTGGCTTGGACTCGAGGTCGCGTTTAAGAGCTAAGCTGAGAACGAAGCACCGATAAGA
ENSG00000110721_CHKA_DTKP_146054.3	TGCTCTTTATTCGTTGCGTCCCACCTTGTTGGAAAACCAAATTCTGCACGTTTAAGAGCTAAGCTGAGAACGAAGCACCGATAAGA
ENSG00000110721_CHKA_DTKP_146055.4	TGCTCTTTATTCGTTGCGTCCCACCTTGTTGGAGCTGCGGTAGCGGCAGCGGTTTAAGAGCTAAGCTGAGAACGAAGCACCGATAAGA
ENSG00000110721_CHKA_DTKP_146056.5	TGCTCTTTATTCGTTGCGTCCCACCTTGTTGGGGATGAACTGCTCCAGTGTTTAAGAGCTAAGCTGAGAACGAAGCACCGATAAGA
ENSG00000110721_CHKA_DTKP_146057.6	TGCTCTTTATTCGTTGCGTCCCACCTTGTTGGCAGCAGCCCGAGCGGCGAGTTTAAGAGCTAAGCTGAGAACGAAGCACCGATAAGA
ENSG00000110721_CHKA_DTKP_146058.7	TGCTCTTTATTCGTTGCGTCCCACCTTGTTGGGGGCTGAGGCCATGGTTCGTTTAAGAGCTAAGCTGAGAACGAAGCACCGATAAGA
ENSG00000110721_CHKA_DTKP_146059.8	TGCTCTTTATTCGTTGCGTCCCACCTTGTTGGGAAAGATGCCATAGAGTTTGTTTAAGAGCTAAGCTGAGAACGAAGCACCGATAAGA
ENSG00000110721_CHKA_DTKP_146060.9	TGCTCTTTATTCGTTGCGTCCCACCTTGTTGGGCTCCGGCTGCTCGTCTGCGTTTAAGAGCTAAGCTGAGAACGAAGCACCGATAAGA
ENSG00000110721_CHKA_DTKP_146061.10	TGCTCTTTATTCGTTGCGTCCCACCTTGTTGGTGACCTCTCTGCGAGAAGTTTAAGAGCTAAGCTGAGAACGAAGCACCGATAAGA
ENSG00000110921_MVK_DTKP_73683.1	TGCTCTTTATTCGTTGCGTCCCACCTTGTTGGTCCTACTGGTGTCTGCTCCGTTTAAGAGCTAAGCTGAGAACGAAGCACCGATAAGA
ENSG00000110921_MVK_DTKP_73684.2	TGCTCTTTATTCGTTGCGTCCCACCTTGTTGGGAGAACATGCCGTGGTACAGTTTAAGAGCTAAGCTGAGAACGAAGCACCGATAAGA
ENSG00000110921_MVK_DTKP_73685.3	TGCTCTTTATTCGTTGCGTCCCACCTTGTTGGAGGAATGTTCTCAAGTTCAGTTTAAGAGCTAAGCTGAGAACGAAGCACCGATAAGA
ENSG00000110921_MVK_DTKP_73686.4	TGCTCTTTATTCGTTGCGTCCCACCTTGTTGGGCTTCAACCCCACAGCAATGTTTAAGAGCTAAGCTGAGAACGAAGCACCGATAAGA
ENSG00000110921_MVK_DTKP_73687.5	TGCTCTTTATTCGTTGCGTCCCACCTTGTTGGTCACTGGACACAAGCTTTCGTTTAAGAGCTAAGCTGAGAACGAAGCACCGATAAGA
ENSG00000110921_MVK_DTKP_73688.6	TGCTCTTTATTCGTTGCGTCCCACCTTGTTGGCTTCCGGCAGATGGACGTTTAAGAGCTAAGCTGAGAACGAAGCACCGATAAGA
ENSG00000110921_MVK_DTKP_73689.7	TGCTCTTTATTCGTTGCGTCCCACCTTGTTGGAGAAGCTAAAGGAGGTTGCGTTTAAGAGCTAAGCTGAGAACGAAGCACCGATAAGA
ENSG00000110921_MVK_DTKP_73690.8	TGCTCTTTATTCGTTGCGTCCCACCTTGTTGGGCCAGCACAGCCAGGCGCTGTTTAAGAGCTAAGCTGAGAACGAAGCACCGATAAGA
ENSG00000110921_MVK_DTKP_73691.9	TGCTCTTTATTCGTTGCGTCCCACCTTGTTGGATTCACGGGAACCCCTCGTTTAAGAGCTAAGCTGAGAACGAAGCACCGATAAGA
ENSG00000110921_MVK_DTKP_73692.10	TGCTCTTTATTCGTTGCGTCCCACCTTGTTGGGGCCCTGGTATTGCGAGTTTAAGAGCTAAGCTGAGAACGAAGCACCGATAAGA
ENSG00000110955_ATP5B_DTKP_25765.1	TGCTCTTTATTCGTTGCGTCCCACCTTGTTGGAGTCTCCGCAAGGCCCCGGGTTTAAGAGCTAAGCTGAGAACGAAGCACCGATAAGA
ENSG00000110955_ATP5B_DTKP_25766.2	TGCTCTTTATTCGTTGCGTCCCACCTTGTTGGGATGGACCGCCGTCGGAGGTTTAAGAGCTAAGCTGAGAACGAAGCACCGATAAGA
ENSG00000110955_ATP5B_DTKP_25767.3	TGCTCTTTATTCGTTGCGTCCCACCTTGTTGGTTGGGGTTTGTGGGTCGGGGTTTAAGAGCTAAGCTGAGAACGAAGCACCGATAAGA
ENSG00000110955_ATP5B_DTKP_25768.4	TGCTCTTTATTCGTTGCGTCCCACCTTGTTGGGTGGCGGCGCCTGCTTTGTTTAAGAGCTAAGCTGAGAACGAAGCACCGATAAGA
ENSG00000110955_ATP5B_DTKP_25769.5	TGCTCTTTATTCGTTGCGTCCCACCTTGTTGGTCGCCAAAGCCCATGGGTTTAAGAGCTAAGCTGAGAACGAAGCACCGATAAGA
ENSG00000110955_ATP5B_DTKP_25770.6	TGCTCTTTATTCGTTGCGTCCCACCTTGTTGGGCAAGACTGTACTGATCAGTTTAAGAGCTAAGCTGAGAACGAAGCACCGATAAGA
ENSG00000110955_ATP5B_DTKP_25771.7	TGCTCTTTATTCGTTGCGTCCCACCTTGTTGGTTGGTGAGAGGACCCGTGAGTTTAAGAGCTAAGCTGAGAACGAAGCACCGATAAGA
ENSG00000110955_ATP5B_DTKP_25772.8	TGCTCTTTATTCGTTGCGTCCCACCTTGTTGGTAAGGACTATTGCTATGGAGTTTAAGAGCTAAGCTGAGAACGAAGCACCGATAAGA
ENSG00000110955_ATP5B_DTKP_25773.9	TGCTCTTTATTCGTTGCGTCCCACCTTGTTGGGTTAGAGGCCAGAAAGTACGTTTAAGAGCTAAGCTGAGAACGAAGCACCGATAAGA
ENSG00000110955_ATP5B_DTKP_25774.10	TGCTCTTTATTCGTTGCGTCCCACCTTGTTGGGCAGAATCATGAATGTCATGTTTAAGAGCTAAGCTGAGAACGAAGCACCGATAAGA
ENSG00000111058_ACSS3_TMM_13375.1	TGCTCTTTATTCGTTGCGTCCCACCTTGTTGGGGACCACTAAAGCCCTGGTTTAAGAGCTAAGCTGAGAACGAAGCACCGATAAGA
ENSG00000111058_ACSS3_TMM_13376.2	TGCTCTTTATTCGTTGCGTCCCACCTTGTTGGCCCCAGGGTCCTGTTGAGTTTAAGAGCTAAGCTGAGAACGAAGCACCGATAAGA
ENSG00000111058_ACSS3_TMM_13377.3	TGCTCTTTATTCGTTGCGTCCCACCTTGTTGGTTGGCATGTGCAAGGATGTTTAAGAGCTAAGCTGAGAACGAAGCACCGATAAGA
ENSG00000111058_ACSS3_TMM_13378.4	TGCTCTTTATTCGTTGCGTCCCACCTTGTTGGTTGATCGTCATATTGAAAAGTTTAAGAGCTAAGCTGAGAACGAAGCACCGATAAGA
ENSG00000111058_ACSS3_TMM_13379.5	TGCTCTTTATTCGTTGCGTCCCACCTTGTTGGCTCCAGAACTTCTTTATGTTTAAGAGCTAAGCTGAGAACGAAGCACCGATAAGA
ENSG00000111058_ACSS3_TMM_13380.6	TGCTCTTTATTCGTTGCGTCCCACCTTGTTGGTTGCTTTAGTGTTTGTAACGTTTAAGAGCTAAGCTGAGAACGAAGCACCGATAAGA
ENSG00000111058_ACSS3_TMM_13381.7	TGCTCTTTATTCGTTGCGTCCCACCTTGTTGGCAGTTGGTGCTGTAAACAGTTTAAGAGCTAAGCTGAGAACGAAGCACCGATAAGA
ENSG00000111058_ACSS3_TMM_13382.8	TGCTCTTTATTCGTTGCGTCCCACCTTGTTGGCCCTGGACCAAAACGCGTTTAAGAGCTAAGCTGAGAACGAAGCACCGATAAGA
ENSG00000111058_ACSS3_TMM_13383.9	TGCTCTTTATTCGTTGCGTCCCACCTTGTTGGTCGTAAAGTCACCAGCGCCGTTTAAGAGCTAAGCTGAGAACGAAGCACCGATAAGA
[truncated: 8,551 more rows]

## Sheet: 3) sgRNA Sequences
sgRNA sequences (5'->3')
sgCLCC1 #1	GCCATAATTATCAGCAC
sgCLCC1 #2	GAAGTTCATGGACCTATA
sgTMEM41B #1	GCTGATCCAGCTTCTACCC
sgTMEM41B #2	GGCATCATCCATATCTCT
sgVMP1 #1	GGCAGAATATTGTCCTG
sgVMP1 #2	GATCAGGATAGGGTGGTT
sgCES1 #1	GTGGCTCCGTGCCTTTATCC
sgCES1 #2	GCATCCGTCCTCGCCACCTG
sgSAFE	AAATTTCATGGGAAAATAG
