# Supplementary material for: CLCC1 promotes hepatic neutral lipid flux and nuclear pore complex assembly
Source: Nature. 2026 Feb 25;652(8109):462–70. doi: 10.1038/s41586-025-10064-4 (PMC13061601; doi:10.1038/s41586-025-10064-4)
Supplement: Supplementary file 7 — RNA sequencing analyses of transcript alterations in CLCC1-KO cells. [file 41586_2025_10064_MOESM7_ESM.xlsx]

## Sheet: Novogene_KOvWT_GSA
Gene ID	Gene name	Chromosome	Start	Stop	Length	Strand	Total counts	Maximum counts	Geometric mean	Arithmetic mean	Gene biotype	Gene id	Gene source	Gene version	P-value (KO vs WT)	FDR step up (KO vs WT)	Ratio (KO vs WT)	Log2(Ratio) (KO vs WT)	Fold change (KO vs WT)	LSMean(KO) (KO vs WT)	LSMean(WT) (KO vs WT)	FC 95% lower limit (KO vs WT)	FC 95% upper limit (KO vs WT)
ENSG00000166145	SPINT1	15	40844018	40858208	14190	+	9360	1470	908	1040	protein_coding	ENSG00000166145	ensembl_havana	14	5.82e-78	1.01e-73	3.31	1.73	3.31	1350	409	2.92	3.76
ENSG00000170801	HTRA3	4	8269754	8307099	37345	+	2370	775	98.9	264	protein_coding	ENSG00000170801	ensembl_havana	10	2.27e-58	1.82e-54	0.056	-4.16	-17.9	39.9	713	-25.3	-12.6
ENSG00000121940	CLCC1	1	108929508	108963458	33950	-	7970	2020	636	886	protein_coding	ENSG00000121940	ensembl_havana	15	3.15e-58	1.82e-54	0.193	-2.37	-5.18	370	1910	-6.33	-4.24
ENSG00000004399	PLXND1	3	129555175	129606819	51644	-	16000	3270	1540	1770	protein_coding	ENSG00000004399	ensembl_havana	12	1.15e-53	4.99e-50	0.337	-1.57	-2.97	1070	3180	-3.41	-2.59
ENSG00000099812	MISP	19	751112	764319	13207	+	1980	311	183	220	protein_coding	ENSG00000099812	ensembl_havana	9	5.04e-53	1.74e-49	4.21	2.07	4.21	294	70	3.5	5.05
ENSG00000138131	LOXL4	10	98247690	98268195	20505	-	4790	973	476	532	protein_coding	ENSG00000138131	ensembl_havana	4	7.89e-41	2.28e-37	0.383	-1.38	-2.61	346	902	-3	-2.27
ENSG00000102554	KLF5	13	73054976	73077542	22566	+	26200	4170	2670	2910	protein_coding	ENSG00000102554	ensembl_havana	14	4e-38	9.89e-35	2.53	1.34	2.53	3640	1440	2.2	2.91
ENSG00000153012	LGI2	4	24998847	25030947	32100	-	3210	713	294	357	protein_coding	ENSG00000153012	ensembl_havana	12	1.04e-37	2.25e-34	0.286	-1.8	-3.49	195	682	-4.23	-2.89
ENSG00000064692	SNCAIP	5	122311354	122464220	152866	+	6030	892	629	670	protein_coding	ENSG00000064692	ensembl_havana	19	2.57e-36	4.95e-33	2.18	1.13	2.18	816	373	1.93	2.47
ENSG00000175899	A2M	12	9067664	9116230	48566	-	107000	26500	8700	11900	protein_coding	ENSG00000175899	ensembl_havana	14	2.2e-34	3.8e-31	0.204	-2.29	-4.9	5190	25400	-6.32	-3.8
ENSG00000038427	VCAN	5	83471618	83582304	110686	+	7650	1840	688	850	protein_coding	ENSG00000038427	ensembl_havana	16	2.54e-34	4e-31	0.273	-1.88	-3.67	450	1650	-4.52	-2.98
ENSG00000174498	IGDCC3	15	65327127	65378003	50876	-	15000	2410	1600	1660	protein_coding	ENSG00000174498	ensembl_havana	14	3.96e-29	5.71e-26	0.575	-0.797	-1.74	1330	2320	-1.91	-1.58
ENSG00000096006	CRISP3	6	49727384	49744438	17054	-	3080	1160	122	342	protein_coding	ENSG00000096006	ensembl_havana	11	1.4e-28	1.87e-25	0.0549	-4.19	-18.2	50.8	925	-30.4	-10.9
ENSG00000213759	UGT2B11	4	69199951	69214749	14798	-	895	353	43.9	99.4	protein_coding	ENSG00000213759	havana	10	3.01e-28	3.72e-25	0.0786	-3.67	-12.7	20.3	258	-20	-8.09
ENSG00000104413	ESRP1	8	94641074	94707467	66393	+	3220	625	290	358	protein_coding	ENSG00000104413	ensembl_havana	18	4.88e-28	5.63e-25	4.48	2.16	4.48	482	108	3.43	5.86
ENSG00000197594	ENPP1	6	131808016	131895156	87140	+	16400	2490	1760	1820	protein_coding	ENSG00000197594	ensembl_havana	13	1.43e-27	1.55e-24	0.603	-0.729	-1.66	1490	2470	-1.82	-1.51
ENSG00000105699	LSR	19	35248330	35267965	19635	+	57400	7660	6220	6370	protein_coding	ENSG00000105699	ensembl_havana	16	7.64e-27	7.78e-24	1.61	0.691	1.61	7300	4520	1.48	1.76
ENSG00000161905	ALOX15	17	4630902	4642295	11393	-	1110	189	105	124	protein_coding	ENSG00000161905	ensembl_havana	12	6.31e-25	6.07e-22	3.72	1.89	3.72	163	43.9	2.9	4.77
ENSG00000164120	HPGD	4	174490175	174523155	32980	-	5430	1690	428	603	protein_coding	ENSG00000164120	ensembl_havana	14	1.31e-24	1.19e-21	0.195	-2.36	-5.12	254	1300	-7	-3.75
ENSG00000113296	THBS4	5	79991311	80083288	91977	+	52700	9060	5580	5850	protein_coding	ENSG00000113296	ensembl_havana	14	2.85e-24	2.47e-21	0.539	-0.891	-1.85	4550	8440	-2.09	-1.65
ENSG00000176920	FUT2	19	48695971	48705952	9981	+	1270	244	116	141	protein_coding	ENSG00000176920	ensembl_havana	13	4.32e-24	3.56e-21	4.17	2.06	4.17	190	45.6	3.16	5.49
ENSG00000121410	A1BG	19	58345178	58353493	8315	-	1410	405	100	157	protein_coding	ENSG00000121410	ensembl_havana	12	1.29e-23	1.01e-20	0.158	-2.66	-6.32	56.7	359	-9.07	-4.41
ENSG00000187134	AKR1C1	10	4963253	4983284	20031	+	2520	832	124	280	protein_coding	ENSG00000187134	ensembl_havana	14	1.74e-22	1.31e-19	0.0811	-3.62	-12.3	58.6	723	-20.4	-7.45
ENSG00000163814	CDCP1	3	45082277	45146423	64146	-	2470	516	219	275	protein_coding	ENSG00000163814	ensembl_havana	8	2.19e-22	1.58e-19	4.68	2.23	4.68	373	79.6	3.43	6.39
ENSG00000139219	COL2A1	12	47972967	48004555	31588	-	806000	112000	86500	89500	protein_coding	ENSG00000139219	ensembl_havana	19	3.66e-22	2.53e-19	1.76	0.816	1.76	105000	59400	1.57	1.97
ENSG00000161249	DMKN	19	35497220	35513659	16439	-	8460	1510	819	940	protein_coding	ENSG00000161249	ensembl_havana	21	1.62e-20	1.08e-17	3.2	1.68	3.2	1220	381	2.51	4.1
ENSG00000124171	PARD6B	20	50731580	50756796	25216	+	4620	629	498	514	protein_coding	ENSG00000124171	ensembl_havana	9	1.97e-20	1.26e-17	1.72	0.785	1.72	596	346	1.54	1.93
ENSG00000132128	LRRC41	1	46261196	46303609	42413	-	10800	1630	1170	1200	protein_coding	ENSG00000132128	ensembl_havana	16	3.1e-20	1.91e-17	0.642	-0.64	-1.56	1010	1580	-1.71	-1.42
ENSG00000000971	CFH	1	196651878	196747505	95627	+	1280	321	102	143	protein_coding	ENSG00000000971	ensembl_havana	15	4.26e-20	2.54e-17	0.201	-2.31	-4.96	61.1	303	-6.99	-3.53
ENSG00000115339	GALNT3	2	165747588	165794660	47072	-	931	156	90	103	protein_coding	ENSG00000115339	ensembl_havana	14	4.63e-20	2.67e-17	3.32	1.73	3.32	135	40.7	2.57	4.29
ENSG00000049323	LTBP1	2	32946953	33399510	452557	+	9150	1890	896	1020	protein_coding	ENSG00000049323	ensembl_havana	16	4.85e-20	2.71e-17	0.372	-1.43	-2.69	650	1750	-3.32	-2.18
ENSG00000187634	SAMD11	1	923928	944582	20654	+	4840	849	512	538	protein_coding	ENSG00000187634	ensembl_havana	12	8.48e-20	4.59e-17	0.527	-0.925	-1.9	414	787	-2.18	-1.65
ENSG00000125827	TMX4	20	7977346	8019806	42460	-	24400	3890	2630	2710	protein_coding	ENSG00000125827	ensembl_havana	9	6.22e-19	3.26e-16	0.598	-0.743	-1.67	2210	3700	-1.87	-1.49
ENSG00000125731	SH2D3A	19	6752160	6767464	15304	-	1670	267	169	185	protein_coding	ENSG00000125731	ensembl_havana	13	1.18e-18	5.99e-16	2.59	1.37	2.59	234	90.4	2.1	3.2
ENSG00000122194	PLG	6	160702238	160753316	51078	+	163	52.9	6.23	18.1	protein_coding	ENSG00000122194	ensembl_havana	18	2.51e-18	1.24e-15	0.0575	-4.12	-17.4	2.8	48.7	-33	-9.16
ENSG00000145242	EPHA5	4	65319563	65670496	350933	-	2090	434	202	233	protein_coding	ENSG00000145242	ensembl_havana	13	3.2e-18	1.54e-15	0.349	-1.52	-2.86	143	409	-3.63	-2.26
ENSG00000066468	FGFR2	10	121478334	121598459	120125	-	9260	1320	996	1030	protein_coding	ENSG00000066468	ensembl_havana	22	7.6e-18	3.55e-15	1.72	0.78	1.72	1190	696	1.52	1.94
ENSG00000181885	CLDN7	17	7259903	7263984	4081	-	5150	894	505	573	protein_coding	ENSG00000181885	ensembl_havana	18	1.77e-17	8.07e-15	2.96	1.56	2.96	734	248	2.3	3.8
ENSG00000197747	S100A10	1	151982915	151993860	10945	-	28100	3710	3060	3120	protein_coding	ENSG00000197747	ensembl_havana	9	2.48e-17	1.09e-14	1.52	0.604	1.52	3530	2320	1.38	1.67
ENSG00000177830	CHID1	11	867859	915059	47200	-	28700	4320	3120	3190	protein_coding	ENSG00000177830	ensembl_havana	18	2.53e-17	1.09e-14	0.656	-0.608	-1.52	2710	4140	-1.68	-1.38
ENSG00000198624	CCDC69	5	151181052	151224094	43042	-	5280	790	572	587	protein_coding	ENSG00000198624	ensembl_havana	13	3.49e-17	1.47e-14	0.632	-0.663	-1.58	491	777	-1.76	-1.42
ENSG00000141524	TMC6	17	78110458	78132408	21950	-	21700	3450	2330	2410	protein_coding	ENSG00000141524	ensembl_havana	15	4.01e-17	1.65e-14	0.591	-0.758	-1.69	1960	3310	-1.91	-1.5
ENSG00000124102	PI3	20	45174902	45176545	1643	+	1510	276	149	168	protein_coding	ENSG00000124102	ensembl_havana	5	4.32e-17	1.74e-14	2.93	1.55	2.93	215	73.2	2.28	3.77
ENSG00000171365	CLCN5	X	49922596	50099236	176640	+	10200	1740	1070	1130	protein_coding	ENSG00000171365	ensembl_havana	17	6.58e-17	2.59e-14	0.51	-0.972	-1.96	853	1670	-2.3	-1.68
ENSG00000204610	TRIM15	6	30163206	30172694	9488	+	1480	236	146	165	protein_coding	ENSG00000204610	ensembl_havana	13	7.48e-17	2.88e-14	2.89	1.53	2.89	210	72.8	2.25	3.71
ENSG00000139209	SLC38A4	12	46764761	46832409	67648	-	10800	1870	1130	1200	protein_coding	ENSG00000139209	ensembl_havana	16	1.02e-16	3.83e-14	0.523	-0.934	-1.91	917	1750	-2.23	-1.64
ENSG00000175029	CTBP2	10	124984317	125161171	176854	-	4830	681	522	537	protein_coding	ENSG00000175029	ensembl_havana	17	1.08e-16	3.96e-14	1.67	0.741	1.67	619	370	1.48	1.89
ENSG00000213949	ITGA1	5	52787916	52959210	171294	+	10600	1800	1120	1170	protein_coding	ENSG00000213949	ensembl_havana	10	1.33e-16	4.8e-14	0.536	-0.899	-1.87	909	1690	-2.16	-1.61
ENSG00000168140	VASN	16	4371848	4383539	11691	+	13300	2220	1400	1470	protein_coding	ENSG00000168140	ensembl_havana	5	1.43e-16	5.03e-14	0.527	-0.924	-1.9	1130	2150	-2.21	-1.63
ENSG00000005884	ITGA3	17	50055968	50090482	34514	+	2210	339	227	246	protein_coding	ENSG00000005884	ensembl_havana	18	1.45e-16	5.03e-14	2.36	1.24	2.36	305	129	1.92	2.89
ENSG00000131620	ANO1	11	70078302	70189529	111227	+	3870	616	400	430	protein_coding	ENSG00000131620	ensembl_havana	17	1.59e-16	5.4e-14	2.29	1.19	2.29	529	231	1.88	2.79
ENSG00000101474	APMAP	20	24962925	24992752	29827	-	50600	7210	5540	5630	protein_coding	ENSG00000101474	ensembl_havana	12	2.56e-16	8.53e-14	0.697	-0.521	-1.43	4910	7050	-1.56	-1.32
ENSG00000157399	ARSE	X	2934521	2968476	33955	-	9000	1400	973	1000	protein_coding	ENSG00000157399	ensembl_havana	15	2.7e-16	8.81e-14	0.619	-0.691	-1.61	830	1340	-1.81	-1.44
ENSG00000159674	SPON2	4	1166932	1208963	42031	-	13700	3590	1010	1530	protein_coding	ENSG00000159674	ensembl_havana	12	3.61e-16	1.16e-13	0.173	-2.53	-5.79	588	3410	-8.83	-3.8
ENSG00000171522	PTGER4	5	40679915	40693736	13821	+	2980	529	314	331	protein_coding	ENSG00000171522	ensembl_havana	6	8.41e-16	2.65e-13	0.523	-0.936	-1.91	253	485	-2.24	-1.63
ENSG00000172955	ADH6	4	99202638	99219538	16900	-	921	216	85.9	102	protein_coding	ENSG00000172955	ensembl_havana	17	8.56e-16	2.65e-13	0.32	-1.65	-3.13	60	188	-4.13	-2.37
ENSG00000170962	PDGFD	11	103907189	104164380	257191	-	236	75.8	14	26.3	protein_coding	ENSG00000170962	ensembl_havana	13	8.76e-16	2.66e-13	0.12	-3.06	-8.32	7.73	64.3	-13.9	-4.96
ENSG00000164418	GRIK2	6	101181257	102070084	888827	+	654	136	63.5	72.7	protein_coding	ENSG00000164418	ensembl_havana	20	1.2e-15	3.57e-13	0.345	-1.53	-2.89	44.4	129	-3.76	-2.23
ENSG00000015520	NPC1L1	7	44512535	44541316	28781	-	3980	836	367	442	protein_coding	ENSG00000015520	ensembl_havana	14	1.9e-15	5.58e-13	0.31	-1.69	-3.23	254	820	-4.31	-2.42
ENSG00000223572	CKMT1A	15	43692886	43699223	6337	+	1380	218	139	153	protein_coding	ENSG00000223572	ensembl_havana	9	4.78e-15	1.38e-12	2.51	1.33	2.51	192	76.5	2	3.17
ENSG00000086289	EPDR1	7	37683843	37951937	268094	+	258	64.6	21.4	28.7	protein_coding	ENSG00000086289	ensembl_havana	12	5.63e-15	1.6e-12	0.219	-2.19	-4.58	13.3	60.8	-6.7	-3.12
ENSG00000119888	EPCAM	2	47345158	47387602	42444	+	41900	6380	4330	4650	protein_coding	ENSG00000119888	ensembl_havana	10	7.19e-15	2.01e-12	2.22	1.15	2.22	5690	2570	1.82	2.71
ENSG00000162645	GBP2	1	89106132	89150457	44325	-	338	97.8	24.1	37.5	protein_coding	ENSG00000162645	ensembl_havana	13	7.86e-15	2.16e-12	0.172	-2.54	-5.83	14.4	83.8	-9.1	-3.74
ENSG00000151790	TDO2	4	155854738	155920407	65669	+	519	210	17.4	57.7	protein_coding	ENSG00000151790	ensembl_havana	9	2.65e-14	7.15e-12	0.0589	-4.08	-17	9.14	155	-35.2	-8.19
ENSG00000119535	CSF3R	1	36466043	36483279	17236	-	11300	1990	1200	1260	protein_coding	ENSG00000119535	ensembl_havana	17	4.99e-14	1.33e-11	0.552	-0.858	-1.81	993	1800	-2.12	-1.55
ENSG00000039068	CDH1	16	68737292	68835542	98250	+	46100	7120	4860	5120	protein_coding	ENSG00000039068	ensembl_havana	19	5.93e-14	1.55e-11	1.97	0.976	1.97	6120	3110	1.65	2.35
ENSG00000124212	PTGIS	20	49503874	49568138	64264	-	1780	256	189	197	protein_coding	ENSG00000124212	ensembl_havana	6	7.13e-14	1.82e-11	1.92	0.942	1.92	235	123	1.62	2.28
ENSG00000285094	LINC01488	11	69481662	69494953	13291	+	826	164	82.9	91.8	lncRNA	ENSG00000285094	havana	1	7.17e-14	1.82e-11	0.406	-1.3	-2.46	62	153	-3.12	-1.95
ENSG00000175048	ZDHHC14	6	157381133	157678158	297025	+	9090	1320	992	1010	protein_coding	ENSG00000175048	ensembl_havana	17	8.07e-14	2.02e-11	0.682	-0.552	-1.47	874	1280	-1.62	-1.33
ENSG00000105855	ITGB8	7	20330702	20415755	85053	+	2740	463	277	305	protein_coding	ENSG00000105855	ensembl_havana	10	1.2e-13	2.97e-11	2.56	1.35	2.56	383	150	2	3.28
ENSG00000166444	ST5	11	8693351	8910952	217601	-	9840	1500	1060	1090	protein_coding	ENSG00000166444	ensembl_havana	19	1.22e-13	2.98e-11	0.628	-0.671	-1.59	912	1450	-1.8	-1.41
ENSG00000133401	PDZD2	5	31639131	32110933	471802	+	211	57.1	16.8	23.5	protein_coding	ENSG00000133401	ensembl_havana	16	1.42e-13	3.42e-11	0.195	-2.36	-5.13	10	51.4	-7.91	-3.33
ENSG00000142694	EVA1B	1	36322031	36324155	2124	-	2130	473	215	237	protein_coding	ENSG00000142694	ensembl_havana	6	1.47e-13	3.48e-11	0.424	-1.24	-2.36	164	386	-2.96	-1.88
ENSG00000006327	TNFRSF12A	16	3018445	3022384	3939	+	7730	1390	816	859	protein_coding	ENSG00000006327	ensembl_havana	13	1.69e-13	3.94e-11	0.533	-0.907	-1.88	664	1250	-2.22	-1.59
ENSG00000167434	CA4	17	60149942	60170900	20958	+	12700	2880	1000	1410	protein_coding	ENSG00000167434	ensembl_havana	10	2.09e-13	4.83e-11	6.03	2.59	6.03	1950	323	3.73	9.74
ENSG00000152137	HSPB8	12	119178642	119221132	42490	+	503	107	48.4	55.9	protein_coding	ENSG00000152137	ensembl_havana	6	2.19e-13	4.98e-11	0.348	-1.52	-2.87	34.3	98.5	-3.8	-2.17
ENSG00000268230	AC012313.3	19	58346854	58362752	15898	-	3390	1000	232	377	lncRNA	ENSG00000268230	havana	5	2.95e-13	6.62e-11	0.157	-2.67	-6.37	135	860	-10.5	-3.87
ENSG00000159314	ARHGAP27	17	45393902	45434422	40520	-	4980	764	524	554	protein_coding	ENSG00000159314	ensembl_havana	11	2.99e-13	6.62e-11	2	0.999	2	665	333	1.66	2.41
ENSG00000136286	MYO1G	7	44962662	44979089	16427	-	195	60	10.5	21.7	protein_coding	ENSG00000136286	ensembl_havana	16	3.06e-13	6.7e-11	0.108	-3.22	-9.3	5.84	54.3	-16.9	-5.11
ENSG00000182492	BGN	X	153494980	153509547	14567	+	264	72.6	20.4	29.3	protein_coding	ENSG00000182492	ensembl_havana	16	3.14e-13	6.79e-11	0.184	-2.44	-5.43	11.8	64.1	-8.55	-3.44
ENSG00000100979	PLTP	20	45898621	45912156	13535	-	33500	4870	3600	3720	protein_coding	ENSG00000100979	ensembl_havana	15	3.58e-13	7.64e-11	1.68	0.752	1.68	4300	2550	1.46	1.94
ENSG00000184371	CSF1	1	109910242	109930993	20751	+	2730	592	273	304	protein_coding	ENSG00000184371	ensembl_havana	14	4.26e-13	8.98e-11	0.409	-1.29	-2.45	204	500	-3.12	-1.92
ENSG00000107984	DKK1	10	52314281	52318043	3762	+	22900	4660	2370	2550	protein_coding	ENSG00000107984	ensembl_havana	10	4.33e-13	9.02e-11	0.482	-1.05	-2.08	1870	3890	-2.53	-1.7
ENSG00000185950	IRS2	13	109752695	109786584	33889	-	915	222	77.5	102	protein_coding	ENSG00000185950	ensembl_havana	9	5.24e-13	1.08e-10	0.243	-2.04	-4.12	49.6	204	-6.04	-2.8
ENSG00000177963	RIC8A	11	207511	215114	7603	+	18100	2580	1980	2010	protein_coding	ENSG00000177963	ensembl_havana	14	6.71e-13	1.37e-10	0.703	-0.509	-1.42	1760	2510	-1.57	-1.29
ENSG00000165556	CDX2	13	27960918	27969316	8398	-	28400	4020	3070	3160	protein_coding	ENSG00000165556	ensembl_havana	10	1.2e-12	2.42e-10	1.63	0.704	1.63	3630	2230	1.42	1.86
ENSG00000090382	LYZ	12	69348341	69354235	5894	+	5760	1450	522	640	protein_coding	ENSG00000090382	ensembl_havana	6	1.53e-12	3.04e-10	0.298	-1.75	-3.35	359	1200	-4.69	-2.4
ENSG00000100994	PYGB	20	25248085	25298013	49928	+	18300	2640	2000	2030	protein_coding	ENSG00000100994	ensembl_havana	12	2.51e-12	4.93e-10	0.729	-0.456	-1.37	1800	2470	-1.5	-1.26
ENSG00000163735	CXCL5	4	73995642	73998678	3036	-	6210	1020	631	690	protein_coding	ENSG00000163735	ensembl_havana	7	2.66e-12	5.18e-10	2.44	1.29	2.44	858	352	1.9	3.13
ENSG00000150403	TMCO3	13	113491021	113554591	63570	+	17500	2810	1880	1950	protein_coding	ENSG00000150403	ensembl_havana	18	3.48e-12	6.67e-10	0.59	-0.762	-1.7	1580	2680	-1.97	-1.46
ENSG00000177707	NECTIN3	3	111070071	111275564	205493	+	16500	3680	1700	1830	protein_coding	ENSG00000177707	ensembl_havana	11	3.51e-12	6.67e-10	0.472	-1.08	-2.12	1330	2820	-2.62	-1.72
ENSG00000167183	PRR15L	17	47951967	47957884	5917	-	1880	321	189	209	protein_coding	ENSG00000167183	ensembl_havana	3	4.06e-12	7.63e-10	2.59	1.37	2.59	262	101	1.98	3.39
ENSG00000004468	CD38	4	15778275	15853233	74958	+	11500	2620	972	1280	protein_coding	ENSG00000004468	ensembl_havana	13	5.59e-12	1.04e-09	0.246	-2.02	-4.06	635	2580	-6.05	-2.72
ENSG00000070019	GUCY2C	12	14612632	14696600	83968	-	7000	1150	730	778	protein_coding	ENSG00000070019	ensembl_havana	5	7.93e-12	1.46e-09	2.11	1.08	2.11	944	447	1.7	2.61
ENSG00000112769	LAMA4	6	112107931	112254940	147009	-	1330	340	101	148	protein_coding	ENSG00000112769	ensembl_havana	20	8.31e-12	1.51e-09	0.194	-2.37	-5.15	62	319	-8.24	-3.22
ENSG00000135919	SERPINE2	2	223975045	224039319	64274	-	833	163	85.4	92.6	protein_coding	ENSG00000135919	ensembl_havana	13	8.7e-12	1.57e-09	0.454	-1.14	-2.2	66	145	-2.76	-1.76
ENSG00000123843	C4BPB	1	207088860	207099994	11134	+	2050	309	216	228	protein_coding	ENSG00000123843	ensembl_havana	13	1.13e-11	2.02e-09	2.03	1.02	2.03	274	134	1.66	2.5
ENSG00000140465	CYP1A1	15	74719542	74725537	5995	-	6210	1190	653	690	protein_coding	ENSG00000140465	ensembl_havana	14	1.27e-11	2.25e-09	0.527	-0.925	-1.9	531	1010	-2.28	-1.58
ENSG00000175471	MCTP1	5	94703741	95284576	580835	-	289	72.9	24.9	32.2	protein_coding	ENSG00000175471	ensembl_havana	19	1.46e-11	2.56e-09	0.258	-1.95	-3.87	16.4	63.5	-5.74	-2.61
ENSG00000177030	DEAF1	11	644233	706716	62483	-	5040	741	549	560	protein_coding	ENSG00000177030	ensembl_havana	16	1.78e-11	3.08e-09	0.673	-0.572	-1.49	482	717	-1.67	-1.32
ENSG00000140832	MARVELD3	16	71626161	71642115	15954	+	2990	501	305	333	protein_coding	ENSG00000140832	ensembl_havana	9	2e-11	3.43e-09	2.38	1.25	2.38	412	173	1.85	3.07
ENSG00000271601	LIX1L	1	145933423	145958018	24595	-	3930	613	424	437	protein_coding	ENSG00000271601	ensembl_havana	4	2.09e-11	3.54e-09	0.606	-0.723	-1.65	359	593	-1.91	-1.43
ENSG00000163083	INHBB	2	120346136	120351804	5668	+	1120	230	107	124	protein_coding	ENSG00000163083	ensembl_havana	6	2.43e-11	4.07e-09	0.358	-1.48	-2.8	77.9	218	-3.78	-2.07
ENSG00000170017	ALCAM	3	105366909	105576901	209992	+	34500	6890	3550	3830	protein_coding	ENSG00000170017	ensembl_havana	12	2.47e-11	4.11e-09	0.47	-1.09	-2.13	2780	5930	-2.66	-1.71
ENSG00000150556	LYPD6B	2	149038107	149215263	177156	+	1270	212	130	141	protein_coding	ENSG00000150556	ensembl_havana	17	2.71e-11	4.47e-09	2.35	1.23	2.35	175	74.5	1.83	3.01
ENSG00000056291	NPFFR2	4	72031804	72148068	116264	+	252	80	19.8	28	protein_coding	ENSG00000056291	ensembl_havana	17	2.93e-11	4.7e-09	0.205	-2.29	-4.88	12.3	60	-7.78	-3.06
ENSG00000049449	RCN1	11	32090904	32105756	14852	+	21900	3040	2370	2430	protein_coding	ENSG00000049449	ensembl_havana	9	2.93e-11	4.7e-09	1.62	0.695	1.62	2780	1720	1.4	1.87
ENSG00000113739	STC2	5	173314713	173329504	14791	-	18300	3020	1920	2030	protein_coding	ENSG00000113739	ensembl_havana	10	2.94e-11	4.7e-09	2.02	1.02	2.02	2440	1210	1.64	2.49
ENSG00000171219	CDC42BPG	11	64823052	64844654	21602	-	1230	216	124	137	protein_coding	ENSG00000171219	ensembl_havana	9	3.88e-11	6.16e-09	2.56	1.35	2.56	171	66.8	1.94	3.38
ENSG00000204616	TRIM31	6	30102897	30113091	10194	-	2200	400	212	244	protein_coding	ENSG00000204616	ensembl_havana	11	4.38e-11	6.89e-09	3.05	1.61	3.05	315	103	2.19	4.24
ENSG00000166483	WEE1	11	9573670	9593458	19788	+	12100	1730	1330	1340	protein_coding	ENSG00000166483	ensembl_havana	11	4.6e-11	7.17e-09	0.731	-0.452	-1.37	1200	1640	-1.5	-1.25
ENSG00000166333	ILK	11	6603708	6610875	7167	+	11800	1810	1280	1310	protein_coding	ENSG00000166333	ensembl_havana	13	4.71e-11	7.27e-09	0.652	-0.617	-1.53	1120	1710	-1.74	-1.35
ENSG00000099953	MMP11	22	23768226	23784317	16091	+	17800	3610	1800	1980	protein_coding	ENSG00000099953	ensembl_havana	10	5.66e-11	8.67e-09	0.436	-1.2	-2.29	1380	3170	-2.94	-1.79
ENSG00000204103	MAFB	20	40685848	40689237	3389	-	647	127	63.1	71.9	protein_coding	ENSG00000204103	ensembl_havana	4	5.89e-11	8.94e-09	0.383	-1.38	-2.61	46.7	122	-3.48	-1.96
ENSG00000164142	FAM160A1	4	151409176	151670504	261328	+	726	141	71.6	80.6	protein_coding	ENSG00000164142	ensembl_havana	16	6.69e-11	1.01e-08	2.94	1.55	2.94	102	34.8	2.13	4.06
ENSG00000166507	NDST2	10	73801911	73811799	9888	-	4560	682	495	506	protein_coding	ENSG00000166507	ensembl_havana	18	7.85e-11	1.17e-08	0.647	-0.627	-1.54	429	662	-1.76	-1.36
ENSG00000146904	EPHA1	7	143390289	143408857	18568	-	6500	1130	664	722	protein_coding	ENSG00000146904	ensembl_havana	9	7.9e-11	1.17e-08	2.32	1.22	2.32	891	383	1.8	3
ENSG00000214717	ZBED1	X	2486414	2500977	14563	-	7160	1030	781	795	protein_coding	ENSG00000214717	ensembl_havana	12	8.31e-11	1.22e-08	0.678	-0.56	-1.47	686	1010	-1.66	-1.31
ENSG00000198246	SLC29A3	10	71319259	71381424	62165	+	6320	978	683	703	protein_coding	ENSG00000198246	ensembl_havana	9	9.9e-11	1.44e-08	0.621	-0.687	-1.61	583	939	-1.86	-1.39
ENSG00000105967	TFEC	7	115935148	116159897	224749	-	860	156	81.5	95.5	protein_coding	ENSG00000105967	ensembl_havana	16	1.17e-10	1.68e-08	3.26	1.71	3.26	125	38.3	2.28	4.68
ENSG00000118777	ABCG2	4	88090150	88231629	141479	-	3200	474	336	356	protein_coding	ENSG00000118777	ensembl_havana	12	1.33e-10	1.9e-08	2.02	1.01	2.02	427	211	1.63	2.5
ENSG00000183963	SMTN	22	31064105	31104758	40653	+	12200	1740	1340	1350	protein_coding	ENSG00000183963	ensembl_havana	18	1.41e-10	2e-08	0.717	-0.48	-1.39	1200	1670	-1.54	-1.26
ENSG00000141337	ARSG	17	68259182	68422732	163550	+	1170	192	124	130	protein_coding	ENSG00000141337	ensembl_havana	12	1.7e-10	2.39e-08	0.539	-0.891	-1.85	101	187	-2.24	-1.53
ENSG00000135744	AGT	1	230702523	230714123	11600	-	191000	31300	20400	21300	protein_coding	ENSG00000135744	ensembl_havana	8	2.48e-10	3.46e-08	0.571	-0.808	-1.75	17000	29800	-2.08	-1.47
ENSG00000105697	HAMP	19	35280716	35285144	4428	+	678	146	65.8	75.3	protein_coding	ENSG00000105697	ensembl_havana	9	2.82e-10	3.87e-08	0.357	-1.49	-2.8	46.8	131	-3.86	-2.03
ENSG00000062038	CDH3	16	68636189	68722617	86428	+	439	112	21	48.7	protein_coding	ENSG00000062038	ensembl_havana	14	2.82e-10	3.87e-08	17.8	4.16	17.8	71.8	4.02	7.29	43.7
ENSG00000106236	NPTX2	7	98617285	98629870	12585	+	41400	9440	3940	4600	protein_coding	ENSG00000106236	ensembl_havana	4	2.88e-10	3.92e-08	0.355	-1.49	-2.82	2860	8060	-3.88	-2.04
ENSG00000057657	PRDM1	6	105993463	106109940	116477	+	1690	259	177	187	protein_coding	ENSG00000057657	ensembl_havana	17	2.95e-10	3.99e-08	2.01	1	2.01	225	112	1.62	2.49
ENSG00000122641	INHBA	7	41667168	41705835	38667	-	507	106	48.1	56.3	protein_coding	ENSG00000122641	ensembl_havana	11	3.02e-10	4.04e-08	0.348	-1.52	-2.87	35	101	-3.99	-2.07
ENSG00000108219	TSPAN14	10	80454166	80533125	78959	+	54200	7650	5930	6020	protein_coding	ENSG00000108219	ensembl_havana	15	3.41e-10	4.54e-08	0.704	-0.506	-1.42	5280	7500	-1.58	-1.27
ENSG00000182902	SLC25A18	22	17563450	17590996	27546	+	2290	419	238	254	protein_coding	ENSG00000182902	ensembl_havana	14	3.77e-10	4.98e-08	0.495	-1.02	-2.02	190	385	-2.52	-1.62
ENSG00000069399	BCL3	19	44747705	44760045	12340	+	7660	1080	830	852	protein_coding	ENSG00000069399	ensembl_havana	15	4.65e-10	6.09e-08	1.6	0.677	1.6	973	609	1.38	1.85
ENSG00000173210	ABLIM3	5	149141483	149260543	119060	+	1940	334	207	215	protein_coding	ENSG00000173210	ensembl_havana	19	4.69e-10	6.1e-08	0.568	-0.816	-1.76	171	302	-2.1	-1.47
ENSG00000172935	MRGPRF	11	69004395	69013383	8988	-	660	163	59.3	73.4	protein_coding	ENSG00000172935	ensembl_havana	9	5.52e-10	7.12e-08	0.299	-1.74	-3.35	41.1	137	-4.9	-2.29
ENSG00000164379	FOXQ1	6	1312098	1314759	2661	+	8920	1380	972	991	protein_coding	ENSG00000164379	ensembl_havana	7	6e-10	7.68e-08	0.679	-0.56	-1.47	855	1260	-1.67	-1.3
ENSG00000156096	UGT2B4	4	69480165	69526015	45850	-	5210	1650	360	579	protein_coding	ENSG00000156096	ensembl_havana	14	6.5e-10	8.27e-08	0.17	-2.56	-5.9	220	1300	-10.3	-3.36
ENSG00000123561	SERPINA7	X	106032435	106038728	6293	-	337	82.9	30.2	37.5	protein_coding	ENSG00000123561	ensembl_havana	15	6.79e-10	8.57e-08	0.29	-1.79	-3.45	20.5	70.6	-5.11	-2.33
ENSG00000109854	HTATIP2	11	20363685	20383784	20099	+	9970	1670	1070	1110	protein_coding	ENSG00000109854	ensembl_havana	13	7.46e-10	9.35e-08	0.599	-0.739	-1.67	906	1510	-1.96	-1.42
ENSG00000160326	SLC2A6	9	133471094	133479128	8034	-	9290	1390	1010	1030	protein_coding	ENSG00000160326	ensembl_havana	14	7.6e-10	9.46e-08	0.642	-0.639	-1.56	872	1360	-1.79	-1.35
ENSG00000011105	TSPAN9	12	3077355	3286565	209210	+	24000	3610	2610	2670	protein_coding	ENSG00000011105	ensembl_havana	14	7.65e-10	9.46e-08	0.654	-0.612	-1.53	2270	3470	-1.75	-1.34
ENSG00000225663	MCRIP1	17	81822361	81833303	10942	-	9980	1660	1060	1110	protein_coding	ENSG00000225663	ensembl_havana	8	8.75e-10	1.07e-07	0.573	-0.805	-1.75	889	1550	-2.09	-1.46
ENSG00000143126	CELSR2	1	109249539	109275752	26213	+	7220	1100	788	802	protein_coding	ENSG00000143126	ensembl_havana	8	9.82e-10	1.2e-07	0.683	-0.549	-1.46	696	1020	-1.65	-1.3
ENSG00000224032	EPB41L4A-AS1	5	112160526	112164819	4293	+	2470	342	267	274	lncRNA	ENSG00000224032	ensembl_havana	7	1.05e-09	1.26e-07	1.64	0.713	1.64	314	191	1.4	1.92
ENSG00000119411	BSPRY	9	113349541	113371234	21693	+	330	73.2	26.7	36.7	protein_coding	ENSG00000119411	ensembl_havana	11	1.05e-09	1.26e-07	6.31	2.66	6.31	51	8.09	3.49	11.4
ENSG00000062282	DGAT2	11	75759512	75801536	42024	+	24200	3350	2650	2690	protein_coding	ENSG00000062282	ensembl_havana	15	1.1e-09	1.31e-07	0.734	-0.446	-1.36	2400	3260	-1.5	-1.23
ENSG00000143278	F13B	1	197038741	197067268	28527	-	1350	314	138	150	protein_coding	ENSG00000143278	ensembl_havana	4	1.17e-09	1.39e-07	0.45	-1.15	-2.22	106	237	-2.88	-1.72
ENSG00000197766	CFD	19	859664	863642	3978	+	3430	542	363	381	protein_coding	ENSG00000197766	ensembl_havana	8	1.23e-09	1.43e-07	1.91	0.937	1.91	453	237	1.55	2.36
ENSG00000110723	EXPH5	11	108505435	108593769	88334	-	738	147	72	82	protein_coding	ENSG00000110723	ensembl_havana	12	1.23e-09	1.43e-07	3.03	1.6	3.03	105	34.7	2.12	4.34
ENSG00000135052	GOLM1	9	86026146	86100174	74028	-	86100	12000	9340	9570	protein_coding	ENSG00000135052	ensembl_havana	16	1.24e-09	1.44e-07	1.55	0.637	1.55	10900	6980	1.35	1.79
ENSG00000257335	MGAM	7	141907813	142106748	198935	+	486	127	33.9	54	protein_coding	ENSG00000257335	ensembl_havana	8	1.33e-09	1.53e-07	0.177	-2.5	-5.66	21.1	119	-9.9	-3.23
ENSG00000146966	DENND2A	7	140518420	140673994	155574	-	1270	219	135	142	protein_coding	ENSG00000146966	ensembl_havana	13	1.4e-09	1.6e-07	0.534	-0.905	-1.87	110	206	-2.3	-1.53
ENSG00000160223	ICOSLG	21	44217014	44240967	23953	-	5910	764	648	657	protein_coding	ENSG00000160223	ensembl_havana	17	1.5e-09	1.71e-07	1.42	0.506	1.42	729	513	1.27	1.59
ENSG00000089199	CHGB	20	5911510	5925354	13844	+	1140	158	123	127	protein_coding	ENSG00000089199	ensembl_havana	10	1.91e-09	2.16e-07	1.79	0.843	1.79	149	83.3	1.48	2.17
ENSG00000164488	DACT2	6	168292830	168319778	26948	-	3860	549	415	429	protein_coding	ENSG00000164488	ensembl_havana	12	2.3e-09	2.58e-07	1.69	0.755	1.69	496	294	1.42	2
ENSG00000134369	NAV1	1	201622885	201826970	204085	+	1050	155	111	117	protein_coding	ENSG00000134369	ensembl_havana	15	2.36e-09	2.64e-07	2.08	1.06	2.08	140	67.5	1.64	2.64
ENSG00000154358	OBSCN	1	228208063	228378877	170814	+	518	115	47.9	57.5	protein_coding	ENSG00000154358	ensembl_havana	21	2.47e-09	2.74e-07	3.6	1.85	3.6	76.4	21.2	2.36	5.49
ENSG00000241484	ARHGAP8	22	44752558	44862789	110231	+	542	125	41.6	60.2	protein_coding	ENSG00000241484	ensembl_havana	9	2.56e-09	2.82e-07	6.27	2.65	6.27	84.3	13.4	3.43	11.5
ENSG00000133216	EPHB2	1	22710839	22921501	210662	+	8320	1260	893	924	protein_coding	ENSG00000133216	ensembl_havana	16	2.78e-09	3.04e-07	1.71	0.775	1.71	1070	627	1.43	2.04
ENSG00000113273	ARSB	5	78777209	78986088	208879	-	17600	2730	1910	1960	protein_coding	ENSG00000113273	ensembl_havana	17	2.9e-09	3.15e-07	0.642	-0.64	-1.56	1650	2570	-1.8	-1.35
ENSG00000055070	SZRD1	1	16352575	16398146	45571	+	25400	3310	2800	2820	protein_coding	ENSG00000055070	ensembl_havana	17	3.18e-09	3.41e-07	0.796	-0.33	-1.26	2600	3270	-1.36	-1.17
ENSG00000147883	CDKN2B	9	22002903	22009306	6403	-	3910	544	422	435	protein_coding	ENSG00000147883	ensembl_havana	12	3.19e-09	3.41e-07	1.68	0.744	1.68	501	299	1.41	1.99
ENSG00000157765	SLC34A2	4	25648011	25678749	30738	+	1700	369	159	189	protein_coding	ENSG00000157765	ensembl_havana	13	3.19e-09	3.41e-07	3.37	1.75	3.37	247	73.5	2.25	5.03
ENSG00000175697	GPR156	3	120164645	120285095	120450	-	539	130	52.7	59.9	protein_coding	ENSG00000175697	ensembl_havana	10	3.29e-09	3.49e-07	0.373	-1.42	-2.68	38	102	-3.72	-1.94
ENSG00000140968	IRF8	16	85899162	85922607	23445	+	2980	457	316	331	protein_coding	ENSG00000140968	ensembl_havana	11	3.59e-09	3.79e-07	1.87	0.906	1.87	392	209	1.52	2.31
ENSG00000184363	PKP3	11	392614	404909	12295	+	3130	463	336	348	protein_coding	ENSG00000184363	ensembl_havana	10	3.81e-09	3.99e-07	1.72	0.782	1.72	405	236	1.44	2.06
ENSG00000164692	COL1A2	7	94394561	94431233	36672	+	22300	3600	2370	2480	protein_coding	ENSG00000164692	ensembl_havana	17	3.87e-09	4.04e-07	1.84	0.878	1.84	2930	1590	1.5	2.25
ENSG00000130475	FCHO1	19	17747718	17788569	40851	+	157	35.9	11.2	17.4	protein_coding	ENSG00000130475	ensembl_havana	14	4.49e-09	4.65e-07	11.8	3.56	11.8	24.9	2.12	5.17	26.8
ENSG00000167842	MIS12	17	5486285	5490815	4530	+	5260	709	576	585	protein_coding	ENSG00000167842	ensembl_havana	15	4.67e-09	4.78e-07	1.45	0.531	1.45	650	450	1.28	1.63
ENSG00000100605	ITPK1	14	92936914	93116321	179407	-	5550	754	607	617	protein_coding	ENSG00000100605	ensembl_havana	17	4.67e-09	4.78e-07	1.46	0.541	1.46	689	473	1.28	1.65
ENSG00000166448	TMEM130	7	98846488	98870772	24284	-	381	102	33.2	42.3	protein_coding	ENSG00000166448	ensembl_havana	14	4.89e-09	4.97e-07	0.284	-1.82	-3.52	23.1	81.3	-5.37	-2.31
ENSG00000127241	MASP1	3	187217285	187292023	74738	-	66800	9530	7350	7420	protein_coding	ENSG00000127241	ensembl_havana	16	5.13e-09	5.19e-07	0.751	-0.413	-1.33	6680	8900	-1.47	-1.21
ENSG00000172818	OVOL1	11	65787063	65797215	10152	+	405	75	36.5	45	protein_coding	ENSG00000172818	ensembl_havana	10	5.23e-09	5.26e-07	3.68	1.88	3.68	60.4	16.4	2.38	5.69
ENSG00000253313	C1orf210	1	43281877	43285618	3741	-	1190	184	126	132	protein_coding	ENSG00000253313	ensembl_havana	6	5.97e-09	5.97e-07	1.87	0.903	1.87	156	83.2	1.51	2.31
ENSG00000204282	TNRC6C-AS1	17	78107398	78111800	4402	-	2570	420	277	286	lncRNA	ENSG00000204282	havana	4	6.43e-09	6.4e-07	0.609	-0.716	-1.64	236	387	-1.94	-1.39
ENSG00000117114	ADGRL2	1	81306160	81992437	686277	+	46200	6990	5040	5140	protein_coding	ENSG00000117114	ensembl_havana	19	7.77e-09	7.68e-07	0.689	-0.537	-1.45	4460	6470	-1.65	-1.28
ENSG00000059378	PARP12	7	140023744	140063722	39978	-	5590	793	602	622	protein_coding	ENSG00000059378	ensembl_havana	12	7.91e-09	7.78e-07	1.65	0.725	1.65	716	433	1.39	1.96
ENSG00000123104	ITPR2	12	26335352	26833195	497843	-	7290	1080	791	810	protein_coding	ENSG00000123104	ensembl_havana	12	9.8e-09	9.58e-07	0.654	-0.613	-1.53	687	1050	-1.77	-1.32
ENSG00000171124	FUT3	19	5842888	5851475	8587	-	618	198	46.9	68.7	protein_coding	ENSG00000171124	ensembl_havana	13	1.02e-08	9.92e-07	0.208	-2.27	-4.81	30.2	145	-8.23	-2.81
ENSG00000152932	RAB3C	5	58582221	58859395	277174	+	935	156	98.3	104	protein_coding	ENSG00000152932	ensembl_havana	8	1.15e-08	1.11e-06	0.522	-0.937	-1.91	79.6	152	-2.39	-1.53
ENSG00000024422	EHD2	19	47713422	47743135	29713	+	302	69.9	25.7	33.5	protein_coding	ENSG00000024422	ensembl_havana	12	1.16e-08	1.12e-06	5.19	2.38	5.19	45.1	8.7	2.95	9.14
ENSG00000137801	THBS1	15	39581079	39599467	18388	+	13600	2820	1320	1510	protein_coding	ENSG00000137801	ensembl_havana	11	1.28e-08	1.22e-06	0.383	-1.38	-2.61	985	2570	-3.63	-1.88
ENSG00000103534	TMC5	16	19410496	19499114	88618	+	157	42.8	10.2	17.4	protein_coding	ENSG00000103534	ensembl_havana	17	1.32e-08	1.25e-06	0.169	-2.57	-5.92	6.73	39.9	-10.9	-3.21
ENSG00000176022	B3GALT6	1	1232237	1235042	2805	+	31100	4370	3410	3460	protein_coding	ENSG00000176022	ensembl_havana	7	1.4e-08	1.32e-06	0.724	-0.466	-1.38	3070	4230	-1.54	-1.24
ENSG00000075426	FOSL2	2	28392448	28417318	24870	+	3160	497	335	351	protein_coding	ENSG00000075426	ensembl_havana	12	1.41e-08	1.33e-06	1.88	0.907	1.88	417	222	1.51	2.33
ENSG00000177508	IRX3	16	54283304	54286788	3484	-	4500	654	491	500	protein_coding	ENSG00000177508	ensembl_havana	12	1.57e-08	1.46e-06	0.678	-0.561	-1.48	432	637	-1.69	-1.29
ENSG00000234906	APOC2	19	44945971	44949567	3596	+	57500	7590	6310	6390	protein_coding	ENSG00000234906	ensembl_havana	10	1.74e-08	1.62e-06	1.37	0.449	1.37	7010	5140	1.23	1.52
ENSG00000115828	QPCT	2	37342827	37373323	30496	+	587	169	45.4	65.2	protein_coding	ENSG00000115828	ensembl_havana	17	1.84e-08	1.7e-06	0.225	-2.15	-4.44	30.5	135	-7.47	-2.64
ENSG00000214513	NOTO	2	73202574	73212514	9940	+	227	51.4	17.9	25.3	protein_coding	ENSG00000214513	ensembl_havana	4	1.85e-08	1.71e-06	6.25	2.64	6.25	35.6	5.69	3.3	11.8
ENSG00000172828	CES3	16	66961245	66975150	13905	+	398	76.1	36.5	44.2	protein_coding	ENSG00000172828	ensembl_havana	13	2.04e-08	1.87e-06	3.84	1.94	3.84	58.6	15.2	2.4	6.15
ENSG00000225356	AC093840.1	4	181522666	181523002	336	+	756	127	76.8	83.9	processed_pseudogene	ENSG00000225356	havana	3	2.13e-08	1.94e-06	2.39	1.26	2.39	104	43.5	1.76	3.24
ENSG00000197586	ENTPD6	20	25195693	25228076	32383	+	24300	3910	2620	2700	protein_coding	ENSG00000197586	ensembl_havana	13	2.15e-08	1.94e-06	0.627	-0.674	-1.6	2250	3590	-1.88	-1.35
ENSG00000173702	MUC13	3	124905442	124953820	48378	-	2080	333	219	231	protein_coding	ENSG00000173702	ensembl_havana	7	2.18e-08	1.97e-06	1.94	0.959	1.94	275	141	1.54	2.45
ENSG00000186567	CEACAM19	19	44662278	44684360	22082	+	3330	476	358	370	protein_coding	ENSG00000186567	ensembl_havana	13	2.23e-08	2e-06	1.68	0.749	1.68	430	256	1.4	2.02
ENSG00000159173	TNNI1	1	201403768	201429867	26099	-	540	96.6	53.8	60.1	protein_coding	ENSG00000159173	ensembl_havana	19	2.5e-08	2.23e-06	2.59	1.37	2.59	75	29	1.85	3.61
ENSG00000163686	ABHD6	3	58237532	58295694	58162	+	2020	362	208	224	protein_coding	ENSG00000163686	ensembl_havana	15	2.76e-08	2.43e-06	0.484	-1.05	-2.07	166	342	-2.67	-1.6
ENSG00000214357	NEURL1B	5	172641263	172691541	50278	+	1070	186	112	119	protein_coding	ENSG00000214357	ensembl_havana	9	2.78e-08	2.43e-06	0.506	-0.982	-1.98	90.1	178	-2.51	-1.55
ENSG00000235823	OLMALINC	10	100373099	100454044	80945	+	6240	938	683	694	lncRNA	ENSG00000235823	havana	3	2.78e-08	2.43e-06	0.704	-0.506	-1.42	610	866	-1.61	-1.25
ENSG00000148935	GAS2	11	22625509	22813056	187547	+	5450	917	575	605	protein_coding	ENSG00000148935	ensembl_havana	11	2.79e-08	2.43e-06	0.547	-0.872	-1.83	474	868	-2.26	-1.48
ENSG00000135636	DYSF	2	71453722	71686769	233047	+	1100	192	116	122	protein_coding	ENSG00000135636	ensembl_havana	14	3.28e-08	2.85e-06	0.549	-0.864	-1.82	95.6	174	-2.25	-1.47
ENSG00000188620	HMX3	10	123135970	123139424	3454	+	4620	644	502	514	protein_coding	ENSG00000188620	ensembl_havana	11	3.49e-08	3e-06	1.53	0.611	1.53	581	381	1.31	1.78
ENSG00000104881	PPP1R13L	19	45379638	45406350	26712	-	3080	439	332	342	protein_coding	ENSG00000104881	ensembl_havana	16	3.49e-08	3e-06	1.63	0.707	1.63	394	241	1.37	1.94
ENSG00000131981	LGALS3	14	55124110	55145424	21314	+	20200	3560	2080	2250	protein_coding	ENSG00000131981	ensembl_havana	16	3.61e-08	3.09e-06	2.21	1.15	2.21	2750	1240	1.67	2.94
ENSG00000144802	NFKBIZ	3	101827991	101861023	33032	+	26900	3970	2900	2990	protein_coding	ENSG00000144802	ensembl_havana	11	3.63e-08	3.09e-06	1.65	0.723	1.65	3440	2080	1.38	1.97
ENSG00000213694	S1PR3	9	88990863	89005156	14293	+	1870	464	144	208	protein_coding	ENSG00000213694	ensembl_havana	5	3.72e-08	3.15e-06	0.221	-2.18	-4.52	95.8	433	-7.74	-2.64
ENSG00000110013	SIAE	11	124633113	124695708	62595	-	3450	494	374	384	protein_coding	ENSG00000110013	ensembl_havana	13	3.93e-08	3.32e-06	1.59	0.665	1.59	438	276	1.35	1.87
ENSG00000006611	USH1C	11	17493895	17544417	50522	-	9430	1220	1040	1050	protein_coding	ENSG00000006611	ensembl_havana	16	3.97e-08	3.33e-06	1.33	0.412	1.33	1140	858	1.2	1.47
ENSG00000006432	MAP3K9	14	70722526	70809535	87009	-	3600	496	391	399	protein_coding	ENSG00000006432	ensembl_havana	15	4.05e-08	3.39e-06	1.52	0.602	1.52	450	296	1.31	1.76
ENSG00000188112	C6orf132	6	42101119	42142621	41502	-	401	67.2	39.7	44.5	protein_coding	ENSG00000188112	ensembl_havana	9	4.19e-08	3.48e-06	2.71	1.44	2.71	56.1	20.7	1.9	3.87
ENSG00000140323	DISP2	15	40358219	40378622	20403	+	1620	233	175	180	protein_coding	ENSG00000140323	ensembl_havana	6	4.21e-08	3.48e-06	1.68	0.744	1.68	209	125	1.39	2.01
ENSG00000115226	FNDC4	2	27491883	27495201	3318	-	719	115	76.5	79.9	protein_coding	ENSG00000115226	ensembl_havana	10	4.37e-08	3.6e-06	0.55	-0.863	-1.82	63	115	-2.25	-1.47
ENSG00000101670	LIPG	18	49560699	49599186	38487	+	7670	1440	750	852	protein_coding	ENSG00000101670	ensembl_havana	12	4.67e-08	3.83e-06	0.398	-1.33	-2.51	567	1420	-3.49	-1.8
ENSG00000159461	AMFR	16	56361452	56425546	64094	-	24300	3220	2670	2700	protein_coding	ENSG00000159461	ensembl_havana	15	4.75e-08	3.87e-06	0.778	-0.362	-1.29	2460	3160	-1.41	-1.17
ENSG00000125247	TMTC4	13	100603927	100675094	71167	-	9060	1250	995	1010	protein_coding	ENSG00000125247	ensembl_havana	15	4.86e-08	3.95e-06	0.744	-0.427	-1.34	903	1210	-1.5	-1.21
ENSG00000119900	OGFRL1	6	71288811	71309060	20249	+	1450	234	153	161	protein_coding	ENSG00000119900	ensembl_havana	9	5.04e-08	4.07e-06	0.541	-0.887	-1.85	125	231	-2.31	-1.48
ENSG00000167799	NUDT8	11	67627938	67629938	2000	-	2480	346	269	275	protein_coding	ENSG00000167799	ensembl_havana	10	5.06e-08	4.07e-06	1.57	0.654	1.57	314	200	1.34	1.85
ENSG00000196411	EPHB4	7	100802565	100827524	24959	-	61900	8280	6820	6880	protein_coding	ENSG00000196411	ensembl_havana	10	5.2e-08	4.17e-06	0.769	-0.379	-1.3	6250	8130	-1.43	-1.18
ENSG00000243709	LEFTY1	1	225886282	225911383	25101	-	1250	189	129	139	protein_coding	ENSG00000243709	ensembl_havana	1	5.36e-08	4.27e-06	2.14	1.1	2.14	170	79.5	1.63	2.82
ENSG00000101384	JAG1	20	10637684	10674000	36316	-	87100	13500	9390	9680	protein_coding	ENSG00000101384	ensembl_havana	12	5.74e-08	4.56e-06	1.64	0.71	1.64	11100	6800	1.37	1.95
ENSG00000159166	LAD1	1	201380833	201399916	19083	-	5340	933	542	593	protein_coding	ENSG00000159166	ensembl_havana	15	5.78e-08	4.57e-06	2.33	1.22	2.33	734	314	1.72	3.17
ENSG00000013364	MVP	16	29820394	29848040	27646	+	1750	285	182	194	protein_coding	ENSG00000013364	ensembl_havana	19	5.93e-08	4.66e-06	2.07	1.05	2.07	234	113	1.59	2.69
ENSG00000204160	ZDHHC18	1	26826688	26857605	30917	+	12200	1700	1340	1360	protein_coding	ENSG00000204160	ensembl_havana	12	5.95e-08	4.66e-06	0.722	-0.469	-1.38	1200	1670	-1.56	-1.23
ENSG00000095637	SORBS1	10	95311771	95561415	249644	-	3660	581	381	407	protein_coding	ENSG00000095637	ensembl_havana	22	6.3e-08	4.91e-06	2.06	1.04	2.06	491	238	1.59	2.67
ENSG00000143502	SUSD4	1	223220819	223364179	143360	-	1050	229	96.2	117	protein_coding	ENSG00000143502	ensembl_havana	15	7.46e-08	5.78e-06	0.323	-1.63	-3.09	68.5	212	-4.67	-2.05
ENSG00000275410	HNF1B	17	37686431	37745106	58675	-	6930	1000	747	770	protein_coding	ENSG00000275410	ensembl_havana	5	7.62e-08	5.88e-06	1.63	0.702	1.63	882	542	1.36	1.94
ENSG00000204613	TRIM10	6	30151943	30161212	9269	-	602	107	58	66.9	protein_coding	ENSG00000204613	ensembl_havana	11	7.73e-08	5.94e-06	2.97	1.57	2.97	85.9	28.9	2	4.42
ENSG00000107614	TRDMT1	10	17137336	17202055	64719	-	1060	183	113	118	protein_coding	ENSG00000107614	ensembl_havana	22	8.09e-08	6.19e-06	0.568	-0.817	-1.76	93.7	165	-2.17	-1.43
ENSG00000167644	C19orf33	19	38304164	38305007	843	+	1950	381	192	217	protein_coding	ENSG00000167644	ensembl_havana	12	8.69e-08	6.62e-06	2.71	1.44	2.71	275	101	1.88	3.91
ENSG00000141458	NPC1	18	23506184	23586507	80323	-	25000	3330	2760	2780	protein_coding	ENSG00000141458	ensembl_havana	13	9.03e-08	6.85e-06	0.774	-0.37	-1.29	2530	3270	-1.42	-1.18
ENSG00000154760	SLFN13	17	35435096	35448838	13742	-	5150	744	553	573	protein_coding	ENSG00000154760	ensembl_havana	14	9.15e-08	6.91e-06	1.7	0.762	1.7	664	392	1.4	2.06
ENSG00000141736	ERBB2	17	39687914	39730427	42513	+	36500	4950	4010	4050	protein_coding	ENSG00000141736	ensembl_havana	13	1.05e-07	7.93e-06	0.755	-0.406	-1.32	3660	4850	-1.47	-1.19
ENSG00000185090	MANEAL	1	37793802	37801138	7336	+	6630	930	728	737	protein_coding	ENSG00000185090	ensembl_havana	14	1.08e-07	8.11e-06	0.727	-0.459	-1.37	656	902	-1.55	-1.22
ENSG00000166532	RIMKLB	12	8681600	8783096	101496	+	2400	342	260	267	protein_coding	ENSG00000166532	ensembl_havana	16	1.1e-07	8.21e-06	1.61	0.69	1.61	307	190	1.35	1.93
ENSG00000163959	SLC51A	3	196211487	196243179	31692	+	2290	413	229	254	protein_coding	ENSG00000163959	ensembl_havana	10	1.11e-07	8.23e-06	2.47	1.3	2.47	316	128	1.77	3.44
ENSG00000166897	ELFN2	22	37367960	37427480	59520	-	552	111	55.9	61.3	protein_coding	ENSG00000166897	ensembl_havana	15	1.16e-07	8.61e-06	0.448	-1.16	-2.23	43.1	96.4	-3.01	-1.66
ENSG00000104112	SCG3	15	51681492	51721027	39535	+	436	92.4	42	48.4	protein_coding	ENSG00000104112	ensembl_havana	9	1.22e-07	8.98e-06	3.02	1.6	3.02	62.5	20.7	2.01	4.55
ENSG00000060656	PTPRU	1	29236516	29326814	90298	+	8600	1320	930	955	protein_coding	ENSG00000060656	ensembl_havana	20	1.32e-07	9.65e-06	0.642	-0.638	-1.56	805	1250	-1.83	-1.32
ENSG00000150768	DLAT	11	112024814	112064391	39577	+	12000	1920	1300	1330	protein_coding	ENSG00000150768	ensembl_havana	15	1.34e-07	9.75e-06	0.684	-0.548	-1.46	1150	1680	-1.68	-1.27
ENSG00000134463	ECHDC3	10	11742366	11764071	21705	+	3850	562	420	427	protein_coding	ENSG00000134463	ensembl_havana	15	1.35e-07	9.81e-06	0.696	-0.523	-1.44	373	536	-1.64	-1.26
ENSG00000272473	AC006273.1	19	781002	781863	861	-	211	35.5	20.3	23.4	lncRNA	ENSG00000272473	havana	1	1.38e-07	1e-05	3.37	1.75	3.37	30.8	9.14	2.15	5.31
ENSG00000189067	LITAF	16	11547722	11636382	88660	-	2850	487	299	317	protein_coding	ENSG00000189067	ensembl_havana	12	1.44e-07	1.04e-05	0.529	-0.918	-1.89	245	462	-2.39	-1.49
ENSG00000114383	TUSC2	3	50320027	50328252	8225	-	10900	1550	1190	1210	protein_coding	ENSG00000114383	ensembl_havana	10	1.47e-07	1.05e-05	0.733	-0.449	-1.36	1080	1470	-1.53	-1.22
ENSG00000183087	GAS6	13	113820549	113864077	43528	-	950	258	60.7	106	protein_coding	ENSG00000183087	ensembl_havana	15	1.52e-07	1.09e-05	8.71	3.12	8.71	150	17.2	3.88	19.5
ENSG00000111058	ACSS3	12	80936414	81261211	324797	+	9610	1270	1060	1070	protein_coding	ENSG00000111058	ensembl_havana	8	1.55e-07	1.1e-05	0.784	-0.351	-1.28	979	1250	-1.4	-1.16
ENSG00000158457	TSPAN33	7	129144707	129169700	24993	+	2650	440	282	294	protein_coding	ENSG00000158457	ensembl_havana	6	1.63e-07	1.16e-05	0.577	-0.793	-1.73	237	410	-2.13	-1.41
ENSG00000100665	SERPINA4	14	94561442	94569914	8472	+	1030	194	107	114	protein_coding	ENSG00000100665	ensembl_havana	12	1.73e-07	1.22e-05	0.499	-1	-2	85.6	171	-2.6	-1.54
ENSG00000182463	TSHZ2	20	52972358	53495331	522973	+	818	153	84	90.9	protein_coding	ENSG00000182463	ensembl_havana	16	1.76e-07	1.24e-05	0.481	-1.05	-2.08	67.1	139	-2.73	-1.58
ENSG00000184985	SORCS2	4	7192538	7742837	550299	+	3060	547	314	340	protein_coding	ENSG00000184985	ensembl_havana	16	1.88e-07	1.31e-05	0.476	-1.07	-2.1	249	523	-2.78	-1.59
ENSG00000137575	SDCBP	8	58552924	58582860	29936	+	4560	746	487	506	protein_coding	ENSG00000137575	ensembl_havana	12	1.89e-07	1.32e-05	0.589	-0.765	-1.7	409	695	-2.07	-1.39
ENSG00000095066	HOOK2	19	12763003	12872741	109738	-	2210	318	238	246	protein_coding	ENSG00000095066	ensembl_havana	11	2.01e-07	1.39e-05	1.68	0.746	1.68	285	170	1.38	2.04
ENSG00000197461	PDGFA	7	497258	520297	23039	-	4780	664	525	532	protein_coding	ENSG00000197461	ensembl_havana	13	2.2e-07	1.52e-05	0.732	-0.449	-1.37	474	648	-1.54	-1.21
ENSG00000163624	CDS1	4	84583127	84651335	68208	+	8420	1500	872	935	protein_coding	ENSG00000163624	ensembl_havana	6	2.27e-07	1.57e-05	2.08	1.05	2.08	1130	544	1.57	2.74
ENSG00000187210	GCNT1	9	76419850	76651204	231354	+	5050	815	526	561	protein_coding	ENSG00000187210	ensembl_havana	14	2.3e-07	1.58e-05	2.03	1.02	2.03	674	333	1.55	2.65
ENSG00000154447	SH3RF1	4	169094259	169270957	176698	-	5380	716	586	598	protein_coding	ENSG00000154447	ensembl_havana	15	2.31e-07	1.58e-05	1.49	0.574	1.49	669	449	1.28	1.73
ENSG00000128165	ADM2	22	50481543	50486441	4898	+	5760	839	622	640	protein_coding	ENSG00000128165	ensembl_havana	9	2.6e-07	1.77e-05	1.6	0.676	1.6	731	458	1.34	1.91
ENSG00000089356	FXYD3	19	35115879	35124325	8446	+	1630	442	85.5	181	protein_coding	ENSG00000089356	ensembl_havana	18	2.67e-07	1.81e-05	14.9	3.9	14.9	262	17.6	5.33	41.9
ENSG00000127084	FGD3	9	92947523	93036237	88714	+	731	123	76.4	81.2	protein_coding	ENSG00000127084	ensembl_havana	19	2.68e-07	1.81e-05	2.09	1.06	2.09	97.5	46.7	1.58	2.76
ENSG00000183134	PTGDR2	11	60850933	60855951	5018	-	3070	573	308	341	protein_coding	ENSG00000183134	ensembl_havana	5	2.8e-07	1.88e-05	0.443	-1.18	-2.26	241	544	-3.08	-1.66
ENSG00000159423	ALDH4A1	1	18871430	18902725	31295	-	8390	1660	855	933	protein_coding	ENSG00000159423	ensembl_havana	17	3.15e-07	2.11e-05	0.47	-1.09	-2.13	677	1440	-2.84	-1.59
ENSG00000107758	PPP3CB	10	73436428	73496025	59597	-	4640	669	507	516	protein_coding	ENSG00000107758	ensembl_havana	15	3.33e-07	2.23e-05	0.701	-0.512	-1.43	452	645	-1.63	-1.24
ENSG00000103067	ESRP2	16	68229033	68238103	9070	-	11900	1630	1300	1320	protein_coding	ENSG00000103067	ensembl_havana	14	3.35e-07	2.23e-05	1.49	0.572	1.49	1490	1000	1.28	1.73
ENSG00000221869	CEBPD	8	47736913	47738165	1252	-	5540	1150	543	616	protein_coding	ENSG00000221869	ensembl_havana	5	3.39e-07	2.25e-05	2.64	1.4	2.64	777	294	1.82	3.84
ENSG00000065413	ANKRD44	2	196967017	197311174	344157	-	634	110	67.1	70.4	protein_coding	ENSG00000065413	havana	20	3.88e-07	2.56e-05	0.533	-0.909	-1.88	54.7	103	-2.39	-1.47
ENSG00000102780	DGKH	13	42040036	42256579	216543	+	3640	510	391	405	protein_coding	ENSG00000102780	ensembl_havana	16	3.96e-07	2.61e-05	1.66	0.73	1.66	466	281	1.36	2.02
ENSG00000260285	AL133367.1	14	103525010	103529073	4063	-	482	77.8	49.1	53.5	lncRNA	ENSG00000260285	havana	1	4.28e-07	2.8e-05	2.3	1.2	2.3	66.6	28.9	1.67	3.18
ENSG00000137819	PAQR5	15	69298912	69407781	108869	+	3240	493	346	360	protein_coding	ENSG00000137819	ensembl_havana	14	4.31e-07	2.81e-05	1.73	0.79	1.73	418	242	1.4	2.14
ENSG00000125850	OVOL2	20	17956979	18059189	102210	-	492	110	39.2	54.7	protein_coding	ENSG00000125850	ensembl_havana	11	4.34e-07	2.82e-05	5.1	2.35	5.1	75.4	14.8	2.71	9.59
ENSG00000010438	PRSS3	9	33750466	33799232	48766	+	1400	234	146	156	protein_coding	ENSG00000010438	ensembl_havana	16	4.37e-07	2.83e-05	2.02	1.01	2.02	188	93.2	1.54	2.65
ENSG00000174672	BRSK2	11	1389899	1462690	72791	+	658	137	64.4	73.1	protein_coding	ENSG00000174672	ensembl_havana	16	4.38e-07	2.83e-05	0.387	-1.37	-2.58	47.7	123	-3.73	-1.79
ENSG00000149809	TM7SF2	11	65111845	65116397	4552	+	11200	1900	1200	1250	protein_coding	ENSG00000149809	ensembl_havana	15	4.6e-07	2.96e-05	0.606	-0.723	-1.65	1020	1690	-2	-1.36
ENSG00000166689	PLEKHA7	11	16777297	17014415	237118	-	2390	347	260	265	protein_coding	ENSG00000166689	ensembl_havana	16	4.62e-07	2.96e-05	0.666	-0.586	-1.5	227	340	-1.76	-1.28
ENSG00000198034	RPS4X	X	72255679	72277249	21570	-	99400	13000	10900	11000	protein_coding	ENSG00000198034	ensembl_havana	11	4.86e-07	3.1e-05	1.36	0.441	1.36	12100	8920	1.2	1.53
ENSG00000181982	CCDC149	4	24806117	24980205	174088	-	930	173	97	103	protein_coding	ENSG00000181982	ensembl_havana	18	5.04e-07	3.2e-05	0.515	-0.956	-1.94	78.1	152	-2.51	-1.5
ENSG00000182912	TSPEAR-AS2	21	44517216	44525953	8737	+	777	120	81.2	86.3	lncRNA	ENSG00000182912	havana	6	5.04e-07	3.2e-05	1.99	0.992	1.99	104	52.4	1.52	2.6
ENSG00000279611	AC012313.10	19	58350795	58351721	926	+	149	37.5	11.9	16.6	TEC	ENSG00000279611	havana	1	5.12e-07	3.23e-05	0.257	-1.96	-3.89	8.58	33.3	-6.6	-2.29
ENSG00000138622	HCN4	15	73319859	73368959	49100	-	411	86.5	38.5	45.6	protein_coding	ENSG00000138622	ensembl_havana	4	5.62e-07	3.53e-05	0.355	-1.49	-2.82	28.8	81.2	-4.23	-1.88
ENSG00000174915	PTDSS2	11	448268	491400	43132	+	16300	2370	1780	1810	protein_coding	ENSG00000174915	ensembl_havana	12	5.64e-07	3.53e-05	0.708	-0.499	-1.41	1590	2250	-1.62	-1.23
ENSG00000177106	EPS8L2	11	694438	727728	33290	+	18700	3180	1990	2080	protein_coding	ENSG00000177106	ensembl_havana	16	5.74e-07	3.57e-05	0.584	-0.777	-1.71	1680	2880	-2.12	-1.39
ENSG00000144645	OSBPL10	3	31657890	32077581	419691	-	4720	659	516	525	protein_coding	ENSG00000144645	ensembl_havana	14	5.74e-07	3.57e-05	1.46	0.544	1.46	584	401	1.26	1.69
ENSG00000185483	ROR1	1	63774017	64181499	407482	+	4630	612	508	514	protein_coding	ENSG00000185483	ensembl_havana	12	5.81e-07	3.6e-05	1.38	0.46	1.38	566	411	1.21	1.56
ENSG00000151572	ANO4	12	100717526	101128642	411116	+	2550	399	277	284	protein_coding	ENSG00000151572	ensembl_havana	18	6.29e-07	3.89e-05	0.652	-0.617	-1.53	241	370	-1.82	-1.3
ENSG00000124762	CDKN1A	6	36676460	36687340	10880	+	5410	1010	542	601	protein_coding	ENSG00000124762	ensembl_havana	13	6.58e-07	4.05e-05	2.4	1.27	2.4	746	310	1.7	3.4
ENSG00000160691	SHC1	1	154962298	154974396	12098	-	17200	2430	1890	1920	protein_coding	ENSG00000160691	ensembl_havana	18	6.63e-07	4.07e-05	0.73	-0.455	-1.37	1710	2340	-1.55	-1.21
ENSG00000120256	LRP11	6	149818757	149864360	45603	-	21300	3020	2340	2370	protein_coding	ENSG00000120256	ensembl_havana	11	6.84e-07	4.18e-05	0.745	-0.424	-1.34	2120	2850	-1.51	-1.19
ENSG00000242574	HLA-DMB	6	32934629	32941029	6400	-	840	171	80.8	93.3	protein_coding	ENSG00000242574	ensembl_havana	9	6.92e-07	4.22e-05	2.88	1.53	2.88	119	41.3	1.9	4.38
ENSG00000161638	ITGA5	12	54395261	54419267	24006	-	23900	3660	2580	2660	protein_coding	ENSG00000161638	ensembl_havana	11	7.39e-07	4.49e-05	0.64	-0.643	-1.56	2240	3500	-1.86	-1.31
ENSG00000129315	CCNT1	12	48688458	48716999	28541	-	17100	2200	1880	1900	protein_coding	ENSG00000129315	ensembl_havana	11	7.43e-07	4.49e-05	1.31	0.391	1.31	2060	1570	1.18	1.46
ENSG00000105251	SHD	19	4278601	4290725	12124	+	788	127	81.9	87.6	protein_coding	ENSG00000105251	ensembl_havana	10	7.8e-07	4.7e-05	2.06	1.04	2.06	107	51.9	1.55	2.74
ENSG00000185338	SOCS1	16	11254405	11256201	1796	-	1420	237	151	158	protein_coding	ENSG00000185338	ensembl_havana	5	8.6e-07	5.17e-05	0.561	-0.833	-1.78	126	225	-2.24	-1.42
ENSG00000150764	DIXDC1	11	111927144	112022654	95510	+	2280	396	246	253	protein_coding	ENSG00000150764	ensembl_havana	14	9.16e-07	5.48e-05	0.625	-0.677	-1.6	210	336	-1.93	-1.33
ENSG00000151715	TMEM45B	11	129815848	129860004	44156	+	8060	1830	711	896	protein_coding	ENSG00000151715	ensembl_havana	8	9.2e-07	5.49e-05	3.64	1.87	3.64	1180	324	2.17	6.11
ENSG00000183779	ZNF703	8	37695782	37700020	4238	+	30300	4460	3290	3360	protein_coding	ENSG00000183779	ensembl_havana	7	9.37e-07	5.54e-05	1.51	0.591	1.51	3790	2510	1.28	1.77
ENSG00000267530	LINC01836	19	782755	786093	3338	+	1090	164	115	121	lncRNA	ENSG00000267530	havana	3	9.37e-07	5.54e-05	1.87	0.903	1.87	144	76.7	1.46	2.4
ENSG00000115310	RTN4	2	54972187	55112622	140435	-	97400	12700	10800	10800	protein_coding	ENSG00000115310	ensembl_havana	18	9.39e-07	5.54e-05	0.813	-0.299	-1.23	10100	12400	-1.34	-1.13
ENSG00000129422	MTUS1	8	17643795	17800918	157123	-	45200	6230	4960	5030	protein_coding	ENSG00000129422	ensembl_havana	14	9.45e-07	5.56e-05	1.39	0.471	1.39	5540	4000	1.22	1.58
ENSG00000079112	CDH17	8	94127162	94217304	90142	-	21900	3390	2340	2440	protein_coding	ENSG00000079112	ensembl_havana	10	9.75e-07	5.72e-05	1.73	0.788	1.73	2830	1640	1.39	2.15
ENSG00000213186	TRIM59	3	160432445	160485774	53329	-	5950	780	653	661	protein_coding	ENSG00000213186	ensembl_havana	8	1.01e-06	5.92e-05	1.38	0.466	1.38	727	527	1.21	1.57
ENSG00000113504	SLC12A7	5	1050384	1112064	61680	-	29800	4110	3270	3310	protein_coding	ENSG00000113504	ensembl_havana	21	1.18e-06	6.85e-05	0.734	-0.446	-1.36	2950	4020	-1.54	-1.2
ENSG00000110628	SLC22A18	11	2899721	2925247	25526	+	4430	758	465	492	protein_coding	ENSG00000110628	ensembl_havana	15	1.2e-06	6.95e-05	0.541	-0.887	-1.85	383	709	-2.37	-1.44
ENSG00000184557	SOCS3	17	78356778	78360078	3300	-	3360	820	278	373	protein_coding	ENSG00000184557	ensembl_havana	4	1.33e-06	7.71e-05	4.33	2.12	4.33	502	116	2.39	7.85
ENSG00000111077	TNS2	12	53046969	53064373	17404	+	537	125	51.8	59.6	protein_coding	ENSG00000111077	ensembl_havana	17	1.37e-06	7.87e-05	0.375	-1.41	-2.66	38.4	102	-3.96	-1.79
ENSG00000198873	GRK5	10	119207571	119459746	252175	+	1610	292	161	178	protein_coding	ENSG00000198873	ensembl_havana	12	1.37e-06	7.87e-05	0.449	-1.15	-2.23	127	282	-3.08	-1.61
ENSG00000167766	ZNF83	19	52594060	52690497	96437	-	2000	292	216	222	protein_coding	ENSG00000167766	ensembl_havana	18	1.37e-06	7.87e-05	1.58	0.656	1.58	253	161	1.31	1.9
ENSG00000197279	ZNF165	6	28080568	28089564	8996	+	398	83.2	39	44.2	protein_coding	ENSG00000197279	ensembl_havana	4	1.4e-06	7.98e-05	2.86	1.52	2.86	55.6	19.4	1.87	4.39
ENSG00000214063	TSPAN4	11	842812	867117	24305	+	20200	3660	2120	2240	protein_coding	ENSG00000214063	ensembl_havana	11	1.5e-06	8.52e-05	0.546	-0.872	-1.83	1760	3210	-2.34	-1.43
ENSG00000198743	SLC5A3	21	34073578	34106261	32683	+	8850	1430	948	983	protein_coding	ENSG00000198743	ensembl_havana	7	1.5e-06	8.52e-05	0.605	-0.725	-1.65	807	1330	-2.03	-1.35
ENSG00000133639	BTG1	12	92140278	92145847	5569	-	14900	1940	1640	1650	protein_coding	ENSG00000133639	ensembl_havana	5	1.56e-06	8.8e-05	1.28	0.361	1.28	1780	1390	1.16	1.42
ENSG00000135525	MAP7	6	136342281	136550820	208539	-	599	147	47.7	66.6	protein_coding	ENSG00000135525	ensembl_havana	18	1.58e-06	8.89e-05	5.06	2.34	5.06	91.3	18	2.61	9.82
ENSG00000101290	CDS2	20	5126879	5197888	71009	+	24100	3260	2650	2670	protein_coding	ENSG00000101290	ensembl_havana	14	1.64e-06	9.23e-05	0.788	-0.343	-1.27	2460	3110	-1.4	-1.15
ENSG00000136111	TBC1D4	13	75283503	75482170	198667	-	5990	894	657	666	protein_coding	ENSG00000136111	ensembl_havana	14	1.67e-06	9.36e-05	0.721	-0.473	-1.39	588	816	-1.59	-1.21
ENSG00000148737	TCF7L2	10	112950247	113167679	217432	+	10300	1330	1130	1150	protein_coding	ENSG00000148737	ensembl_havana	17	1.69e-06	9.42e-05	1.4	0.486	1.4	1270	906	1.22	1.61
ENSG00000168404	MLKL	16	74671855	74700961	29106	-	337	55.7	33.7	37.4	protein_coding	ENSG00000168404	ensembl_havana	13	1.87e-06	0.000104	2.6	1.38	2.6	47.5	18.3	1.76	3.86
ENSG00000104044	OCA2	15	27754875	28099316	344441	-	353	69.2	35.5	39.2	protein_coding	ENSG00000104044	ensembl_havana	16	2.04e-06	0.000113	0.433	-1.21	-2.31	26.9	62.1	-3.26	-1.64
ENSG00000168904	LRRC28	15	99251362	99390730	139368	+	3070	443	337	342	protein_coding	ENSG00000168904	ensembl_havana	15	2.06e-06	0.000114	0.711	-0.491	-1.41	300	422	-1.62	-1.22
ENSG00000221843	C2orf16	2	27537386	27582722	45336	+	729	125	74.3	81	protein_coding	ENSG00000221843	ensembl_havana	4	2.21e-06	0.000122	0.466	-1.1	-2.14	58.3	125	-2.94	-1.56
ENSG00000059728	MXD1	2	69897688	69942946	45258	+	3390	468	370	376	protein_coding	ENSG00000059728	ensembl_havana	11	2.25e-06	0.000123	1.45	0.535	1.45	418	289	1.24	1.69
ENSG00000163220	S100A9	1	153357854	153361024	3170	+	5050	1300	443	561	protein_coding	ENSG00000163220	ensembl_havana	11	2.32e-06	0.000127	0.307	-1.71	-3.26	320	1040	-5.32	-2
ENSG00000105726	ATP13A1	19	19645198	19663677	18479	-	82900	10500	9180	9220	protein_coding	ENSG00000105726	ensembl_havana	17	2.34e-06	0.000128	0.837	-0.256	-1.19	8660	10300	-1.29	-1.11
ENSG00000184014	DENND5A	11	9138825	9265351	126526	-	9410	1410	1030	1050	protein_coding	ENSG00000184014	ensembl_havana	8	2.47e-06	0.000134	0.697	-0.521	-1.43	913	1310	-1.67	-1.23
ENSG00000135723	FHOD1	16	67229387	67247482	18095	-	4230	577	462	470	protein_coding	ENSG00000135723	ensembl_havana	14	2.55e-06	0.000138	1.45	0.535	1.45	525	362	1.24	1.69
ENSG00000174938	SEZ6L2	16	29871159	29899548	28389	-	14500	2450	1530	1610	protein_coding	ENSG00000174938	ensembl_havana	14	2.55e-06	0.000138	1.85	0.884	1.85	1900	1030	1.43	2.38
ENSG00000105088	OLFM2	19	9853718	9936553	82835	-	2940	552	306	327	protein_coding	ENSG00000105088	ensembl_havana	8	2.64e-06	0.000142	0.518	-0.948	-1.93	250	482	-2.54	-1.47
ENSG00000128833	MYO5C	15	52192322	52295805	103483	-	4710	671	514	523	protein_coding	ENSG00000128833	ensembl_havana	13	2.81e-06	0.000151	1.46	0.551	1.46	586	400	1.25	1.72
ENSG00000185215	TNFAIP2	14	103123442	103137440	13998	+	11600	1620	1260	1280	protein_coding	ENSG00000185215	ensembl_havana	9	2.86e-06	0.000153	0.716	-0.482	-1.4	1130	1580	-1.61	-1.21
ENSG00000124496	TRERF1	6	42224931	42452052	227121	-	1310	198	140	145	protein_coding	ENSG00000124496	ensembl_havana	12	2.86e-06	0.000153	1.75	0.81	1.75	168	96.1	1.39	2.22
ENSG00000152620	NADK2	5	36192589	36242280	49691	-	15200	2080	1670	1690	protein_coding	ENSG00000152620	ensembl_havana	13	3e-06	0.00016	0.778	-0.363	-1.29	1540	1980	-1.43	-1.16
ENSG00000137474	MYO7A	11	77128246	77215242	86996	+	4750	822	495	528	protein_coding	ENSG00000137474	ensembl_havana	22	3.02e-06	0.00016	0.525	-0.931	-1.91	405	772	-2.5	-1.45
ENSG00000186074	CD300LF	17	74694311	74712979	18668	-	842	175	82.2	93.6	protein_coding	ENSG00000186074	ensembl_havana	19	3.08e-06	0.000163	2.7	1.44	2.7	118	43.7	1.78	4.11
ENSG00000151726	ACSL1	4	184755595	184826819	71224	-	8630	1250	947	959	protein_coding	ENSG00000151726	ensembl_havana	14	3.11e-06	0.000164	0.737	-0.44	-1.36	856	1160	-1.54	-1.19
ENSG00000164638	SLC29A4	7	5274369	5306871	32502	+	70000	11400	7360	7780	protein_coding	ENSG00000164638	ensembl_havana	10	3.12e-06	0.000164	0.55	-0.862	-1.82	6110	11100	-2.34	-1.41
ENSG00000171346	KRT15	17	41513745	41522530	8785	-	143	35.5	10.2	15.9	protein_coding	ENSG00000171346	ensembl_havana	16	3.18e-06	0.000167	8.17	3.03	8.17	22.6	2.77	3.38	19.8
ENSG00000267680	ZNF224	19	44094339	44109887	15548	+	3520	466	384	391	protein_coding	ENSG00000267680	ensembl_havana	5	3.28e-06	0.000171	1.45	0.54	1.45	436	300	1.24	1.7
ENSG00000143653	SCCPDH	1	246724409	246768138	43729	+	8540	1490	913	949	protein_coding	ENSG00000143653	ensembl_havana	10	3.29e-06	0.000171	0.601	-0.734	-1.66	776	1290	-2.06	-1.34
ENSG00000183604	SMG1P5	16	30267553	30335375	67822	-	1870	267	200	207	transcribed_unprocessed_pseudogene	ENSG00000183604	havana	14	3.32e-06	0.000173	1.7	0.762	1.7	241	142	1.36	2.12
ENSG00000129925	TMEM8A	16	370788	387114	16326	-	35400	4950	3900	3930	protein_coding	ENSG00000129925	ensembl_havana	11	3.4e-06	0.000176	0.771	-0.376	-1.3	3580	4640	-1.45	-1.16
ENSG00000154553	PDLIM3	4	185500660	185535613	34953	-	1250	227	131	139	protein_coding	ENSG00000154553	ensembl_havana	15	3.42e-06	0.000176	0.537	-0.896	-1.86	108	201	-2.42	-1.43
ENSG00000182621	PLCB1	20	8077251	8968361	891110	+	14500	2100	1590	1610	protein_coding	ENSG00000182621	ensembl_havana	18	3.45e-06	0.000178	0.741	-0.432	-1.35	1440	1940	-1.53	-1.19
ENSG00000177697	CD151	11	832887	839832	6945	+	54300	8290	5950	6040	protein_coding	ENSG00000177697	ensembl_havana	19	3.48e-06	0.000179	0.721	-0.472	-1.39	5350	7420	-1.59	-1.21
ENSG00000135926	TMBIM1	2	218274197	218292587	18390	-	82900	11300	9140	9210	protein_coding	ENSG00000135926	ensembl_havana	15	3.63e-06	0.000186	0.788	-0.344	-1.27	8460	10700	-1.4	-1.15
ENSG00000139278	GLIPR1	12	75480753	75503864	23111	+	1410	225	150	157	protein_coding	ENSG00000139278	ensembl_havana	10	3.72e-06	0.00019	0.582	-0.78	-1.72	127	218	-2.16	-1.37
ENSG00000281398	SNHG4	5	139274102	139284900	10798	+	7500	1050	821	833	lncRNA	ENSG00000281398	havana	4	3.98e-06	0.000202	1.4	0.481	1.4	921	660	1.21	1.61
ENSG00000165801	ARHGEF40	14	21070273	21090249	19976	+	7330	1210	770	815	protein_coding	ENSG00000165801	ensembl_havana	10	4.03e-06	0.000205	0.546	-0.874	-1.83	637	1170	-2.37	-1.42
ENSG00000214455	RCN1P2	13	45390353	45391268	915	-	4710	696	508	524	processed_pseudogene	ENSG00000214455	havana	4	4.12e-06	0.000208	1.61	0.685	1.61	598	372	1.31	1.97
ENSG00000073464	CLCN4	X	10156945	10237661	80716	+	1450	231	157	162	protein_coding	ENSG00000073464	ensembl_havana	12	4.17e-06	0.00021	0.642	-0.64	-1.56	136	212	-1.88	-1.29
ENSG00000128923	MINDY2	15	58771192	58861901	90709	+	5210	725	569	579	protein_coding	ENSG00000128923	ensembl_havana	11	4.31e-06	0.000217	1.44	0.527	1.44	644	447	1.23	1.68
ENSG00000148834	GSTO1	10	104235356	104267460	32104	+	14900	1930	1640	1660	protein_coding	ENSG00000148834	ensembl_havana	13	4.38e-06	0.00022	1.33	0.406	1.33	1800	1360	1.18	1.49
ENSG00000142627	EPHA2	1	16124337	16156070	31733	-	35800	5110	3930	3980	protein_coding	ENSG00000142627	ensembl_havana	13	4.41e-06	0.000221	0.728	-0.458	-1.37	3540	4860	-1.57	-1.2
ENSG00000183682	BMP8A	1	39491636	39529870	38234	+	1690	275	183	188	protein_coding	ENSG00000183682	ensembl_havana	8	4.48e-06	0.000223	0.629	-0.67	-1.59	157	250	-1.94	-1.3
ENSG00000132405	TBC1D14	4	6909242	7033119	123877	+	20900	2900	2300	2330	protein_coding	ENSG00000132405	ensembl_havana	19	4.49e-06	0.000223	0.758	-0.399	-1.32	2100	2770	-1.48	-1.17
ENSG00000101608	MYL12A	18	3247481	3256237	8756	+	27700	3650	3040	3070	protein_coding	ENSG00000101608	ensembl_havana	12	4.57e-06	0.000226	1.33	0.408	1.33	3350	2520	1.18	1.5
ENSG00000188493	C19orf54	19	40740856	40751554	10698	-	5240	730	573	582	protein_coding	ENSG00000188493	ensembl_havana	15	4.57e-06	0.000226	1.43	0.518	1.43	647	452	1.23	1.67
ENSG00000155099	PIP4P2	8	90993802	91040873	47071	-	656	118	68.3	72.9	protein_coding	ENSG00000155099	ensembl_havana	8	4.7e-06	0.000232	0.512	-0.965	-1.95	55.8	109	-2.6	-1.47
ENSG00000167065	DUSP18	22	30652051	30667891	15840	-	1080	151	115	120	protein_coding	ENSG00000167065	ensembl_havana	13	4.81e-06	0.000237	1.69	0.76	1.69	139	82.2	1.35	2.12
ENSG00000145675	PIK3R1	5	68215756	68301822	86066	+	9620	1290	1060	1070	protein_coding	ENSG00000145675	ensembl_havana	15	4.84e-06	0.000237	1.36	0.442	1.36	1170	862	1.19	1.55
ENSG00000084444	FAM234B	12	13044381	13142522	98141	+	2070	340	220	230	protein_coding	ENSG00000084444	ensembl_havana	14	4.95e-06	0.000242	0.585	-0.775	-1.71	186	319	-2.15	-1.36
ENSG00000165443	PHYHIPL	10	59176643	59247775	71132	+	2100	332	228	234	protein_coding	ENSG00000165443	ensembl_havana	12	5.1e-06	0.000249	1.58	0.661	1.58	267	169	1.3	1.93
ENSG00000134901	POGLUT2	13	102784281	102798977	14696	-	9900	1670	1070	1100	protein_coding	ENSG00000134901	ensembl_havana	13	5.14e-06	0.00025	0.663	-0.592	-1.51	940	1420	-1.8	-1.26
ENSG00000071127	WDR1	4	10074339	10116950	42611	-	35200	5150	3860	3910	protein_coding	ENSG00000071127	ensembl_havana	17	5.37e-06	0.00026	0.735	-0.444	-1.36	3490	4750	-1.55	-1.19
ENSG00000117318	ID3	1	23557926	23559502	1576	-	25700	3650	2820	2860	protein_coding	ENSG00000117318	ensembl_havana	9	5.42e-06	0.000262	0.726	-0.462	-1.38	2540	3500	-1.58	-1.2
ENSG00000150760	DOCK1	10	126905409	127452518	547109	+	2860	465	312	318	protein_coding	ENSG00000150760	ensembl_havana	12	5.49e-06	0.000264	0.677	-0.564	-1.48	274	404	-1.75	-1.25
ENSG00000140044	JDP2	14	75427716	75474112	46396	+	3250	428	356	361	protein_coding	ENSG00000140044	ensembl_havana	13	5.49e-06	0.000264	1.43	0.517	1.43	402	281	1.23	1.67
ENSG00000003147	ICA1	7	8113184	8262688	149504	-	1990	291	214	221	protein_coding	ENSG00000003147	ensembl_havana	19	5.63e-06	0.00027	1.63	0.705	1.63	254	156	1.32	2.01
ENSG00000127329	PTPRB	12	70515866	70637441	121575	-	553	82.1	58.6	61.4	protein_coding	ENSG00000127329	ensembl_havana	15	5.68e-06	0.000272	1.9	0.925	1.9	72.9	38.4	1.44	2.5
ENSG00000042832	TG	8	132866958	133134904	267946	+	406	76.3	40.6	45.1	protein_coding	ENSG00000042832	ensembl_havana	12	5.83e-06	0.000278	2.53	1.34	2.53	55.8	22	1.69	3.78
ENSG00000162783	IER5	1	181088700	181092901	4201	+	6290	847	690	698	protein_coding	ENSG00000162783	ensembl_havana	11	6.34e-06	0.000301	1.36	0.447	1.36	766	562	1.19	1.56
ENSG00000101997	CCDC22	X	49235470	49250521	15051	+	2840	417	311	316	protein_coding	ENSG00000101997	ensembl_havana	13	6.35e-06	0.000301	0.709	-0.495	-1.41	278	392	-1.64	-1.21
ENSG00000140564	FURIN	15	90868588	90883459	14871	+	236000	34300	25700	26200	protein_coding	ENSG00000140564	ensembl_havana	12	6.4e-06	0.000302	0.695	-0.525	-1.44	22900	32900	-1.69	-1.23
ENSG00000182208	MOB2	11	1469457	1501248	31791	-	3560	502	391	395	protein_coding	ENSG00000182208	ensembl_havana	14	6.41e-06	0.000302	0.738	-0.439	-1.36	354	480	-1.55	-1.19
ENSG00000088836	SLC4A11	20	3227417	3239560	12143	-	7070	1060	766	785	protein_coding	ENSG00000088836	ensembl_havana	14	6.61e-06	0.000311	0.663	-0.593	-1.51	671	1010	-1.8	-1.26
ENSG00000185361	TNFAIP8L1	19	4639516	4655569	16053	+	13400	1830	1470	1490	protein_coding	ENSG00000185361	ensembl_havana	9	6.7e-06	0.000314	0.778	-0.361	-1.28	1360	1740	-1.43	-1.15
ENSG00000002834	LASP1	17	38869859	38921771	51912	+	36800	5010	4060	4080	protein_coding	ENSG00000002834	ensembl_havana	18	6.96e-06	0.000325	0.799	-0.323	-1.25	3770	4710	-1.38	-1.13
ENSG00000154864	PIEZO2	18	10666483	11148763	482280	-	5600	899	598	622	protein_coding	ENSG00000154864	ensembl_havana	12	7.04e-06	0.000328	0.605	-0.724	-1.65	511	844	-2.06	-1.33
ENSG00000091409	ITGA6	2	172427354	172506460	79106	+	38900	5650	4260	4320	protein_coding	ENSG00000091409	ensembl_havana	15	7.14e-06	0.000332	0.732	-0.449	-1.37	3850	5260	-1.56	-1.19
ENSG00000161031	PGLYRP2	19	15468645	15498957	30312	-	269	59.1	23.5	29.9	protein_coding	ENSG00000161031	ensembl_havana	13	7.55e-06	0.00035	0.305	-1.72	-3.28	16.9	55.4	-5.53	-1.95
ENSG00000138028	CGREF1	2	27098889	27119129	20240	-	1650	247	180	183	protein_coding	ENSG00000138028	ensembl_havana	16	7.76e-06	0.000359	0.677	-0.562	-1.48	159	235	-1.75	-1.24
ENSG00000144815	NXPE3	3	101779202	101828232	49030	+	2630	460	275	293	protein_coding	ENSG00000144815	ensembl_havana	16	7.9e-06	0.000364	0.537	-0.897	-1.86	227	423	-2.45	-1.42
ENSG00000106333	PCOLCE	7	100602363	100608176	5813	+	1600	280	170	178	protein_coding	ENSG00000106333	ensembl_havana	13	7.98e-06	0.000367	0.567	-0.818	-1.76	143	252	-2.26	-1.37
ENSG00000183837	PNMA3	X	153056409	153060468	4059	+	1360	441	29.4	151	protein_coding	ENSG00000183837	ensembl_havana	9	8.08e-06	0.000371	0.0413	-4.6	-24.2	17.2	418	-98.2	-5.98
ENSG00000106484	MEST	7	130486171	130506466	20295	+	26000	3460	2860	2890	protein_coding	ENSG00000106484	ensembl_havana	16	8.15e-06	0.000373	1.31	0.394	1.31	3140	2390	1.17	1.48
ENSG00000076706	MCAM	11	119308529	119321522	12993	-	7250	983	796	806	protein_coding	ENSG00000076706	ensembl_havana	17	8.2e-06	0.000374	0.739	-0.436	-1.35	722	977	-1.54	-1.18
ENSG00000142303	ADAMTS10	19	8580240	8610736	30496	-	844	151	87.2	93.8	protein_coding	ENSG00000142303	ensembl_havana	14	8.23e-06	0.000375	0.501	-0.998	-2	70.2	140	-2.71	-1.47
ENSG00000101986	ABCD1	X	153724856	153744756	19900	+	4850	755	530	539	protein_coding	ENSG00000101986	ensembl_havana	12	8.58e-06	0.000389	0.703	-0.507	-1.42	472	672	-1.66	-1.22
ENSG00000238227	TMEM250	9	136114581	136118876	4295	-	10100	1310	1110	1120	protein_coding	ENSG00000238227	ensembl_havana	8	8.64e-06	0.000391	0.797	-0.327	-1.25	1030	1290	-1.39	-1.14
ENSG00000177951	BET1L	11	167784	207429	39645	-	11500	1570	1270	1280	protein_coding	ENSG00000177951	ensembl_havana	17	9.26e-06	0.000418	0.793	-0.335	-1.26	1180	1480	-1.4	-1.14
ENSG00000120708	TGFBI	5	136028988	136063819	34831	+	68100	12500	6850	7570	protein_coding	ENSG00000120708	ensembl_havana	17	9.64e-06	0.000434	0.462	-1.11	-2.16	5450	11800	-3.05	-1.54
ENSG00000158874	APOA2	1	161222292	161223632	1340	-	252000	44300	26500	28000	protein_coding	ENSG00000158874	ensembl_havana	11	1.01e-05	0.000452	0.547	-0.869	-1.83	22000	40200	-2.39	-1.4
ENSG00000104537	ANXA13	8	123680794	123737403	56609	-	169	47.5	11.9	18.8	protein_coding	ENSG00000104537	ensembl_havana	17	1.07e-05	0.000481	6.84	2.77	6.84	26.5	3.87	2.91	16.1
ENSG00000100292	HMOX1	22	35380361	35394208	13847	+	5730	756	629	637	protein_coding	ENSG00000100292	ensembl_havana	17	1.09e-05	0.000486	1.36	0.444	1.36	697	512	1.19	1.56
ENSG00000133863	TEX15	8	30831544	30913004	81460	-	3150	463	345	350	protein_coding	ENSG00000133863	ensembl_havana	8	1.11e-05	0.000495	0.734	-0.446	-1.36	311	424	-1.56	-1.19
ENSG00000122490	SLC66A2	18	79902420	79951658	49238	-	19600	2910	2150	2180	protein_coding	ENSG00000122490	ensembl_havana	19	1.11e-05	0.000495	0.751	-0.412	-1.33	1960	2610	-1.51	-1.17
ENSG00000012232	EXTL3	8	28600469	28755600	155131	+	32300	4160	3570	3590	protein_coding	ENSG00000012232	ensembl_havana	9	1.14e-05	0.000504	0.821	-0.285	-1.22	3340	4070	-1.33	-1.12
ENSG00000182541	LIMK2	22	31212239	31280081	67842	+	8440	1380	893	937	protein_coding	ENSG00000182541	ensembl_havana	18	1.16e-05	0.000511	1.79	0.838	1.79	1100	614	1.38	2.32
ENSG00000266903	AC243964.3	19	44631573	44725218	93645	-	1560	228	168	173	lncRNA	ENSG00000266903	havana	2	1.17e-05	0.000518	1.62	0.692	1.62	199	123	1.3	2
ENSG00000173334	TRIB1	8	125430358	125438404	8046	+	7970	1210	868	885	protein_coding	ENSG00000173334	ensembl_havana	4	1.19e-05	0.000525	0.693	-0.529	-1.44	771	1110	-1.7	-1.22
ENSG00000249790	AC092490.1	12	8788253	8795790	7537	+	89.7	24.3	7.65	9.96	lncRNA	ENSG00000249790	havana	3	1.22e-05	0.000536	0.25	-2	-3.99	4.95	19.8	-7.43	-2.15
ENSG00000144712	CAND2	3	12796472	12871917	75445	+	3980	554	434	442	protein_coding	ENSG00000144712	ensembl_havana	12	1.24e-05	0.000542	1.47	0.551	1.47	495	338	1.23	1.74
ENSG00000235961	PNMA6A	X	153072482	153075019	2537	+	984	246	73	109	protein_coding	ENSG00000235961	ensembl_havana	5	1.25e-05	0.000544	0.23	-2.12	-4.35	51.7	225	-8.41	-2.25
ENSG00000078900	TP73	1	3652516	3736202	83686	+	443	81.1	45.2	49.2	protein_coding	ENSG00000078900	ensembl_havana	15	1.25e-05	0.000544	2.28	1.19	2.28	60.1	26.3	1.58	3.31
ENSG00000139970	RTN1	14	59595976	59870777	274801	-	2200	405	217	244	protein_coding	ENSG00000139970	ensembl_havana	17	1.35e-05	0.000586	0.43	-1.22	-2.33	169	394	-3.4	-1.59
ENSG00000129084	PSMA1	11	14504874	14643636	138762	-	17900	2660	1970	1990	protein_coding	ENSG00000129084	ensembl_havana	17	1.35e-05	0.000586	0.758	-0.401	-1.32	1800	2380	-1.5	-1.16
ENSG00000164749	HNF4G	8	75407914	75566835	158921	+	2610	344	286	290	protein_coding	ENSG00000164749	ensembl_havana	12	1.35e-05	0.000586	1.38	0.46	1.38	318	231	1.19	1.59
ENSG00000136059	VILL	3	37988059	38007189	19130	+	2490	357	270	276	protein_coding	ENSG00000136059	ensembl_havana	14	1.37e-05	0.000591	1.53	0.609	1.53	314	206	1.26	1.85
ENSG00000173540	GMPPB	3	49716844	49723952	7108	-	11900	1530	1310	1320	protein_coding	ENSG00000173540	ensembl_havana	12	1.38e-05	0.000595	0.815	-0.295	-1.23	1230	1510	-1.34	-1.12
ENSG00000141448	GATA6	18	22169392	22202529	33137	+	8810	1300	951	979	protein_coding	ENSG00000141448	ensembl_havana	10	1.39e-05	0.000595	1.57	0.652	1.57	1110	709	1.28	1.93
ENSG00000165813	CCDC186	10	114120862	114174233	53371	-	3760	474	413	417	protein_coding	ENSG00000165813	ensembl_havana	20	1.42e-05	0.000608	1.35	0.43	1.35	455	337	1.18	1.54
ENSG00000143333	RGS16	1	182598623	182604390	5767	-	682	159	61.8	75.7	protein_coding	ENSG00000143333	ensembl_havana	7	1.44e-05	0.000617	0.344	-1.54	-2.91	46.5	135	-4.71	-1.8
ENSG00000170775	GPR37	7	124743885	124765793	21908	-	6240	1160	619	694	protein_coding	ENSG00000170775	ensembl_havana	3	1.45e-05	0.000617	0.442	-1.18	-2.26	488	1100	-3.27	-1.56
ENSG00000237649	KIFC1	6	33391823	33409897	18074	+	14900	2070	1630	1650	protein_coding	ENSG00000237649	ensembl_havana	8	1.47e-05	0.000626	0.714	-0.486	-1.4	1460	2040	-1.63	-1.2
ENSG00000133657	ATP13A3	3	194402672	194498365	95693	-	51100	6480	5660	5670	protein_coding	ENSG00000133657	ensembl_havana	15	1.48e-05	0.000626	0.857	-0.223	-1.17	5370	6270	-1.25	-1.09
ENSG00000086200	IPO11	5	62403972	62628583	224611	+	16300	2030	1790	1810	protein_coding	ENSG00000086200	ensembl_havana	16	1.48e-05	0.000626	1.3	0.382	1.3	1960	1500	1.16	1.47
ENSG00000149485	FADS1	11	61799627	61829319	29692	-	213000	29400	23400	23700	protein_coding	ENSG00000149485	ensembl_havana	19	1.49e-05	0.000629	0.758	-0.4	-1.32	21400	28200	-1.5	-1.16
ENSG00000164616	FBXL21P	5	135930317	135951592	21275	+	1570	274	166	174	transcribed_unitary_pseudogene	ENSG00000164616	havana	16	1.52e-05	0.000639	0.576	-0.795	-1.74	139	241	-2.23	-1.35
ENSG00000105971	CAV2	7	116287380	116508542	221162	+	2670	400	290	297	protein_coding	ENSG00000105971	ensembl_havana	15	1.52e-05	0.00064	1.54	0.621	1.54	336	219	1.27	1.87
ENSG00000237172	B3GNT9	16	67148104	67150999	2895	-	519	86.4	54.2	57.7	protein_coding	ENSG00000237172	ensembl_havana	4	1.56e-05	0.000653	0.525	-0.929	-1.9	44.4	84.5	-2.55	-1.42
ENSG00000121691	CAT	11	34438934	34472061	33127	+	12300	1700	1350	1370	protein_coding	ENSG00000121691	ensembl_havana	7	1.58e-05	0.000661	0.753	-0.41	-1.33	1230	1640	-1.51	-1.17
ENSG00000152642	GPD1L	3	32105689	32168714	63025	+	2730	406	297	304	protein_coding	ENSG00000152642	ensembl_havana	10	1.64e-05	0.000683	0.681	-0.553	-1.47	263	385	-1.75	-1.23
ENSG00000196526	AFAP1	4	7758714	7939927	181213	-	3190	507	346	354	protein_coding	ENSG00000196526	ensembl_havana	10	1.69e-05	0.000704	0.666	-0.586	-1.5	303	455	-1.81	-1.25
ENSG00000254166	CASC19	8	127072694	127227542	154848	-	1730	282	183	192	lncRNA	ENSG00000254166	havana	3	1.72e-05	0.000715	0.587	-0.769	-1.7	155	265	-2.17	-1.34
ENSG00000110400	NECTIN1	11	119623408	119729201	105793	-	8680	1400	924	964	protein_coding	ENSG00000110400	ensembl_havana	11	1.73e-05	0.000718	0.596	-0.747	-1.68	787	1320	-2.13	-1.33
ENSG00000077585	GPR137B	1	236142505	236221866	79361	+	1250	187	134	139	protein_coding	ENSG00000077585	ensembl_havana	14	1.77e-05	0.000729	1.7	0.762	1.7	162	95.3	1.33	2.16
ENSG00000196975	ANXA4	2	69644425	69827113	182688	+	31000	5120	3240	3450	protein_coding	ENSG00000196975	ensembl_havana	16	1.77e-05	0.000729	1.9	0.925	1.9	4090	2150	1.42	2.54
ENSG00000141738	GRB7	17	39737927	39747292	9365	+	2170	343	232	241	protein_coding	ENSG00000141738	ensembl_havana	14	1.79e-05	0.000736	1.68	0.751	1.68	277	165	1.33	2.13
ENSG00000150782	IL18	11	112143253	112164097	20844	-	1400	266	137	156	protein_coding	ENSG00000150782	ensembl_havana	12	1.79e-05	0.000736	2.61	1.39	2.61	196	74.9	1.68	4.05
ENSG00000226416	MRPL23-AS1	11	1983237	1989921	6684	-	423	75.9	44.1	47	lncRNA	ENSG00000226416	havana	1	1.96e-05	0.000803	0.512	-0.965	-1.95	36	70.2	-2.65	-1.44
ENSG00000114790	ARHGEF26	3	154121003	154257828	136825	+	7130	933	781	792	protein_coding	ENSG00000114790	ensembl_havana	13	1.97e-05	0.000806	1.37	0.459	1.37	870	633	1.19	1.59
ENSG00000198546	ZNF511	10	133308914	133313163	4249	+	6630	1060	719	737	protein_coding	ENSG00000198546	ensembl_havana	15	2.03e-05	0.000824	0.671	-0.575	-1.49	634	944	-1.79	-1.24
ENSG00000162419	GMEB1	1	28668732	28719354	50622	+	3550	510	390	395	protein_coding	ENSG00000162419	ensembl_havana	12	2.03e-05	0.000824	0.734	-0.447	-1.36	352	479	-1.57	-1.18
ENSG00000184117	NIPSNAP1	22	29554808	29581328	26520	-	46800	6640	5150	5200	protein_coding	ENSG00000184117	ensembl_havana	12	2.09e-05	0.000847	0.754	-0.408	-1.33	4690	6230	-1.51	-1.16
ENSG00000096433	ITPR3	6	33620365	33696575	76210	+	9920	1550	1070	1100	protein_coding	ENSG00000096433	ensembl_havana	11	2.1e-05	0.000849	1.58	0.657	1.58	1260	797	1.28	1.94
ENSG00000204520	MICA	6	31399784	31415316	15532	+	386	83.7	37.3	42.9	protein_coding	ENSG00000204520	ensembl_havana	13	2.13e-05	0.000859	2.82	1.5	2.82	55.1	19.5	1.75	4.56
ENSG00000114948	ADAM23	2	206443532	206621128	177596	+	10200	1370	1120	1130	protein_coding	ENSG00000114948	ensembl_havana	13	2.15e-05	0.000864	0.802	-0.319	-1.25	1040	1300	-1.38	-1.13
ENSG00000183876	ARSI	5	150296343	150339308	42965	-	619	99.6	65.7	68.8	protein_coding	ENSG00000183876	ensembl_havana	9	2.16e-05	0.000868	1.89	0.922	1.89	80.4	42.5	1.41	2.54
ENSG00000138801	PAPSS1	4	107590276	107720235	129959	-	4900	641	540	544	protein_coding	ENSG00000138801	ensembl_havana	9	2.19e-05	0.000876	0.786	-0.347	-1.27	499	635	-1.42	-1.14
ENSG00000163435	ELF3	1	202007945	202017184	9239	+	8800	1620	892	978	protein_coding	ENSG00000163435	ensembl_havana	16	2.24e-05	0.000895	2.17	1.12	2.17	1190	548	1.52	3.11
ENSG00000078902	TOLLIP	11	1274371	1309655	35284	-	15800	2370	1700	1760	protein_coding	ENSG00000078902	ensembl_havana	16	2.26e-05	0.000902	0.634	-0.656	-1.58	1480	2330	-1.95	-1.28
ENSG00000023191	RNH1	11	494512	507301	12789	-	19000	2660	2080	2110	protein_coding	ENSG00000023191	ensembl_havana	17	2.27e-05	0.000904	0.729	-0.456	-1.37	1880	2580	-1.59	-1.19
ENSG00000215305	VPS16	20	2840703	2866733	26030	+	9180	1230	1010	1020	protein_coding	ENSG00000215305	ensembl_havana	10	2.3e-05	0.000912	0.788	-0.344	-1.27	936	1190	-1.42	-1.14
ENSG00000134709	HOOK1	1	59814786	59876371	61585	+	12800	1880	1380	1420	protein_coding	ENSG00000134709	ensembl_havana	11	2.3e-05	0.000911	1.53	0.612	1.53	1600	1050	1.26	1.86
ENSG00000157764	BRAF	7	140719327	140924929	205602	-	9290	1180	1020	1030	protein_coding	ENSG00000157764	ensembl_havana	13	2.33e-05	0.000921	1.28	0.357	1.28	1110	870	1.14	1.44
ENSG00000185652	NTF3	12	5432108	5521537	89429	+	561	96.4	56.1	62.3	protein_coding	ENSG00000185652	ensembl_havana	12	2.34e-05	0.000923	2.32	1.21	2.32	78.1	33.7	1.57	3.42
ENSG00000105373	NOP53	19	47745546	47757059	11513	+	39000	5560	4260	4340	protein_coding	ENSG00000105373	ensembl_havana	19	2.37e-05	0.000933	1.42	0.507	1.42	4810	3390	1.21	1.67
ENSG00000171729	TMEM51	1	15152532	15220479	67947	+	3350	432	368	372	protein_coding	ENSG00000171729	ensembl_havana	14	2.56e-05	0.001	1.34	0.422	1.34	406	303	1.17	1.53
ENSG00000137834	SMAD6	15	66702236	66782850	80614	+	12500	1740	1370	1390	protein_coding	ENSG00000137834	ensembl_havana	15	2.57e-05	0.00101	0.733	-0.447	-1.36	1240	1690	-1.58	-1.18
ENSG00000013288	MAN2B2	4	6575189	6623363	48174	+	16500	2360	1810	1840	protein_coding	ENSG00000013288	ensembl_havana	9	2.62e-05	0.00102	0.72	-0.475	-1.39	1620	2260	-1.62	-1.19
ENSG00000213190	MLLT11	1	151057758	151068498	10740	+	2160	335	234	240	protein_coding	ENSG00000213190	ensembl_havana	3	2.69e-05	0.00105	0.672	-0.574	-1.49	205	305	-1.79	-1.24
ENSG00000109689	STIM2	4	26857601	27025382	167781	+	9310	1370	1010	1030	protein_coding	ENSG00000109689	ensembl_havana	16	2.75e-05	0.00107	0.689	-0.538	-1.45	899	1300	-1.73	-1.22
ENSG00000196456	ZNF775	7	150368790	150398631	29841	+	1690	257	184	188	protein_coding	ENSG00000196456	ensembl_havana	13	2.77e-05	0.00107	0.685	-0.546	-1.46	162	237	-1.74	-1.22
ENSG00000180210	F2	11	46719180	46739507	20327	+	108000	14900	11900	12000	protein_coding	ENSG00000180210	ensembl_havana	14	2.79e-05	0.00108	0.784	-0.351	-1.28	11000	14000	-1.43	-1.14
ENSG00000158828	PINK1	1	20633458	20651512	18054	+	3430	544	373	381	protein_coding	ENSG00000158828	ensembl_havana	8	2.86e-05	0.0011	0.68	-0.556	-1.47	330	485	-1.76	-1.23
ENSG00000154734	ADAMTS1	21	26835755	26845410	9655	-	5930	908	646	658	protein_coding	ENSG00000154734	ensembl_havana	15	2.86e-05	0.0011	0.701	-0.512	-1.43	575	820	-1.68	-1.21
ENSG00000278385	AC121338.2	12	47905122	47906866	1744	+	437	118	38.3	48.6	lncRNA	ENSG00000278385	havana	1	2.88e-05	0.00111	3.65	1.87	3.65	64.3	17.6	1.99	6.69
ENSG00000248124	RRN3P1	16	21796106	21820411	24305	-	1770	269	190	197	transcribed_unprocessed_pseudogene	ENSG00000248124	havana	7	3.04e-05	0.00117	1.66	0.73	1.66	227	137	1.31	2.1
ENSG00000110693	SOX6	11	15966449	16739592	773143	-	4040	591	441	449	protein_coding	ENSG00000110693	ensembl_havana	18	3.06e-05	0.00117	0.706	-0.503	-1.42	393	557	-1.67	-1.2
ENSG00000168386	FILIP1L	3	99830141	100114514	284373	-	2970	393	326	330	protein_coding	ENSG00000168386	ensembl_havana	18	3.06e-05	0.00117	1.37	0.449	1.37	362	265	1.18	1.58
ENSG00000111424	VDR	12	47841537	47943049	101512	-	1570	415	120	174	protein_coding	ENSG00000111424	ensembl_havana	11	3.13e-05	0.00119	4.75	2.25	4.75	236	49.8	2.28	9.89
ENSG00000151632	AKR1C2	10	4987400	5018032	30632	-	1500	427	63	166	protein_coding	ENSG00000151632	ensembl_havana	17	3.15e-05	0.0012	0.0929	-3.43	-10.8	39.1	421	-32.9	-3.52
ENSG00000165752	STK32C	10	132207492	132331848	124356	-	1900	399	174	211	protein_coding	ENSG00000165752	ensembl_havana	17	3.21e-05	0.00121	0.359	-1.48	-2.78	133	370	-4.51	-1.72
ENSG00000107736	CDH23	10	71396920	71815948	419028	+	924	168	93.2	103	protein_coding	ENSG00000107736	ensembl_havana	21	3.21e-05	0.00121	0.472	-1.08	-2.12	75	159	-3.02	-1.49
ENSG00000171813	PWWP2B	10	132397168	132417860	20692	+	3640	587	385	404	protein_coding	ENSG00000171813	ensembl_havana	14	3.21e-05	0.00121	0.578	-0.792	-1.73	325	563	-2.24	-1.34
ENSG00000160712	IL6R	1	154405193	154469451	64258	+	14300	1940	1580	1590	protein_coding	ENSG00000160712	ensembl_havana	13	3.3e-05	0.00124	0.751	-0.413	-1.33	1430	1910	-1.52	-1.16
ENSG00000165272	AQP3	9	33441156	33447597	6441	-	7550	1170	822	839	protein_coding	ENSG00000165272	ensembl_havana	16	3.32e-05	0.00125	0.692	-0.531	-1.44	731	1060	-1.72	-1.21
ENSG00000273179	AC092535.5	4	1167778	1168175	397	+	329	83.6	20.7	36.6	lncRNA	ENSG00000273179	havana	1	3.34e-05	0.00125	0.2	-2.32	-5	15.8	79.1	-10.7	-2.34
ENSG00000060749	QSER1	11	32892820	32993317	100497	+	6740	921	738	748	protein_coding	ENSG00000060749	ensembl_havana	15	3.36e-05	0.00126	0.732	-0.449	-1.37	667	911	-1.58	-1.18
ENSG00000152661	GJA1	6	121435595	121449728	14133	+	13900	3090	1260	1550	protein_coding	ENSG00000152661	ensembl_havana	9	3.39e-05	0.00126	0.347	-1.53	-2.89	951	2740	-4.76	-1.75
ENSG00000147459	DOCK5	8	25184689	25418083	233394	+	11800	1660	1280	1310	protein_coding	ENSG00000147459	ensembl_havana	18	3.39e-05	0.00126	1.43	0.515	1.43	1450	1020	1.21	1.69
ENSG00000049239	H6PD	1	9234775	9271338	36563	+	39900	6940	4100	4430	protein_coding	ENSG00000049239	ensembl_havana	12	3.4e-05	0.00126	0.507	-0.98	-1.97	3350	6600	-2.72	-1.43
ENSG00000166033	HTRA1	10	122458551	122514908	56357	+	1520	341	141	169	protein_coding	ENSG00000166033	ensembl_havana	13	3.4e-05	0.00126	2.96	1.56	2.96	217	73.5	1.77	4.94
ENSG00000116962	NID1	1	235975830	236065110	89280	-	229000	31400	25300	25400	protein_coding	ENSG00000116962	ensembl_havana	15	3.45e-05	0.00128	0.803	-0.316	-1.24	23500	29300	-1.38	-1.12
ENSG00000196547	MAN2A2	15	90902218	90922585	20367	+	24100	3590	2600	2680	protein_coding	ENSG00000196547	ensembl_havana	15	3.52e-05	0.0013	0.65	-0.622	-1.54	2270	3490	-1.89	-1.25
ENSG00000163697	APBB2	4	40810027	41216715	406688	-	3270	532	355	364	protein_coding	ENSG00000163697	ensembl_havana	17	3.53e-05	0.0013	1.53	0.617	1.53	411	268	1.25	1.88
ENSG00000171714	ANO5	11	21799934	22283358	483424	+	2440	362	265	271	protein_coding	ENSG00000171714	ensembl_havana	11	3.54e-05	0.0013	0.69	-0.535	-1.45	235	340	-1.73	-1.22
ENSG00000268205	AC005261.1	19	57304305	57308563	4258	+	3070	517	326	341	lncRNA	ENSG00000268205	havana	1	3.55e-05	0.00131	1.74	0.796	1.74	398	229	1.34	2.26
ENSG00000095739	BAMBI	10	28677510	28682933	5423	+	30800	4340	3390	3430	protein_coding	ENSG00000095739	ensembl_havana	11	3.58e-05	0.00131	0.756	-0.404	-1.32	3090	4090	-1.51	-1.16
ENSG00000164220	F2RL2	5	76615482	76623414	7932	-	76.4	27.4	5.01	8.49	protein_coding	ENSG00000164220	ensembl_havana	7	3.59e-05	0.00131	0.172	-2.54	-5.83	3.25	18.9	-13.5	-2.53
ENSG00000139182	CLSTN3	12	7129698	7158946	29248	+	43700	5850	4810	4850	protein_coding	ENSG00000139182	ensembl_havana	15	3.59e-05	0.00131	0.782	-0.355	-1.28	4440	5680	-1.44	-1.14
ENSG00000061938	TNK2	3	195863364	195911946	48582	-	2330	372	249	259	protein_coding	ENSG00000061938	ensembl_havana	19	3.76e-05	0.00137	0.611	-0.711	-1.64	214	350	-2.07	-1.3
ENSG00000214160	ALG3	3	184242301	184249549	7248	-	23400	2930	2600	2600	protein_coding	ENSG00000214160	ensembl_havana	10	3.85e-05	0.0014	0.846	-0.242	-1.18	2460	2910	-1.28	-1.09
ENSG00000079931	MOXD1	6	132296055	132401476	105421	-	1420	232	150	158	protein_coding	ENSG00000079931	ensembl_havana	15	3.87e-05	0.0014	1.81	0.858	1.81	185	102	1.37	2.41
ENSG00000171119	NRTN	19	5823802	5828325	4523	+	412	74.4	43.2	45.8	protein_coding	ENSG00000171119	ensembl_havana	2	3.9e-05	0.00141	0.51	-0.972	-1.96	34.6	67.9	-2.7	-1.42
ENSG00000153902	LGI4	19	35124513	35142452	17939	-	1470	350	129	163	protein_coding	ENSG00000153902	ensembl_havana	14	3.9e-05	0.00141	3.38	1.76	3.38	213	62.9	1.89	6.05
ENSG00000233695	GAS6-AS1	13	113815630	113845745	30115	+	298	77	20.6	33.1	lncRNA	ENSG00000233695	ensembl_havana	2	3.91e-05	0.00141	6.54	2.71	6.54	46.3	7.08	2.67	16
ENSG00000149089	APIP	11	34853094	34916380	63286	-	2120	347	230	235	protein_coding	ENSG00000149089	ensembl_havana	13	3.97e-05	0.00143	0.674	-0.57	-1.48	202	299	-1.79	-1.23
ENSG00000276547	PCDHGB5	5	141397987	141512980	114993	+	12500	1720	1370	1390	protein_coding	ENSG00000276547	havana	1	4.25e-05	0.00153	0.737	-0.441	-1.36	1240	1690	-1.57	-1.17
ENSG00000285330	AC126283.2	4	109713916	109802000	88084	-	331	136	24	36.8	protein_coding	ENSG00000285330	havana	1	4.3e-05	0.00154	0.22	-2.19	-4.56	16.9	77.1	-9.42	-2.2
ENSG00000257176	AC009318.1	12	29277955	29317849	39894	-	578	84.7	61.5	64.2	lncRNA	ENSG00000257176	havana	3	4.31e-05	0.00154	1.78	0.835	1.78	75.7	42.5	1.35	2.35
ENSG00000112078	KCTD20	6	36442767	36491144	48377	+	15500	2220	1700	1720	protein_coding	ENSG00000112078	ensembl_havana	14	4.32e-05	0.00154	0.77	-0.377	-1.3	1560	2030	-1.47	-1.15
ENSG00000174851	YIF1A	11	66284580	66289146	4566	-	79300	11000	8750	8810	protein_coding	ENSG00000174851	ensembl_havana	16	4.35e-05	0.00155	0.796	-0.329	-1.26	8120	10200	-1.4	-1.13
ENSG00000068650	ATP11A	13	112690329	112887169	196840	+	29700	3960	3280	3300	protein_coding	ENSG00000068650	ensembl_havana	18	4.37e-05	0.00155	0.817	-0.292	-1.22	3070	3760	-1.35	-1.11
ENSG00000162144	CYB561A3	11	61348745	61362300	13555	-	30100	4610	3260	3350	protein_coding	ENSG00000162144	ensembl_havana	9	4.42e-05	0.00157	0.659	-0.602	-1.52	2850	4330	-1.85	-1.24
ENSG00000079691	CARMIL1	6	25279078	25620531	341453	+	1620	240	176	180	protein_coding	ENSG00000079691	ensembl_havana	18	4.43e-05	0.00157	1.5	0.587	1.5	201	134	1.24	1.83
ENSG00000166452	AKIP1	11	8911139	8920085	8946	+	2430	342	265	271	protein_coding	ENSG00000166452	ensembl_havana	12	4.5e-05	0.00159	0.691	-0.534	-1.45	236	341	-1.73	-1.21
ENSG00000248485	PCP4L1	1	161258745	161285451	26706	+	215	41.1	20.5	23.9	protein_coding	ENSG00000248485	ensembl_havana	2	4.5e-05	0.00159	3.23	1.69	3.23	31.1	9.63	1.84	5.67
ENSG00000176658	MYO1D	17	32492522	32877178	384656	-	6280	859	686	698	protein_coding	ENSG00000176658	ensembl_havana	17	4.52e-05	0.00159	1.42	0.503	1.42	772	545	1.2	1.68
ENSG00000226479	TMEM185B	2	120217479	120223401	5922	-	17100	2260	1890	1900	protein_coding	ENSG00000226479	ensembl_havana	4	4.83e-05	0.00169	0.788	-0.344	-1.27	1750	2220	-1.42	-1.13
ENSG00000134769	DTNA	18	34493290	34891845	398555	+	2430	378	266	270	protein_coding	ENSG00000134769	ensembl_havana	21	4.92e-05	0.00172	0.71	-0.494	-1.41	237	333	-1.66	-1.19
ENSG00000128652	HOXD3	2	176136612	176173103	36491	+	399	96.9	32.2	44.4	protein_coding	ENSG00000128652	ensembl_havana	11	4.95e-05	0.00173	4.53	2.18	4.53	60.2	13.3	2.18	9.4
ENSG00000139675	HNRNPA1L2	13	52642425	52643797	1372	+	11100	1540	1220	1240	protein_coding	ENSG00000139675	ensembl_havana	12	4.96e-05	0.00173	1.36	0.444	1.36	1360	996	1.17	1.58
ENSG00000135272	MDFIC	7	114922154	115019203	97049	+	4550	640	500	506	protein_coding	ENSG00000135272	ensembl_havana	10	5.08e-05	0.00177	0.753	-0.41	-1.33	455	604	-1.52	-1.16
ENSG00000058085	LAMC2	1	183186238	183245128	58890	+	869	144	91.3	96.6	protein_coding	ENSG00000058085	ensembl_havana	15	5.1e-05	0.00177	1.91	0.935	1.91	114	59.5	1.4	2.62
ENSG00000078081	LAMP3	3	183122215	183163840	41625	-	704	126	72.7	78.2	protein_coding	ENSG00000078081	ensembl_havana	8	5.16e-05	0.00179	2.04	1.03	2.04	94.2	46.2	1.44	2.88
ENSG00000139292	LGR5	12	71439798	71586311	146513	+	666	186	48.8	74	protein_coding	ENSG00000139292	ensembl_havana	13	5.17e-05	0.00179	0.236	-2.08	-4.23	35.7	151	-8.51	-2.1
ENSG00000174282	ZBTB4	17	7459366	7484264	24898	-	7350	947	810	816	protein_coding	ENSG00000174282	ensembl_havana	12	5.34e-05	0.00184	1.27	0.348	1.27	879	690	1.13	1.43
ENSG00000260855	AL591848.4	1	246772301	246775773	3472	+	246	57.6	23.2	27.3	lncRNA	ENSG00000260855	havana	1	5.35e-05	0.00185	0.372	-1.43	-2.69	17.7	47.7	-4.35	-1.66
ENSG00000068078	FGFR3	4	1793293	1808873	15580	+	138000	18800	15200	15400	protein_coding	ENSG00000068078	ensembl_havana	18	5.45e-05	0.00187	0.761	-0.394	-1.31	13900	18300	-1.5	-1.15
ENSG00000215883	CYB5RL	1	54169651	54200037	30386	-	2770	448	300	308	protein_coding	ENSG00000215883	ensembl_havana	10	5.49e-05	0.00189	0.664	-0.591	-1.51	263	396	-1.84	-1.23
ENSG00000197283	SYNGAP1	6	33419661	33453690	34029	+	1470	211	158	164	protein_coding	ENSG00000197283	ensembl_havana	17	5.54e-05	0.0019	1.65	0.72	1.65	188	114	1.29	2.1
ENSG00000108950	FAM20A	17	68535113	68601368	66255	-	12400	1930	1330	1380	protein_coding	ENSG00000108950	ensembl_havana	12	5.57e-05	0.0019	1.61	0.69	1.61	1580	978	1.28	2.04
ENSG00000074706	IPCEF1	6	154154496	154356793	202297	-	201	62	16.2	22.4	protein_coding	ENSG00000074706	ensembl_havana	13	5.61e-05	0.00192	0.258	-1.95	-3.87	11.3	43.6	-7.47	-2
ENSG00000219481	NBPF1	1	16562319	16613563	51244	-	7800	1100	860	866	protein_coding	ENSG00000219481	ensembl_havana	10	5.69e-05	0.00194	0.789	-0.342	-1.27	795	1010	-1.42	-1.13
ENSG00000071967	CYBRD1	2	171522247	171558130	35883	+	301	71.5	29.1	33.5	protein_coding	ENSG00000071967	ensembl_havana	12	5.82e-05	0.00198	0.41	-1.29	-2.44	22.6	55.1	-3.77	-1.58
ENSG00000187676	B3GLCT	13	31199975	31332277	132302	+	3150	467	345	350	protein_coding	ENSG00000187676	ensembl_havana	8	5.93e-05	0.00201	0.721	-0.473	-1.39	309	429	-1.63	-1.18
ENSG00000167608	TMC4	19	54160108	54173251	13143	-	195	40.3	17.5	21.7	protein_coding	ENSG00000167608	ensembl_havana	11	5.98e-05	0.00202	3.6	1.85	3.6	28.7	7.97	1.93	6.74
ENSG00000126218	F10	13	113122799	113149530	26731	+	29800	4560	3250	3310	protein_coding	ENSG00000126218	ensembl_havana	12	6.14e-05	0.00208	0.711	-0.493	-1.41	2910	4100	-1.66	-1.19
ENSG00000146166	LGSN	6	63275951	63319984	44033	-	9310	1260	1020	1030	protein_coding	ENSG00000146166	ensembl_havana	17	6.27e-05	0.00211	1.31	0.39	1.31	1120	857	1.15	1.5
ENSG00000059122	FLYWCH1	16	2911937	2951209	39272	+	5390	728	592	599	protein_coding	ENSG00000059122	ensembl_havana	16	6.28e-05	0.00212	0.757	-0.402	-1.32	541	715	-1.51	-1.15
ENSG00000166311	SMPD1	11	6390440	6394999	4559	+	6240	973	667	694	protein_coding	ENSG00000166311	ensembl_havana	10	6.37e-05	0.00214	0.613	-0.705	-1.63	573	933	-2.07	-1.28
ENSG00000102804	TSC22D1	13	44432143	44577148	145005	-	15100	2000	1670	1680	protein_coding	ENSG00000102804	ensembl_havana	15	6.5e-05	0.00218	1.26	0.339	1.26	1800	1420	1.13	1.42
ENSG00000188266	HYKK	15	78507564	78537373	29809	+	521	88.7	54.6	57.9	protein_coding	ENSG00000188266	ensembl_havana	14	6.54e-05	0.00219	1.94	0.955	1.94	69.4	35.8	1.4	2.68
ENSG00000205542	TMSB4X	X	12975110	12977228	2118	+	395	85.8	37.1	43.9	protein_coding	ENSG00000205542	ensembl_havana	11	6.61e-05	0.00221	0.377	-1.41	-2.65	28	74.2	-4.28	-1.64
ENSG00000204524	ZNF805	19	57240632	57262729	22097	+	2870	549	296	319	protein_coding	ENSG00000204524	ensembl_havana	7	6.64e-05	0.00221	2.01	1.01	2.01	384	191	1.43	2.83
ENSG00000107249	GLIS3	9	3824127	4348393	524266	-	3440	503	371	383	protein_coding	ENSG00000107249	ensembl_havana	23	6.78e-05	0.00226	1.58	0.656	1.58	435	276	1.26	1.97
ENSG00000174992	ZG16	16	29778256	29782974	4718	+	4290	794	437	477	protein_coding	ENSG00000174992	ensembl_havana	8	6.97e-05	0.00232	2.1	1.07	2.1	578	275	1.46	3.03
ENSG00000102760	RGCC	13	41457550	41470872	13322	+	894	186	82.6	99.3	protein_coding	ENSG00000102760	ensembl_havana	13	7e-05	0.00232	3.01	1.59	3.01	128	42.5	1.75	5.19
ENSG00000274588	DGKK	X	50365409	50470826	105417	-	805	195	64	89.5	protein_coding	ENSG00000274588	ensembl_havana	2	7.07e-05	0.00234	0.273	-1.88	-3.67	47.5	174	-6.97	-1.93
ENSG00000106804	C5	9	120952335	121050277	97942	-	104000	13500	11500	11600	protein_coding	ENSG00000106804	ensembl_havana	7	7.18e-05	0.00237	1.27	0.344	1.27	12500	9810	1.13	1.43
ENSG00000135917	SLC19A3	2	227683763	227718029	34266	-	59600	9970	6250	6630	protein_coding	ENSG00000135917	ensembl_havana	15	7.25e-05	0.00239	1.84	0.879	1.84	7810	4250	1.36	2.49
ENSG00000160446	ZDHHC12	9	128720870	128724128	3258	-	6110	811	674	679	protein_coding	ENSG00000160446	ensembl_havana	19	7.28e-05	0.00239	0.79	-0.341	-1.27	624	790	-1.42	-1.13
ENSG00000158715	SLC45A3	1	205657851	205680510	22659	-	5590	752	610	621	protein_coding	ENSG00000158715	ensembl_havana	6	7.38e-05	0.00242	1.43	0.513	1.43	691	484	1.2	1.7
ENSG00000170537	TMC7	16	18983934	19063943	80009	+	5710	928	613	635	protein_coding	ENSG00000170537	ensembl_havana	13	7.69e-05	0.00252	1.62	0.696	1.62	728	450	1.28	2.06
ENSG00000163608	NEPRO	3	113002444	113019862	17418	-	8010	999	885	890	protein_coding	ENSG00000163608	ensembl_havana	15	7.74e-05	0.00253	1.24	0.313	1.24	950	765	1.12	1.38
ENSG00000167880	EVPL	17	76004502	76027453	22951	-	1110	168	121	124	protein_coding	ENSG00000167880	ensembl_havana	7	7.76e-05	0.00253	1.55	0.628	1.55	139	90.1	1.25	1.92
ENSG00000068383	INPP5A	10	132537787	132783481	245694	+	3430	594	371	381	protein_coding	ENSG00000068383	ensembl_havana	19	7.83e-05	0.00255	0.663	-0.592	-1.51	325	490	-1.85	-1.23
ENSG00000116132	PRRX1	1	170662728	170739422	76694	+	176	38.1	16.1	19.5	protein_coding	ENSG00000116132	ensembl_havana	12	7.85e-05	0.00255	0.327	-1.61	-3.05	11.5	35	-5.31	-1.75
ENSG00000196227	FAM217B	20	59933764	59948681	14917	+	7860	1150	862	873	protein_coding	ENSG00000196227	ensembl_havana	11	8.08e-05	0.00262	0.746	-0.422	-1.34	784	1050	-1.55	-1.16
ENSG00000124920	MYRF	11	61752642	61788519	35877	+	27700	3730	3050	3070	protein_coding	ENSG00000124920	ensembl_havana	13	8.11e-05	0.00263	0.787	-0.346	-1.27	2820	3580	-1.43	-1.13
ENSG00000068366	ACSL4	X	109624244	109733404	109160	-	68000	10100	7390	7550	protein_coding	ENSG00000068366	ensembl_havana	20	8.16e-05	0.00264	0.69	-0.536	-1.45	6570	9520	-1.74	-1.21
ENSG00000186897	C1QL4	12	49332409	49337189	4780	-	1400	216	150	155	protein_coding	ENSG00000186897	ensembl_havana	5	8.22e-05	0.00265	0.639	-0.646	-1.57	131	205	-1.96	-1.25
ENSG00000176153	GPX2	14	64939152	64942906	3754	-	3520	849	284	391	protein_coding	ENSG00000176153	ensembl_havana	12	8.24e-05	0.00266	3.95	1.98	3.95	521	132	1.99	7.84
ENSG00000137273	FOXF2	6	1389576	1395604	6028	+	554	118	49.2	61.6	protein_coding	ENSG00000137273	ensembl_havana	6	8.28e-05	0.00266	0.341	-1.55	-2.93	37.6	110	-5.01	-1.72
ENSG00000134222	PSRC1	1	109279556	109283187	3631	-	5750	785	630	639	protein_coding	ENSG00000134222	ensembl_havana	16	8.36e-05	0.00268	0.736	-0.441	-1.36	570	775	-1.58	-1.17
ENSG00000102409	BEX4	X	103215108	103217247	2139	+	2630	365	286	292	protein_coding	ENSG00000102409	ensembl_havana	10	8.4e-05	0.00269	1.47	0.554	1.47	327	223	1.21	1.78
ENSG00000179818	PCBP1-AS1	2	69962263	70103221	140958	-	5500	759	602	611	lncRNA	ENSG00000179818	havana	14	8.46e-05	0.0027	1.39	0.472	1.39	675	487	1.18	1.63
ENSG00000060982	BCAT1	12	24810024	24949102	139078	-	19300	2600	2130	2140	protein_coding	ENSG00000060982	ensembl_havana	15	8.47e-05	0.0027	0.785	-0.35	-1.27	1960	2500	-1.44	-1.13
ENSG00000163513	TGFBR2	3	30606502	30694143	87641	+	34700	5430	3690	3860	protein_coding	ENSG00000163513	ensembl_havana	18	8.48e-05	0.0027	0.601	-0.734	-1.66	3160	5260	-2.14	-1.29
ENSG00000177156	TALDO1	11	747415	765013	17598	+	24900	3450	2740	2770	protein_coding	ENSG00000177156	ensembl_havana	11	8.79e-05	0.0028	0.772	-0.373	-1.3	2520	3270	-1.47	-1.14
ENSG00000068400	GRIPAP1	X	48973720	49002265	28545	-	8860	1210	977	985	protein_coding	ENSG00000068400	ensembl_havana	13	8.83e-05	0.0028	0.792	-0.337	-1.26	907	1150	-1.42	-1.12
ENSG00000163738	MTHFD2L	4	74114174	74303100	188926	+	1590	227	173	176	protein_coding	ENSG00000163738	ensembl_havana	18	8.94e-05	0.00283	1.51	0.596	1.51	199	132	1.23	1.86
ENSG00000188895	MSL1	17	40121971	40136918	14947	+	25700	3390	2850	2860	protein_coding	ENSG00000188895	ensembl_havana	12	8.98e-05	0.00284	0.837	-0.256	-1.19	2690	3210	-1.31	-1.09
ENSG00000137731	FXYD2	11	117800844	117828699	27855	-	103	31.4	7.65	11.5	protein_coding	ENSG00000137731	ensembl_havana	14	8.99e-05	0.00284	0.238	-2.07	-4.2	5.56	23.4	-8.6	-2.05
ENSG00000071553	ATP6AP1	X	154428645	154436517	7872	+	47500	6210	5250	5280	protein_coding	ENSG00000071553	ensembl_havana	17	9.03e-05	0.00285	0.813	-0.298	-1.23	4900	6030	-1.36	-1.11
ENSG00000106290	TAF6	7	100107070	100119842	12772	-	10400	1360	1150	1160	protein_coding	ENSG00000106290	ensembl_havana	15	9.12e-05	0.00287	0.806	-0.31	-1.24	1070	1330	-1.38	-1.11
ENSG00000126903	SLC10A3	X	154487306	154490691	3385	-	5720	776	631	636	protein_coding	ENSG00000126903	ensembl_havana	16	9.2e-05	0.00289	0.792	-0.336	-1.26	585	739	-1.42	-1.12
ENSG00000113648	H2AFY	5	135333900	135399915	66015	-	30800	3980	3410	3430	protein_coding	ENSG00000113648	ensembl_havana	16	9.29e-05	0.00291	0.836	-0.259	-1.2	3210	3850	-1.31	-1.09
ENSG00000286106	AC253572.1	1	120723946	120793875	69929	+	135	29	4.9	15	protein_coding	ENSG00000286106	ensembl_havana	1	9.33e-05	0.00292	9.25	3.21	9.25	21.6	2.33	3.03	28.2
ENSG00000137642	SORL1	11	121452314	121633764	181450	+	8400	1230	919	934	protein_coding	ENSG00000137642	ensembl_havana	13	9.34e-05	0.00292	0.726	-0.462	-1.38	829	1140	-1.62	-1.17
ENSG00000131797	CLUHP3	16	31700590	31711987	11397	+	3770	503	414	418	transcribed_unprocessed_pseudogene	ENSG00000131797	havana	12	9.37e-05	0.00292	1.31	0.394	1.31	455	346	1.15	1.51
ENSG00000117408	IPO13	1	43946950	43968023	21073	+	5480	718	605	609	protein_coding	ENSG00000117408	ensembl_havana	11	9.38e-05	0.00292	0.799	-0.323	-1.25	563	704	-1.4	-1.12
ENSG00000159399	HK2	2	74833981	74893360	59379	+	18100	2510	1980	2010	protein_coding	ENSG00000159399	ensembl_havana	9	9.46e-05	0.00294	1.43	0.511	1.43	2230	1570	1.19	1.7
ENSG00000026508	CD44	11	35138870	35232403	93533	+	3070	489	328	341	protein_coding	ENSG00000026508	ensembl_havana	18	9.57e-05	0.00297	0.613	-0.707	-1.63	281	458	-2.09	-1.28
ENSG00000136828	RALGPS1	9	126914774	127223167	308393	+	1070	169	113	119	protein_coding	ENSG00000136828	ensembl_havana	19	9.59e-05	0.00297	1.8	0.844	1.8	140	77.9	1.34	2.41
ENSG00000110171	TRIM3	11	6448613	6474460	25847	-	2070	290	227	230	protein_coding	ENSG00000110171	ensembl_havana	20	9.89e-05	0.00305	0.729	-0.457	-1.37	205	281	-1.61	-1.17
ENSG00000229320	KRT8P12	3	160565447	160569249	3802	+	621	95.3	65.6	69.1	transcribed_processed_pseudogene	ENSG00000229320	havana	3	9.89e-05	0.00305	1.81	0.858	1.81	81.3	44.8	1.34	2.45
ENSG00000251169	LINC01843	5	134506552	134509230	2678	+	349	64.3	35.9	38.8	lncRNA	ENSG00000251169	havana	2	9.94e-05	0.00306	0.499	-1	-2	29.2	58.6	-2.84	-1.41
ENSG00000175348	TMEM9B	11	8947202	8965012	17810	-	4050	640	442	450	protein_coding	ENSG00000175348	ensembl_havana	11	9.99e-05	0.00307	0.71	-0.495	-1.41	395	556	-1.67	-1.19
ENSG00000140093	SERPINA10	14	94280460	94293269	12809	-	2480	356	273	276	protein_coding	ENSG00000140093	ensembl_havana	10	0.000104	0.00319	0.754	-0.408	-1.33	248	329	-1.53	-1.15
ENSG00000105329	TGFB1	19	41301587	41353923	52336	-	7920	1260	836	880	protein_coding	ENSG00000105329	ensembl_havana	10	0.000105	0.00322	0.582	-0.78	-1.72	711	1220	-2.26	-1.31
ENSG00000115423	DNAH6	2	84516455	84819590	303135	+	1070	148	115	119	protein_coding	ENSG00000115423	ensembl_havana	18	0.000105	0.00322	1.56	0.645	1.56	135	86.5	1.25	1.96
ENSG00000093010	COMT	22	19941607	19969976	28369	+	19800	2560	2190	2200	protein_coding	ENSG00000093010	ensembl_havana	13	0.000107	0.00327	0.808	-0.307	-1.24	2040	2530	-1.38	-1.11
ENSG00000155158	TTC39B	9	15163622	15307361	143739	-	733	163	69.1	81.5	protein_coding	ENSG00000155158	ensembl_havana	20	0.000108	0.0033	2.84	1.5	2.84	103	36.4	1.67	4.8
ENSG00000166845	C18orf54	18	54357906	54385219	27313	+	1190	174	129	132	protein_coding	ENSG00000166845	ensembl_havana	15	0.000109	0.00331	0.682	-0.551	-1.47	114	168	-1.78	-1.21
ENSG00000142082	SIRT3	11	215030	236932	21902	-	2480	352	272	275	protein_coding	ENSG00000142082	ensembl_havana	15	0.000111	0.00337	0.741	-0.432	-1.35	248	334	-1.57	-1.16
ENSG00000063046	EIF4B	12	53006158	53042210	36052	+	86800	10800	9600	9640	protein_coding	ENSG00000063046	ensembl_havana	17	0.000113	0.00342	1.19	0.253	1.19	10200	8550	1.09	1.3
ENSG00000115457	IGFBP2	2	216632828	216664437	31609	+	5500	1300	446	611	protein_coding	ENSG00000115457	ensembl_havana	10	0.000114	0.00346	0.288	-1.8	-3.47	335	1160	-6.53	-1.84
ENSG00000077420	APBB1IP	10	26438341	26567804	129463	+	1650	384	119	184	protein_coding	ENSG00000077420	ensembl_havana	16	0.000118	0.00356	0.234	-2.09	-4.27	87.7	374	-8.93	-2.04
ENSG00000140297	GCNT3	15	59594875	59640240	45365	+	1740	339	184	193	protein_coding	ENSG00000140297	ensembl_havana	13	0.000119	0.00359	0.598	-0.741	-1.67	157	263	-2.17	-1.29
ENSG00000006042	TMEM98	17	32927910	32945107	17197	+	11800	1540	1300	1310	protein_coding	ENSG00000006042	ensembl_havana	12	0.00012	0.00361	0.819	-0.287	-1.22	1220	1490	-1.35	-1.1
ENSG00000077782	FGFR1	8	38400215	38468835	68620	-	23700	3180	2620	2640	protein_coding	ENSG00000077782	ensembl_havana	20	0.000122	0.00367	0.786	-0.347	-1.27	2420	3080	-1.44	-1.13
ENSG00000233369	GTF2IP4	7	73154938	73207284	52346	+	24200	3270	2680	2690	transcribed_processed_pseudogene	ENSG00000233369	havana	7	0.000124	0.00373	0.813	-0.298	-1.23	2500	3080	-1.37	-1.11
ENSG00000006016	CRLF1	19	18572220	18607742	35522	-	3510	592	362	390	protein_coding	ENSG00000006016	ensembl_havana	11	0.000125	0.00374	0.526	-0.927	-1.9	301	572	-2.64	-1.37
ENSG00000143537	ADAM15	1	155050566	155062776	12210	+	19400	3000	2120	2160	protein_coding	ENSG00000143537	ensembl_havana	13	0.000127	0.00378	0.71	-0.493	-1.41	1900	2670	-1.68	-1.18
ENSG00000153208	MERTK	2	111898607	112029562	130955	+	2900	455	308	322	protein_coding	ENSG00000153208	ensembl_havana	17	0.000128	0.00383	0.599	-0.74	-1.67	264	441	-2.17	-1.28
ENSG00000110422	HIPK3	11	33256672	33357024	100352	+	9010	1210	992	1000	protein_coding	ENSG00000110422	ensembl_havana	12	0.000134	0.00399	0.78	-0.359	-1.28	914	1170	-1.46	-1.13
ENSG00000128016	ZFP36	19	39406847	39409413	2566	+	2440	368	263	271	protein_coding	ENSG00000128016	ensembl_havana	7	0.000134	0.00398	1.53	0.617	1.53	307	200	1.23	1.91
ENSG00000213930	GALT	9	34638133	34651036	12903	+	8860	1290	970	984	protein_coding	ENSG00000213930	ensembl_havana	11	0.000135	0.004	0.735	-0.444	-1.36	880	1200	-1.59	-1.16
ENSG00000158195	WASF2	1	27404230	27490168	85938	-	11600	1670	1280	1290	protein_coding	ENSG00000158195	ensembl_havana	11	0.000136	0.00403	0.784	-0.351	-1.28	1180	1500	-1.44	-1.13
ENSG00000162337	LRP5	11	68312591	68449276	136685	+	119000	14800	13200	13200	protein_coding	ENSG00000162337	ensembl_havana	12	0.000138	0.00408	0.862	-0.214	-1.16	12600	14600	-1.25	-1.07
ENSG00000196935	SRGAP1	12	63844700	64162218	317518	+	6200	1210	614	689	protein_coding	ENSG00000196935	ensembl_havana	9	0.000138	0.00407	2.28	1.19	2.28	848	372	1.49	3.47
ENSG00000182718	ANXA2	15	60347134	60402884	55750	-	64500	8670	7120	7170	protein_coding	ENSG00000182718	ensembl_havana	16	0.000139	0.0041	1.26	0.332	1.26	7690	6110	1.12	1.42
ENSG00000159086	PAXBP1	21	32733899	32771793	37894	-	10100	1300	1110	1120	protein_coding	ENSG00000159086	ensembl_havana	15	0.00014	0.00411	1.23	0.293	1.23	1190	972	1.1	1.36
ENSG00000092969	TGFB2	1	218345336	218444620	99284	+	700	174	55.6	77.8	protein_coding	ENSG00000092969	ensembl_havana	12	0.000145	0.00427	0.273	-1.88	-3.67	41	151	-7.17	-1.88
ENSG00000176438	SYNE3	14	95407266	95475837	68571	-	10200	1690	1090	1140	protein_coding	ENSG00000176438	ensembl_havana	12	0.000147	0.00432	1.64	0.71	1.64	1310	800	1.27	2.11
ENSG00000035862	TIMP2	17	78852977	78925388	72411	-	10300	1530	1130	1150	protein_coding	ENSG00000035862	ensembl_havana	12	0.000149	0.00436	0.735	-0.445	-1.36	1020	1390	-1.6	-1.16
ENSG00000131116	ZNF428	19	43607224	43619630	12406	-	8610	1150	946	957	protein_coding	ENSG00000131116	ensembl_havana	12	0.00015	0.00436	1.33	0.411	1.33	1040	785	1.15	1.54
ENSG00000274750	HIST1H3E	6	26224199	26227474	3275	+	1480	220	160	164	protein_coding	ENSG00000274750	ensembl_havana	2	0.00015	0.00436	1.55	0.634	1.55	188	121	1.24	1.95
ENSG00000126698	DNAJC8	1	28199456	28233030	33574	-	15700	2350	1730	1750	protein_coding	ENSG00000126698	ensembl_havana	11	0.000153	0.00445	0.754	-0.408	-1.33	1580	2090	-1.54	-1.15
ENSG00000143842	SOX13	1	204073115	204127744	54629	+	10800	1420	1190	1200	protein_coding	ENSG00000143842	ensembl_havana	15	0.000153	0.00445	0.817	-0.292	-1.22	1110	1360	-1.36	-1.1
ENSG00000204628	RACK1	5	181236897	181248097	11200	-	144000	17900	16000	16000	protein_coding	ENSG00000204628	ensembl_havana	12	0.000156	0.00453	1.19	0.252	1.19	16900	14200	1.09	1.3
ENSG00000254087	LYN	8	55879835	56014170	134335	+	2820	451	302	314	protein_coding	ENSG00000254087	ensembl_havana	8	0.000157	0.00455	0.624	-0.68	-1.6	261	419	-2.05	-1.25
ENSG00000183605	SFXN4	10	119140767	119165715	24948	-	6680	912	735	742	protein_coding	ENSG00000183605	ensembl_havana	17	0.000157	0.00455	0.775	-0.367	-1.29	677	873	-1.47	-1.13
ENSG00000152270	PDE3B	11	14643804	14872045	228241	+	20800	3150	2260	2310	protein_coding	ENSG00000152270	ensembl_havana	9	0.000158	0.00455	0.687	-0.541	-1.46	2010	2920	-1.77	-1.2
ENSG00000142235	LMTK3	19	48485271	48513936	28665	-	970	212	92.6	108	protein_coding	ENSG00000142235	ensembl_havana	10	0.000158	0.00455	2.66	1.41	2.66	136	51.3	1.6	4.42
ENSG00000120519	SLC10A7	4	146253975	146521965	267990	-	2950	399	324	327	protein_coding	ENSG00000120519	ensembl_havana	14	0.00016	0.00461	0.755	-0.405	-1.32	295	391	-1.53	-1.14
ENSG00000136840	ST6GALNAC4	9	127907886	127917042	9156	-	1340	234	142	149	protein_coding	ENSG00000136840	ensembl_havana	19	0.000161	0.00461	0.584	-0.775	-1.71	121	207	-2.26	-1.29
ENSG00000120942	UBIAD1	1	11273206	11296050	22844	+	14900	1910	1640	1650	protein_coding	ENSG00000120942	ensembl_havana	13	0.000165	0.00472	0.844	-0.244	-1.18	1560	1840	-1.29	-1.08
ENSG00000283828	AL137002.2	13	113149432	113154003	4571	-	366	77.8	37.9	40.7	lncRNA	ENSG00000283828	havana	1	0.000167	0.00478	0.514	-0.959	-1.94	31	60.2	-2.75	-1.38
ENSG00000145332	KLHL8	4	87160103	87240315	80212	-	4870	664	535	541	protein_coding	ENSG00000145332	ensembl_havana	14	0.000167	0.00478	1.32	0.4	1.32	587	445	1.14	1.52
ENSG00000163082	SGPP2	2	222424543	222562622	138079	+	544	88.7	57	60.4	protein_coding	ENSG00000163082	ensembl_havana	10	0.000167	0.00477	1.9	0.928	1.9	72.5	38.1	1.36	2.66
ENSG00000067182	TNFRSF1A	12	6328757	6342115	13358	-	30600	4000	3390	3400	protein_coding	ENSG00000067182	ensembl_havana	7	0.000169	0.00481	0.834	-0.262	-1.2	3190	3820	-1.32	-1.09
ENSG00000104760	FGL1	8	17864380	17910366	45986	-	20500	3100	2230	2280	protein_coding	ENSG00000104760	ensembl_havana	17	0.00017	0.00483	1.45	0.54	1.45	2550	1750	1.2	1.77
ENSG00000105048	TNNT1	19	55132698	55149207	16509	-	187	42	14.8	20.8	protein_coding	ENSG00000105048	ensembl_havana	17	0.00017	0.00483	4.07	2.03	4.07	28.1	6.89	1.96	8.47
ENSG00000240682	ISY1	3	129127415	129161294	33879	-	4170	542	459	464	protein_coding	ENSG00000240682	ensembl_havana	9	0.000172	0.00488	1.31	0.385	1.31	502	384	1.14	1.5
ENSG00000141503	MINK1	17	4833340	4898062	64722	+	28600	3640	3160	3180	protein_coding	ENSG00000141503	ensembl_havana	17	0.000174	0.00492	1.25	0.325	1.25	3410	2720	1.11	1.41
ENSG00000173821	RNF213	17	80260866	80398787	137921	+	19900	3160	2160	2210	protein_coding	ENSG00000173821	ensembl_havana	19	0.000175	0.00494	0.689	-0.537	-1.45	1920	2790	-1.76	-1.19
ENSG00000091138	SLC26A3	7	107765467	107803226	37759	-	1300	194	136	144	protein_coding	ENSG00000091138	ensembl_havana	12	0.000176	0.00496	1.84	0.882	1.84	169	91.9	1.34	2.54
ENSG00000050405	LIMA1	12	50175788	50283547	107759	-	12400	1770	1350	1370	protein_coding	ENSG00000050405	ensembl_havana	13	0.00018	0.00506	1.45	0.532	1.45	1530	1060	1.19	1.75
ENSG00000160961	ZNF333	19	14689801	14733747	43946	+	894	137	96.9	99.3	protein_coding	ENSG00000160961	ensembl_havana	12	0.000181	0.00509	0.654	-0.613	-1.53	83.6	128	-1.91	-1.22
ENSG00000166337	TAF10	11	6606294	6612540	6246	-	9590	1400	1050	1070	protein_coding	ENSG00000166337	ensembl_havana	10	0.000183	0.00513	0.732	-0.45	-1.37	951	1300	-1.61	-1.16
ENSG00000105559	PLEKHA4	19	48837097	48868618	31521	-	1560	288	157	173	protein_coding	ENSG00000105559	ensembl_havana	12	0.000183	0.00513	2.18	1.13	2.18	212	97.3	1.45	3.28
ENSG00000253797	UTP14C	13	52024691	52033601	8910	+	921	248	80.4	102	protein_coding	ENSG00000253797	ensembl_havana	2	0.000184	0.00515	3.24	1.7	3.24	134	41.2	1.75	6.01
ENSG00000173852	DPY19L1	7	34928876	35038272	109396	-	12700	1970	1370	1410	protein_coding	ENSG00000173852	ensembl_havana	14	0.000185	0.00517	0.687	-0.542	-1.46	1220	1780	-1.77	-1.2
ENSG00000148204	CRB2	9	123356170	123380325	24155	+	7270	948	804	808	protein_coding	ENSG00000148204	ensembl_havana	12	0.000185	0.00516	0.82	-0.286	-1.22	754	920	-1.35	-1.1
ENSG00000151287	TEX30	13	102765888	102773812	7924	-	2340	465	250	260	protein_coding	ENSG00000151287	ensembl_havana	17	0.000186	0.00519	0.612	-0.709	-1.63	214	350	-2.11	-1.26
ENSG00000136237	RAPGEF5	7	22118236	22357155	238919	-	3560	472	390	396	protein_coding	ENSG00000136237	ensembl_havana	19	0.000186	0.00517	1.39	0.473	1.39	434	313	1.17	1.65
ENSG00000182985	CADM1	11	115169218	115504958	335740	-	10300	1690	1120	1150	protein_coding	ENSG00000182985	ensembl_havana	17	0.000187	0.0052	0.67	-0.578	-1.49	984	1470	-1.84	-1.21
ENSG00000214425	LRRC37A4P	17	45506741	45551538	44797	-	2200	298	240	245	transcribed_unprocessed_pseudogene	ENSG00000214425	havana	8	0.000188	0.00522	1.45	0.539	1.45	274	189	1.19	1.77
ENSG00000006283	CACNA1G	17	50560715	50627475	66760	+	1590	224	173	177	protein_coding	ENSG00000006283	ensembl_havana	18	0.00019	0.00526	1.46	0.547	1.46	197	135	1.2	1.78
ENSG00000162415	ZSWIM5	1	45016399	45306210	289811	-	1900	301	206	211	protein_coding	ENSG00000162415	ensembl_havana	7	0.000195	0.00538	0.664	-0.591	-1.51	180	272	-1.87	-1.21
ENSG00000125089	SH3TC1	4	8182072	8241804	59732	+	13300	2410	1330	1470	protein_coding	ENSG00000125089	ensembl_havana	17	0.000198	0.00545	0.475	-1.07	-2.1	1080	2270	-3.11	-1.42
ENSG00000179399	GPC5	13	91398621	92873683	1475062	+	529	98	55.2	58.7	protein_coding	ENSG00000179399	ensembl_havana	15	0.000204	0.0056	0.536	-0.901	-1.87	44.9	83.7	-2.59	-1.34
ENSG00000023839	ABCC2	10	99782640	99852595	69955	+	13300	2270	1390	1480	protein_coding	ENSG00000023839	ensembl_havana	12	0.000204	0.0056	0.548	-0.867	-1.82	1160	2120	-2.5	-1.33
ENSG00000125826	RBCK1	20	407498	430967	23469	+	11400	1540	1260	1270	protein_coding	ENSG00000125826	ensembl_havana	20	0.000205	0.00563	0.769	-0.379	-1.3	1160	1500	-1.49	-1.13
ENSG00000102312	PORCN	X	48508962	48520815	11853	+	1110	177	120	123	protein_coding	ENSG00000102312	ensembl_havana	22	0.000207	0.00568	0.65	-0.622	-1.54	105	162	-1.93	-1.23
ENSG00000112337	SLC17A2	6	25912754	25930727	17973	-	246	48.6	25.1	27.4	protein_coding	ENSG00000112337	ensembl_havana	10	0.000208	0.00568	0.468	-1.1	-2.14	19.8	42.4	-3.2	-1.43
ENSG00000180044	C3orf80	3	160225496	160228214	2718	+	4640	768	500	516	protein_coding	ENSG00000180044	ensembl_havana	5	0.000208	0.00568	1.56	0.645	1.56	585	374	1.23	1.98
ENSG00000123388	HOXC11	12	53973126	53977644	4518	+	1690	249	182	188	protein_coding	ENSG00000123388	ensembl_havana	4	0.00021	0.00573	1.59	0.672	1.59	216	135	1.25	2.04
ENSG00000159692	CTBP1	4	1211448	1249954	38506	-	43600	5890	4780	4840	protein_coding	ENSG00000159692	ensembl_havana	15	0.000216	0.00589	0.76	-0.396	-1.32	4380	5760	-1.52	-1.14
ENSG00000175063	UBE2C	20	45812576	45816958	4382	+	8600	1170	947	956	protein_coding	ENSG00000175063	ensembl_havana	17	0.000216	0.00589	0.781	-0.357	-1.28	874	1120	-1.46	-1.12
ENSG00000147853	AK3	9	4709556	4742044	32488	-	9580	1230	1060	1060	protein_coding	ENSG00000147853	ensembl_havana	17	0.000217	0.00589	1.27	0.341	1.27	1140	903	1.12	1.44
ENSG00000166446	CDYL2	16	80597907	80804599	206692	-	3590	685	365	399	protein_coding	ENSG00000166446	ensembl_havana	15	0.000217	0.00589	2.07	1.05	2.07	483	233	1.41	3.05
ENSG00000145569	OTULINL	5	14581792	14616181	34389	+	6760	926	742	751	protein_coding	ENSG00000145569	ensembl_havana	6	0.000222	0.00602	1.34	0.422	1.34	819	611	1.15	1.57
ENSG00000097033	SH3GLB1	1	86704570	86748185	43615	+	4840	670	532	537	protein_coding	ENSG00000097033	ensembl_havana	14	0.000223	0.00603	0.767	-0.384	-1.3	486	634	-1.5	-1.13
ENSG00000152926	ZNF117	7	64971772	65006685	34913	-	2390	342	263	266	protein_coding	ENSG00000152926	ensembl_havana	15	0.000228	0.00616	0.74	-0.434	-1.35	239	323	-1.59	-1.15
ENSG00000248487	ABHD14A	3	51971426	51981200	9774	+	4030	680	433	447	protein_coding	ENSG00000248487	ensembl_havana	9	0.000229	0.00616	0.643	-0.637	-1.56	378	588	-1.97	-1.23
ENSG00000173517	PEAK1	15	77100656	77420145	319489	-	21400	3350	2340	2380	protein_coding	ENSG00000173517	ensembl_havana	10	0.000229	0.00616	1.42	0.509	1.42	2650	1860	1.18	1.72
ENSG00000138119	MYOF	10	93306429	93482335	175906	-	891	137	95.3	99	protein_coding	ENSG00000138119	ensembl_havana	17	0.000229	0.00616	1.69	0.758	1.69	113	67.1	1.28	2.24
ENSG00000170631	ZNF16	8	144930358	144950889	20531	-	897	131	97.2	99.7	protein_coding	ENSG00000170631	ensembl_havana	15	0.00023	0.00617	1.53	0.612	1.53	113	74.1	1.22	1.91
ENSG00000114251	WNT5A	3	55465715	55490540	24825	-	185	41.8	18	20.6	protein_coding	ENSG00000114251	ensembl_havana	14	0.000232	0.00622	0.404	-1.31	-2.47	13.6	33.7	-4.01	-1.53
ENSG00000253250	C8orf88	8	90958471	90985239	26768	-	376	73.4	38.4	41.8	protein_coding	ENSG00000253250	ensembl_havana	3	0.000233	0.00623	0.501	-0.996	-1.99	31.2	62.3	-2.88	-1.38
ENSG00000178150	ZNF114	19	48270081	48287609	17528	+	475	95.1	47.1	52.8	protein_coding	ENSG00000178150	ensembl_havana	10	0.000241	0.00644	2.4	1.26	2.4	65.6	27.3	1.5	3.83
ENSG00000099282	TSPAN15	10	69451465	69507667	56202	+	1620	234	176	179	protein_coding	ENSG00000099282	ensembl_havana	10	0.000242	0.00645	0.697	-0.521	-1.43	157	225	-1.74	-1.18
ENSG00000114541	FRMD4B	3	69168782	69542584	373802	-	759	113	81.2	84.3	protein_coding	ENSG00000114541	ensembl_havana	15	0.000246	0.00654	1.68	0.752	1.68	96.7	57.4	1.27	2.22
ENSG00000126062	TMEM115	3	50354750	50359522	4772	-	20200	3160	2160	2240	protein_coding	ENSG00000126062	ensembl_havana	4	0.000249	0.00661	0.631	-0.664	-1.58	1880	2980	-2.03	-1.24
ENSG00000163541	SUCLG1	2	84423528	84460046	36518	-	18800	2410	2080	2090	protein_coding	ENSG00000163541	ensembl_havana	12	0.00025	0.00662	1.24	0.316	1.24	2240	1800	1.11	1.4
ENSG00000167325	RRM1	11	4094707	4138933	44226	+	13400	2020	1470	1490	protein_coding	ENSG00000167325	ensembl_havana	15	0.000252	0.00666	0.755	-0.406	-1.33	1340	1770	-1.54	-1.14
ENSG00000164251	F2RL1	5	76818933	76835316	16383	+	5510	1120	537	613	protein_coding	ENSG00000164251	ensembl_havana	5	0.000252	0.00666	2.37	1.24	2.37	758	320	1.49	3.75
ENSG00000182107	TMEM30B	14	61277370	61281762	4392	-	1070	203	106	119	protein_coding	ENSG00000182107	ensembl_havana	7	0.000254	0.00672	2.31	1.21	2.31	146	63.3	1.47	3.62
ENSG00000158825	CDA	1	20589086	20618904	29818	+	278	75.3	19.1	30.9	protein_coding	ENSG00000158825	ensembl_havana	6	0.000255	0.00672	0.231	-2.12	-4.33	14.8	64.1	-9.51	-1.98
ENSG00000160593	JAML	11	118193725	118225095	31370	-	2770	448	293	308	protein_coding	ENSG00000160593	ensembl_havana	19	0.000257	0.00677	1.72	0.784	1.72	357	207	1.29	2.3
ENSG00000151834	GABRA2	4	46248427	46475231	226804	-	5180	788	561	576	protein_coding	ENSG00000151834	ensembl_havana	15	0.000258	0.00678	1.51	0.593	1.51	648	429	1.21	1.88
ENSG00000007952	NOX1	X	100843324	100874360	31036	-	189	38	18.6	21	protein_coding	ENSG00000007952	ensembl_havana	18	0.000262	0.00689	2.62	1.39	2.62	26.1	9.97	1.56	4.39
ENSG00000081803	CADPS2	7	122318411	122886760	568349	-	3870	594	425	430	protein_coding	ENSG00000081803	ensembl_havana	16	0.000265	0.00694	0.742	-0.431	-1.35	384	518	-1.58	-1.15
ENSG00000116455	WDR77	1	111439890	111449257	9367	-	8810	1190	969	979	protein_coding	ENSG00000116455	ensembl_havana	14	0.000265	0.00694	0.776	-0.365	-1.29	893	1150	-1.48	-1.12
ENSG00000086205	FOLH1	11	49145092	49208639	63547	-	2390	402	250	266	protein_coding	ENSG00000086205	ensembl_havana	18	0.000267	0.00699	1.84	0.883	1.84	313	170	1.33	2.56
ENSG00000189171	S100A13	1	153618787	153631361	12574	-	4150	706	448	461	protein_coding	ENSG00000189171	ensembl_havana	14	0.000268	0.00701	0.666	-0.587	-1.5	395	594	-1.87	-1.21
ENSG00000137960	GIPC2	1	77979542	78138445	158903	+	2470	382	265	274	protein_coding	ENSG00000137960	ensembl_havana	6	0.000271	0.00705	1.61	0.687	1.61	313	194	1.25	2.08
ENSG00000183747	ACSM2A	16	20451461	20487670	36209	+	831	130	89.7	92.3	protein_coding	ENSG00000183747	ensembl_havana	12	0.000272	0.00708	0.641	-0.642	-1.56	78.6	123	-1.98	-1.23
ENSG00000105443	CYTH2	19	48469208	48482315	13107	+	19200	2560	2120	2140	protein_coding	ENSG00000105443	ensembl_havana	15	0.000281	0.0073	1.26	0.335	1.26	2300	1820	1.11	1.43
ENSG00000227392	HPN-AS1	19	35042902	35106308	63406	-	1160	162	124	128	lncRNA	ENSG00000227392	havana	2	0.000283	0.00735	1.62	0.695	1.62	149	91.7	1.25	2.1
ENSG00000180229	HERC2P3	15	20379495	20506181	126686	-	4480	635	488	497	transcribed_unprocessed_pseudogene	ENSG00000180229	havana	12	0.000286	0.0074	0.716	-0.481	-1.4	439	613	-1.67	-1.17
ENSG00000105520	PLPPR2	19	11355386	11365699	10313	+	5350	727	590	594	protein_coding	ENSG00000105520	ensembl_havana	10	0.000288	0.00745	0.789	-0.342	-1.27	546	692	-1.44	-1.12
ENSG00000233493	TMEM238	19	55379244	55384293	5049	-	1080	155	117	120	protein_coding	ENSG00000233493	ensembl_havana	4	0.000291	0.00751	1.54	0.624	1.54	137	88.8	1.22	1.95
ENSG00000184408	KCND2	7	120273175	120750338	477163	+	510	137	32.6	56.7	protein_coding	ENSG00000184408	havana	10	0.000293	0.00756	0.212	-2.24	-4.72	25.4	120	-10.9	-2.04
ENSG00000149273	RPS3	11	75399515	75422281	22766	+	124000	16100	13700	13800	protein_coding	ENSG00000149273	ensembl_havana	15	0.000297	0.00764	1.23	0.304	1.23	14700	11900	1.1	1.38
ENSG00000196155	PLEKHG4	16	67277510	67289500	11990	+	1350	190	147	150	protein_coding	ENSG00000196155	ensembl_havana	13	0.000297	0.00764	1.44	0.523	1.44	167	116	1.18	1.75
ENSG00000006453	BAIAP2L1	7	98291650	98401091	109441	-	24600	3170	2710	2730	protein_coding	ENSG00000006453	ensembl_havana	14	0.000298	0.00765	1.24	0.312	1.24	2920	2350	1.1	1.4
ENSG00000137285	TUBB2B	6	3224277	3231731	7454	-	8450	1210	919	939	protein_coding	ENSG00000137285	ensembl_havana	10	0.0003	0.00768	0.7	-0.514	-1.43	822	1170	-1.73	-1.18
ENSG00000137055	PLAA	9	26903372	26947243	43871	-	3760	472	415	418	protein_coding	ENSG00000137055	ensembl_havana	15	0.0003	0.00768	1.27	0.341	1.27	449	355	1.11	1.44
ENSG00000213281	NRAS	1	114704469	114716772	12303	-	17900	2330	1980	1990	protein_coding	ENSG00000213281	ensembl_havana	5	0.000302	0.00771	0.839	-0.252	-1.19	1870	2230	-1.31	-1.08
ENSG00000125398	SOX9	17	72121020	72126417	5397	+	30400	4250	3330	3380	protein_coding	ENSG00000125398	ensembl_havana	8	0.000302	0.00771	1.33	0.412	1.33	3680	2770	1.14	1.55
ENSG00000161011	SQSTM1	5	179806398	179838079	31681	+	68800	11200	7270	7650	protein_coding	ENSG00000161011	ensembl_havana	20	0.000303	0.00772	0.589	-0.763	-1.7	6210	10500	-2.26	-1.27
ENSG00000157933	SKI	1	2228319	2310214	81895	+	28100	4000	3100	3130	protein_coding	ENSG00000157933	ensembl_havana	10	0.000307	0.00781	0.783	-0.353	-1.28	2860	3650	-1.46	-1.12
ENSG00000010295	IFFO1	12	6538375	6556084	17709	-	7650	1060	844	851	protein_coding	ENSG00000010295	ensembl_havana	19	0.000308	0.00782	0.788	-0.343	-1.27	782	991	-1.44	-1.11
ENSG00000175175	PPM1E	17	58755854	58985180	229326	+	737	135	75.9	81.9	protein_coding	ENSG00000175175	ensembl_havana	6	0.000316	0.00801	2.02	1.01	2.02	99	49	1.38	2.96
ENSG00000163631	ALB	4	73397114	73421483	24369	+	2690000	417000	295000	299000	protein_coding	ENSG00000163631	ensembl_havana	17	0.000326	0.00824	0.752	-0.411	-1.33	270000	359000	-1.55	-1.14
ENSG00000064012	CASP8	2	201233443	201287712	54269	+	3250	440	358	361	protein_coding	ENSG00000064012	ensembl_havana	21	0.000326	0.00824	1.32	0.401	1.32	392	297	1.13	1.54
ENSG00000155629	PIK3AP1	10	96593315	96720515	127200	-	1280	226	136	142	protein_coding	ENSG00000155629	ensembl_havana	15	0.000329	0.00832	0.611	-0.711	-1.64	116	190	-2.14	-1.25
ENSG00000179455	MKRN3	15	23565674	23630076	64402	+	5290	677	585	588	protein_coding	ENSG00000179455	ensembl_havana	9	0.000331	0.00836	1.24	0.305	1.24	628	509	1.1	1.39
ENSG00000130449	ZSWIM6	5	61332258	61546173	213915	+	8220	1230	886	914	protein_coding	ENSG00000130449	ensembl_havana	6	0.000332	0.00836	1.54	0.627	1.54	1030	670	1.22	1.96
ENSG00000169174	PCSK9	1	55039548	55064853	25305	+	167000	24300	18400	18500	protein_coding	ENSG00000169174	ensembl_havana	10	0.000335	0.00842	0.776	-0.366	-1.29	16900	21800	-1.48	-1.12
ENSG00000091583	APOH	17	66212033	66256526	44493	-	43100	7490	4700	4790	protein_coding	ENSG00000091583	ensembl_havana	11	0.000337	0.00847	0.71	-0.494	-1.41	4220	5930	-1.7	-1.17
ENSG00000118520	ARG1	6	131470832	131584333	113501	+	6580	1090	698	731	protein_coding	ENSG00000118520	ensembl_havana	15	0.000338	0.00847	1.69	0.761	1.69	847	500	1.27	2.26
ENSG00000149418	ST14	11	130159782	130210363	50581	+	3170	593	317	352	protein_coding	ENSG00000149418	ensembl_havana	11	0.00034	0.00851	2.16	1.11	2.16	429	199	1.42	3.29
ENSG00000129353	SLC44A2	19	10602457	10644558	42101	+	5400	816	580	600	protein_coding	ENSG00000129353	ensembl_havana	15	0.000341	0.00852	0.641	-0.642	-1.56	505	788	-1.99	-1.22
ENSG00000223764	LINC02593	1	916865	921017	4152	-	1610	241	176	179	lncRNA	ENSG00000223764	havana	2	0.000342	0.00853	0.699	-0.516	-1.43	157	224	-1.74	-1.18
ENSG00000175906	ARL4D	17	43398993	43401138	2145	+	4830	680	529	537	protein_coding	ENSG00000175906	ensembl_havana	5	0.000348	0.00868	0.732	-0.451	-1.37	480	655	-1.62	-1.15
ENSG00000087008	ACOX3	4	8366282	8440724	74442	-	2190	320	239	243	protein_coding	ENSG00000087008	ensembl_havana	16	0.000351	0.00875	0.702	-0.511	-1.43	212	303	-1.73	-1.17
ENSG00000107807	TLX1	10	101131300	101137790	6490	+	863	187	83.9	95.8	protein_coding	ENSG00000107807	ensembl_havana	13	0.000352	0.00876	2.46	1.3	2.46	120	48.9	1.5	4.02
ENSG00000176092	CRYBG2	1	26321698	26360081	38383	-	941	131	101	105	protein_coding	ENSG00000176092	ensembl_havana	15	0.000363	0.00902	1.57	0.655	1.57	119	75.6	1.23	2.02
ENSG00000270069	MIR222HG	X	45745211	45770275	25064	-	235	64.3	21.9	26.1	lncRNA	ENSG00000270069	havana	1	0.000365	0.00905	0.383	-1.39	-2.61	17.1	44.7	-4.43	-1.54
ENSG00000078401	EDN1	6	12290361	12297195	6834	+	5290	1130	517	588	protein_coding	ENSG00000078401	ensembl_havana	7	0.000366	0.00906	2.32	1.22	2.32	725	312	1.46	3.69
ENSG00000011638	TMEM159	16	21158377	21180617	22240	+	345	60.9	33.8	38.4	protein_coding	ENSG00000011638	ensembl_havana	10	0.000367	0.00906	2.35	1.23	2.35	47.6	20.3	1.47	3.75
ENSG00000111249	CUX2	12	111034165	111350555	316390	+	110	31.7	7.72	12.3	protein_coding	ENSG00000111249	ensembl_havana	14	0.000378	0.00932	0.25	-2	-3.99	6.22	24.9	-8.57	-1.86
ENSG00000010278	CD9	12	6199715	6238272	38557	+	9230	1160	1020	1030	protein_coding	ENSG00000010278	ensembl_havana	14	0.000378	0.00932	1.26	0.337	1.26	1100	873	1.11	1.44
ENSG00000130675	MNX1	7	156994051	157010664	16613	-	4670	633	514	519	protein_coding	ENSG00000130675	ensembl_havana	15	0.000379	0.00933	1.3	0.375	1.3	562	433	1.12	1.5
ENSG00000163694	RBM47	4	40423267	40630876	207609	-	17600	2600	1920	1960	protein_coding	ENSG00000163694	ensembl_havana	15	0.00038	0.00933	1.44	0.523	1.44	2180	1520	1.18	1.76
ENSG00000165406	2024-03-08	10	45454585	45594907	140322	-	5510	758	603	613	protein_coding	ENSG00000165406	ensembl_havana	16	0.000387	0.00949	0.735	-0.445	-1.36	547	744	-1.61	-1.15
ENSG00000013588	GPRC5A	12	12890782	12917938	27156	+	119	21.8	11.4	13.2	protein_coding	ENSG00000013588	ensembl_havana	8	0.00039	0.00956	3.19	1.68	3.19	17.1	5.36	1.68	6.07
ENSG00000084652	TXLNA	1	32179675	32198286	18611	+	28700	3750	3180	3190	protein_coding	ENSG00000084652	ensembl_havana	16	0.000392	0.00959	0.844	-0.245	-1.19	3000	3560	-1.3	-1.08
ENSG00000183307	TMEM121B	22	17116297	17121368	5071	-	679	115	71.9	75.4	protein_coding	ENSG00000183307	ensembl_havana	4	0.000394	0.00962	1.73	0.787	1.73	88.1	51.1	1.28	2.33
ENSG00000151690	MFSD6	2	190408355	190509206	100851	+	4840	734	527	538	protein_coding	ENSG00000151690	ensembl_havana	15	0.000396	0.00965	0.703	-0.508	-1.42	471	669	-1.73	-1.17
ENSG00000171161	ZNF672	1	248838210	248849518	11308	+	5250	699	577	583	protein_coding	ENSG00000171161	ensembl_havana	13	0.000397	0.00966	0.758	-0.399	-1.32	527	695	-1.54	-1.13
ENSG00000109424	UCP1	4	140559431	140568962	9531	-	201	40.7	18.5	22.3	protein_coding	ENSG00000109424	ensembl_havana	4	0.000397	0.00966	3.06	1.61	3.06	28.5	9.32	1.65	5.68
ENSG00000164168	TMEM184C	4	147617386	147672045	54659	+	7920	1090	874	880	protein_coding	ENSG00000164168	ensembl_havana	8	0.000398	0.00966	0.806	-0.31	-1.24	813	1010	-1.4	-1.1
ENSG00000007384	RHBDF1	16	58059	76356	18297	-	4500	653	490	500	protein_coding	ENSG00000007384	ensembl_havana	15	0.000399	0.00968	0.709	-0.496	-1.41	440	620	-1.71	-1.17
ENSG00000006555	TTC22	1	54779712	54801324	21612	-	1760	252	192	196	protein_coding	ENSG00000006555	ensembl_havana	11	0.000402	0.00975	1.46	0.542	1.46	220	151	1.18	1.79
ENSG00000084674	APOB	2	21001429	21044074	42645	-	1580000	218000	174000	176000	protein_coding	ENSG00000084674	ensembl_havana	14	0.000404	0.00979	0.789	-0.342	-1.27	162000	205000	-1.45	-1.11
ENSG00000135447	PPP1R1A	12	54575387	54588660	13273	-	2620	417	282	291	protein_coding	ENSG00000135447	ensembl_havana	17	0.000408	0.00986	0.646	-0.631	-1.55	246	381	-1.97	-1.22
ENSG00000169783	LINGO1	15	77613027	77820901	207874	-	5710	997	577	634	protein_coding	ENSG00000169783	ensembl_havana	12	0.000409	0.00987	0.502	-0.995	-1.99	477	950	-2.92	-1.36
ENSG00000219891	ZSCAN12P1	6	28091154	28093665	2511	+	143	35.5	12.6	15.8	transcribed_unprocessed_pseudogene	ENSG00000219891	havana	2	0.000414	0.00997	3.7	1.89	3.7	21.1	5.7	1.79	7.66
ENSG00000095596	CYP26A1	10	93073475	93077886	4411	+	110	27.2	5.35	12.3	protein_coding	ENSG00000095596	ensembl_havana	12	0.000414	0.00996	5.85	2.55	5.85	17	2.91	2.2	15.6
ENSG00000115252	PDE1A	2	182140036	182523193	383157	-	156	31.8	15.2	17.4	protein_coding	ENSG00000115252	ensembl_havana	18	0.000416	0.01	2.82	1.49	2.82	21.7	7.68	1.59	5.01
ENSG00000089335	ZNF302	19	34677639	34686398	8759	+	4520	638	492	503	protein_coding	ENSG00000089335	ensembl_havana	21	0.000421	0.0101	1.45	0.538	1.45	561	386	1.18	1.79
ENSG00000198168	SVIP	11	22813799	22830300	16501	-	3440	678	364	382	protein_coding	ENSG00000198168	ensembl_havana	9	0.000425	0.0102	0.6	-0.737	-1.67	312	521	-2.22	-1.25
ENSG00000049656	CLPTM1L	5	1317752	1345100	27348	-	34500	4850	3770	3830	protein_coding	ENSG00000049656	ensembl_havana	14	0.000425	0.0102	0.738	-0.438	-1.36	3420	4640	-1.6	-1.14
ENSG00000185559	DLK1	14	100725705	100738225	12520	+	12900	3970	292	1430	protein_coding	ENSG00000185559	ensembl_havana	16	0.000429	0.0102	0.0558	-4.16	-17.9	216	3870	-89.4	-3.6
ENSG00000092421	SEMA6A	5	116443616	116574935	131319	-	14700	2060	1620	1640	protein_coding	ENSG00000092421	ensembl_havana	16	0.000433	0.0103	1.31	0.394	1.31	1780	1350	1.13	1.53
ENSG00000128487	SPECC1	17	20009344	20319027	309683	+	14400	1860	1590	1600	protein_coding	ENSG00000128487	ensembl_havana	16	0.000437	0.0104	1.24	0.312	1.24	1710	1380	1.1	1.4
ENSG00000172296	SPTLC3	20	13008972	13169104	160132	+	24900	4270	2610	2760	protein_coding	ENSG00000172296	ensembl_havana	13	0.000441	0.0105	1.75	0.81	1.75	3220	1840	1.28	2.4
ENSG00000197705	KLHL14	18	32672673	32773024	100351	-	175	53.3	11.8	19.4	protein_coding	ENSG00000197705	ensembl_havana	10	0.000442	0.0105	0.235	-2.09	-4.26	9.27	39.4	-9.55	-1.9
ENSG00000079689	SCGN	6	25652201	25701784	49583	+	8740	1150	960	971	protein_coding	ENSG00000079689	ensembl_havana	14	0.000445	0.0106	1.33	0.409	1.33	1060	796	1.13	1.56
ENSG00000280614	FP236383.4	21	8393419	8394342	923	-	147000	28900	15600	16400	lncRNA	ENSG00000280614	havana	1	0.000448	0.0106	0.599	-0.739	-1.67	13400	22300	-2.22	-1.25
ENSG00000132744	ACY3	11	67642555	67650731	8176	-	4060	652	429	451	protein_coding	ENSG00000132744	ensembl_havana	8	0.000448	0.0106	1.71	0.777	1.71	523	305	1.27	2.32
ENSG00000077942	FBLN1	22	45502238	45601136	98898	+	112000	14000	12400	12400	protein_coding	ENSG00000077942	ensembl_havana	19	0.00045	0.0106	0.842	-0.248	-1.19	11700	13900	-1.31	-1.08
ENSG00000182511	FES	15	90883695	90895777	12082	+	5110	783	542	567	protein_coding	ENSG00000182511	ensembl_havana	12	0.000452	0.0107	0.609	-0.715	-1.64	467	767	-2.17	-1.24
ENSG00000160182	TFF1	21	42362282	42366536	4254	-	550	81.9	57.9	61.1	protein_coding	ENSG00000160182	ensembl_havana	3	0.000455	0.0107	1.8	0.849	1.8	72.8	40.4	1.3	2.5
ENSG00000119915	ELOVL3	10	102226299	102229590	3291	+	445	103	43.1	49.4	protein_coding	ENSG00000119915	ensembl_havana	5	0.000457	0.0108	0.433	-1.21	-2.31	34.7	80.1	-3.69	-1.45
ENSG00000148516	ZEB1	10	31318495	31529815	211320	+	1450	230	155	161	protein_coding	ENSG00000148516	ensembl_havana	21	0.000457	0.0108	0.638	-0.647	-1.57	135	211	-2.01	-1.22
ENSG00000144063	MALL	2	110083870	110116567	32697	-	239	43.6	22.6	26.5	protein_coding	ENSG00000144063	ensembl_havana	3	0.000461	0.0108	2.68	1.42	2.68	33.8	12.6	1.54	4.67
ENSG00000198689	SLC9A6	X	135973841	136047270	73429	+	5770	835	632	641	protein_coding	ENSG00000198689	ensembl_havana	11	0.000462	0.0108	0.735	-0.445	-1.36	571	777	-1.62	-1.15
ENSG00000118523	CCN2	6	131948176	131951373	3197	-	43000	6080	4700	4780	protein_coding	ENSG00000118523	ensembl_havana	6	0.000465	0.0109	1.39	0.471	1.39	5260	3800	1.15	1.66
ENSG00000163586	FABP1	2	88122982	88128063	5081	-	17700	2720	1900	1960	protein_coding	ENSG00000163586	ensembl_havana	10	0.000465	0.0109	1.53	0.614	1.53	2220	1450	1.21	1.94
ENSG00000080608	PUM3	9	2720469	2844096	123627	-	3200	415	351	355	protein_coding	ENSG00000080608	ensembl_havana	10	0.000472	0.011	1.34	0.419	1.34	386	289	1.14	1.57
ENSG00000094631	HDAC6	X	48801377	48824983	23606	+	16300	2250	1800	1820	protein_coding	ENSG00000094631	ensembl_havana	21	0.000476	0.0111	0.793	-0.335	-1.26	1670	2110	-1.44	-1.11
ENSG00000260727	SLC7A5P1	16	29613104	29613641	537	-	440	76.6	45.2	48.9	unprocessed_pseudogene	ENSG00000260727	havana	1	0.000476	0.0111	2.08	1.06	2.08	58.6	28.2	1.38	3.13
ENSG00000078070	MCCC1	3	183015218	183116076	100858	-	4900	677	540	545	protein_coding	ENSG00000078070	ensembl_havana	13	0.000482	0.0112	0.779	-0.36	-1.28	496	637	-1.48	-1.12
ENSG00000167106	FAM102A	9	127940582	127980990	40408	-	5190	689	571	576	protein_coding	ENSG00000167106	ensembl_havana	12	0.000483	0.0112	1.29	0.366	1.29	623	483	1.12	1.49
ENSG00000148357	HMCN2	9	130265882	130434124	168242	+	6620	1040	719	735	protein_coding	ENSG00000148357	ensembl_havana	16	0.000487	0.0113	0.693	-0.529	-1.44	642	926	-1.77	-1.17
ENSG00000072071	ADGRL1	19	14147743	14206188	58445	-	14900	1920	1640	1660	protein_coding	ENSG00000072071	ensembl_havana	16	0.00049	0.0114	1.27	0.343	1.27	1780	1410	1.11	1.45
ENSG00000110713	NUP98	11	3671083	3797793	126710	-	20200	2980	2210	2250	protein_coding	ENSG00000110713	ensembl_havana	17	0.000492	0.0114	0.715	-0.483	-1.4	1990	2770	-1.69	-1.16
ENSG00000170485	NPAS2	2	100820139	100996830	176691	+	9510	1340	1040	1060	protein_coding	ENSG00000170485	ensembl_havana	17	0.000492	0.0114	1.42	0.506	1.42	1170	827	1.17	1.73
ENSG00000136709	WDR33	2	127701027	127811188	110161	-	39600	5130	4390	4400	protein_coding	ENSG00000136709	ensembl_havana	12	0.000496	0.0114	0.849	-0.235	-1.18	4160	4890	-1.29	-1.07
ENSG00000172985	SH3RF3	2	109129205	109504635	375430	+	525	143	41	58.4	protein_coding	ENSG00000172985	ensembl_havana	11	0.000498	0.0115	0.287	-1.8	-3.48	32	111	-7.03	-1.73
ENSG00000135048	CEMIP2	9	71683366	71816691	133325	-	33600	4960	3650	3730	protein_coding	ENSG00000135048	ensembl_havana	14	0.000502	0.0115	0.696	-0.523	-1.44	3260	4680	-1.76	-1.17
ENSG00000104783	KCNN4	19	43766533	43781258	14725	-	108	23.6	10.1	12	protein_coding	ENSG00000104783	ensembl_havana	14	0.000505	0.0116	3.43	1.78	3.43	16.2	4.71	1.71	6.88
ENSG00000162104	ADCY9	16	3953387	4116443	163056	-	31500	4580	3460	3500	protein_coding	ENSG00000162104	ensembl_havana	10	0.000509	0.0117	0.756	-0.403	-1.32	3160	4180	-1.55	-1.13
ENSG00000120278	PLEKHG1	6	150599883	150843666	243783	+	2750	369	302	306	protein_coding	ENSG00000120278	havana	16	0.000509	0.0117	1.37	0.451	1.37	334	245	1.15	1.63
ENSG00000154914	USP43	17	9644698	9729688	84990	+	94	23.6	6.76	10.4	protein_coding	ENSG00000154914	ensembl_havana	17	0.000511	0.0117	5.85	2.55	5.85	14.9	2.54	2.16	15.9
ENSG00000198648	STK39	2	167954020	168247596	293576	-	6610	1090	705	734	protein_coding	ENSG00000198648	ensembl_havana	11	0.000515	0.0118	1.63	0.702	1.63	843	518	1.24	2.14
ENSG00000176165	FOXG1	14	28760330	28770278	9948	+	2440	373	259	271	protein_coding	ENSG00000176165	havana	11	0.000518	0.0118	0.614	-0.704	-1.63	223	364	-2.15	-1.24
ENSG00000196230	TUBB	6	30720352	30725427	5075	+	186000	25100	20500	20600	protein_coding	ENSG00000196230	ensembl_havana	13	0.00052	0.0118	0.828	-0.273	-1.21	19300	23300	-1.34	-1.09
ENSG00000187627	RGPD1	2	86907953	87013977	106024	+	332	59.6	32.2	36.9	protein_coding	ENSG00000187627	ensembl_havana	15	0.00052	0.0118	2.4	1.26	2.4	46.3	19.3	1.46	3.94
ENSG00000088992	TESC	12	117038923	117099480	60557	-	920	143	98.6	102	protein_coding	ENSG00000088992	ensembl_havana	18	0.000523	0.0119	0.632	-0.662	-1.58	85.3	135	-2.05	-1.22
ENSG00000204314	PRRT1	6	32148359	32153084	4725	-	542	86.5	56.8	60.3	protein_coding	ENSG00000204314	ensembl_havana	12	0.000523	0.0119	1.8	0.849	1.8	71	39.4	1.29	2.51
ENSG00000087074	PPP1R15A	19	48872421	48876059	3638	+	10700	1690	1150	1190	protein_coding	ENSG00000087074	ensembl_havana	8	0.000528	0.012	1.57	0.65	1.57	1350	861	1.22	2.03
ENSG00000115363	EVA1A	2	75469302	75569723	100421	-	1320	250	137	147	protein_coding	ENSG00000115363	ensembl_havana	14	0.000533	0.0121	0.552	-0.857	-1.81	116	210	-2.53	-1.29
ENSG00000135486	HNRNPA1	12	54280193	54287089	6896	+	69100	8980	7620	7680	protein_coding	ENSG00000135486	ensembl_havana	17	0.000533	0.0121	1.24	0.306	1.24	8200	6630	1.1	1.39
ENSG00000178597	PSAPL1	4	7430285	7434931	4646	-	195	40.4	17.8	21.7	protein_coding	ENSG00000178597	ensembl_havana	7	0.000539	0.0122	0.351	-1.51	-2.85	13.1	37.5	-5.16	-1.58
ENSG00000236754	AC007666.1	22	17580157	17589193	9036	-	120	34.6	10.8	13.3	lncRNA	ENSG00000236754	ensembl_havana	5	0.000543	0.0122	0.343	-1.55	-2.92	7.97	23.3	-5.36	-1.59
ENSG00000128602	SMO	7	129188633	129213546	24913	+	41900	5620	4610	4660	protein_coding	ENSG00000128602	ensembl_havana	11	0.000544	0.0122	0.774	-0.369	-1.29	4240	5480	-1.49	-1.12
ENSG00000138795	LEF1	4	108047545	108168957	121412	-	309	52	31.2	34.3	protein_coding	ENSG00000138795	ensembl_havana	10	0.000546	0.0123	2.13	1.09	2.13	41.8	19.6	1.39	3.28
ENSG00000163995	ABLIM2	4	7965310	8158833	193523	-	237	47.2	22	26.3	protein_coding	ENSG00000163995	ensembl_havana	20	0.000548	0.0123	0.395	-1.34	-2.53	17.3	43.7	-4.28	-1.49
ENSG00000203879	GDI1	X	154436913	154443468	6555	+	13100	1780	1440	1450	protein_coding	ENSG00000203879	ensembl_havana	12	0.000552	0.0124	0.802	-0.318	-1.25	1340	1680	-1.41	-1.1
ENSG00000166199	ALKBH3	11	43880811	43920275	39464	+	855	133	91.9	95	protein_coding	ENSG00000166199	ensembl_havana	13	0.000554	0.0124	1.6	0.676	1.6	109	68.4	1.22	2.08
ENSG00000107819	SFXN3	10	101031234	101041245	10011	+	1480	226	159	165	protein_coding	ENSG00000107819	ensembl_havana	13	0.000557	0.0125	1.56	0.646	1.56	187	120	1.21	2.02
ENSG00000138642	HERC6	4	88378739	88443112	64373	+	408	65.5	42.8	45.3	protein_coding	ENSG00000138642	ensembl_havana	14	0.000558	0.0125	1.84	0.88	1.84	54	29.3	1.3	2.6
ENSG00000114770	ABCC5	3	183919934	184017940	98006	-	18300	2530	2020	2040	protein_coding	ENSG00000114770	ensembl_havana	17	0.000559	0.0125	0.798	-0.325	-1.25	1880	2350	-1.42	-1.1
ENSG00000118680	MYL12B	18	3261479	3278432	16953	+	30800	4070	3390	3420	protein_coding	ENSG00000118680	ensembl_havana	13	0.000565	0.0126	1.27	0.344	1.27	3680	2900	1.11	1.45
ENSG00000168899	VAMP5	2	85584431	85593407	8976	+	3440	517	376	382	protein_coding	ENSG00000168899	ensembl_havana	5	0.000576	0.0128	0.737	-0.44	-1.36	341	463	-1.61	-1.14
ENSG00000172046	USP19	3	49108046	49120939	12893	-	21500	2830	2370	2380	protein_coding	ENSG00000172046	ensembl_havana	19	0.000576	0.0128	0.807	-0.31	-1.24	2210	2740	-1.4	-1.1
ENSG00000203499	IQANK1	8	143734140	143790645	56505	+	378	62.8	40	42	protein_coding	ENSG00000203499	havana	11	0.000576	0.0128	1.83	0.869	1.83	48.9	26.8	1.3	2.57
ENSG00000138193	PLCE1	10	94030812	94332824	302012	+	3800	545	417	422	protein_coding	ENSG00000138193	ensembl_havana	15	0.000582	0.0129	1.34	0.427	1.34	461	343	1.14	1.59
ENSG00000127418	FGFRL1	4	1009936	1026899	16963	+	29500	4060	3230	3270	protein_coding	ENSG00000127418	ensembl_havana	15	0.000583	0.0129	0.762	-0.393	-1.31	2960	3890	-1.53	-1.12
ENSG00000136689	IL1RN	2	113107214	113134017	26803	+	94.9	24.3	7.51	10.5	protein_coding	ENSG00000136689	ensembl_havana	18	0.000586	0.013	0.287	-1.8	-3.48	5.88	20.5	-7.09	-1.71
ENSG00000140326	CDAN1	15	42723544	42737129	13585	-	6980	980	769	776	protein_coding	ENSG00000140326	ensembl_havana	13	0.000589	0.013	0.783	-0.352	-1.28	710	907	-1.47	-1.11
ENSG00000185619	PCGF3	4	705748	770641	64893	+	18900	2430	2080	2100	protein_coding	ENSG00000185619	ensembl_havana	18	0.000596	0.0132	0.81	-0.304	-1.23	1950	2400	-1.39	-1.09
ENSG00000196352	CD55	1	207321376	207386805	65429	+	1680	319	175	187	protein_coding	ENSG00000196352	ensembl_havana	15	0.000597	0.0132	1.87	0.901	1.87	221	118	1.31	2.67
ENSG00000175311	ANKS4B	16	21233699	21253851	20152	+	4110	579	449	456	protein_coding	ENSG00000175311	ensembl_havana	7	0.000601	0.0132	1.38	0.466	1.38	504	364	1.15	1.66
ENSG00000137040	RANBP6	9	6011025	6015626	4601	-	5590	881	595	621	protein_coding	ENSG00000137040	havana	10	0.000601	0.0132	1.65	0.726	1.65	715	432	1.24	2.21
ENSG00000188763	FZD9	7	73433778	73436121	2343	+	1830	364	183	204	protein_coding	ENSG00000188763	ensembl_havana	5	0.000602	0.0132	0.482	-1.05	-2.07	150	312	-3.15	-1.37
ENSG00000117362	APH1A	1	150265399	150269581	4182	-	56500	9360	6100	6280	protein_coding	ENSG00000117362	ensembl_havana	13	0.000602	0.0132	0.671	-0.575	-1.49	5400	8040	-1.87	-1.19
ENSG00000143476	DTL	1	212035553	212107401	71848	+	11100	1510	1220	1230	protein_coding	ENSG00000143476	ensembl_havana	18	0.000607	0.0133	0.794	-0.332	-1.26	1130	1420	-1.44	-1.1
ENSG00000248592	STIMATE-MUSTN1	3	52833121	52897563	64442	-	595	106	60.3	66.1	protein_coding	ENSG00000248592	ensembl_havana	7	0.000612	0.0134	0.508	-0.977	-1.97	50.4	99.3	-2.9	-1.34
ENSG00000256861	AC048338.1	12	122207779	122266424	58645	-	102	37.3	6.36	11.4	protein_coding	ENSG00000256861	havana	1	0.000621	0.0136	0.184	-2.44	-5.42	4.47	24.2	-14.3	-2.06
ENSG00000122756	CNTFR	9	34551432	34590141	38709	-	260	58.3	22.6	28.9	protein_coding	ENSG00000122756	ensembl_havana	15	0.000623	0.0136	3.43	1.78	3.43	38	11.1	1.69	6.94
ENSG00000189233	NUGGC	8	28021964	28083937	61973	-	134	30.4	11.9	14.9	protein_coding	ENSG00000189233	ensembl_havana	12	0.000627	0.0137	3.36	1.75	3.36	19.8	5.89	1.68	6.74
ENSG00000178229	ZNF543	19	57320472	57330771	10299	+	1510	263	161	168	protein_coding	ENSG00000178229	ensembl_havana	8	0.000628	0.0137	1.66	0.73	1.66	194	117	1.24	2.22
ENSG00000090661	CERS4	19	8206736	8262422	55686	+	11900	1670	1310	1320	protein_coding	ENSG00000090661	ensembl_havana	12	0.00063	0.0137	0.791	-0.338	-1.26	1220	1540	-1.45	-1.11
ENSG00000173599	PC	11	66848417	66958387	109970	-	87500	11600	9630	9720	protein_coding	ENSG00000173599	ensembl_havana	15	0.000637	0.0138	0.781	-0.357	-1.28	8890	11400	-1.48	-1.11
ENSG00000140931	CMTM3	16	66603874	66613893	10019	+	7700	1110	848	856	protein_coding	ENSG00000140931	ensembl_havana	20	0.00064	0.0139	0.786	-0.347	-1.27	785	998	-1.46	-1.11
ENSG00000144791	LIMD1	3	45555394	45686342	130948	+	20200	2800	2210	2250	protein_coding	ENSG00000144791	ensembl_havana	10	0.000648	0.014	1.36	0.441	1.36	2470	1820	1.14	1.62
ENSG00000169914	OTUD3	1	19882395	19912946	30551	+	4980	679	547	553	protein_coding	ENSG00000169914	ensembl_havana	6	0.000654	0.0141	1.32	0.405	1.32	602	455	1.13	1.56
ENSG00000180336	MEIOC	17	44656404	44690309	33905	+	576	97.5	60.4	64	protein_coding	ENSG00000180336	ensembl_havana	18	0.000654	0.0141	1.89	0.915	1.89	75.2	39.9	1.31	2.72
ENSG00000129159	KCNC1	11	17734774	17856805	122031	+	541	78.6	58.1	60.2	protein_coding	ENSG00000129159	ensembl_havana	7	0.000657	0.0142	1.64	0.71	1.64	69.4	42.4	1.23	2.17
ENSG00000164406	LEAP2	5	132873444	132875047	1603	+	518	90.2	54.8	57.6	protein_coding	ENSG00000164406	ensembl_havana	8	0.000658	0.0142	1.78	0.831	1.78	68.1	38.3	1.28	2.48
ENSG00000162775	RBM15	1	110338506	110346682	8176	+	6080	829	668	675	protein_coding	ENSG00000162775	ensembl_havana	16	0.000668	0.0144	1.31	0.385	1.31	733	562	1.12	1.52
ENSG00000234390	USP27X-AS1	X	49876724	49879242	2518	-	143	33.1	13.2	15.9	lncRNA	ENSG00000234390	havana	4	0.000669	0.0144	0.38	-1.39	-2.63	10.2	26.8	-4.59	-1.51
ENSG00000152767	FARP1	13	98142562	98455177	312615	+	13100	1700	1450	1450	protein_coding	ENSG00000152767	ensembl_havana	17	0.000676	0.0145	0.842	-0.248	-1.19	1370	1620	-1.31	-1.08
ENSG00000180667	YOD1	1	207043849	207052981	9132	-	7250	969	797	806	protein_coding	ENSG00000180667	ensembl_havana	10	0.000691	0.0148	1.31	0.386	1.31	874	669	1.12	1.53
ENSG00000189366	ALG1L	3	125929275	125937040	7765	-	189	36.3	18.2	20.9	protein_coding	ENSG00000189366	ensembl_havana	9	0.000692	0.0148	2.52	1.34	2.52	27	10.7	1.48	4.31
ENSG00000187068	C3orf70	3	185076838	185153061	76223	-	2230	400	234	247	protein_coding	ENSG00000187068	ensembl_havana	3	0.000693	0.0148	1.77	0.82	1.77	289	164	1.27	2.45
ENSG00000171448	ZBTB26	9	122915566	122931513	15947	-	2490	394	270	277	protein_coding	ENSG00000171448	ensembl_havana	9	0.0007	0.015	1.48	0.566	1.48	311	210	1.18	1.86
ENSG00000139629	GALNT6	12	51351247	51392868	41621	-	1070	221	103	119	protein_coding	ENSG00000139629	ensembl_havana	16	0.000709	0.0151	2.49	1.32	2.49	150	60.1	1.47	4.23
ENSG00000186854	TRABD2A	2	84821650	84907009	85359	-	1760	247	193	196	protein_coding	ENSG00000186854	ensembl_havana	11	0.000716	0.0152	1.41	0.491	1.41	217	154	1.15	1.71
ENSG00000236279	CLEC2L	7	139523685	139544986	21301	+	4190	590	458	465	protein_coding	ENSG00000236279	ensembl_havana	7	0.000722	0.0154	1.37	0.459	1.37	513	374	1.14	1.65
ENSG00000129128	SPCS3	4	176319966	176332246	12280	+	31700	4560	3480	3520	protein_coding	ENSG00000129128	ensembl_havana	13	0.000726	0.0154	0.778	-0.363	-1.29	3210	4130	-1.49	-1.11
ENSG00000196369	SRGAP2B	1	144887265	145095529	208264	-	3870	539	425	429	protein_coding	ENSG00000196369	ensembl_havana	11	0.000734	0.0156	0.763	-0.389	-1.31	388	508	-1.53	-1.12
ENSG00000165795	NDRG2	14	21016763	21070873	54110	-	4170	595	457	463	protein_coding	ENSG00000165795	ensembl_havana	23	0.000741	0.0157	0.742	-0.43	-1.35	415	559	-1.6	-1.13
ENSG00000266962	AC067852.2	17	42552436	42554749	2313	-	6590	855	728	732	lncRNA	ENSG00000266962	havana	2	0.000761	0.0161	0.828	-0.273	-1.21	685	827	-1.35	-1.08
ENSG00000271079	CTAGE15	7	143571801	143574388	2587	+	208	34.3	21.6	23.1	protein_coding	ENSG00000271079	havana	1	0.000764	0.0162	2.13	1.09	2.13	28.1	13.2	1.37	3.3
ENSG00000198113	TOR4A	9	137277726	137282642	4916	+	30600	4590	3290	3400	protein_coding	ENSG00000198113	ensembl_havana	3	0.000766	0.0162	0.661	-0.597	-1.51	2900	4390	-1.93	-1.19
ENSG00000180921	FAM83H	8	143723933	143738235	14302	-	25300	3950	2730	2810	protein_coding	ENSG00000180921	ensembl_havana	7	0.000768	0.0162	1.52	0.602	1.52	3170	2090	1.19	1.94
ENSG00000174373	RALGAPA1	14	35538352	35809305	270953	-	1630	237	177	181	protein_coding	ENSG00000174373	ensembl_havana	16	0.000778	0.0164	0.688	-0.54	-1.45	157	228	-1.81	-1.17
ENSG00000164620	RELL2	5	141636950	141641065	4115	+	2800	414	306	311	protein_coding	ENSG00000164620	ensembl_havana	9	0.000779	0.0164	0.744	-0.426	-1.34	279	375	-1.6	-1.13
ENSG00000063177	RPL18	19	48615328	48619185	3857	-	145000	22100	15700	16100	protein_coding	ENSG00000063177	ensembl_havana	13	0.00078	0.0164	1.46	0.545	1.46	18000	12300	1.17	1.82
ENSG00000168702	LRP1B	2	140231423	142131702	1900279	-	562	98.8	60	62.5	protein_coding	ENSG00000168702	havana	17	0.000785	0.0165	0.597	-0.745	-1.68	51.2	85.8	-2.27	-1.24
ENSG00000197296	FITM2	20	44302840	44311203	8363	-	9410	1200	1040	1050	protein_coding	ENSG00000197296	ensembl_havana	6	0.000786	0.0165	0.836	-0.258	-1.2	980	1170	-1.33	-1.08
ENSG00000163449	TMEM169	2	216081866	216102784	20918	+	4400	624	485	489	protein_coding	ENSG00000163449	ensembl_havana	11	0.000791	0.0166	0.793	-0.334	-1.26	450	568	-1.44	-1.1
ENSG00000157388	CACNA1D	3	53328963	53813734	484771	+	1000	177	103	111	protein_coding	ENSG00000157388	ensembl_havana	19	0.000799	0.0167	1.95	0.96	1.95	133	68.1	1.32	2.87
ENSG00000171606	ZNF274	19	58183029	58213563	30534	+	5610	787	614	624	protein_coding	ENSG00000171606	ensembl_havana	18	0.000802	0.0168	1.36	0.448	1.36	685	502	1.14	1.64
ENSG00000118804	STBD1	4	76306026	76311600	5574	+	4190	638	453	465	protein_coding	ENSG00000118804	ensembl_havana	8	0.000804	0.0168	0.674	-0.569	-1.48	401	596	-1.87	-1.18
ENSG00000138074	SLC5A6	2	27199587	27212959	13372	-	36400	4630	4030	4050	protein_coding	ENSG00000138074	ensembl_havana	15	0.000806	0.0168	0.831	-0.266	-1.2	3790	4560	-1.34	-1.08
ENSG00000124107	SLPI	20	45252239	45254565	2326	-	1320	352	90.7	146	protein_coding	ENSG00000124107	ensembl_havana	5	0.000809	0.0168	5.67	2.5	5.67	202	35.6	2.05	15.7
ENSG00000164484	TMEM200A	6	130365734	130443064	77330	+	12200	1860	1330	1360	protein_coding	ENSG00000164484	ensembl_havana	11	0.000813	0.0169	1.46	0.545	1.46	1520	1040	1.17	1.82
ENSG00000009765	IYD	6	150368892	150405970	37078	+	214	49.6	18.8	23.8	protein_coding	ENSG00000009765	ensembl_havana	14	0.000818	0.017	3.25	1.7	3.25	31	9.53	1.63	6.47
ENSG00000260742	AC009962.1	2	181887851	181891664	3813	-	92.1	17.3	8.01	10.2	lncRNA	ENSG00000260742	havana	1	0.000819	0.017	3.76	1.91	3.76	13.4	3.57	1.73	8.16
ENSG00000080224	EPHA6	3	96814581	97752461	937880	+	464	78.6	49.4	51.6	protein_coding	ENSG00000080224	ensembl_havana	17	0.000824	0.017	0.591	-0.759	-1.69	41.4	70	-2.3	-1.24
ENSG00000138030	KHK	2	27086747	27100763	14016	+	4000	655	423	444	protein_coding	ENSG00000138030	ensembl_havana	13	0.000824	0.017	0.605	-0.724	-1.65	366	604	-2.22	-1.23
ENSG00000100522	GNPNAT1	14	52775193	52791669	16476	-	8050	1040	890	894	protein_coding	ENSG00000100522	ensembl_havana	10	0.000829	0.0171	0.84	-0.251	-1.19	841	1000	-1.32	-1.07
ENSG00000197579	TOPORS	9	32540544	32552587	12043	-	3580	445	396	398	protein_coding	ENSG00000197579	ensembl_havana	8	0.000831	0.0172	1.24	0.306	1.24	424	343	1.09	1.4
ENSG00000161904	LEMD2	6	33771202	33789131	17929	-	18300	2440	2020	2040	protein_coding	ENSG00000161904	ensembl_havana	12	0.000833	0.0172	0.779	-0.361	-1.28	1860	2390	-1.49	-1.11
ENSG00000142945	KIF2C	1	44739818	44767768	27950	+	12200	1690	1350	1360	protein_coding	ENSG00000142945	ensembl_havana	13	0.000839	0.0173	0.79	-0.34	-1.27	1250	1580	-1.45	-1.1
ENSG00000078043	PIAS2	18	46803218	46920161	116943	-	3810	519	420	423	protein_coding	ENSG00000078043	ensembl_havana	16	0.00085	0.0175	1.27	0.344	1.27	456	359	1.1	1.46
ENSG00000198353	HOXC4	12	54016931	54056031	39100	+	1020	154	111	113	protein_coding	ENSG00000198353	ensembl_havana	8	0.00085	0.0175	1.48	0.567	1.48	127	85.8	1.18	1.87
ENSG00000099250	NRP1	10	33177492	33336263	158771	-	30900	4410	3380	3430	protein_coding	ENSG00000099250	ensembl_havana	18	0.000853	0.0175	0.747	-0.42	-1.34	3090	4130	-1.59	-1.13
ENSG00000172201	ID4	6	19837370	19842198	4828	+	5700	858	615	633	protein_coding	ENSG00000172201	ensembl_havana	12	0.000854	0.0175	0.676	-0.566	-1.48	546	808	-1.86	-1.18
ENSG00000164889	SLC4A2	7	151057210	151076527	19317	+	161000	20800	17800	17900	protein_coding	ENSG00000164889	ensembl_havana	14	0.000856	0.0175	0.831	-0.267	-1.2	16700	20100	-1.34	-1.08
ENSG00000177606	JUN	1	58780791	58784048	3257	-	15800	2140	1740	1760	protein_coding	ENSG00000177606	ensembl_havana	7	0.000866	0.0177	0.775	-0.367	-1.29	1600	2070	-1.5	-1.11
ENSG00000007944	MYLIP	6	16129086	16148249	19163	+	2660	376	290	296	protein_coding	ENSG00000007944	ensembl_havana	15	0.000869	0.0177	1.43	0.513	1.43	327	229	1.16	1.76
ENSG00000135549	PKIB	6	122471917	122726374	254457	+	749	157	67.3	83.2	protein_coding	ENSG00000135549	ensembl_havana	15	0.000874	0.0178	0.373	-1.42	-2.68	53.1	142	-4.79	-1.5
ENSG00000178295	GEN1	2	17753858	17788947	35089	+	7060	949	777	784	protein_coding	ENSG00000178295	ensembl_havana	15	0.000892	0.0182	1.29	0.365	1.29	848	658	1.11	1.5
ENSG00000023902	PLEKHO1	1	150149183	150164721	15538	+	6710	902	739	746	protein_coding	ENSG00000023902	ensembl_havana	14	0.000902	0.0184	0.788	-0.344	-1.27	685	869	-1.46	-1.1
ENSG00000196715	VKORC1L1	7	65873074	65959564	86490	+	35600	4740	3910	3950	protein_coding	ENSG00000196715	ensembl_havana	7	0.000904	0.0184	0.772	-0.373	-1.29	3600	4660	-1.51	-1.11
ENSG00000165417	GTF2A1	14	81175452	81221378	45926	-	4440	647	489	493	protein_coding	ENSG00000165417	ensembl_havana	12	0.000906	0.0184	0.789	-0.342	-1.27	452	572	-1.46	-1.1
ENSG00000173621	LRFN4	11	66856647	66860476	3829	+	606	106	64.7	67.3	protein_coding	ENSG00000173621	ensembl_havana	9	0.000907	0.0184	0.612	-0.708	-1.63	56	91.5	-2.18	-1.22
ENSG00000168672	LRATD2	8	126552443	126558479	6036	-	339	64.7	34	37.6	protein_coding	ENSG00000168672	ensembl_havana	4	0.000918	0.0186	2.27	1.18	2.27	45.8	20.2	1.4	3.68
ENSG00000143198	MGST3	1	165631213	165661797	30584	+	14300	2410	1530	1590	protein_coding	ENSG00000143198	ensembl_havana	13	0.000919	0.0186	1.62	0.699	1.62	1830	1120	1.22	2.16
ENSG00000120875	DUSP4	8	29333064	29350685	17621	-	9440	1680	975	1050	protein_coding	ENSG00000120875	ensembl_havana	9	0.000932	0.0188	1.86	0.896	1.86	1240	667	1.29	2.69
ENSG00000165626	BEND7	10	13438484	13528975	90491	-	2480	342	273	276	protein_coding	ENSG00000165626	ensembl_havana	17	0.000941	0.019	0.779	-0.36	-1.28	251	322	-1.49	-1.11
ENSG00000179151	EDC3	15	74630558	74696293	65735	-	11400	1470	1260	1270	protein_coding	ENSG00000179151	ensembl_havana	13	0.000948	0.0191	0.82	-0.286	-1.22	1190	1450	-1.37	-1.08
ENSG00000126231	PROZ	13	113158648	113172387	13739	+	2570	440	268	286	protein_coding	ENSG00000126231	ensembl_havana	14	0.000952	0.0192	0.564	-0.826	-1.77	227	403	-2.49	-1.26
ENSG00000138134	STAMBPL1	10	88879734	88975154	95420	+	747	182	66.9	83	protein_coding	ENSG00000138134	ensembl_havana	12	0.000965	0.0194	2.92	1.55	2.92	107	36.6	1.54	5.51
ENSG00000229921	KIF25-AS1	6	167992822	167997111	4289	-	58.9	17.3	4.14	6.54	lncRNA	ENSG00000229921	havana	7	0.000968	0.0195	0.206	-2.28	-4.84	2.83	13.7	-12.4	-1.9
ENSG00000164199	ADGRV1	5	90529344	91164438	635094	+	15800	2380	1730	1750	protein_coding	ENSG00000164199	ensembl_havana	18	0.000977	0.0196	1.32	0.396	1.32	1900	1450	1.12	1.55
ENSG00000156804	FBXO32	8	123497889	123541207	43318	-	214	32.7	22.1	23.7	protein_coding	ENSG00000156804	ensembl_havana	7	0.000977	0.0196	2.05	1.04	2.05	28.6	13.9	1.34	3.15
ENSG00000144647	POMGNT2	3	43079232	43106080	26848	-	10100	1390	1120	1130	protein_coding	ENSG00000144647	ensembl_havana	6	0.000993	0.0199	0.804	-0.315	-1.24	1040	1300	-1.42	-1.09
ENSG00000136720	HS6ST1	2	128236716	128318869	82153	-	15100	1990	1670	1680	protein_coding	ENSG00000136720	ensembl_havana	7	0.000994	0.0199	0.824	-0.28	-1.21	1570	1900	-1.36	-1.08
ENSG00000111266	DUSP16	12	12473282	12562864	89582	-	10400	1390	1140	1150	protein_coding	ENSG00000111266	ensembl_havana	9	0.000998	0.0199	0.824	-0.28	-1.21	1070	1300	-1.36	-1.08
ENSG00000114771	AADAC	3	151814073	151828489	14416	+	15500	3660	1230	1720	protein_coding	ENSG00000114771	ensembl_havana	14	0.001	0.02	4.08	2.03	4.08	2300	564	1.76	9.41
ENSG00000183196	CHST6	16	75472052	75495446	23394	-	3550	445	391	394	protein_coding	ENSG00000183196	ensembl_havana	10	0.00101	0.0201	1.26	0.332	1.26	424	337	1.1	1.44
ENSG00000143321	HDGF	1	156742109	156766926	24817	-	139000	17400	15400	15500	protein_coding	ENSG00000143321	ensembl_havana	19	0.00102	0.0202	0.869	-0.202	-1.15	14800	17000	-1.25	-1.06
ENSG00000154822	PLCL2	3	16802651	17090605	287954	+	2520	543	240	280	protein_coding	ENSG00000154822	ensembl_havana	18	0.00102	0.0202	2.41	1.27	2.41	347	144	1.43	4.08
ENSG00000128645	HOXD1	2	176188668	176190908	2240	+	1020	239	89	113	protein_coding	ENSG00000128645	ensembl_havana	15	0.00102	0.0202	3.04	1.6	3.04	146	48.1	1.57	5.89
ENSG00000160539	PLPP7	9	131289459	131359023	69564	+	3110	446	342	346	protein_coding	ENSG00000160539	ensembl_havana	6	0.00103	0.0204	0.768	-0.381	-1.3	315	410	-1.52	-1.11
ENSG00000216657	GLRX3P2	6	3978062	3979100	1038	+	1000	159	108	111	processed_pseudogene	ENSG00000216657	havana	1	0.00105	0.0207	0.648	-0.625	-1.54	94.1	145	-2	-1.19
ENSG00000250312	ZNF718	4	124501	202304	77803	+	1050	149	114	117	protein_coding	ENSG00000250312	ensembl_havana	8	0.00105	0.0207	0.699	-0.517	-1.43	102	146	-1.77	-1.15
ENSG00000184863	RBM33	7	155644451	155781486	137035	+	23800	3100	2620	2640	protein_coding	ENSG00000184863	ensembl_havana	11	0.00105	0.0208	1.26	0.332	1.26	2830	2250	1.1	1.45
ENSG00000132326	PER2	2	238244044	238290103	46059	-	13900	2410	1480	1540	protein_coding	ENSG00000132326	ensembl_havana	12	0.00106	0.021	1.61	0.688	1.61	1770	1100	1.21	2.14
ENSG00000149970	CNKSR2	X	21372801	21654696	281895	+	3310	499	354	367	protein_coding	ENSG00000149970	ensembl_havana	16	0.00107	0.0212	0.64	-0.644	-1.56	309	482	-2.04	-1.2
ENSG00000125637	PSD4	2	113157325	113209397	52072	+	1300	190	142	145	protein_coding	ENSG00000125637	ensembl_havana	16	0.00107	0.0211	1.41	0.495	1.41	160	113	1.15	1.73
ENSG00000121380	BCL2L14	12	12049844	12211085	161241	+	157	33.4	15.4	17.5	protein_coding	ENSG00000121380	ensembl_havana	12	0.00107	0.0211	2.73	1.45	2.73	21.6	7.92	1.5	4.98
ENSG00000103227	LMF1	16	853634	981319	127685	-	4020	623	440	447	protein_coding	ENSG00000103227	ensembl_havana	18	0.00109	0.0214	0.743	-0.429	-1.35	401	540	-1.61	-1.13
ENSG00000131236	CAP1	1	40040233	40072650	32417	+	22600	3200	2480	2510	protein_coding	ENSG00000131236	ensembl_havana	17	0.00109	0.0214	0.766	-0.385	-1.31	2280	2970	-1.53	-1.11
ENSG00000165716	DIPK1B	9	136712572	136724743	12171	+	31900	4450	3500	3540	protein_coding	ENSG00000165716	ensembl_havana	11	0.00109	0.0213	0.777	-0.365	-1.29	3230	4160	-1.5	-1.11
ENSG00000108439	PNPO	17	47941506	47949309	7803	+	4130	649	446	459	protein_coding	ENSG00000108439	ensembl_havana	10	0.00109	0.0214	1.51	0.599	1.51	518	342	1.18	1.94
ENSG00000159363	ATP13A2	1	16985958	17011929	25971	-	10200	1460	1120	1140	protein_coding	ENSG00000159363	ensembl_havana	18	0.00111	0.0217	0.741	-0.432	-1.35	1020	1370	-1.61	-1.13
ENSG00000161016	RPL8	8	144789765	144792588	2823	-	237000	30600	26200	26300	protein_coding	ENSG00000161016	ensembl_havana	17	0.00111	0.0217	1.21	0.278	1.21	28000	23100	1.08	1.36
ENSG00000197444	OGDHL	10	49734641	49762380	27739	-	1230	196	131	137	protein_coding	ENSG00000197444	ensembl_havana	10	0.00111	0.0217	1.68	0.747	1.68	159	94.8	1.23	2.29
ENSG00000147140	NONO	X	71283192	71301169	17977	+	108000	13300	12000	12000	protein_coding	ENSG00000147140	ensembl_havana	16	0.00112	0.0219	1.18	0.238	1.18	12700	10800	1.07	1.3
ENSG00000172733	PURG	8	30995802	31033716	37914	-	752	147	79.8	83.5	protein_coding	ENSG00000172733	ensembl_havana	11	0.00113	0.022	0.607	-0.72	-1.65	68.5	113	-2.23	-1.22
ENSG00000108010	GLRX3	10	130136391	130184522	48131	+	7820	1210	855	869	protein_coding	ENSG00000108010	ensembl_havana	12	0.00113	0.022	0.733	-0.448	-1.36	776	1060	-1.65	-1.13
ENSG00000185883	ATP6V0C	16	2513952	2520219	6267	+	45500	5860	5020	5060	protein_coding	ENSG00000185883	ensembl_havana	12	0.00113	0.022	0.811	-0.301	-1.23	4690	5780	-1.4	-1.09
ENSG00000161921	CXCL16	17	4733533	4739929	6396	-	24900	3270	2740	2760	protein_coding	ENSG00000161921	ensembl_havana	15	0.00113	0.022	0.813	-0.299	-1.23	2560	3150	-1.39	-1.09
ENSG00000124216	SNAI1	20	49982980	49988887	5907	+	1420	192	156	158	protein_coding	ENSG00000124216	ensembl_havana	4	0.00113	0.022	1.38	0.463	1.38	173	125	1.14	1.67
ENSG00000174939	ASPHD1	16	29900375	29919865	19490	+	574	87.3	61.2	63.8	protein_coding	ENSG00000174939	ensembl_havana	11	0.00113	0.022	1.65	0.723	1.65	73.2	44.3	1.22	2.23
ENSG00000109181	UGT2B10	4	68815994	68832024	16030	+	79.6	20.2	6.85	8.84	protein_coding	ENSG00000109181	ensembl_havana	12	0.00114	0.0221	0.313	-1.68	-3.2	5.12	16.3	-6.43	-1.59
ENSG00000005810	MYCBP2	13	77044657	77327095	282438	-	11300	1660	1220	1250	protein_coding	ENSG00000005810	ensembl_havana	18	0.00114	0.022	0.689	-0.537	-1.45	1090	1580	-1.81	-1.16
ENSG00000133789	SWAP70	11	9664077	9752994	88917	+	3460	563	377	384	protein_coding	ENSG00000133789	ensembl_havana	15	0.00114	0.022	0.72	-0.475	-1.39	339	472	-1.69	-1.14
ENSG00000137267	TUBB2A	6	3153666	3157545	3879	-	15000	2390	1570	1660	protein_coding	ENSG00000137267	ensembl_havana	6	0.00115	0.0222	0.582	-0.781	-1.72	1340	2310	-2.38	-1.24
ENSG00000197608	ZNF841	19	52064466	52095766	31300	-	1500	213	164	167	protein_coding	ENSG00000197608	ensembl_havana	11	0.00115	0.0222	1.41	0.5	1.41	187	132	1.15	1.74
ENSG00000185561	TLCD2	17	1702816	1710378	7562	-	2050	294	224	228	protein_coding	ENSG00000185561	ensembl_havana	10	0.00116	0.0222	1.41	0.497	1.41	252	178	1.15	1.74
ENSG00000184304	PRKD1	14	29576479	30191899	615420	-	6760	932	739	751	protein_coding	ENSG00000184304	ensembl_havana	15	0.00117	0.0225	0.743	-0.429	-1.35	672	905	-1.61	-1.12
ENSG00000204387	SNHG32	6	31834608	31839767	5159	+	24600	3090	2720	2730	lncRNA	ENSG00000204387	ensembl_havana	14	0.00117	0.0225	1.2	0.266	1.2	2890	2410	1.08	1.34
ENSG00000185627	PSMD13	11	236966	252985	16019	+	19900	2680	2180	2210	protein_coding	ENSG00000185627	ensembl_havana	18	0.00118	0.0226	0.757	-0.401	-1.32	1990	2630	-1.56	-1.12
ENSG00000124839	RAB17	2	237574322	237601615	27293	-	4680	798	489	520	protein_coding	ENSG00000124839	ensembl_havana	13	0.00118	0.0226	1.76	0.818	1.76	607	344	1.25	2.48
ENSG00000105011	ASF1B	19	14119512	14136614	17102	-	11600	1430	1290	1290	protein_coding	ENSG00000105011	ensembl_havana	9	0.00119	0.0228	1.18	0.237	1.18	1360	1150	1.07	1.3
ENSG00000176208	ATAD5	17	30831966	30895870	63904	+	6500	841	718	722	protein_coding	ENSG00000176208	ensembl_havana	9	0.0012	0.0228	1.23	0.294	1.23	769	627	1.08	1.39
ENSG00000185686	PRAME	22	22547701	22559362	11661	-	10800	1640	1180	1200	protein_coding	ENSG00000185686	ensembl_havana	18	0.0012	0.0229	1.41	0.496	1.41	1330	943	1.15	1.74
ENSG00000181541	MAB21L2	4	150582151	150584694	2543	+	432	96.4	38.7	48	protein_coding	ENSG00000181541	ensembl_havana	6	0.00121	0.0231	0.381	-1.39	-2.63	31.3	82.3	-4.71	-1.46
ENSG00000161013	MGAT4B	5	179797597	179806953	9356	-	41000	5620	4500	4560	protein_coding	ENSG00000161013	ensembl_havana	17	0.00121	0.0231	0.766	-0.385	-1.31	4140	5400	-1.53	-1.11
ENSG00000109991	P2RX3	11	57338352	57372397	34045	+	137	39.6	11.2	15.3	protein_coding	ENSG00000109991	ensembl_havana	9	0.00121	0.0231	3.61	1.85	3.61	20.1	5.58	1.66	7.87
ENSG00000085662	AKR1B1	7	134442356	134459285	16929	-	4610	699	498	513	protein_coding	ENSG00000085662	ensembl_havana	14	0.00122	0.0231	0.674	-0.57	-1.48	442	656	-1.89	-1.17
ENSG00000213533	STIMATE	3	52836219	52897549	61330	-	3370	498	369	374	protein_coding	ENSG00000213533	ensembl_havana	12	0.00122	0.0231	0.754	-0.407	-1.33	336	446	-1.57	-1.12
ENSG00000231991	ANXA2P2	9	33624274	33625294	1020	+	36500	4710	4030	4050	processed_pseudogene	ENSG00000231991	havana	4	0.00122	0.0231	1.22	0.29	1.22	4310	3530	1.08	1.38
ENSG00000273599	AL731571.1	10	124996064	125001492	5428	+	412	60.6	44.5	45.7	lncRNA	ENSG00000273599	havana	1	0.00123	0.0233	1.64	0.715	1.64	53.2	32.4	1.22	2.22
ENSG00000139132	FGD4	12	32399529	32646051	246522	+	1940	325	203	216	protein_coding	ENSG00000139132	ensembl_havana	14	0.00123	0.0232	1.8	0.851	1.8	253	140	1.26	2.58
ENSG00000197894	ADH5	4	99070978	99088802	17824	-	30100	4310	3320	3340	protein_coding	ENSG00000197894	ensembl_havana	11	0.00124	0.0235	0.806	-0.311	-1.24	3090	3840	-1.41	-1.09
ENSG00000181666	ZNF875	19	37312837	37369366	56529	+	2520	389	276	280	protein_coding	ENSG00000181666	ensembl_havana	18	0.00129	0.0243	1.38	0.462	1.38	309	224	1.13	1.67
ENSG00000156140	ADAMTS3	4	72280969	72569222	288253	-	719	119	76.3	79.9	protein_coding	ENSG00000156140	ensembl_havana	10	0.0013	0.0246	0.598	-0.741	-1.67	64.5	108	-2.28	-1.22
ENSG00000156298	TSPAN7	X	38561370	38688921	127551	+	6040	843	659	671	protein_coding	ENSG00000156298	ensembl_havana	12	0.0013	0.0246	0.729	-0.455	-1.37	596	818	-1.66	-1.13
ENSG00000136383	ALPK3	15	84816680	84873483	56803	+	442	80.7	44.9	49.1	protein_coding	ENSG00000136383	ensembl_havana	6	0.00131	0.0246	0.508	-0.977	-1.97	36.7	72.3	-2.97	-1.3
ENSG00000102181	CD99L2	X	150766336	150898817	132481	-	5980	814	654	664	protein_coding	ENSG00000102181	ensembl_havana	21	0.00131	0.0246	0.746	-0.423	-1.34	597	800	-1.6	-1.12
ENSG00000051128	HOMER3	19	18929201	18941262	12061	-	9050	1310	985	1010	protein_coding	ENSG00000051128	ensembl_havana	19	0.00132	0.0247	0.717	-0.48	-1.39	890	1240	-1.71	-1.14
ENSG00000107745	MICU1	10	72367327	72626192	258865	-	5700	755	629	634	protein_coding	ENSG00000107745	ensembl_havana	19	0.00132	0.0247	0.797	-0.328	-1.26	584	733	-1.44	-1.09
ENSG00000107263	RAPGEF1	9	131576770	131740075	163305	-	21700	2660	2390	2410	protein_coding	ENSG00000107263	ensembl_havana	18	0.00132	0.0247	1.21	0.27	1.21	2550	2120	1.08	1.35
ENSG00000181827	RFX7	15	56087280	56243267	155987	-	5630	707	622	625	protein_coding	ENSG00000181827	ensembl_havana	14	0.00132	0.0247	1.21	0.277	1.21	664	548	1.08	1.36
ENSG00000114933	INO80D	2	205993721	206086304	92583	-	7060	929	777	785	protein_coding	ENSG00000114933	ensembl_havana	16	0.00132	0.0247	1.27	0.35	1.27	846	664	1.1	1.48
ENSG00000188313	PLSCR1	3	146515180	146544857	29677	-	2280	308	250	253	protein_coding	ENSG00000188313	ensembl_havana	13	0.00132	0.0247	1.33	0.412	1.33	275	207	1.12	1.58
ENSG00000205277	MUC12	7	100969623	101018950	49327	+	2020	436	194	224	protein_coding	ENSG00000205277	ensembl_havana	9	0.00132	0.0247	2.34	1.23	2.34	277	118	1.39	3.93
ENSG00000143627	PKLR	1	155289293	155301439	12146	-	219	40.8	21.8	24.4	protein_coding	ENSG00000143627	ensembl_havana	19	0.00133	0.0247	0.463	-1.11	-2.16	17.4	37.7	-3.46	-1.35
ENSG00000267391	MIR122HG	18	58445788	58453767	7979	+	1900	280	208	211	lncRNA	ENSG00000267391	havana	5	0.00133	0.0247	0.72	-0.474	-1.39	188	261	-1.7	-1.14
ENSG00000125730	C3	19	6677704	6730563	52859	-	138000	18100	15200	15300	protein_coding	ENSG00000125730	ensembl_havana	17	0.00133	0.0247	0.832	-0.266	-1.2	14400	17300	-1.35	-1.07
ENSG00000239857	GET4	7	876554	896437	19883	+	29800	3730	3300	3310	protein_coding	ENSG00000239857	ensembl_havana	7	0.00133	0.0247	0.85	-0.235	-1.18	3130	3680	-1.3	-1.07
ENSG00000119862	LGALSL	2	64453969	64461382	7413	+	4530	584	500	503	protein_coding	ENSG00000119862	ensembl_havana	13	0.00133	0.0247	1.24	0.309	1.24	537	433	1.09	1.41
ENSG00000187546	AGMO	7	15200317	15562016	361699	-	6610	1280	687	735	protein_coding	ENSG00000187546	ensembl_havana	14	0.00134	0.0247	0.565	-0.824	-1.77	584	1030	-2.51	-1.25
ENSG00000168528	SERINC2	1	31409565	31434681	25116	+	7810	1210	827	867	protein_coding	ENSG00000168528	ensembl_havana	12	0.00134	0.0248	0.616	-0.699	-1.62	718	1170	-2.18	-1.21
ENSG00000085063	CD59	11	33703010	33736492	33482	-	13000	1890	1410	1450	protein_coding	ENSG00000085063	ensembl_havana	16	0.00134	0.0247	0.712	-0.491	-1.41	1270	1790	-1.73	-1.14
ENSG00000174953	DHX36	3	154272546	154324488	51942	-	12200	1490	1350	1350	protein_coding	ENSG00000174953	ensembl_havana	14	0.00134	0.0247	1.19	0.256	1.19	1430	1200	1.07	1.33
ENSG00000204920	ZNF155	19	43967862	43998327	30465	+	1550	245	167	173	protein_coding	ENSG00000204920	ensembl_havana	11	0.00134	0.0247	1.56	0.637	1.56	197	127	1.19	2.04
ENSG00000103196	CRISPLD2	16	84819985	84920769	100784	+	343	59.1	36.4	38.1	protein_coding	ENSG00000103196	ensembl_havana	12	0.00136	0.0251	0.576	-0.796	-1.74	30.4	52.7	-2.43	-1.24
ENSG00000114999	TTL	2	112482156	112541740	59584	+	6110	883	665	679	protein_coding	ENSG00000114999	ensembl_havana	8	0.00136	0.0251	0.716	-0.482	-1.4	600	838	-1.71	-1.14
ENSG00000105516	DBP	19	48630030	48637380	7350	-	2260	377	242	251	protein_coding	ENSG00000105516	ensembl_havana	11	0.00136	0.0251	1.58	0.663	1.58	287	181	1.2	2.1
ENSG00000164733	CTSB	8	11842524	11869449	26925	-	89200	13500	9680	9910	protein_coding	ENSG00000164733	ensembl_havana	21	0.00137	0.0251	0.702	-0.51	-1.42	8680	12400	-1.77	-1.15
ENSG00000135090	TAOK3	12	118149801	118372908	223107	-	3230	477	350	359	protein_coding	ENSG00000135090	ensembl_havana	14	0.00137	0.0251	1.44	0.53	1.44	400	277	1.15	1.81
ENSG00000214706	IFRD2	3	50287732	50292919	5187	-	19300	2490	2140	2150	protein_coding	ENSG00000214706	ensembl_havana	10	0.00138	0.0253	0.853	-0.229	-1.17	2030	2380	-1.29	-1.06
ENSG00000128011	LRFN1	19	39306568	39315337	8769	-	4610	920	451	513	protein_coding	ENSG00000128011	ensembl_havana	4	0.00138	0.0253	2.2	1.14	2.2	627	285	1.36	3.58
ENSG00000123374	CDK2	12	55966781	55972790	6009	+	16400	1990	1810	1820	protein_coding	ENSG00000123374	ensembl_havana	11	0.00139	0.0255	1.15	0.206	1.15	1900	1650	1.06	1.26
ENSG00000172965	MIR4435-2HG	2	111036776	111523377	486601	-	2670	389	291	297	lncRNA	ENSG00000172965	havana	16	0.0014	0.0257	0.71	-0.494	-1.41	262	369	-1.74	-1.14
ENSG00000167646	DNAAF3	19	55158661	55166723	8062	-	72.9	18	6.04	8.1	protein_coding	ENSG00000167646	ensembl_havana	13	0.00142	0.026	4.43	2.15	4.43	10.8	2.45	1.78	11.1
ENSG00000092096	SLC22A17	14	23346306	23352913	6607	-	111	24.9	10.7	12.4	protein_coding	ENSG00000092096	ensembl_havana	16	0.00143	0.0262	2.98	1.58	2.98	16.4	5.51	1.52	5.84
ENSG00000196700	ZNF512B	20	63956704	63969931	13227	-	566	115	53.4	62.9	protein_coding	ENSG00000196700	havana	9	0.00144	0.0263	0.424	-1.24	-2.36	43	101	-4	-1.39
ENSG00000188690	UROS	10	125784980	125823259	38279	-	3690	536	400	410	protein_coding	ENSG00000188690	ensembl_havana	15	0.00145	0.0263	0.687	-0.542	-1.46	355	518	-1.84	-1.16
ENSG00000153086	ACMSD	2	134838616	134902035	63419	+	148	30.3	14.3	16.5	protein_coding	ENSG00000153086	ensembl_havana	14	0.00146	0.0265	0.422	-1.24	-2.37	11.1	26.2	-4.03	-1.39
ENSG00000136546	SCN7A	2	166403573	166611483	207910	-	647	127	66.8	71.9	protein_coding	ENSG00000136546	ensembl_havana	16	0.00148	0.0268	0.549	-0.866	-1.82	56.6	103	-2.64	-1.26
ENSG00000188021	UBQLN2	X	56563639	56567869	4230	+	4320	643	472	480	protein_coding	ENSG00000188021	ensembl_havana	8	0.00148	0.0268	0.743	-0.429	-1.35	431	580	-1.62	-1.12
ENSG00000145780	FEM1C	5	115520908	115544776	23868	-	4100	524	452	455	protein_coding	ENSG00000145780	ensembl_havana	8	0.00148	0.0268	1.23	0.296	1.23	485	395	1.08	1.39
ENSG00000185947	ZNF267	16	31873807	31917358	43551	+	1340	191	145	148	protein_coding	ENSG00000185947	ensembl_havana	15	0.00148	0.0268	1.47	0.558	1.47	166	113	1.16	1.87
ENSG00000168209	DDIT4	10	72273924	72276037	2113	+	10400	1830	1080	1160	protein_coding	ENSG00000168209	ensembl_havana	5	0.00148	0.0268	1.83	0.873	1.83	1360	745	1.26	2.66
ENSG00000138688	KIAA1109	4	122152333	122362759	210426	+	10300	1320	1130	1140	protein_coding	ENSG00000138688	ensembl_havana	15	0.00149	0.0269	0.821	-0.284	-1.22	1060	1290	-1.38	-1.08
ENSG00000188175	HEPACAM2	7	93188534	93226470	37936	-	5890	792	648	654	protein_coding	ENSG00000188175	ensembl_havana	10	0.0015	0.0271	1.27	0.342	1.27	702	554	1.09	1.47
ENSG00000279407	AC007191.1	19	45714387	45717382	2995	-	1860	250	205	207	TEC	ENSG00000279407	havana	1	0.0015	0.0271	1.34	0.421	1.34	227	170	1.12	1.6
ENSG00000157881	PANK4	1	2508537	2526612	18075	-	6480	833	716	720	protein_coding	ENSG00000157881	ensembl_havana	15	0.00153	0.0276	0.821	-0.284	-1.22	671	818	-1.38	-1.08
ENSG00000198848	CES1	16	55802851	55833338	30487	-	23800	3850	2520	2640	protein_coding	ENSG00000198848	ensembl_havana	12	0.00154	0.0277	1.63	0.7	1.63	3030	1860	1.2	2.19
ENSG00000213465	ARL2	11	65014160	65022185	8025	+	4490	587	495	499	protein_coding	ENSG00000213465	ensembl_havana	8	0.00156	0.0281	0.79	-0.34	-1.27	459	582	-1.47	-1.09
ENSG00000204516	MICB	6	31494881	31511125	16244	+	7920	1060	871	880	protein_coding	ENSG00000204516	ensembl_havana	10	0.00156	0.0281	1.28	0.355	1.28	948	741	1.1	1.49
ENSG00000131398	KCNC3	19	50311937	50333516	21579	-	489	71	52.2	54.3	protein_coding	ENSG00000131398	ensembl_havana	14	0.00156	0.0281	1.65	0.721	1.65	63.1	38.3	1.21	2.25
ENSG00000197714	ZNF460	19	57280051	57294070	14019	+	1080	211	112	120	protein_coding	ENSG00000197714	ensembl_havana	9	0.00157	0.0282	1.86	0.896	1.86	143	76.6	1.27	2.73
ENSG00000013619	MAMLD1	X	150361422	150514179	152757	+	465	85	48.9	51.7	protein_coding	ENSG00000013619	ensembl_havana	14	0.00158	0.0283	0.576	-0.796	-1.74	41.5	72	-2.45	-1.23
ENSG00000033867	SLC4A7	3	27372721	27484421	111700	-	21800	3400	2400	2430	protein_coding	ENSG00000033867	ensembl_havana	16	0.00158	0.0282	0.774	-0.369	-1.29	2210	2860	-1.51	-1.1
ENSG00000187688	TRPV2	17	16415571	16437004	21433	+	427	69.7	45.3	47.5	protein_coding	ENSG00000187688	ensembl_havana	15	0.00158	0.0283	1.72	0.779	1.72	55.9	32.6	1.23	2.4
ENSG00000100968	NFATC4	14	24365673	24379605	13932	+	1010	180	104	112	protein_coding	ENSG00000100968	ensembl_havana	14	0.00158	0.0283	1.85	0.886	1.85	131	71	1.26	2.71
ENSG00000166912	MTMR10	15	30938941	30991629	52688	-	5520	770	605	613	protein_coding	ENSG00000166912	ensembl_havana	17	0.00159	0.0284	1.33	0.413	1.33	668	502	1.11	1.59
ENSG00000158246	TENT5B	1	27005020	27012851	7831	-	839	147	88	93.2	protein_coding	ENSG00000158246	ensembl_havana	8	0.00162	0.0289	0.585	-0.773	-1.71	74.9	128	-2.38	-1.22
ENSG00000186130	ZBTB6	9	122908056	122913324	5268	-	2460	382	267	273	protein_coding	ENSG00000186130	ensembl_havana	5	0.00162	0.0289	1.45	0.539	1.45	304	209	1.15	1.83
ENSG00000108821	COL1A1	17	50183289	50201633	18344	-	447	88.7	42.7	49.6	protein_coding	ENSG00000108821	ensembl_havana	13	0.00162	0.0289	2.47	1.3	2.47	61.9	25.1	1.41	4.32
ENSG00000116237	ICMT	1	6221193	6235973	14780	-	71000	9670	7810	7890	protein_coding	ENSG00000116237	ensembl_havana	16	0.00164	0.0291	0.777	-0.363	-1.29	7200	9270	-1.5	-1.1
ENSG00000103381	CPPED1	16	12659799	12803888	144089	-	4430	595	489	492	protein_coding	ENSG00000103381	ensembl_havana	12	0.00164	0.0292	0.808	-0.307	-1.24	455	562	-1.41	-1.08
ENSG00000135924	DNAJB2	2	219279267	219286901	7634	+	9480	1240	1040	1050	protein_coding	ENSG00000135924	ensembl_havana	15	0.00165	0.0293	0.803	-0.317	-1.25	973	1210	-1.43	-1.09
ENSG00000113083	LOX	5	122063195	122078361	15166	-	80800	14200	8390	8980	protein_coding	ENSG00000113083	ensembl_havana	14	0.00165	0.0292	1.79	0.837	1.79	10500	5890	1.24	2.56
ENSG00000128185	DGCR6L	22	20314238	20320081	5843	-	3890	601	423	432	protein_coding	ENSG00000128185	ensembl_havana	10	0.00166	0.0293	0.711	-0.492	-1.41	382	537	-1.74	-1.14
ENSG00000198668	CALM1	14	90396502	90408269	11767	+	25100	3570	2740	2790	protein_coding	ENSG00000198668	ensembl_havana	12	0.00166	0.0294	1.37	0.454	1.37	3060	2240	1.13	1.67
ENSG00000187624	C17orf97	17	410325	431063	20738	+	113	25.4	10.1	12.5	protein_coding	ENSG00000187624	ensembl_havana	9	0.00167	0.0295	3.32	1.73	3.32	16.6	4.99	1.57	7.01
ENSG00000131482	G6PC	17	42900797	42914439	13642	+	152	28.8	14.9	16.9	protein_coding	ENSG00000131482	ensembl_havana	10	0.00168	0.0297	0.45	-1.15	-2.22	12.1	26.9	-3.66	-1.35
ENSG00000158042	MRPL17	11	6680385	6683341	2956	-	8240	1130	909	916	protein_coding	ENSG00000158042	ensembl_havana	9	0.00169	0.0298	0.804	-0.315	-1.24	847	1050	-1.43	-1.09
ENSG00000078403	MLLT10	10	21524646	21743631	218985	+	8600	1120	950	956	protein_coding	ENSG00000078403	ensembl_havana	17	0.00171	0.0301	0.818	-0.289	-1.22	889	1090	-1.39	-1.08
ENSG00000167619	TMEM145	19	42313309	42325065	11756	+	630	128	62.2	70	protein_coding	ENSG00000167619	ensembl_havana	13	0.00172	0.0303	2.23	1.15	2.23	86.4	38.8	1.35	3.67
ENSG00000141449	GREB1L	18	21242242	21525418	283176	+	14200	2020	1550	1570	protein_coding	ENSG00000141449	ensembl_havana	14	0.00173	0.0304	1.31	0.392	1.31	1710	1300	1.11	1.56
ENSG00000165124	SVEP1	9	110365248	110579881	214633	-	266	54.8	26.3	29.6	protein_coding	ENSG00000165124	ensembl_havana	18	0.00174	0.0306	0.459	-1.12	-2.18	20.9	45.5	-3.54	-1.34
ENSG00000133895	MEN1	11	64803510	64811295	7785	-	17000	2310	1870	1890	protein_coding	ENSG00000133895	ensembl_havana	15	0.00174	0.0306	0.788	-0.344	-1.27	1730	2200	-1.47	-1.09
ENSG00000101194	SLC17A9	20	62952707	62969586	16879	+	71200	9110	7880	7910	protein_coding	ENSG00000101194	ensembl_havana	18	0.00175	0.0307	0.855	-0.225	-1.17	7490	8760	-1.29	-1.06
ENSG00000261324	AC010168.2	12	14762504	14767932	5428	-	967	201	93.1	107	lncRNA	ENSG00000261324	havana	2	0.00176	0.0308	2.35	1.23	2.35	134	56.8	1.38	4.02
ENSG00000076356	PLXNA2	1	208022242	208244385	222143	-	3910	914	327	434	protein_coding	ENSG00000076356	ensembl_havana	7	0.00177	0.0309	0.342	-1.55	-2.92	265	774	-5.72	-1.49
ENSG00000126460	PRRG2	19	49580646	49591005	10359	+	518	101	52.9	57.6	protein_coding	ENSG00000126460	ensembl_havana	11	0.00177	0.0309	2	0.997	2	68.8	34.5	1.29	3.08
ENSG00000269343	ZNF587B	19	57819721	57846239	26518	+	7830	1300	830	870	protein_coding	ENSG00000269343	ensembl_havana	8	0.00178	0.031	1.64	0.715	1.64	1000	610	1.2	2.24
ENSG00000114270	COL7A1	3	48564073	48595268	31195	-	1900	300	206	211	protein_coding	ENSG00000114270	ensembl_havana	17	0.00179	0.0312	1.46	0.541	1.46	235	162	1.15	1.84
ENSG00000108039	XPNPEP1	10	109864766	109923554	58788	-	9960	1240	1100	1110	protein_coding	ENSG00000108039	ensembl_havana	18	0.00184	0.032	1.23	0.293	1.23	1180	961	1.08	1.39
ENSG00000135374	ELF5	11	34478793	34513806	35013	-	89.1	22.9	6.55	9.9	protein_coding	ENSG00000135374	ensembl_havana	9	0.00185	0.0321	0.28	-1.84	-3.58	5.37	19.2	-7.97	-1.6
ENSG00000133812	SBF2	11	9778667	10294208	515541	-	3780	616	406	420	protein_coding	ENSG00000133812	havana	15	0.00186	0.0323	0.663	-0.593	-1.51	359	541	-1.95	-1.16
ENSG00000163545	NUAK2	1	205302063	205321761	19698	-	1720	264	185	191	protein_coding	ENSG00000163545	ensembl_havana	10	0.00186	0.0323	1.52	0.603	1.52	216	142	1.17	1.98
ENSG00000197415	VEPH1	3	157259742	157533620	273878	-	227	49.6	21.7	25.2	protein_coding	ENSG00000197415	ensembl_havana	12	0.00186	0.0323	2.66	1.41	2.66	31.4	11.8	1.44	4.92
ENSG00000172348	RCAN2	6	46220736	46491973	271237	-	749	109	81.2	83.2	protein_coding	ENSG00000172348	ensembl_havana	14	0.00187	0.0323	1.52	0.604	1.52	93.3	61.4	1.17	1.98
ENSG00000162267	ITIH3	3	52794768	52809010	14242	+	205	49.7	16.5	22.8	protein_coding	ENSG00000162267	ensembl_havana	12	0.00188	0.0325	0.323	-1.63	-3.1	13.5	41.7	-6.32	-1.52
ENSG00000170100	ZNF778	16	89217703	89237072	19369	+	7060	922	777	784	protein_coding	ENSG00000170100	ensembl_havana	13	0.00188	0.0324	1.27	0.342	1.27	843	665	1.09	1.47
ENSG00000101447	FAM83D	20	38926312	38953107	26795	+	17300	2280	1910	1920	protein_coding	ENSG00000101447	ensembl_havana	15	0.00189	0.0326	0.844	-0.244	-1.18	1810	2140	-1.32	-1.06
ENSG00000183801	OLFML1	11	7485388	7511378	25990	+	102	20.6	9.74	11.3	protein_coding	ENSG00000183801	ensembl_havana	8	0.00189	0.0326	3.1	1.63	3.1	14.7	4.74	1.52	6.34
ENSG00000161558	TMEM143	19	48332356	48364060	31704	-	2200	288	242	245	protein_coding	ENSG00000161558	ensembl_havana	11	0.0019	0.0328	1.31	0.387	1.31	266	204	1.1	1.55
ENSG00000253731	PCDHGA6	5	141373914	141512980	139066	+	1320	196	141	147	protein_coding	ENSG00000253731	havana	2	0.00191	0.0328	1.58	0.664	1.58	169	107	1.18	2.12
ENSG00000135083	CCNJL	5	160249106	160345397	96291	-	3660	609	384	406	protein_coding	ENSG00000135083	ensembl_havana	15	0.00192	0.033	0.597	-0.744	-1.67	332	556	-2.32	-1.21
ENSG00000135540	NHSL1	6	138422043	138692572	270529	-	15700	2770	1660	1750	protein_coding	ENSG00000135540	ensembl_havana	11	0.00192	0.033	1.66	0.733	1.66	2020	1210	1.21	2.29
ENSG00000128512	DOCK4	7	111726110	112206412	480302	-	8980	1260	986	998	protein_coding	ENSG00000128512	ensembl_havana	22	0.00193	0.0331	0.773	-0.372	-1.29	908	1170	-1.52	-1.1
ENSG00000187446	CHP1	15	41230839	41281888	51049	+	18900	2460	2080	2100	protein_coding	ENSG00000187446	ensembl_havana	12	0.00193	0.0331	1.25	0.323	1.25	2250	1800	1.09	1.44
ENSG00000105755	ETHE1	19	43506719	43527231	20512	-	5510	873	594	613	protein_coding	ENSG00000105755	ensembl_havana	8	0.00194	0.0333	1.49	0.578	1.49	688	461	1.16	1.92
ENSG00000205710	C17orf107	17	4899418	4902935	3517	+	432	70.6	45.8	48	protein_coding	ENSG00000205710	ensembl_havana	4	0.00195	0.0334	1.71	0.778	1.71	56	32.6	1.22	2.41
ENSG00000100982	PCIF1	20	45934683	45948024	13341	+	6090	777	674	677	protein_coding	ENSG00000100982	ensembl_havana	12	0.00196	0.0334	0.833	-0.264	-1.2	634	761	-1.35	-1.07
ENSG00000198040	ZNF84	12	133037292	133063305	26013	+	2680	338	296	298	protein_coding	ENSG00000198040	ensembl_havana	10	0.00196	0.0335	1.25	0.321	1.25	320	256	1.09	1.44
ENSG00000066654	THUMPD1	16	20702816	20742085	39269	-	5340	683	589	593	protein_coding	ENSG00000066654	ensembl_havana	14	0.00196	0.0334	1.25	0.323	1.25	634	507	1.09	1.44
ENSG00000273344	PAXIP1-AS1	7	155003448	155005704	2256	+	3020	413	330	335	lncRNA	ENSG00000273344	havana	1	0.00197	0.0337	1.35	0.435	1.35	368	272	1.12	1.64
ENSG00000197961	ZNF121	19	9560353	9584534	24181	-	6250	1030	663	694	protein_coding	ENSG00000197961	ensembl_havana	11	0.00198	0.0337	1.62	0.7	1.62	796	490	1.19	2.21
ENSG00000256646	AC010132.3	7	42909273	42932175	22902	-	1010	219	104	112	protein_coding	ENSG00000256646	havana	7	0.00198	0.0337	1.85	0.891	1.85	132	71.1	1.25	2.74
ENSG00000110315	RNF141	11	10511673	10541231	29558	-	2610	369	287	290	protein_coding	ENSG00000110315	ensembl_havana	7	0.00199	0.0339	0.769	-0.379	-1.3	262	341	-1.54	-1.1
ENSG00000124588	NQO2	6	2987987	3028870	40883	+	2750	423	294	306	protein_coding	ENSG00000124588	ensembl_havana	20	0.002	0.0339	0.639	-0.646	-1.56	257	403	-2.08	-1.18
ENSG00000141429	GALNT1	18	35581117	35711835	130718	+	26900	4680	2910	2990	protein_coding	ENSG00000141429	ensembl_havana	13	0.002	0.034	0.693	-0.53	-1.44	2600	3760	-1.82	-1.14
ENSG00000177051	FBXO46	19	45710629	45730897	20268	-	8480	1080	938	942	protein_coding	ENSG00000177051	ensembl_havana	6	0.002	0.034	1.2	0.269	1.2	1000	830	1.07	1.36
ENSG00000112679	DUSP22	6	291630	351356	59726	+	2950	451	313	328	protein_coding	ENSG00000112679	ensembl_havana	14	0.00201	0.034	0.622	-0.686	-1.61	272	437	-2.17	-1.19
ENSG00000112276	BVES	6	105096822	105137158	40336	-	2210	349	239	245	protein_coding	ENSG00000112276	ensembl_havana	14	0.00201	0.034	0.688	-0.539	-1.45	212	308	-1.84	-1.15
ENSG00000105643	ARRDC2	19	18001132	18014103	12971	+	587	111	61.3	65.2	protein_coding	ENSG00000105643	ensembl_havana	10	0.00201	0.034	1.84	0.878	1.84	76.2	41.5	1.25	2.7
ENSG00000004897	CDC27	17	47117703	47189423	71720	-	13100	1730	1450	1460	protein_coding	ENSG00000004897	ensembl_havana	12	0.00204	0.0344	0.853	-0.229	-1.17	1380	1620	-1.3	-1.06
ENSG00000011422	PLAUR	19	43646095	43670548	24453	-	1210	171	131	135	protein_coding	ENSG00000011422	ensembl_havana	12	0.00204	0.0345	1.48	0.569	1.48	152	103	1.15	1.91
ENSG00000054277	OPN3	1	241590102	241677377	87275	-	5570	807	603	619	protein_coding	ENSG00000054277	ensembl_havana	14	0.00205	0.0345	0.694	-0.526	-1.44	539	776	-1.82	-1.14
ENSG00000114861	FOXP1	3	70952817	71583994	631177	-	3580	470	394	398	protein_coding	ENSG00000114861	ensembl_havana	20	0.00205	0.0345	1.27	0.34	1.27	428	338	1.09	1.47
ENSG00000173218	VANGL1	1	115641970	115698225	56255	+	11900	1630	1310	1330	protein_coding	ENSG00000173218	ensembl_havana	15	0.00206	0.0346	0.759	-0.397	-1.32	1200	1580	-1.57	-1.11
ENSG00000116396	KCNC4	1	110211343	110283101	71758	+	1930	263	212	215	protein_coding	ENSG00000116396	ensembl_havana	14	0.00207	0.0347	1.35	0.434	1.35	236	174	1.12	1.64
ENSG00000133134	BEX2	X	103309346	103311047	1701	-	1910	305	206	212	protein_coding	ENSG00000133134	ensembl_havana	11	0.00207	0.0347	1.49	0.572	1.49	239	161	1.16	1.91
ENSG00000065621	GSTO2	10	104268873	104304951	36078	+	618	96.3	65	68.7	protein_coding	ENSG00000065621	ensembl_havana	15	0.00207	0.0347	1.71	0.776	1.71	80.6	47.1	1.22	2.41
ENSG00000118271	TTR	18	31557010	31599022	42012	+	39000	5370	4280	4330	protein_coding	ENSG00000118271	ensembl_havana	10	0.00208	0.0348	0.772	-0.373	-1.3	3940	5110	-1.53	-1.1
ENSG00000132382	MYBBP1A	17	4538897	4555632	16735	-	32600	4370	3600	3630	protein_coding	ENSG00000132382	ensembl_havana	14	0.00208	0.0348	1.25	0.319	1.25	3880	3110	1.08	1.44
ENSG00000167641	PPP1R14A	19	38251237	38256533	5296	-	3540	686	363	393	protein_coding	ENSG00000167641	ensembl_havana	11	0.00208	0.0348	1.87	0.901	1.87	466	249	1.25	2.78
ENSG00000170412	GPRC5C	17	74424851	74451654	26803	+	41200	6490	4450	4580	protein_coding	ENSG00000170412	ensembl_havana	18	0.00209	0.0348	0.682	-0.552	-1.47	3960	5810	-1.87	-1.15
ENSG00000197122	SRC	20	37344685	37406051	61366	+	11800	1580	1300	1310	protein_coding	ENSG00000197122	ensembl_havana	11	0.00209	0.0349	0.823	-0.281	-1.21	1220	1480	-1.38	-1.07
ENSG00000073150	PANX2	22	50170731	50180296	9565	+	12100	1500	1340	1340	protein_coding	ENSG00000073150	ensembl_havana	14	0.00209	0.0349	1.18	0.237	1.18	1410	1200	1.06	1.31
ENSG00000050426	LETMD1	12	51047962	51060425	12463	+	13900	1940	1530	1550	protein_coding	ENSG00000050426	ensembl_havana	16	0.0021	0.0349	1.32	0.397	1.32	1680	1280	1.11	1.57
ENSG00000156521	TYSND1	10	70137981	70146701	8720	-	5290	755	577	588	protein_coding	ENSG00000156521	ensembl_havana	14	0.00211	0.0351	0.727	-0.459	-1.37	524	720	-1.68	-1.12
ENSG00000101166	PRELID3B	20	59033145	59042810	9665	-	5240	671	579	582	protein_coding	ENSG00000101166	ensembl_havana	16	0.00211	0.0351	1.24	0.308	1.24	620	501	1.08	1.42
ENSG00000179889	PDXDC1	16	14974591	15139340	164749	+	23000	2880	2540	2550	protein_coding	ENSG00000179889	ensembl_havana	19	0.00212	0.0352	1.22	0.291	1.22	2720	2220	1.08	1.39
ENSG00000163739	CXCL1	4	73869393	73871309	1916	+	580	109	58.7	64.4	protein_coding	ENSG00000163739	ensembl_havana	5	0.00213	0.0353	2.02	1.01	2.02	77.2	38.2	1.29	3.16
ENSG00000178719	GRINA	8	143990056	143993416	3360	+	45000	5830	4960	5000	protein_coding	ENSG00000178719	ensembl_havana	17	0.00214	0.0354	0.812	-0.301	-1.23	4640	5710	-1.41	-1.08
ENSG00000085563	ABCB1	7	87503633	87713324	209691	-	13500	2260	1430	1500	protein_coding	ENSG00000085563	ensembl_havana	14	0.00214	0.0354	1.63	0.704	1.63	1720	1060	1.19	2.22
ENSG00000224578	HNRNPA1P48	16	51553436	51647133	93697	+	43300	5970	4770	4810	protein_coding	ENSG00000224578	havana	5	0.00215	0.0355	1.27	0.348	1.27	5180	4070	1.09	1.48
ENSG00000136158	SPRY2	13	80335976	80341127	5151	-	12200	1760	1330	1350	protein_coding	ENSG00000136158	ensembl_havana	12	0.00215	0.0356	1.34	0.422	1.34	1480	1100	1.11	1.62
ENSG00000099810	MTAP	9	21802636	21937652	135016	+	6920	876	764	769	protein_coding	ENSG00000099810	ensembl_havana	21	0.00216	0.0356	1.22	0.289	1.22	817	668	1.08	1.39
ENSG00000118640	VAMP8	2	85561562	85582032	20470	+	4700	616	519	522	protein_coding	ENSG00000118640	ensembl_havana	11	0.00216	0.0356	1.23	0.303	1.23	558	452	1.08	1.41
ENSG00000138166	DUSP5	10	110497907	110511534	13627	+	23200	3040	2550	2570	protein_coding	ENSG00000138166	ensembl_havana	6	0.00216	0.0356	1.26	0.334	1.26	2760	2190	1.09	1.46
ENSG00000165105	RASEF	9	82979590	83063178	83588	-	810	143	81.9	90	protein_coding	ENSG00000165105	ensembl_havana	10	0.00217	0.0357	0.515	-0.957	-1.94	68.2	132	-2.97	-1.27
ENSG00000197355	UAP1L1	9	137077517	137084540	7023	+	8330	1370	879	925	protein_coding	ENSG00000197355	ensembl_havana	11	0.00217	0.0357	0.613	-0.706	-1.63	765	1250	-2.23	-1.19
ENSG00000159263	SIM2	21	36699115	36749918	50803	+	663	131	65.4	73.6	protein_coding	ENSG00000159263	ensembl_havana	16	0.00217	0.0356	2.2	1.14	2.2	90.5	41.1	1.33	3.65
ENSG00000224420	ADM5	19	49688664	49690576	1912	+	3300	548	356	366	protein_coding	ENSG00000224420	ensembl_havana	3	0.00218	0.0358	1.47	0.558	1.47	411	279	1.15	1.89
ENSG00000172009	THOP1	19	2785503	2815808	30305	+	32300	4280	3560	3590	protein_coding	ENSG00000172009	ensembl_havana	15	0.00219	0.0358	0.824	-0.279	-1.21	3350	4060	-1.37	-1.07
ENSG00000089289	IGBP1	X	70133447	70166325	32878	+	3500	463	385	388	protein_coding	ENSG00000089289	ensembl_havana	16	0.00219	0.0359	1.25	0.326	1.25	417	332	1.08	1.45
ENSG00000259820	AC083843.3	8	134792020	134798273	6253	-	3400	667	341	378	lncRNA	ENSG00000259820	havana	1	0.00219	0.0359	2.02	1.01	2.02	454	225	1.29	3.17
ENSG00000027847	B4GALT7	5	177600132	177610331	10199	+	12300	1950	1340	1370	protein_coding	ENSG00000027847	ensembl_havana	14	0.0022	0.036	0.708	-0.499	-1.41	1200	1700	-1.76	-1.13
ENSG00000100226	GTPBP1	22	38705742	38738300	32558	+	10000	1310	1110	1110	protein_coding	ENSG00000100226	ensembl_havana	16	0.0022	0.036	1.22	0.281	1.22	1180	972	1.07	1.38
ENSG00000136048	DRAM1	12	101877580	102012131	134551	+	29400	4950	3060	3270	protein_coding	ENSG00000136048	ensembl_havana	14	0.00221	0.0361	0.579	-0.789	-1.73	2630	4550	-2.45	-1.22
ENSG00000145703	IQGAP2	5	76403285	76708133	304848	+	24600	3490	2690	2730	protein_coding	ENSG00000145703	ensembl_havana	16	0.00222	0.0362	0.743	-0.429	-1.35	2450	3290	-1.63	-1.11
ENSG00000084734	GCKR	2	27496839	27523685	26846	+	206	47.2	17.3	22.9	protein_coding	ENSG00000084734	ensembl_havana	9	0.00224	0.0364	0.355	-1.49	-2.81	14.2	40	-5.46	-1.45
ENSG00000283196	AC006453.2	2	89542842	89585653	42811	-	1930	280	211	215	transcribed_unprocessed_pseudogene	ENSG00000283196	havana	2	0.00224	0.0364	0.73	-0.453	-1.37	190	261	-1.68	-1.12
ENSG00000134686	PHC2	1	33323623	33431053	107430	-	15700	2170	1720	1740	protein_coding	ENSG00000134686	ensembl_havana	18	0.00224	0.0364	0.777	-0.364	-1.29	1590	2040	-1.51	-1.09
ENSG00000131941	RHPN2	19	32978592	33064889	86297	-	23500	2940	2590	2610	protein_coding	ENSG00000131941	ensembl_havana	8	0.00224	0.0364	1.21	0.271	1.21	2770	2290	1.07	1.36
ENSG00000099834	CDHR5	11	616565	626079	9514	-	5500	805	600	612	protein_coding	ENSG00000099834	ensembl_havana	18	0.00224	0.0364	1.38	0.469	1.38	674	487	1.12	1.71
ENSG00000115525	ST3GAL5	2	85837120	85905200	68080	-	1630	248	175	181	protein_coding	ENSG00000115525	ensembl_havana	18	0.00225	0.0365	0.663	-0.592	-1.51	155	233	-1.96	-1.16
ENSG00000197291	RAMP2-AS1	17	42753914	42761258	7344	-	2540	328	279	282	lncRNA	ENSG00000197291	havana	9	0.00229	0.037	1.27	0.347	1.27	304	239	1.09	1.49
ENSG00000189042	ZNF567	19	36687612	36727702	40090	+	1810	277	198	202	protein_coding	ENSG00000189042	ensembl_havana	13	0.00229	0.0371	1.43	0.512	1.43	223	156	1.14	1.79
ENSG00000230487	PSMG3-AS1	7	1570073	1589627	19554	+	2100	294	230	234	lncRNA	ENSG00000230487	havana	8	0.0023	0.0372	1.36	0.448	1.36	255	187	1.12	1.67
ENSG00000231793	DOC2GP	11	67612651	67616258	3607	-	695	151	63.9	77.2	transcribed_unitary_pseudogene	ENSG00000231793	havana	5	0.00231	0.0373	2.58	1.37	2.58	97.2	37.7	1.4	4.74
ENSG00000167595	PROSER3	19	35758143	35771029	12886	+	3820	545	415	424	protein_coding	ENSG00000167595	ensembl_havana	15	0.00232	0.0374	1.4	0.488	1.4	471	335	1.13	1.74
ENSG00000287037	AC097709.1	4	73997933	74007683	9750	+	206	39.7	20.1	22.9	lncRNA	ENSG00000287037	havana_tagene	1	0.00232	0.0375	2.29	1.19	2.29	28.4	12.4	1.34	3.89
ENSG00000259623	AC125257.1	17	41848518	41851448	2930	-	129	50.5	1.57	14.3	lncRNA	ENSG00000259623	havana	1	0.00234	0.0377	22.1	4.47	22.1	21	0.95	3.01	162
ENSG00000008300	CELSR3	3	48636463	48662887	26424	-	3420	524	371	380	protein_coding	ENSG00000008300	ensembl_havana	17	0.00236	0.0381	1.44	0.523	1.44	422	294	1.14	1.82
ENSG00000244879	GABPB1-AS1	15	50354959	50372203	17244	+	8010	1190	875	890	lncRNA	ENSG00000244879	havana	8	0.00238	0.0383	1.37	0.451	1.37	980	716	1.12	1.67
ENSG00000204991	SPIRE2	16	89818179	89871320	53141	+	10900	1390	1200	1210	protein_coding	ENSG00000204991	ensembl_havana	11	0.00239	0.0383	1.22	0.292	1.22	1290	1050	1.07	1.4
ENSG00000243479	MNX1-AS1	7	157010805	157016427	5622	+	542	81.1	58.4	60.2	lncRNA	ENSG00000243479	havana	3	0.00239	0.0383	1.55	0.635	1.55	68.6	44.2	1.17	2.06
ENSG00000120158	RCL1	9	4792944	4885918	92974	+	1970	253	218	219	protein_coding	ENSG00000120158	ensembl_havana	12	0.0024	0.0384	1.28	0.355	1.28	236	184	1.09	1.5
ENSG00000081181	ARG2	14	67619920	67651709	31789	+	1130	190	123	125	protein_coding	ENSG00000081181	ensembl_havana	8	0.00241	0.0386	0.699	-0.516	-1.43	109	156	-1.8	-1.13
ENSG00000241353	PPP1R2P4	13	46437394	46437989	595	-	131	31.8	12.1	14.6	processed_pseudogene	ENSG00000241353	havana	3	0.00241	0.0385	3.04	1.6	3.04	18.2	6	1.48	6.23
ENSG00000002726	AOC1	7	150824627	150861505	36878	+	1020	284	84.1	113	protein_coding	ENSG00000002726	ensembl_havana	20	0.00241	0.0385	3.19	1.67	3.19	146	45.8	1.51	6.76
ENSG00000158555	GDPD5	11	75434640	75525942	91302	-	2050	322	220	227	protein_coding	ENSG00000158555	ensembl_havana	15	0.00242	0.0386	1.53	0.611	1.53	258	169	1.16	2.01
ENSG00000112299	VNN1	6	132680849	132714056	33207	-	70.9	14.6	6.62	7.88	protein_coding	ENSG00000112299	ensembl_havana	8	0.00243	0.0387	0.355	-1.49	-2.82	4.99	14.1	-5.5	-1.44
ENSG00000115170	ACVR1	2	157736444	157875863	139419	-	5120	735	559	569	protein_coding	ENSG00000115170	ensembl_havana	14	0.00243	0.0387	0.731	-0.452	-1.37	506	692	-1.68	-1.12
ENSG00000113721	PDGFRB	5	150113839	150155873	42034	-	3750	517	411	417	protein_coding	ENSG00000113721	ensembl_havana	14	0.00244	0.0388	0.756	-0.404	-1.32	376	497	-1.59	-1.1
ENSG00000187123	LYPD6	2	149329985	149474139	144154	+	1460	243	158	163	protein_coding	ENSG00000187123	ensembl_havana	15	0.00244	0.0388	1.51	0.597	1.51	184	122	1.16	1.98
ENSG00000261135	AL137802.2	1	16514645	16515755	1110	+	107	26.7	10.1	11.9	lncRNA	ENSG00000261135	havana	1	0.00244	0.0388	3.06	1.61	3.06	15.3	4.99	1.48	6.29
ENSG00000121957	GPSM2	1	108875350	108934546	59196	+	3550	565	384	394	protein_coding	ENSG00000121957	ensembl_havana	14	0.00246	0.0391	0.689	-0.538	-1.45	342	497	-1.85	-1.14
ENSG00000110429	FBXO3	11	33740939	33774544	33605	-	3180	420	351	353	protein_coding	ENSG00000110429	ensembl_havana	14	0.00247	0.0392	0.809	-0.307	-1.24	326	403	-1.42	-1.08
ENSG00000175329	ISX	22	35066136	35087388	21252	+	4860	872	501	540	protein_coding	ENSG00000175329	ensembl_havana	13	0.00247	0.0392	1.83	0.872	1.83	637	348	1.24	2.71
ENSG00000132670	PTPRA	20	2864184	3039077	174893	+	20900	2740	2300	2320	protein_coding	ENSG00000132670	ensembl_havana	20	0.00248	0.0393	0.809	-0.307	-1.24	2150	2660	-1.42	-1.08
ENSG00000127311	HELB	12	66302545	66347646	45101	+	1710	228	187	190	protein_coding	ENSG00000127311	ensembl_havana	9	0.00249	0.0394	1.34	0.422	1.34	209	156	1.11	1.62
ENSG00000143633	C1orf131	1	231223763	231241188	17425	-	4720	676	515	524	protein_coding	ENSG00000143633	ensembl_havana	13	0.00249	0.0394	1.37	0.453	1.37	576	421	1.12	1.68
ENSG00000174099	MSRB3	12	65278643	65491431	212788	+	2320	378	248	258	protein_coding	ENSG00000174099	ensembl_havana	11	0.0025	0.0394	0.649	-0.624	-1.54	219	337	-2.04	-1.16
ENSG00000181754	AMIGO1	1	109504178	109509739	5561	-	2100	294	230	233	protein_coding	ENSG00000181754	ensembl_havana	7	0.0025	0.0394	0.754	-0.408	-1.33	210	279	-1.59	-1.1
ENSG00000239382	ALKBH6	19	36009120	36014240	5120	-	5850	784	643	650	protein_coding	ENSG00000239382	ensembl_havana	10	0.0025	0.0394	1.28	0.359	1.28	703	548	1.09	1.51
ENSG00000185670	ZBTB3	11	62748319	62754161	5842	-	992	157	106	110	protein_coding	ENSG00000185670	ensembl_havana	8	0.0025	0.0394	1.57	0.652	1.57	127	80.7	1.17	2.11
ENSG00000165092	ALDH1A1	9	72900671	73080443	179772	-	85500	14800	9020	9500	protein_coding	ENSG00000165092	ensembl_havana	13	0.0025	0.0394	1.65	0.724	1.65	10900	6630	1.19	2.29
ENSG00000188725	SMIM15	5	61157704	61162469	4765	-	20700	2750	2270	2300	protein_coding	ENSG00000188725	ensembl_havana	8	0.00252	0.0397	1.29	0.371	1.29	2490	1920	1.09	1.53
ENSG00000272512	AL645608.7	1	995966	998052	2086	-	337	48.3	36.1	37.4	lncRNA	ENSG00000272512	havana	1	0.00255	0.04	1.69	0.76	1.69	42.9	25.3	1.2	2.38
ENSG00000206417	H1FX-AS1	3	129315392	129326226	10834	+	114	21.6	11.6	12.7	lncRNA	ENSG00000206417	havana	8	0.00256	0.0402	0.448	-1.16	-2.23	8.88	19.8	-3.76	-1.32
ENSG00000167695	TLCD3A	17	732412	742969	10557	+	12500	1650	1370	1390	protein_coding	ENSG00000167695	ensembl_havana	15	0.00257	0.0403	1.27	0.345	1.27	1490	1170	1.09	1.48
ENSG00000169255	B3GALNT1	3	161083883	161105412	21529	-	4090	575	450	454	protein_coding	ENSG00000169255	ensembl_havana	15	0.00258	0.0405	0.789	-0.342	-1.27	416	528	-1.48	-1.09
ENSG00000181929	PRKAG1	12	49002274	49018808	16534	-	4520	611	498	502	protein_coding	ENSG00000181929	ensembl_havana	13	0.0026	0.0406	0.805	-0.313	-1.24	464	576	-1.43	-1.08
ENSG00000173083	HPSE	4	83292461	83335154	42693	-	343	55.9	35.4	38.1	protein_coding	ENSG00000173083	ensembl_havana	15	0.0026	0.0406	1.94	0.958	1.94	45.1	23.2	1.26	2.99
ENSG00000152518	ZFP36L2	2	43222402	43226607	4205	-	73600	9770	8110	8180	protein_coding	ENSG00000152518	ensembl_havana	8	0.00263	0.041	1.25	0.322	1.25	8770	7020	1.08	1.44
ENSG00000005249	PRKAR2B	7	107044705	107161812	117107	+	4770	1080	413	530	protein_coding	ENSG00000005249	ensembl_havana	13	0.00264	0.0412	2.82	1.5	2.82	675	239	1.44	5.55
ENSG00000140553	UNC45A	15	90930180	90954094	23914	+	14500	1920	1600	1610	protein_coding	ENSG00000140553	ensembl_havana	18	0.00265	0.0413	0.787	-0.345	-1.27	1480	1880	-1.48	-1.09
ENSG00000266970	AC061992.2	17	78360453	78373912	13459	+	131	28	12	14.6	lncRNA	ENSG00000266970	havana	1	0.00265	0.0413	2.94	1.56	2.94	19.1	6.49	1.46	5.94
ENSG00000205531	NAP1L4	11	2944431	2992378	47947	-	19700	2670	2180	2190	protein_coding	ENSG00000205531	ensembl_havana	13	0.00266	0.0413	0.818	-0.29	-1.22	2040	2490	-1.39	-1.07
ENSG00000151929	BAG3	10	119651370	119677820	26450	+	4860	672	537	540	protein_coding	ENSG00000151929	ensembl_havana	9	0.00266	0.0414	0.825	-0.277	-1.21	504	611	-1.37	-1.07
ENSG00000280143	AP000892.4	11	117204967	117210293	5326	+	511	92.9	54	56.7	TEC	ENSG00000280143	havana	1	0.00266	0.0414	1.7	0.763	1.7	65.8	38.8	1.2	2.4
ENSG00000165915	SLC39A13	11	47407132	47416497	9365	+	6140	874	674	683	protein_coding	ENSG00000165915	ensembl_havana	14	0.00268	0.0416	0.765	-0.387	-1.31	620	810	-1.56	-1.1
ENSG00000198700	IPO9	1	201829149	201884292	55143	+	29400	3890	3250	3260	protein_coding	ENSG00000198700	ensembl_havana	10	0.00268	0.0416	0.856	-0.225	-1.17	3090	3610	-1.29	-1.06
ENSG00000105738	SIPA1L3	19	37907208	38208370	301162	+	31700	4560	3480	3530	protein_coding	ENSG00000105738	ensembl_havana	11	0.00268	0.0416	1.31	0.392	1.31	3830	2920	1.1	1.57
ENSG00000163191	S100A11	1	152032506	152047908	15402	-	6120	794	676	680	protein_coding	ENSG00000163191	ensembl_havana	6	0.00269	0.0416	1.24	0.306	1.24	728	589	1.08	1.42
ENSG00000169884	WNT10B	12	48965340	48971736	6396	-	103	27	8.08	11.4	protein_coding	ENSG00000169884	ensembl_havana	14	0.00269	0.0416	4.18	2.06	4.18	15.5	3.72	1.64	10.6
ENSG00000073910	FRY	13	31846713	32299126	452413	+	4730	721	514	526	protein_coding	ENSG00000073910	ensembl_havana	22	0.0027	0.0418	0.715	-0.484	-1.4	464	649	-1.74	-1.12
ENSG00000104140	RHOV	15	40872214	40874235	2021	-	624	105	65.4	69.3	protein_coding	ENSG00000104140	ensembl_havana	7	0.0027	0.0418	1.77	0.826	1.77	81.5	45.9	1.22	2.58
ENSG00000163382	NAXE	1	156591762	156594300	2538	+	21000	2980	2300	2330	protein_coding	ENSG00000163382	ensembl_havana	12	0.00271	0.0418	0.753	-0.41	-1.33	2100	2790	-1.6	-1.1
ENSG00000155903	RASA2	3	141487027	141615357	128330	+	2810	401	309	312	protein_coding	ENSG00000155903	ensembl_havana	12	0.00271	0.0418	1.29	0.37	1.29	337	261	1.09	1.53
ENSG00000147912	FBXO10	9	37510892	37576381	65489	-	9690	1360	1050	1080	protein_coding	ENSG00000147912	ensembl_havana	13	0.00272	0.0419	0.695	-0.526	-1.44	939	1350	-1.83	-1.13
ENSG00000166974	MAPRE2	18	34976928	35143471	166543	+	4020	618	437	446	protein_coding	ENSG00000166974	ensembl_havana	13	0.00273	0.042	0.723	-0.468	-1.38	396	547	-1.71	-1.12
ENSG00000159346	ADIPOR1	1	202940826	202958573	17747	-	19400	2690	2110	2160	protein_coding	ENSG00000159346	ensembl_havana	13	0.00273	0.042	0.723	-0.468	-1.38	1910	2650	-1.71	-1.12
ENSG00000119950	MXI1	10	110207605	110287366	79761	+	2540	419	271	283	protein_coding	ENSG00000119950	ensembl_havana	21	0.00274	0.042	1.58	0.663	1.58	322	203	1.17	2.14
ENSG00000050327	ARHGEF5	7	144355288	144380633	25345	+	6880	870	759	764	protein_coding	ENSG00000050327	ensembl_havana	15	0.00275	0.0422	1.24	0.306	1.24	817	661	1.08	1.42
ENSG00000134569	LRP4	11	46856717	46918643	61926	-	7110	916	787	790	protein_coding	ENSG00000134569	ensembl_havana	10	0.00276	0.0424	0.856	-0.224	-1.17	748	873	-1.29	-1.05
ENSG00000132196	HSD17B7	1	162790702	162812818	22116	+	5030	630	557	559	protein_coding	ENSG00000132196	ensembl_havana	14	0.00278	0.0426	0.845	-0.243	-1.18	528	624	-1.32	-1.06
ENSG00000163939	PBRM1	3	52545352	52685918	140566	-	9360	1220	1030	1040	protein_coding	ENSG00000163939	ensembl_havana	18	0.00279	0.0426	0.817	-0.291	-1.22	967	1180	-1.4	-1.07
ENSG00000287670	AC108479.3	2	88016780	88021452	4672	+	165	30.9	16.7	18.3	lncRNA	ENSG00000287670	havana_tagene	1	0.00279	0.0426	2.25	1.17	2.25	23.2	10.3	1.32	3.84
ENSG00000272674	PCDHB16	5	141181399	141186400	5001	+	4580	623	503	509	protein_coding	ENSG00000272674	havana	3	0.0028	0.0428	1.3	0.378	1.3	551	424	1.09	1.54
ENSG00000171345	KRT19	17	41523617	41528309	4692	-	24300	4240	2540	2700	protein_coding	ENSG00000171345	ensembl_havana	13	0.00282	0.043	1.72	0.781	1.72	3140	1830	1.2	2.45
ENSG00000156515	HK1	10	69269984	69401885	131901	+	296	61	29.3	32.9	protein_coding	ENSG00000156515	ensembl_havana	23	0.00283	0.0432	2.18	1.13	2.18	39.9	18.3	1.31	3.64
ENSG00000169826	CSGALNACT2	10	43138445	43185303	46858	+	1560	225	170	174	protein_coding	ENSG00000169826	ensembl_havana	8	0.00285	0.0434	0.702	-0.511	-1.43	152	216	-1.8	-1.13
ENSG00000119953	SMNDC1	10	110290730	110304939	14209	-	8230	1000	911	914	protein_coding	ENSG00000119953	ensembl_havana	13	0.00286	0.0435	1.17	0.229	1.17	960	820	1.06	1.3
ENSG00000157349	DDX19B	16	70289663	70335284	45621	+	5140	686	565	571	protein_coding	ENSG00000157349	ensembl_havana	16	0.00286	0.0435	1.28	0.358	1.28	617	481	1.09	1.51
ENSG00000273230	AC102953.2	7	1464497	1467523	3026	-	3100	448	340	344	lncRNA	ENSG00000273230	havana	1	0.00289	0.0439	1.33	0.407	1.33	375	283	1.1	1.6
ENSG00000182795	C1orf116	1	207018522	207032757	14235	-	427	80.1	44.6	47.4	protein_coding	ENSG00000182795	ensembl_havana	13	0.00289	0.0439	1.83	0.874	1.83	55.5	30.3	1.23	2.73
ENSG00000105204	DYRK1B	19	39825350	39834202	8852	-	2770	452	299	307	protein_coding	ENSG00000105204	ensembl_havana	14	0.0029	0.044	1.48	0.566	1.48	344	232	1.14	1.92
ENSG00000137872	SEMA6D	15	47184101	47774224	590123	+	1150	292	102	128	protein_coding	ENSG00000137872	ensembl_havana	16	0.00293	0.0445	2.79	1.48	2.79	163	58.7	1.42	5.47
ENSG00000110244	APOA4	11	116820700	116823305	2605	-	627	104	66.4	69.7	protein_coding	ENSG00000110244	ensembl_havana	7	0.00294	0.0445	0.613	-0.706	-1.63	57.7	94.2	-2.25	-1.18
ENSG00000165410	CFL2	14	34709113	34714824	5711	-	8380	1120	925	931	protein_coding	ENSG00000165410	ensembl_havana	15	0.00295	0.0446	0.815	-0.295	-1.23	864	1060	-1.4	-1.07
ENSG00000267216	ZNF8-ERVK3-1	19	58278966	58315198	36232	+	637	106	67.3	70.8	lncRNA	ENSG00000267216	havana	1	0.00295	0.0446	1.69	0.754	1.69	82.2	48.7	1.2	2.38
ENSG00000176148	TCP11L1	11	33039417	33105944	66527	+	722	118	77.8	80.3	protein_coding	ENSG00000176148	ensembl_havana	16	0.00296	0.0447	0.661	-0.598	-1.51	69.1	105	-1.99	-1.15
ENSG00000277161	PIGW	17	36534987	36539311	4324	+	6230	890	682	692	protein_coding	ENSG00000277161	ensembl_havana	2	0.00297	0.0448	1.33	0.415	1.33	755	566	1.1	1.61
ENSG00000163898	LIPH	3	185506262	185552589	46327	-	376	115	26.5	41.8	protein_coding	ENSG00000163898	ensembl_havana	10	0.00297	0.0448	4.32	2.11	4.32	56	13	1.65	11.3
ENSG00000106366	SERPINE1	7	101127089	101139267	12178	+	15900	2510	1710	1770	protein_coding	ENSG00000106366	ensembl_havana	8	0.00298	0.0448	0.677	-0.562	-1.48	1520	2250	-1.91	-1.14
ENSG00000008130	NADK	1	1751232	1780458	29226	-	21000	2620	2320	2330	protein_coding	ENSG00000008130	ensembl_havana	15	0.00298	0.0448	0.861	-0.216	-1.16	2210	2570	-1.28	-1.05
ENSG00000197756	RPL37A	2	216498825	216579181	80356	+	176000	22000	19400	19500	protein_coding	ENSG00000197756	ensembl_havana	10	0.00298	0.0449	1.22	0.283	1.22	20800	17100	1.07	1.38
ENSG00000085719	CPNE3	8	86514435	86561499	47064	+	9770	1230	1080	1090	protein_coding	ENSG00000085719	havana	13	0.003	0.0451	1.18	0.241	1.18	1140	967	1.06	1.32
ENSG00000186522	SEPTIN10	2	109542799	109614144	71345	-	5460	686	604	607	protein_coding	ENSG00000186522	ensembl_havana	15	0.00301	0.0452	0.839	-0.253	-1.19	569	678	-1.34	-1.06
ENSG00000278053	DDX52	17	37609739	37643447	33708	-	11600	1500	1290	1290	protein_coding	ENSG00000278053	ensembl_havana	5	0.00302	0.0452	1.2	0.264	1.2	1370	1140	1.06	1.36
ENSG00000160201	U2AF1	21	43092956	43107588	14632	-	7090	889	783	788	protein_coding	ENSG00000160201	ensembl_havana	11	0.00302	0.0452	1.22	0.281	1.22	838	690	1.07	1.38
ENSG00000186318	BACE1	11	117285207	117316260	31053	-	11400	1560	1240	1260	protein_coding	ENSG00000186318	ensembl_havana	16	0.00303	0.0453	0.749	-0.417	-1.34	1140	1520	-1.62	-1.1
ENSG00000130255	RPL36	19	5674947	5691876	16929	+	36500	4720	4030	4060	protein_coding	ENSG00000130255	ensembl_havana	13	0.00303	0.0454	1.22	0.284	1.22	4320	3550	1.07	1.39
ENSG00000198176	TFDP1	13	113584721	113641474	56753	+	19700	2710	2150	2180	protein_coding	ENSG00000198176	ensembl_havana	13	0.00304	0.0455	0.752	-0.412	-1.33	1970	2620	-1.61	-1.1
ENSG00000145911	N4BP3	5	178113532	178126082	12550	+	1360	226	144	151	protein_coding	ENSG00000145911	ensembl_havana	6	0.00305	0.0456	1.63	0.707	1.63	174	106	1.18	2.26
ENSG00000173175	ADCY5	3	123282296	123449759	167463	-	1750	323	177	194	protein_coding	ENSG00000173175	ensembl_havana	14	0.00306	0.0457	0.53	-0.917	-1.89	150	283	-2.88	-1.24
ENSG00000226363	HAGLROS	2	176177717	176179009	1292	+	576	98.8	59.5	63.9	lncRNA	ENSG00000226363	havana	3	0.00306	0.0457	1.87	0.901	1.87	76.1	40.7	1.24	2.82
ENSG00000157077	ZFYVE9	1	52142094	52346687	204593	+	3860	563	424	429	protein_coding	ENSG00000157077	ensembl_havana	14	0.00308	0.0459	0.786	-0.347	-1.27	392	499	-1.49	-1.08
ENSG00000159200	RCAN1	21	34513142	34615114	101972	-	5080	700	559	565	protein_coding	ENSG00000159200	ensembl_havana	18	0.0031	0.0461	1.3	0.375	1.3	609	470	1.09	1.54
ENSG00000134107	BHLHE40	3	4979437	4985324	5887	+	11000	1850	1160	1220	protein_coding	ENSG00000134107	ensembl_havana	5	0.00311	0.0462	1.66	0.731	1.66	1410	847	1.19	2.32
ENSG00000117598	PLPPR5	1	98890245	99005033	114788	-	100	31.4	7.02	11.2	protein_coding	ENSG00000117598	ensembl_havana	13	0.00313	0.0465	0.244	-2.04	-4.1	5.38	22.1	-10.5	-1.61
ENSG00000261832	AC138894.1	16	28456371	28492099	35728	-	1000	168	109	112	protein_coding	ENSG00000261832	havana	6	0.00313	0.0465	0.679	-0.559	-1.47	97.4	143	-1.91	-1.14
ENSG00000174007	CEP19	3	196706277	196712251	5974	-	323	48.5	34.8	35.9	protein_coding	ENSG00000174007	ensembl_havana	8	0.00314	0.0465	0.615	-0.702	-1.63	29.4	47.9	-2.25	-1.18
ENSG00000143507	DUSP10	1	221701424	221742090	40666	-	727	110	77.8	80.8	protein_coding	ENSG00000143507	ensembl_havana	18	0.00314	0.0465	0.633	-0.659	-1.58	67.1	106	-2.14	-1.17
ENSG00000144567	RETREG2	2	219176225	219185476	9251	+	35900	5290	3920	3990	protein_coding	ENSG00000144567	ensembl_havana	11	0.00314	0.0465	0.737	-0.44	-1.36	3560	4840	-1.66	-1.11
ENSG00000255112	CHMP1B	18	11851413	11854445	3032	+	13600	1820	1500	1510	protein_coding	ENSG00000255112	havana	3	0.00314	0.0465	1.23	0.302	1.23	1610	1310	1.07	1.42
ENSG00000175274	TP53I11	11	44885903	44951307	65404	-	2430	320	268	270	protein_coding	ENSG00000175274	ensembl_havana	18	0.00315	0.0465	1.26	0.333	1.26	289	229	1.08	1.47
ENSG00000187079	TEAD1	11	12674421	12944738	270317	+	7850	1120	864	872	protein_coding	ENSG00000187079	ensembl_havana	17	0.00316	0.0466	0.796	-0.328	-1.26	803	1010	-1.46	-1.08
ENSG00000167779	IGFBP6	12	53097436	53102346	4910	+	1550	217	167	173	protein_coding	ENSG00000167779	ensembl_havana	9	0.00317	0.0468	1.48	0.57	1.48	194	131	1.14	1.93
ENSG00000260027	HOXB7	17	48607232	48633573	26341	-	586	144	53	65.1	protein_coding	ENSG00000260027	ensembl_havana	5	0.00317	0.0468	2.69	1.43	2.69	82.7	30.7	1.39	5.2
ENSG00000162073	PAQR4	16	2969270	2973485	4215	+	5160	696	568	573	protein_coding	ENSG00000162073	ensembl_havana	14	0.00319	0.047	0.794	-0.333	-1.26	527	664	-1.47	-1.08
ENSG00000143816	WNT9A	1	227918656	227947933	29277	-	168	48.2	12.9	18.6	protein_coding	ENSG00000143816	ensembl_havana	8	0.0032	0.0471	4.11	2.04	4.11	25.1	6.11	1.61	10.5
ENSG00000164976	MYORG	9	34366666	34376899	10233	-	21200	3060	2300	2350	protein_coding	ENSG00000164976	ensembl_havana	9	0.00321	0.0472	1.39	0.472	1.39	2590	1870	1.12	1.72
ENSG00000148824	MTG1	10	133394094	133422521	28427	+	9860	1520	1050	1100	protein_coding	ENSG00000148824	ensembl_havana	19	0.00324	0.0476	0.635	-0.656	-1.58	919	1450	-2.13	-1.16
ENSG00000226887	ERVMER34-1	4	52722618	52751587	28969	-	2340	355	253	260	protein_coding	ENSG00000226887	ensembl_havana	8	0.00324	0.0476	0.683	-0.549	-1.46	224	328	-1.89	-1.14
ENSG00000126088	UROD	1	45010950	45015576	4626	+	13100	1890	1440	1450	protein_coding	ENSG00000126088	ensembl_havana	14	0.00324	0.0476	0.791	-0.339	-1.27	1340	1690	-1.48	-1.08
ENSG00000163293	NIPAL1	4	47914142	48040174	126032	+	2650	462	280	295	protein_coding	ENSG00000163293	ensembl_havana	12	0.00324	0.0476	1.67	0.739	1.67	341	204	1.19	2.35
ENSG00000228672	PROB1	5	139390592	139395105	4513	-	1730	231	189	192	protein_coding	ENSG00000228672	ensembl_havana	4	0.00326	0.0477	1.33	0.415	1.33	210	157	1.1	1.62
ENSG00000253368	TRNP1	1	26993692	27000887	7195	+	13000	1860	1420	1450	protein_coding	ENSG00000253368	ensembl_havana	4	0.00327	0.0479	0.734	-0.447	-1.36	1290	1760	-1.68	-1.11
ENSG00000167487	KLHL26	19	18637025	18671722	34697	+	957	153	101	106	protein_coding	ENSG00000167487	ensembl_havana	12	0.00328	0.048	1.66	0.727	1.66	123	74.1	1.18	2.32
ENSG00000170921	TANC2	17	63009556	63427700	418144	+	114	27	10.1	12.7	protein_coding	ENSG00000170921	ensembl_havana	15	0.0033	0.0482	3.32	1.73	3.32	16.7	5.04	1.49	7.4
ENSG00000165905	LARGE2	11	45921621	45929097	7476	+	8960	1380	971	996	protein_coding	ENSG00000165905	ensembl_havana	18	0.00332	0.0485	1.43	0.517	1.43	1110	773	1.13	1.82
ENSG00000175785	PRIMA1	14	93718298	93788486	70188	-	281	46.9	29.7	31.2	protein_coding	ENSG00000175785	ensembl_havana	13	0.00332	0.0485	1.83	0.871	1.83	36.2	19.8	1.22	2.74
ENSG00000033327	GAB2	11	78215293	78418349	203056	-	1860	285	203	206	protein_coding	ENSG00000033327	ensembl_havana	13	0.00333	0.0485	0.725	-0.463	-1.38	183	252	-1.71	-1.11
ENSG00000143702	CEP170	1	243124428	243255349	130921	-	8470	1070	938	941	protein_coding	ENSG00000143702	ensembl_havana	16	0.00333	0.0485	0.866	-0.207	-1.15	894	1030	-1.27	-1.05
ENSG00000254772	EEF1G	11	62559596	62574087	14491	-	80300	11300	8820	8920	protein_coding	ENSG00000254772	ensembl_havana	10	0.00333	0.0485	1.29	0.372	1.29	9650	7460	1.09	1.54
ENSG00000272540	AL662797.1	6	30723105	30723878	773	-	3150	429	347	350	lncRNA	ENSG00000272540	havana	1	0.00335	0.0487	0.782	-0.355	-1.28	320	410	-1.51	-1.08
ENSG00000113645	WWC1	5	168291651	168472304	180653	+	10700	1570	1170	1190	protein_coding	ENSG00000113645	ensembl_havana	14	0.00335	0.0487	1.36	0.449	1.36	1300	955	1.11	1.68
ENSG00000198774	RASSF9	12	85800703	85836410	35707	-	3290	576	345	366	protein_coding	ENSG00000198774	ensembl_havana	5	0.00336	0.0487	1.72	0.779	1.72	425	248	1.2	2.46
ENSG00000132613	MTSS2	16	70661204	70686054	24850	-	24900	3690	2690	2760	protein_coding	ENSG00000132613	ensembl_havana	15	0.00337	0.0488	0.703	-0.509	-1.42	2420	3450	-1.8	-1.12
ENSG00000100263	RHBDD3	22	29259872	29268210	8338	-	22100	2970	2430	2450	protein_coding	ENSG00000100263	ensembl_havana	14	0.00337	0.0488	0.799	-0.324	-1.25	2260	2830	-1.46	-1.08
ENSG00000008323	PLEKHG6	12	6310436	6328507	18071	+	5130	772	559	570	protein_coding	ENSG00000008323	ensembl_havana	15	0.00337	0.0488	1.39	0.479	1.39	629	451	1.12	1.74
ENSG00000119283	TRIM67	1	231162112	231221557	59445	+	1480	284	146	165	protein_coding	ENSG00000119283	ensembl_havana	15	0.00338	0.0489	2.1	1.07	2.1	200	95.2	1.28	3.45
ENSG00000104946	TBC1D17	19	49877425	49888751	11326	+	9520	1190	1050	1060	protein_coding	ENSG00000104946	ensembl_havana	13	0.00341	0.0492	1.19	0.25	1.19	1120	940	1.06	1.34
ENSG00000245680	ZNF585B	19	37181579	37218154	36575	-	1340	195	145	149	protein_coding	ENSG00000245680	ensembl_havana	10	0.00341	0.0492	1.45	0.534	1.45	166	114	1.13	1.86
ENSG00000140403	DNAJA4	15	78264086	78282197	18111	+	1740	227	192	194	protein_coding	ENSG00000140403	ensembl_havana	12	0.00342	0.0493	1.31	0.392	1.31	210	160	1.09	1.57
ENSG00000181634	TNFSF15	9	114784652	114806040	21388	-	157	34.7	15	17.5	protein_coding	ENSG00000181634	ensembl_havana	8	0.00343	0.0494	2.7	1.43	2.7	21.9	8.11	1.39	5.26
ENSG00000156265	MAP3K7CL	21	29077471	29175890	98419	+	454	82.3	46.2	50.4	protein_coding	ENSG00000156265	ensembl_havana	15	0.00344	0.0496	2.01	1	2.01	61	30.4	1.26	3.2
ENSG00000102100	SLC35A2	X	48903180	48911959	8779	-	22800	2790	2530	2530	protein_coding	ENSG00000102100	ensembl_havana	16	0.00347	0.05	0.876	-0.191	-1.14	2420	2760	-1.25	-1.04
ENSG00000133247	KMT5C	19	55339853	55348122	8269	+	7350	1030	811	817	protein_coding	ENSG00000133247	ensembl_havana	14	0.00348	0.05	1.25	0.319	1.25	877	703	1.08	1.45
ENSG00000263874	LINC00672	17	38925168	38929385	4217	+	102	22.9	8.75	11.3	protein_coding	ENSG00000263874	havana	2	0.0035	0.0502	3.13	1.65	3.13	14.8	4.74	1.45	6.72
ENSG00000174428	GTF2IRD2B	7	75092573	75149818	57245	+	2330	314	255	259	protein_coding	ENSG00000174428	ensembl_havana	18	0.00351	0.0504	1.37	0.451	1.37	285	208	1.11	1.69
ENSG00000152484	USP12	13	27066156	27171812	105656	-	7380	991	814	820	protein_coding	ENSG00000152484	ensembl_havana	14	0.00352	0.0505	1.24	0.311	1.24	877	707	1.07	1.43
ENSG00000124766	SOX4	6	21593751	21598620	4869	+	102000	14500	11100	11300	protein_coding	ENSG00000124766	havana	7	0.00352	0.0504	1.32	0.402	1.32	12300	9300	1.1	1.59
ENSG00000115009	CCL20	2	227805739	227817565	11826	+	34900	6100	3630	3870	protein_coding	ENSG00000115009	ensembl_havana	13	0.00352	0.0505	1.72	0.783	1.72	4500	2620	1.19	2.48
ENSG00000018408	WWTR1	3	149517235	149736715	219480	-	4710	793	497	523	protein_coding	ENSG00000018408	ensembl_havana	14	0.00353	0.0506	1.64	0.714	1.64	601	366	1.18	2.29
ENSG00000110169	HPX	11	6431049	6442618	11569	-	36900	7580	3510	4100	protein_coding	ENSG00000110169	ensembl_havana	11	0.00354	0.0506	0.459	-1.12	-2.18	2940	6400	-3.67	-1.29
ENSG00000285608	AL161665.1	14	32149176	32158009	8833	-	12100	1630	1330	1350	lncRNA	ENSG00000285608	havana	1	0.00354	0.0506	1.33	0.415	1.33	1470	1100	1.1	1.62
ENSG00000256594	AC010186.2	12	9648047	9658413	10366	+	676	101	73.5	75.1	transcribed_unprocessed_pseudogene	ENSG00000256594	havana	8	0.00357	0.0509	0.694	-0.527	-1.44	64.9	93.5	-1.84	-1.13
ENSG00000167716	WDR81	17	1716523	1738600	22077	+	22200	2800	2450	2460	protein_coding	ENSG00000167716	ensembl_havana	18	0.00357	0.0509	1.16	0.217	1.16	2580	2220	1.05	1.29
ENSG00000283041	AC008038.1	7	133034607	133035921	1314	-	121000	16800	13300	13400	processed_pseudogene	ENSG00000283041	havana	1	0.00357	0.0509	1.29	0.364	1.29	14500	11300	1.09	1.53
ENSG00000175155	YPEL2	17	59331655	59401730	70075	+	1850	283	201	206	protein_coding	ENSG00000175155	ensembl_havana	10	0.00357	0.0509	1.46	0.546	1.46	229	157	1.13	1.88
ENSG00000187951	AC091057.1	15	30658717	30772994	114277	+	4500	593	496	500	lncRNA	ENSG00000187951	havana	11	0.00358	0.051	1.24	0.311	1.24	535	431	1.07	1.43
ENSG00000230490	AL139383.1	13	33355206	33676797	321591	-	393	67.8	42.1	43.6	lncRNA	ENSG00000230490	havana	3	0.0036	0.0512	0.616	-0.698	-1.62	36.8	59.8	-2.25	-1.17
ENSG00000171097	KYAT1	9	128832942	128882495	49553	-	2250	324	244	250	protein_coding	ENSG00000171097	ensembl_havana	14	0.0036	0.0512	0.708	-0.499	-1.41	221	312	-1.78	-1.12
ENSG00000181045	SLC26A11	17	80219699	80253501	33802	+	6770	879	746	753	protein_coding	ENSG00000181045	ensembl_havana	15	0.00361	0.0512	0.796	-0.329	-1.26	693	870	-1.46	-1.08
ENSG00000183765	CHEK2	22	28687743	28742423	54680	-	3890	523	430	432	protein_coding	ENSG00000183765	ensembl_havana	22	0.00361	0.0512	0.831	-0.267	-1.2	404	487	-1.36	-1.06
ENSG00000145354	CISD2	4	102868974	102892808	23834	+	11700	2080	1280	1300	protein_coding	ENSG00000145354	ensembl_havana	12	0.00364	0.0515	0.721	-0.471	-1.39	1160	1600	-1.73	-1.11
ENSG00000109501	WFS1	4	6269849	6303266	33417	+	34000	5100	3610	3770	protein_coding	ENSG00000109501	ensembl_havana	13	0.00365	0.0517	0.635	-0.655	-1.57	3170	4990	-2.14	-1.16
ENSG00000073060	SCARB1	12	124776856	124882669	105813	-	124000	15300	13700	13800	protein_coding	ENSG00000073060	ensembl_havana	16	0.00368	0.052	0.869	-0.202	-1.15	13100	15100	-1.26	-1.05
ENSG00000187017	ESPN	1	6424776	6461368	36592	+	8110	1150	885	901	protein_coding	ENSG00000187017	ensembl_havana	17	0.00369	0.0522	1.36	0.446	1.36	988	726	1.11	1.68
ENSG00000107954	NEURL1	10	103493979	103592553	98574	+	543	78.8	59	60.4	protein_coding	ENSG00000107954	ensembl_havana	10	0.00371	0.0525	1.5	0.583	1.5	67.7	45.2	1.14	1.97
ENSG00000116641	DOCK7	1	62454298	62688387	234089	-	10200	1370	1120	1130	protein_coding	ENSG00000116641	ensembl_havana	18	0.00374	0.0528	0.824	-0.279	-1.21	1060	1280	-1.38	-1.06
ENSG00000198829	SUCNR1	3	151873643	151884620	10977	+	157	48.8	11	17.4	protein_coding	ENSG00000198829	ensembl_havana	6	0.00374	0.0528	4.63	2.21	4.63	23.8	5.13	1.64	13.1
ENSG00000204444	APOM	6	31652416	31658211	5795	+	7540	1260	785	838	protein_coding	ENSG00000204444	ensembl_havana	11	0.00375	0.0529	0.587	-0.769	-1.7	679	1160	-2.44	-1.19
ENSG00000114735	HEMK1	3	50569152	50596169	27017	+	3820	530	420	424	protein_coding	ENSG00000114735	ensembl_havana	9	0.00376	0.0529	0.793	-0.334	-1.26	391	493	-1.47	-1.08
ENSG00000260597	AC012531.1	12	54019910	54022590	2680	+	542	96.9	57.4	60.2	lncRNA	ENSG00000260597	havana	1	0.00376	0.0529	1.7	0.767	1.7	70.7	41.6	1.19	2.44
ENSG00000263096	AC007638.2	17	55271504	55273654	2150	-	89.6	20	8.47	9.96	lncRNA	ENSG00000263096	havana	1	0.00377	0.0529	0.393	-1.35	-2.54	6.44	16.4	-4.78	-1.35
ENSG00000134058	CDK7	5	69234795	69277431	42636	+	2470	332	270	274	protein_coding	ENSG00000134058	ensembl_havana	12	0.00379	0.0532	1.34	0.426	1.34	299	223	1.1	1.64
ENSG00000164074	ABHD18	4	127965306	128039928	74622	+	1950	282	213	216	protein_coding	ENSG00000164074	ensembl_havana	15	0.0038	0.0533	1.34	0.421	1.34	236	176	1.1	1.63
ENSG00000113719	ERGIC1	5	172834251	172952684	118433	+	68300	8700	7550	7590	protein_coding	ENSG00000113719	ensembl_havana	16	0.00382	0.0536	0.834	-0.263	-1.2	7120	8540	-1.36	-1.06
ENSG00000110756	HPS5	11	18278668	18322199	43531	-	3750	559	413	417	protein_coding	ENSG00000110756	ensembl_havana	17	0.00385	0.0539	0.791	-0.338	-1.26	382	483	-1.48	-1.08
ENSG00000171206	TRIM8	10	102642310	102660681	18371	+	13200	1890	1450	1470	protein_coding	ENSG00000171206	ensembl_havana	14	0.00386	0.054	0.757	-0.402	-1.32	1330	1750	-1.6	-1.09
ENSG00000182272	B4GALNT4	11	369499	382118	12619	+	13300	1810	1460	1480	protein_coding	ENSG00000182272	ensembl_havana	12	0.00389	0.0543	0.777	-0.364	-1.29	1350	1740	-1.53	-1.08
ENSG00000001630	CYP51A1	7	92112153	92134804	22651	-	110000	14400	12200	12300	protein_coding	ENSG00000001630	ensembl_havana	17	0.00389	0.0543	1.2	0.258	1.2	13000	10800	1.06	1.35
ENSG00000163932	PRKCD	3	53156009	53192718	36709	+	4990	628	551	555	protein_coding	ENSG00000163932	ensembl_havana	15	0.00389	0.0543	1.22	0.292	1.22	591	482	1.07	1.4
ENSG00000139515	PDX1	13	27920000	27926314	6314	+	827	132	89.8	91.9	protein_coding	ENSG00000139515	ensembl_havana	6	0.00389	0.0543	1.46	0.541	1.46	103	70.5	1.13	1.88
ENSG00000196678	ERI2	16	20780193	20900350	120157	-	5220	660	574	580	protein_coding	ENSG00000196678	ensembl_havana	14	0.00391	0.0545	1.28	0.352	1.28	624	488	1.08	1.51
ENSG00000168301	KCTD6	3	58492096	58502361	10265	+	2270	327	248	252	protein_coding	ENSG00000168301	ensembl_havana	13	0.00391	0.0545	1.35	0.435	1.35	276	204	1.1	1.66
ENSG00000173157	ADAMTS20	12	43353866	43552204	198338	-	299	55.9	30.2	33.2	protein_coding	ENSG00000173157	ensembl_havana	17	0.00393	0.0547	1.99	0.994	1.99	39.7	19.9	1.25	3.18
ENSG00000140406	TLNRD1	15	81000923	81005789	4866	+	15500	1980	1710	1720	protein_coding	ENSG00000140406	ensembl_havana	4	0.00395	0.0549	0.846	-0.241	-1.18	1620	1910	-1.32	-1.05
ENSG00000125817	CENPB	20	3783851	3786741	2890	-	37800	4900	4160	4200	protein_coding	ENSG00000125817	ensembl_havana	8	0.00396	0.055	0.813	-0.299	-1.23	3900	4790	-1.42	-1.07
ENSG00000117385	P3H1	1	42746335	42767085	20750	-	30000	4260	3260	3330	protein_coding	ENSG00000117385	ensembl_havana	15	0.00399	0.0554	0.723	-0.467	-1.38	2950	4080	-1.72	-1.11
ENSG00000278967	AL138847.2	1	62607766	62609585	1819	+	1070	150	117	119	TEC	ENSG00000278967	havana	1	0.00401	0.0556	0.715	-0.483	-1.4	105	146	-1.76	-1.11
ENSG00000152402	GUCY1A2	11	106674012	107018525	344513	-	1120	209	115	124	protein_coding	ENSG00000152402	ensembl_havana	10	0.00403	0.0558	1.86	0.893	1.86	147	79.4	1.22	2.83
ENSG00000184545	DUSP8	11	1554051	1572272	18221	-	1500	267	156	167	protein_coding	ENSG00000184545	ensembl_havana	11	0.00404	0.0559	0.575	-0.798	-1.74	134	232	-2.53	-1.19
ENSG00000086848	ALG9	11	111782195	111871582	89387	-	5810	780	641	645	protein_coding	ENSG00000086848	ensembl_havana	15	0.00404	0.0559	0.819	-0.288	-1.22	600	733	-1.4	-1.07
ENSG00000177463	NR2C2	3	14947584	15053601	106017	+	20200	2510	2240	2250	protein_coding	ENSG00000177463	ensembl_havana	15	0.00404	0.0559	1.17	0.231	1.17	2370	2020	1.05	1.31
ENSG00000085276	MECOM	3	169083499	169663776	580277	-	5260	679	579	584	protein_coding	ENSG00000085276	ensembl_havana	19	0.00404	0.0559	1.25	0.322	1.25	624	499	1.07	1.46
ENSG00000173456	RNF26	11	119334527	119337310	2783	+	25600	3460	2810	2840	protein_coding	ENSG00000173456	ensembl_havana	5	0.00405	0.0559	0.786	-0.347	-1.27	2600	3310	-1.5	-1.08
ENSG00000177542	SLC25A22	11	790475	798282	7807	-	4520	618	498	503	protein_coding	ENSG00000177542	ensembl_havana	11	0.00405	0.0559	0.791	-0.338	-1.26	462	584	-1.48	-1.08
ENSG00000011275	RNF216	7	5620047	5781740	161693	-	19200	2420	2130	2140	protein_coding	ENSG00000011275	ensembl_havana	18	0.00405	0.0559	1.17	0.227	1.17	2250	1920	1.05	1.3
ENSG00000197982	C1orf122	1	37806979	37809455	2476	+	8460	1110	935	940	protein_coding	ENSG00000197982	ensembl_havana	14	0.00406	0.0559	0.84	-0.252	-1.19	885	1050	-1.34	-1.06
ENSG00000112494	UNC93A	6	167271169	167316015	44846	+	580	89.8	62.6	64.4	protein_coding	ENSG00000112494	ensembl_havana	10	0.00408	0.0561	1.53	0.616	1.53	72.5	47.3	1.15	2.05
ENSG00000116584	ARHGEF2	1	155946851	156007071	60220	-	11600	1670	1260	1290	protein_coding	ENSG00000116584	ensembl_havana	19	0.0041	0.0564	0.711	-0.492	-1.41	1130	1590	-1.78	-1.11
ENSG00000167703	SLC43A2	17	1569267	1628887	59620	-	7840	1090	861	871	protein_coding	ENSG00000167703	ensembl_havana	14	0.00412	0.0567	1.29	0.37	1.29	942	729	1.08	1.54
ENSG00000118515	SGK1	6	134169246	134318113	148867	-	22900	3150	2510	2540	protein_coding	ENSG00000118515	ensembl_havana	11	0.00413	0.0567	1.28	0.351	1.28	2740	2150	1.08	1.51
ENSG00000127993	RBM48	7	92528773	92540482	11709	+	2300	314	252	255	protein_coding	ENSG00000127993	ensembl_havana	16	0.00415	0.057	1.33	0.414	1.33	278	209	1.09	1.62
ENSG00000140299	BNIP2	15	59659146	59689535	30389	-	8030	1190	875	892	protein_coding	ENSG00000140299	ensembl_havana	12	0.00419	0.0575	1.37	0.45	1.37	978	716	1.1	1.69
ENSG00000134326	CMPK2	2	6840570	6866636	26066	-	89.1	24.3	6.29	9.9	protein_coding	ENSG00000134326	ensembl_havana	11	0.0042	0.0575	0.28	-1.83	-3.57	5.4	19.3	-8.52	-1.49
ENSG00000170345	FOS	14	75278826	75282231	3405	+	251	39.6	26.6	27.9	protein_coding	ENSG00000170345	ensembl_havana	10	0.00421	0.0576	1.77	0.822	1.77	32.4	18.3	1.2	2.61
ENSG00000143553	SNAPIN	1	153658703	153661853	3150	+	5780	747	639	642	protein_coding	ENSG00000143553	ensembl_havana	11	0.00423	0.0579	0.827	-0.275	-1.21	598	724	-1.38	-1.06
ENSG00000153395	LPCAT1	5	1456480	1523963	67483	-	10700	1390	1170	1190	protein_coding	ENSG00000153395	ensembl_havana	10	0.00424	0.0579	0.785	-0.349	-1.27	1090	1380	-1.5	-1.08
ENSG00000269113	TRABD2B	1	47760528	47997386	236858	-	3690	553	398	410	protein_coding	ENSG00000269113	ensembl_havana	4	0.00424	0.0579	1.47	0.553	1.47	459	313	1.13	1.91
ENSG00000114353	GNAI2	3	50226292	50259363	33071	+	22500	3250	2450	2500	protein_coding	ENSG00000114353	ensembl_havana	17	0.00427	0.0582	0.726	-0.461	-1.38	2220	3060	-1.71	-1.11
ENSG00000115053	NCL	2	231453531	231483642	30111	-	160000	21500	17700	17800	protein_coding	ENSG00000115053	ensembl_havana	16	0.00427	0.0582	1.23	0.293	1.23	19000	15500	1.07	1.41
ENSG00000105464	GRIN2D	19	48394875	48444932	50057	+	370	64.1	38	41.1	protein_coding	ENSG00000105464	ensembl_havana	3	0.00429	0.0585	1.88	0.914	1.88	48.3	25.6	1.22	2.91
ENSG00000127884	ECHS1	10	133362485	133373355	10870	-	13000	1800	1420	1450	protein_coding	ENSG00000127884	ensembl_havana	5	0.00434	0.059	0.747	-0.421	-1.34	1300	1740	-1.64	-1.1
ENSG00000060762	MPC1	6	166364919	166383014	18095	-	13300	2060	1440	1480	protein_coding	ENSG00000060762	ensembl_havana	19	0.00434	0.059	1.43	0.515	1.43	1640	1150	1.12	1.83
ENSG00000159618	ADGRG5	16	57542643	57591682	49039	+	725	128	77.1	80.5	protein_coding	ENSG00000159618	ensembl_havana	16	0.00434	0.059	1.63	0.706	1.63	92.1	56.5	1.17	2.28
ENSG00000163848	ZNF148	3	125225561	125375355	149794	-	8130	1030	899	904	protein_coding	ENSG00000163848	ensembl_havana	19	0.00436	0.0592	1.19	0.255	1.19	955	800	1.06	1.35
ENSG00000137720	C11orf1	11	111878935	111885976	7041	+	873	121	95.6	97	protein_coding	ENSG00000137720	ensembl_havana	8	0.00438	0.0594	1.39	0.478	1.39	108	77.3	1.11	1.75
ENSG00000279406	AL359183.1	10	71364243	71366375	2132	+	867	146	89.3	96.3	TEC	ENSG00000279406	havana	1	0.00439	0.0595	0.565	-0.825	-1.77	77	136	-2.62	-1.2
ENSG00000239887	C1orf226	1	162378841	162386813	7972	+	2060	261	228	229	protein_coding	ENSG00000239887	ensembl_havana	6	0.00441	0.0598	1.25	0.323	1.25	245	196	1.07	1.46
ENSG00000166920	C15orf48	15	45430529	45448762	18233	+	99.7	24.7	9.67	11.1	protein_coding	ENSG00000166920	ensembl_havana	12	0.00441	0.0597	2.82	1.5	2.82	13.9	4.91	1.38	5.76
ENSG00000110768	GTF2H1	11	18322295	18367046	44751	+	3640	470	401	405	protein_coding	ENSG00000110768	ensembl_havana	12	0.00443	0.0598	0.797	-0.328	-1.26	373	468	-1.47	-1.07
ENSG00000125304	TM9SF2	13	99446311	99564049	117738	+	40400	5700	4450	4480	protein_coding	ENSG00000125304	ensembl_havana	10	0.00443	0.0598	0.808	-0.308	-1.24	4150	5140	-1.43	-1.07
ENSG00000183580	FBXL7	5	15500180	15939796	439616	+	86.8	25.3	6.48	9.64	protein_coding	ENSG00000183580	ensembl_havana	10	0.00444	0.0599	0.268	-1.9	-3.73	5.06	18.9	-9.23	-1.51
ENSG00000167105	TMEM92	17	50271406	50281486	10080	+	462	113	43.5	51.3	protein_coding	ENSG00000167105	ensembl_havana	8	0.00444	0.0599	2.44	1.29	2.44	63.5	26.1	1.32	4.5
ENSG00000118655	DCLRE1B	1	113905213	113914087	8874	+	2710	405	297	301	protein_coding	ENSG00000118655	ensembl_havana	7	0.00445	0.06	0.767	-0.383	-1.3	273	356	-1.57	-1.09
ENSG00000231672	DIRC3	2	217284019	217756594	472575	-	60.6	14.1	5.41	6.73	lncRNA	ENSG00000231672	havana	7	0.00445	0.06	4.13	2.05	4.13	8.65	2.09	1.55	11
ENSG00000109654	TRIM2	4	153152342	153339318	186976	+	14200	2690	1470	1570	protein_coding	ENSG00000109654	ensembl_havana	15	0.00447	0.0602	1.74	0.798	1.74	1830	1060	1.19	2.55
ENSG00000147162	OGT	X	71533104	71575893	42789	+	44000	6350	4810	4890	protein_coding	ENSG00000147162	ensembl_havana	14	0.00448	0.0603	1.35	0.433	1.35	5360	3970	1.1	1.66
ENSG00000163159	VPS72	1	151169987	151195322	25335	-	8650	1290	947	961	protein_coding	ENSG00000163159	ensembl_havana	12	0.00449	0.0603	0.761	-0.395	-1.31	871	1140	-1.59	-1.09
ENSG00000287837	AL590064.1	13	40874685	40877862	3177	-	261	55.9	25.4	29	lncRNA	ENSG00000287837	havana_tagene	1	0.00449	0.0603	2.32	1.21	2.32	35.6	15.3	1.3	4.15
ENSG00000198805	PNP	14	20468954	20477095	8141	+	12000	1600	1320	1330	protein_coding	ENSG00000198805	ensembl_havana	11	0.00451	0.0605	1.24	0.309	1.24	1420	1150	1.07	1.44
ENSG00000125744	RTN2	19	45485294	45497056	11762	-	3540	466	390	393	protein_coding	ENSG00000125744	ensembl_havana	12	0.00451	0.0605	1.27	0.347	1.27	424	333	1.08	1.5
ENSG00000280211	AC106886.4	16	30773532	30776034	2502	-	617	107	65	68.6	TEC	ENSG00000280211	havana	1	0.00459	0.0615	1.69	0.761	1.69	79.3	46.8	1.18	2.44
ENSG00000213995	NAXD	13	110615460	110639994	24534	+	6680	853	739	743	protein_coding	ENSG00000213995	ensembl_havana	11	0.0046	0.0615	0.836	-0.258	-1.2	698	834	-1.35	-1.06
ENSG00000257594	GALNT4	12	89519412	89524797	5385	-	4830	721	528	536	protein_coding	ENSG00000257594	havana	4	0.0046	0.0615	1.33	0.408	1.33	584	440	1.09	1.61
ENSG00000100079	LGALS2	22	37570248	37582617	12369	-	727	104	78.6	80.7	protein_coding	ENSG00000100079	ensembl_havana	7	0.0046	0.0615	1.48	0.567	1.48	90.8	61.3	1.13	1.94
ENSG00000197702	PARVA	11	12377563	12535357	157794	+	2640	396	289	293	protein_coding	ENSG00000197702	ensembl_havana	14	0.00463	0.0619	0.749	-0.417	-1.34	262	350	-1.63	-1.09
ENSG00000160606	TLCD1	17	28724348	28727936	3588	-	8280	1110	909	919	protein_coding	ENSG00000160606	ensembl_havana	11	0.00463	0.0619	0.781	-0.356	-1.28	842	1080	-1.52	-1.08
ENSG00000128342	LIF	22	30240453	30246760	6307	-	3680	866	332	409	protein_coding	ENSG00000128342	ensembl_havana	5	0.00471	0.0629	2.5	1.32	2.5	510	204	1.32	4.71
ENSG00000232748	AC135050.1	16	31056460	31062804	6344	+	786	117	84.6	87.3	lncRNA	ENSG00000232748	ensembl_havana	3	0.00472	0.0629	1.54	0.619	1.54	99.2	64.6	1.14	2.07
ENSG00000101347	SAMHD1	20	36889773	36951902	62129	-	3320	510	364	369	protein_coding	ENSG00000101347	ensembl_havana	9	0.00475	0.0633	0.763	-0.389	-1.31	333	437	-1.58	-1.09
ENSG00000269609	RPARP-AS1	10	102449816	102461107	11291	+	2800	399	307	311	lncRNA	ENSG00000269609	havana	6	0.00476	0.0633	1.32	0.398	1.32	339	257	1.09	1.6
ENSG00000234602	MCIDAS	5	55219580	55227316	7736	-	155	28.2	15.4	17.2	protein_coding	ENSG00000234602	ensembl_havana	8	0.00476	0.0633	2.26	1.18	2.26	21.3	9.43	1.28	3.99
ENSG00000142182	DNMT3L	21	44246339	44262217	15878	-	91.1	25.9	5.34	10.1	protein_coding	ENSG00000142182	ensembl_havana	8	0.00476	0.0633	6.6	2.72	6.6	13.8	2.09	1.78	24.5
ENSG00000231500	RPS18	6	33272075	33276512	4437	+	75500	10500	8270	8390	protein_coding	ENSG00000231500	ensembl_havana	7	0.00479	0.0636	1.32	0.404	1.32	9140	6900	1.09	1.61
ENSG00000279108	AC008537.3	19	40840159	40842040	1881	+	207	32.6	21.2	23	TEC	ENSG00000279108	havana	1	0.00479	0.0636	1.94	0.956	1.94	28.2	14.5	1.22	3.07
ENSG00000107282	APBA1	9	69427532	69672372	244840	-	981	177	100	109	protein_coding	ENSG00000107282	ensembl_havana	8	0.00482	0.0639	1.89	0.919	1.89	130	68.6	1.21	2.94
ENSG00000162551	ALPL	1	21509397	21578411	69014	+	1320	307	119	147	protein_coding	ENSG00000162551	ensembl_havana	14	0.00483	0.0639	2.59	1.37	2.59	185	71.7	1.34	5.01
ENSG00000159176	CSRP1	1	201483530	201509457	25927	-	7300	1000	802	811	protein_coding	ENSG00000159176	ensembl_havana	14	0.00485	0.0641	0.783	-0.353	-1.28	741	947	-1.51	-1.08
ENSG00000115380	EFEMP1	2	55865967	55924140	58173	-	31800	4470	3470	3530	protein_coding	ENSG00000115380	ensembl_havana	20	0.00485	0.0641	1.34	0.425	1.34	3860	2870	1.09	1.65
ENSG00000073008	PVR	19	44643798	44666163	22365	+	70900	10900	7690	7880	protein_coding	ENSG00000073008	ensembl_havana	15	0.00485	0.0641	1.41	0.492	1.41	8720	6200	1.11	1.78
ENSG00000067606	PRKCZ	1	2050411	2185396	134985	+	2910	378	319	323	protein_coding	ENSG00000067606	ensembl_havana	17	0.00486	0.0641	1.31	0.392	1.31	352	268	1.09	1.58
ENSG00000169951	ZNF764	16	30553764	30558499	4735	-	10900	1510	1200	1210	protein_coding	ENSG00000169951	ensembl_havana	9	0.00489	0.0645	1.25	0.324	1.25	1300	1040	1.07	1.46
ENSG00000183665	TRMT12	8	124450820	124462151	11331	+	1840	254	203	205	protein_coding	ENSG00000183665	ensembl_havana	5	0.00489	0.0645	1.3	0.38	1.3	221	170	1.08	1.56
ENSG00000198625	MDM4	1	204516379	204558121	41742	+	10500	1320	1160	1170	protein_coding	ENSG00000198625	ensembl_havana	13	0.00491	0.0646	1.21	0.275	1.21	1240	1030	1.06	1.38
ENSG00000162512	SDC3	1	30869466	30908759	39293	-	7980	1090	875	887	protein_coding	ENSG00000162512	ensembl_havana	16	0.00492	0.0647	0.766	-0.385	-1.31	804	1050	-1.57	-1.08
ENSG00000137460	FHDC1	4	152936352	152979697	43345	+	2670	360	293	297	protein_coding	ENSG00000137460	ensembl_havana	8	0.00492	0.0647	0.784	-0.352	-1.28	272	347	-1.51	-1.08
ENSG00000168758	SEMA4C	2	96859718	96870758	11040	-	43100	5380	4780	4790	protein_coding	ENSG00000168758	ensembl_havana	11	0.00493	0.0647	0.86	-0.217	-1.16	4550	5290	-1.29	-1.05
ENSG00000122035	RASL11A	13	27270327	27273691	3364	+	4070	641	442	452	protein_coding	ENSG00000122035	ensembl_havana	6	0.00493	0.0647	1.4	0.485	1.4	501	358	1.11	1.77
ENSG00000154978	VOPP1	7	55436056	55572989	136933	-	25100	3630	2730	2790	protein_coding	ENSG00000154978	ensembl_havana	13	0.00494	0.0648	0.722	-0.47	-1.38	2470	3420	-1.74	-1.1
ENSG00000112972	HMGCS1	5	43287470	43313513	26043	-	112000	19200	12000	12400	protein_coding	ENSG00000112972	ensembl_havana	15	0.00494	0.0648	1.51	0.598	1.51	14000	9240	1.13	2.02
ENSG00000101049	SGK2	20	43558968	43588238	29270	+	408	81.2	36.1	45.4	protein_coding	ENSG00000101049	ensembl_havana	17	0.00496	0.065	0.412	-1.28	-2.43	31	75.1	-4.5	-1.31
ENSG00000068028	RASSF1	3	50329782	50340981	11199	-	4710	618	520	523	protein_coding	ENSG00000068028	ensembl_havana	17	0.00496	0.065	0.812	-0.301	-1.23	485	597	-1.43	-1.07
ENSG00000172731	LRRC20	10	70298970	70382651	83681	-	5510	774	604	613	protein_coding	ENSG00000172731	ensembl_havana	14	0.00497	0.065	0.762	-0.393	-1.31	555	729	-1.59	-1.09
ENSG00000205060	SLC35B4	7	134289332	134316931	27599	-	13000	1670	1430	1440	protein_coding	ENSG00000205060	ensembl_havana	11	0.00497	0.065	0.829	-0.27	-1.21	1350	1620	-1.37	-1.06
ENSG00000181031	RPH3AL	17	212389	386255	173866	-	1440	193	159	161	protein_coding	ENSG00000181031	ensembl_havana	16	0.00498	0.0651	0.795	-0.332	-1.26	147	186	-1.48	-1.07
ENSG00000198944	SOWAHA	5	132813302	132816787	3485	+	3340	524	359	371	protein_coding	ENSG00000198944	ensembl_havana	6	0.00498	0.065	1.48	0.569	1.48	415	280	1.13	1.95
ENSG00000170689	HOXB9	17	48621156	48626359	5203	-	314	107	12	34.9	protein_coding	ENSG00000170689	ensembl_havana	10	0.00499	0.0651	10.9	3.45	10.9	50.1	4.6	2.06	57.7
ENSG00000107521	HPS1	10	98416198	98446948	30750	-	7040	935	777	782	protein_coding	ENSG00000107521	ensembl_havana	19	0.00502	0.0655	0.828	-0.273	-1.21	731	883	-1.38	-1.06
ENSG00000074201	CLNS1A	11	77514936	77637795	122859	-	5580	728	616	620	protein_coding	ENSG00000074201	ensembl_havana	9	0.00503	0.0655	1.24	0.306	1.24	662	535	1.07	1.43
ENSG00000171763	SPATA5L1	15	45402336	45421416	19080	+	4050	515	448	450	protein_coding	ENSG00000171763	ensembl_havana	19	0.00507	0.066	1.23	0.297	1.23	479	390	1.06	1.42
ENSG00000111671	SPSB2	12	6870935	6889359	18424	-	1990	300	214	221	protein_coding	ENSG00000111671	ensembl_havana	9	0.0051	0.0664	0.674	-0.569	-1.48	191	284	-1.95	-1.13
ENSG00000103319	EEF2K	16	22206278	22288739	82461	+	16200	2180	1780	1800	protein_coding	ENSG00000103319	ensembl_havana	12	0.00512	0.0665	1.22	0.291	1.22	1910	1560	1.06	1.41
ENSG00000163347	CLDN1	3	190305707	190322447	16740	-	164000	22200	18000	18200	protein_coding	ENSG00000163347	ensembl_havana	6	0.00512	0.0665	1.25	0.323	1.25	19500	15600	1.07	1.46
ENSG00000236144	TMEM147-AS1	19	35540738	35546030	5292	-	8740	1320	943	971	lncRNA	ENSG00000236144	havana	8	0.00513	0.0666	1.45	0.538	1.45	1080	747	1.12	1.88
ENSG00000118507	AKAP7	6	131135467	131283536	148069	+	3740	816	358	416	protein_coding	ENSG00000118507	ensembl_havana	17	0.00514	0.0666	2.19	1.13	2.19	507	231	1.27	3.81
ENSG00000186654	PRR5	22	44668547	44737682	69135	+	8730	1100	965	970	protein_coding	ENSG00000186654	ensembl_havana	21	0.00517	0.067	1.19	0.257	1.19	1030	860	1.05	1.35
ENSG00000115468	EFHD1	2	232606057	232682781	76724	+	1090	149	118	121	protein_coding	ENSG00000115468	ensembl_havana	12	0.00517	0.067	1.41	0.497	1.41	135	95.7	1.11	1.8
ENSG00000148187	MRRF	9	122264603	122331338	66735	+	4690	681	512	521	protein_coding	ENSG00000148187	ensembl_havana	18	0.00519	0.0672	1.34	0.419	1.34	569	426	1.09	1.64
ENSG00000247092	SNHG10	14	95521943	95534890	12947	-	2360	339	257	263	lncRNA	ENSG00000247092	havana	7	0.00522	0.0674	1.39	0.476	1.39	291	209	1.1	1.75
ENSG00000249803	AC112178.1	5	136466645	136521433	54788	+	391	54.5	42.3	43.5	lncRNA	ENSG00000249803	havana	6	0.00524	0.0676	1.55	0.635	1.55	49.6	31.9	1.14	2.11
ENSG00000105137	SYDE1	19	15107401	15114986	7585	+	2370	343	259	263	protein_coding	ENSG00000105137	ensembl_havana	13	0.00526	0.068	0.742	-0.43	-1.35	236	318	-1.66	-1.09
ENSG00000184110	EIF3C	16	28688558	28735731	47173	+	65900	8090	7290	7330	protein_coding	ENSG00000184110	ensembl_havana	14	0.00527	0.068	1.2	0.262	1.2	7750	6470	1.06	1.36
ENSG00000116199	FAM20B	1	179025804	179076568	50764	+	16500	2100	1820	1830	protein_coding	ENSG00000116199	ensembl_havana	12	0.00528	0.0681	0.849	-0.237	-1.18	1730	2040	-1.32	-1.05
ENSG00000133027	PEMT	17	17505563	17591709	86146	-	4410	619	483	490	protein_coding	ENSG00000133027	ensembl_havana	18	0.00531	0.0684	0.763	-0.391	-1.31	443	580	-1.59	-1.08
ENSG00000141741	MIEN1	17	39728496	39730533	2037	-	3580	534	393	398	protein_coding	ENSG00000141741	ensembl_havana	12	0.00531	0.0684	0.777	-0.364	-1.29	364	468	-1.54	-1.08
ENSG00000184922	FMNL1	17	45221444	45247320	25876	+	346	56.2	36.5	38.4	protein_coding	ENSG00000184922	ensembl_havana	14	0.00534	0.0687	0.607	-0.72	-1.65	31.6	52	-2.34	-1.16
ENSG00000228980	LINC01205	3	109409990	109723274	313284	+	79	12.7	7.94	8.78	lncRNA	ENSG00000228980	havana	4	0.00539	0.0693	2.69	1.43	2.69	10.9	4.05	1.34	5.41
ENSG00000065600	PACC1	1	212363931	212414902	50971	-	3730	552	409	415	protein_coding	ENSG00000065600	ensembl_havana	12	0.00541	0.0694	0.767	-0.382	-1.3	377	491	-1.57	-1.08
ENSG00000163531	NFASC	1	204828651	205022823	194172	+	300	52.1	31.2	33.3	protein_coding	ENSG00000163531	ensembl_havana	15	0.00541	0.0694	1.84	0.882	1.84	39.6	21.5	1.2	2.84
ENSG00000054598	FOXC1	6	1609915	1613898	3983	+	1020	151	110	114	protein_coding	ENSG00000054598	havana	9	0.00542	0.0694	0.67	-0.579	-1.49	97.3	145	-1.98	-1.13
ENSG00000090316	MAEA	4	1289887	1340148	50261	+	19900	2620	2200	2220	protein_coding	ENSG00000090316	ensembl_havana	16	0.00542	0.0694	0.841	-0.25	-1.19	2080	2480	-1.34	-1.05
ENSG00000144747	TMF1	3	69019827	69052340	32513	-	3720	485	409	413	protein_coding	ENSG00000144747	ensembl_havana	17	0.00542	0.0694	1.27	0.35	1.27	443	348	1.07	1.51
ENSG00000164081	TEX264	3	51662693	51704324	41631	+	9100	1370	999	1010	protein_coding	ENSG00000164081	ensembl_havana	12	0.00543	0.0694	0.777	-0.365	-1.29	924	1190	-1.54	-1.08
ENSG00000226948	RPS4XP2	20	4627758	4685149	57391	-	85.5	16.1	8.39	9.51	transcribed_processed_pseudogene	ENSG00000226948	havana	2	0.00543	0.0694	2.69	1.43	2.69	11.8	4.38	1.34	5.4
ENSG00000163714	U2SURP	3	142964497	143060726	96229	+	28400	3500	3140	3150	protein_coding	ENSG00000163714	ensembl_havana	18	0.00548	0.07	1.16	0.211	1.16	3300	2850	1.04	1.28
ENSG00000256806	C17orf100	17	6651762	6693203	41441	+	541	86.1	58.4	60.1	protein_coding	ENSG00000256806	havana	6	0.00553	0.0706	1.52	0.601	1.52	67.9	44.8	1.13	2.03
ENSG00000214584	PGGT1BP2	10	79892148	79893176	1028	-	124	20.5	12.7	13.8	processed_pseudogene	ENSG00000214584	havana	3	0.00553	0.0706	2.18	1.12	2.18	16.7	7.66	1.26	3.77
ENSG00000198393	ZNF26	12	132986365	133032953	46588	+	1820	262	199	202	protein_coding	ENSG00000198393	ensembl_havana	8	0.00554	0.0706	1.31	0.389	1.31	220	168	1.08	1.58
ENSG00000166326	TRIM44	11	35662775	35818008	155233	+	7460	954	826	829	protein_coding	ENSG00000166326	ensembl_havana	7	0.00555	0.0707	0.857	-0.222	-1.17	785	916	-1.3	-1.05
ENSG00000151553	FAM160B1	10	114821744	114899833	78089	+	4990	681	548	554	protein_coding	ENSG00000151553	ensembl_havana	15	0.00555	0.0707	1.28	0.354	1.28	596	467	1.07	1.52
ENSG00000130724	CHMP2A	19	58551566	58555106	3540	-	7110	1170	761	790	protein_coding	ENSG00000130724	ensembl_havana	9	0.00556	0.0707	1.51	0.596	1.51	891	589	1.13	2.02
ENSG00000275964	AL355001.2	13	19863858	19865049	1191	+	544	91.5	59	60.4	lncRNA	ENSG00000275964	havana	1	0.00558	0.0709	0.686	-0.544	-1.46	52.6	76.6	-1.9	-1.12
ENSG00000153234	NR4A2	2	156324437	156342349	17912	-	1720	308	181	191	protein_coding	ENSG00000153234	ensembl_havana	14	0.0056	0.0711	1.66	0.732	1.66	220	133	1.16	2.38
ENSG00000116898	MRPS15	1	36455718	36464385	8667	-	10400	1330	1150	1150	protein_coding	ENSG00000116898	ensembl_havana	12	0.00561	0.0712	0.862	-0.214	-1.16	1090	1270	-1.29	-1.04
ENSG00000139874	SSTR1	14	38207904	38213068	5164	+	2030	347	210	226	protein_coding	ENSG00000139874	ensembl_havana	6	0.00562	0.0712	0.581	-0.784	-1.72	182	313	-2.53	-1.17
ENSG00000089505	CMTM1	16	66566393	66579138	12745	+	305	55.2	32.6	33.9	protein_coding	ENSG00000089505	ensembl_havana	17	0.00563	0.0713	0.603	-0.73	-1.66	27.2	45.2	-2.37	-1.16
ENSG00000003436	TFPI	2	187464230	187565761	101531	-	19400	3110	2030	2160	protein_coding	ENSG00000003436	ensembl_havana	16	0.00563	0.0713	0.605	-0.724	-1.65	1770	2920	-2.36	-1.16
ENSG00000196139	AKR1C3	10	5035354	5107687	72333	+	118	31.4	10.8	13.1	protein_coding	ENSG00000196139	ensembl_havana	14	0.00564	0.0714	0.403	-1.31	-2.48	8.78	21.8	-4.73	-1.3
ENSG00000203760	CENPW	6	126340174	126348876	8702	+	2250	377	245	250	protein_coding	ENSG00000203760	ensembl_havana	8	0.00564	0.0714	0.725	-0.464	-1.38	222	307	-1.73	-1.1
ENSG00000128245	YWHAH	22	31944522	31957604	13082	+	23600	3020	2610	2630	protein_coding	ENSG00000128245	ensembl_havana	15	0.00565	0.0714	1.19	0.252	1.19	2770	2330	1.05	1.35
ENSG00000035141	FAM136A	2	70295975	70302091	6116	-	17300	2330	1900	1920	protein_coding	ENSG00000035141	ensembl_havana	8	0.00569	0.0717	1.23	0.304	1.23	2050	1660	1.06	1.43
ENSG00000063180	CA11	19	48637946	48646188	8242	-	1120	167	122	124	protein_coding	ENSG00000063180	ensembl_havana	9	0.00569	0.0717	1.39	0.479	1.39	137	98.3	1.1	1.76
ENSG00000126882	FAM78A	9	131258076	131276511	18435	-	1350	223	144	149	protein_coding	ENSG00000126882	ensembl_havana	13	0.00569	0.0717	1.54	0.622	1.54	170	110	1.13	2.09
ENSG00000166866	MYO1A	12	57028517	57051199	22682	-	2070	356	220	230	protein_coding	ENSG00000166866	ensembl_havana	13	0.00569	0.0717	1.59	0.673	1.59	262	164	1.15	2.22
ENSG00000245112	SMARCA5-AS1	4	143513472	143514636	1164	-	1350	224	143	150	lncRNA	ENSG00000245112	havana	2	0.0057	0.0717	0.641	-0.642	-1.56	126	196	-2.14	-1.14
ENSG00000115718	PROC	2	127418427	127429247	10820	+	14000	2180	1490	1550	protein_coding	ENSG00000115718	ensembl_havana	17	0.0057	0.0717	0.659	-0.601	-1.52	1320	2010	-2.04	-1.13
ENSG00000139800	ZIC5	13	99962964	99971910	8946	-	620	117	64.5	68.9	protein_coding	ENSG00000139800	ensembl_havana	8	0.00571	0.0718	1.77	0.822	1.77	80.7	45.6	1.18	2.65
ENSG00000163840	DTX3L	3	122564338	122575204	10866	+	6220	789	689	691	protein_coding	ENSG00000163840	ensembl_havana	10	0.00572	0.0718	1.19	0.247	1.19	728	614	1.05	1.34
ENSG00000245556	SCAMP1-AS1	5	78342365	78360508	18143	-	945	138	103	105	lncRNA	ENSG00000245556	havana	3	0.00572	0.0718	1.4	0.485	1.4	117	83.5	1.1	1.78
ENSG00000240498	CDKN2B-AS1	9	21994139	22128104	133965	+	423	62.3	44	47	lncRNA	ENSG00000240498	havana	9	0.00572	0.0718	1.7	0.769	1.7	54.7	32.1	1.17	2.49
ENSG00000135318	NT5E	6	85449584	85495792	46208	+	8260	1120	907	917	protein_coding	ENSG00000135318	ensembl_havana	12	0.00573	0.0719	0.784	-0.351	-1.28	839	1070	-1.52	-1.07
ENSG00000117410	ATP6V0B	1	43974487	43978296	3809	+	43400	7260	4710	4820	protein_coding	ENSG00000117410	ensembl_havana	14	0.00575	0.072	0.715	-0.483	-1.4	4260	5950	-1.77	-1.1
ENSG00000115556	PLCD4	2	218607855	218637185	29330	+	587	100	62.4	65.3	protein_coding	ENSG00000115556	ensembl_havana	14	0.00575	0.072	1.64	0.712	1.64	75.8	46.3	1.15	2.32
ENSG00000168884	TNIP2	4	2741648	2756343	14695	-	8170	1040	902	907	protein_coding	ENSG00000168884	ensembl_havana	15	0.00578	0.0723	0.831	-0.267	-1.2	850	1020	-1.37	-1.06
ENSG00000204682	MIR1915HG	10	21492658	21497261	4603	-	1760	302	185	196	lncRNA	ENSG00000204682	ensembl_havana	8	0.00579	0.0724	0.608	-0.719	-1.65	161	265	-2.34	-1.16
ENSG00000197043	ANXA6	5	151100706	151157786	57080	-	14800	2400	1560	1650	protein_coding	ENSG00000197043	ensembl_havana	14	0.0058	0.0725	0.622	-0.685	-1.61	1370	2200	-2.25	-1.15
ENSG00000116903	EXOC8	1	231332753	231337853	5100	-	7600	1190	825	844	protein_coding	ENSG00000116903	ensembl_havana	7	0.00581	0.0726	1.4	0.486	1.4	933	666	1.1	1.78
ENSG00000156966	B3GNT7	2	231395710	231401165	5455	+	1880	411	179	209	protein_coding	ENSG00000156966	ensembl_havana	7	0.00583	0.0727	2.22	1.15	2.22	255	115	1.26	3.92
ENSG00000127022	CANX	5	179678628	179731642	53014	+	309000	38700	34200	34300	protein_coding	ENSG00000127022	ensembl_havana	15	0.00585	0.0729	0.872	-0.198	-1.15	32700	37500	-1.26	-1.04
ENSG00000244363	RPL7P23	5	77582376	77583123	747	+	380	66.8	39.6	42.2	processed_pseudogene	ENSG00000244363	havana	3	0.00585	0.0729	1.8	0.845	1.8	49	27.2	1.18	2.73
ENSG00000140416	TPM1	15	63042632	63071916	29284	+	6190	814	682	688	protein_coding	ENSG00000140416	ensembl_havana	21	0.00586	0.0729	1.24	0.315	1.24	734	590	1.07	1.45
ENSG00000268996	MAN1B1-DT	9	137084946	137086818	1872	-	832	146	88.5	92.4	lncRNA	ENSG00000268996	havana	3	0.00586	0.0729	1.59	0.668	1.59	105	66.4	1.14	2.21
ENSG00000119772	DNMT3A	2	25227855	25342591	114736	-	17800	2190	1970	1980	protein_coding	ENSG00000119772	ensembl_havana	16	0.00587	0.0729	1.19	0.253	1.19	2090	1760	1.05	1.35
ENSG00000187955	COL14A1	8	120059780	120373574	313794	+	65900	13300	6390	7330	protein_coding	ENSG00000187955	ensembl_havana	12	0.00588	0.073	2.09	1.06	2.09	8870	4250	1.24	3.52
ENSG00000185049	NELFA	4	1982717	2041904	59187	-	12400	1650	1370	1380	protein_coding	ENSG00000185049	ensembl_havana	16	0.00589	0.0731	0.846	-0.241	-1.18	1300	1530	-1.33	-1.05
ENSG00000164244	PRRC1	5	127517609	127555090	37481	+	10800	1350	1200	1200	protein_coding	ENSG00000164244	ensembl_havana	20	0.00589	0.0731	1.15	0.205	1.15	1250	1090	1.04	1.28
ENSG00000164181	ELOVL7	5	60751791	60844275	92484	-	8610	1540	899	957	protein_coding	ENSG00000164181	ensembl_havana	14	0.0059	0.0731	1.68	0.749	1.68	1110	658	1.16	2.43
ENSG00000196961	AP2A1	19	49766968	49807114	40146	+	15400	1920	1710	1720	protein_coding	ENSG00000196961	ensembl_havana	12	0.00592	0.0733	1.17	0.224	1.17	1800	1540	1.05	1.31
ENSG00000144895	EIF2A	3	150546678	150586017	39339	+	10100	1240	1120	1120	protein_coding	ENSG00000144895	ensembl_havana	12	0.00593	0.0733	1.18	0.235	1.18	1180	1000	1.05	1.32
ENSG00000187922	LCN10	9	136738167	136743357	5190	-	1080	222	108	120	protein_coding	ENSG00000187922	ensembl_havana	14	0.00594	0.0735	1.95	0.966	1.95	143	73.5	1.21	3.15
ENSG00000226317	LINC00351	13	85363601	85544571	180970	+	80.6	24.3	5.82	8.96	lncRNA	ENSG00000226317	havana	3	0.00596	0.0736	0.274	-1.87	-3.65	4.79	17.5	-9.2	-1.45
ENSG00000161082	CELF5	19	3224661	3297077	72416	+	549	100	57.7	61	protein_coding	ENSG00000161082	ensembl_havana	13	0.00598	0.0738	1.69	0.755	1.69	71	42.1	1.16	2.45
ENSG00000256294	ZNF225	19	44112181	44134823	22642	+	874	128	94.5	97.2	protein_coding	ENSG00000256294	ensembl_havana	8	0.00599	0.0739	1.47	0.559	1.47	109	74.2	1.12	1.94
ENSG00000134538	SLCO1B1	12	21131194	21239797	108603	+	209	54.3	20.8	23.2	protein_coding	ENSG00000134538	ensembl_havana	3	0.00601	0.0741	0.486	-1.04	-2.06	17	34.9	-3.44	-1.23
ENSG00000006607	FARP2	2	241356285	241494842	138557	+	7370	930	815	819	protein_coding	ENSG00000006607	ensembl_havana	14	0.00601	0.0741	1.2	0.258	1.2	868	726	1.05	1.36
ENSG00000214026	MRPL23	11	1947278	1984523	37245	+	9400	1270	1030	1040	protein_coding	ENSG00000214026	ensembl_havana	11	0.00602	0.0742	0.774	-0.37	-1.29	953	1230	-1.55	-1.08
ENSG00000134013	LOXL2	8	23296897	23425329	128432	-	1120	170	120	124	protein_coding	ENSG00000134013	ensembl_havana	16	0.00605	0.0744	0.665	-0.59	-1.5	106	159	-2.01	-1.12
ENSG00000257315	ZBED6	1	203795714	203855000	59286	+	6800	1090	735	756	protein_coding	ENSG00000257315	ensembl_havana	2	0.00606	0.0744	0.703	-0.508	-1.42	663	943	-1.83	-1.11
ENSG00000147799	ARHGAP39	8	144529179	144605817	76638	-	4240	561	467	471	protein_coding	ENSG00000147799	ensembl_havana	11	0.00606	0.0744	1.25	0.319	1.25	505	405	1.07	1.46
ENSG00000159842	ABR	17	1003518	1229739	226221	-	3510	720	343	390	protein_coding	ENSG00000159842	ensembl_havana	15	0.00606	0.0744	2.07	1.05	2.07	472	228	1.23	3.49
ENSG00000169548	ZNF280A	22	22513736	22520271	6535	-	370	66	38.3	41.1	protein_coding	ENSG00000169548	ensembl_havana	3	0.00608	0.0746	1.89	0.92	1.89	49.1	25.9	1.2	2.98
ENSG00000197757	HOXC6	12	53990624	54030824	40200	+	2180	312	238	242	protein_coding	ENSG00000197757	ensembl_havana	8	0.0061	0.0748	1.37	0.456	1.37	267	195	1.09	1.72
ENSG00000122783	CYREN	7	135092363	135170796	78433	-	10200	1350	1130	1130	protein_coding	ENSG00000122783	ensembl_havana	16	0.00611	0.0748	0.848	-0.238	-1.18	1070	1260	-1.33	-1.05
ENSG00000170919	TPT1-AS1	13	45341345	45417976	76631	+	4520	639	493	502	lncRNA	ENSG00000170919	ensembl_havana	16	0.00611	0.0748	1.35	0.429	1.35	548	407	1.09	1.67
ENSG00000095951	HIVEP1	6	12008762	12165000	156238	+	3510	551	382	390	protein_coding	ENSG00000095951	ensembl_havana	17	0.00613	0.075	1.38	0.463	1.38	429	311	1.1	1.73
ENSG00000180346	TIGD2	4	89111500	89114900	3400	+	3820	501	421	425	protein_coding	ENSG00000180346	ensembl_havana	3	0.00618	0.0756	1.25	0.318	1.25	453	363	1.06	1.46
ENSG00000157191	NECAP2	1	16440721	16460079	19358	+	6920	872	766	769	protein_coding	ENSG00000157191	ensembl_havana	20	0.0062	0.0757	0.863	-0.212	-1.16	730	846	-1.29	-1.04
ENSG00000203876	ADD3-AS1	10	109940104	110008382	68278	-	217	39.6	22	24.1	lncRNA	ENSG00000203876	havana	10	0.00622	0.0759	2.06	1.04	2.06	28.7	14	1.23	3.44
ENSG00000135100	HNF1A	12	120978543	121002513	23970	+	18300	2260	2030	2030	protein_coding	ENSG00000135100	ensembl_havana	17	0.00623	0.076	0.865	-0.209	-1.16	1930	2230	-1.28	-1.04
ENSG00000167395	ZNF646	16	31074422	31084197	9775	+	10500	1300	1160	1170	protein_coding	ENSG00000167395	ensembl_havana	10	0.00623	0.076	1.15	0.198	1.15	1220	1060	1.04	1.27
ENSG00000149742	SLC22A9	11	63369785	63410295	40510	+	15600	2510	1660	1730	protein_coding	ENSG00000149742	ensembl_havana	10	0.00624	0.076	0.648	-0.627	-1.54	1470	2260	-2.11	-1.13
ENSG00000137154	RPS6	9	19375715	19380237	4522	-	114000	17100	12400	12600	protein_coding	ENSG00000137154	ensembl_havana	13	0.00624	0.076	1.38	0.465	1.38	13900	10100	1.1	1.74
ENSG00000183833	MAATS1	3	119703022	119767103	64081	+	187	37	18.7	20.7	protein_coding	ENSG00000183833	ensembl_havana	16	0.00626	0.0761	2.14	1.1	2.14	25.2	11.8	1.24	3.69
ENSG00000117713	ARID1A	1	26693236	26782105	88869	+	27500	3810	3040	3050	protein_coding	ENSG00000117713	ensembl_havana	20	0.00628	0.0764	0.835	-0.261	-1.2	2860	3430	-1.36	-1.05
ENSG00000066813	ACSM2B	16	20536226	20576428	40202	-	3590	494	396	399	protein_coding	ENSG00000066813	ensembl_havana	14	0.00629	0.0764	0.792	-0.337	-1.26	367	464	-1.49	-1.07
ENSG00000148660	CAMK2G	10	73812501	73874592	62091	-	11400	1450	1260	1270	protein_coding	ENSG00000148660	ensembl_havana	20	0.00629	0.0764	1.19	0.248	1.19	1340	1130	1.05	1.34
ENSG00000173542	MOB1B	4	70902326	71022450	120124	+	2510	342	275	278	protein_coding	ENSG00000173542	ensembl_havana	8	0.00632	0.0766	1.3	0.379	1.3	303	233	1.08	1.57
ENSG00000166068	SPRED1	15	38252836	38357250	104414	+	3920	517	433	436	protein_coding	ENSG00000166068	ensembl_havana	13	0.00634	0.0769	1.21	0.277	1.21	461	381	1.06	1.39
ENSG00000196092	PAX5	9	36833269	37034269	201000	-	170	34.7	17.3	18.9	protein_coding	ENSG00000196092	ensembl_havana	14	0.0064	0.0775	2.07	1.05	2.07	22.8	11	1.23	3.5
ENSG00000146072	TNFRSF21	6	47231532	47309906	78374	-	25100	3770	2720	2790	protein_coding	ENSG00000146072	ensembl_havana	6	0.00641	0.0776	0.706	-0.502	-1.42	2450	3470	-1.82	-1.1
ENSG00000204386	NEU1	6	31857659	31862823	5164	-	57700	8420	6250	6410	protein_coding	ENSG00000204386	ensembl_havana	11	0.00642	0.0776	0.719	-0.477	-1.39	5670	7890	-1.77	-1.1
ENSG00000074319	TSG101	11	18468336	18526952	58616	-	6240	825	689	693	protein_coding	ENSG00000074319	ensembl_havana	13	0.00642	0.0776	0.823	-0.281	-1.21	646	785	-1.4	-1.06
ENSG00000125845	BMP2	20	6767686	6780247	12561	+	30000	3960	3320	3340	protein_coding	ENSG00000125845	ensembl_havana	7	0.00645	0.0779	0.833	-0.263	-1.2	3130	3750	-1.37	-1.05
ENSG00000114378	HYAL1	3	50299890	50312382	12492	-	76.9	16.7	7.29	8.54	protein_coding	ENSG00000114378	ensembl_havana	17	0.00646	0.078	0.378	-1.4	-2.65	5.48	14.5	-5.34	-1.31
ENSG00000080618	CPB2	13	46053186	46105034	51848	-	20100	4110	2030	2240	protein_coding	ENSG00000080618	ensembl_havana	16	0.00648	0.0781	0.541	-0.888	-1.85	1740	3230	-2.88	-1.19
ENSG00000092758	COL9A3	20	62816244	62841160	24916	+	3920	511	433	435	protein_coding	ENSG00000092758	ensembl_havana	18	0.00648	0.0781	1.22	0.286	1.22	462	378	1.06	1.41
ENSG00000216490	IFI30	19	18173162	18178118	4956	+	19100	2690	2100	2120	protein_coding	ENSG00000216490	ensembl_havana	4	0.00648	0.0781	1.26	0.334	1.26	2280	1810	1.07	1.49
ENSG00000059573	ALDH18A1	10	95605941	95656712	50771	-	60600	7420	6710	6730	protein_coding	ENSG00000059573	ensembl_havana	9	0.0065	0.0783	1.13	0.179	1.13	7000	6180	1.04	1.24
ENSG00000100216	TOMM22	22	38681957	38685422	3465	+	14000	1900	1540	1550	protein_coding	ENSG00000100216	ensembl_havana	6	0.00651	0.0784	1.23	0.304	1.23	1660	1340	1.06	1.44
ENSG00000157601	MX1	21	41420304	41459215	38911	+	180	35.6	17.6	20	protein_coding	ENSG00000157601	ensembl_havana	14	0.00653	0.0785	2.3	1.2	2.3	25.2	10.9	1.26	4.19
ENSG00000162772	ATF3	1	212565334	212620778	55444	+	728	112	79.2	80.9	protein_coding	ENSG00000162772	ensembl_havana	17	0.00654	0.0786	0.71	-0.494	-1.41	70.7	99.6	-1.8	-1.1
ENSG00000142347	MYO1F	19	8520778	8577578	56800	-	173	36	17	19.2	protein_coding	ENSG00000142347	ensembl_havana	19	0.00659	0.0791	0.477	-1.07	-2.1	13.9	29	-3.57	-1.23
ENSG00000168890	TMEM150A	2	85598547	85603197	4650	-	10200	1360	1120	1130	protein_coding	ENSG00000168890	ensembl_havana	14	0.00659	0.0791	0.788	-0.343	-1.27	1040	1320	-1.51	-1.07
ENSG00000151892	GFRA1	10	116056925	116273468	216543	-	9440	1780	860	1050	protein_coding	ENSG00000151892	ensembl_havana	14	0.00663	0.0794	0.432	-1.21	-2.31	729	1690	-4.24	-1.26
ENSG00000067113	PLPP1	5	55424854	55534970	110116	-	1930	307	209	214	protein_coding	ENSG00000067113	ensembl_havana	17	0.00663	0.0794	0.7	-0.514	-1.43	187	267	-1.85	-1.1
ENSG00000110651	CD81	11	2376177	2397420	21243	+	22900	3010	2510	2550	protein_coding	ENSG00000110651	ensembl_havana	11	0.00663	0.0794	0.781	-0.357	-1.28	2330	2980	-1.53	-1.07
ENSG00000099326	MZF1	19	58561931	58573576	11645	-	4000	580	437	444	protein_coding	ENSG00000099326	ensembl_havana	9	0.00669	0.0801	1.32	0.404	1.32	485	367	1.08	1.62
ENSG00000125966	MMP24	20	35226690	35276999	50309	+	344	52.3	36.3	38.2	protein_coding	ENSG00000125966	ensembl_havana	10	0.0067	0.0802	1.67	0.741	1.67	44.5	26.7	1.15	2.42
ENSG00000154118	JPH3	16	87601835	87698157	96322	+	178	36.8	17.7	19.8	protein_coding	ENSG00000154118	ensembl_havana	13	0.00672	0.0803	2.23	1.16	2.23	24.6	11	1.25	3.99
ENSG00000267892	AC022144.1	19	38738284	38739864	1580	+	297	50.1	31.2	33	lncRNA	ENSG00000267892	havana	1	0.00673	0.0804	1.85	0.889	1.85	38	20.5	1.19	2.89
ENSG00000171940	ZNF217	20	53567065	53609908	42843	-	23700	3110	2620	2630	protein_coding	ENSG00000171940	ensembl_havana	13	0.00674	0.0804	1.2	0.262	1.2	2780	2320	1.05	1.37
ENSG00000160216	AGPAT3	21	43865223	43987593	122370	+	18000	2420	1980	2000	protein_coding	ENSG00000160216	ensembl_havana	19	0.00675	0.0804	0.816	-0.293	-1.23	1860	2280	-1.42	-1.06
ENSG00000181450	ZNF678	1	227563543	227677444	113901	+	2510	319	277	279	protein_coding	ENSG00000181450	ensembl_havana	18	0.00678	0.0808	1.25	0.322	1.25	299	239	1.06	1.47
ENSG00000153094	BCL2L11	2	111119378	111168446	49068	+	6680	901	737	743	protein_coding	ENSG00000153094	ensembl_havana	23	0.00681	0.081	1.23	0.299	1.23	792	644	1.06	1.43
ENSG00000126107	HECTD3	1	45002540	45011325	8785	-	5900	761	651	655	protein_coding	ENSG00000126107	ensembl_havana	15	0.00686	0.0817	0.826	-0.275	-1.21	612	741	-1.39	-1.05
ENSG00000146197	SCUBE3	6	35213956	35253080	39124	+	963	137	104	107	protein_coding	ENSG00000146197	ensembl_havana	9	0.00688	0.0818	0.706	-0.503	-1.42	93.6	133	-1.82	-1.1
ENSG00000198121	LPAR1	9	110873263	111038459	165196	-	401	74.3	40.3	44.6	protein_coding	ENSG00000198121	ensembl_havana	13	0.00691	0.0821	0.521	-0.941	-1.92	33.9	65	-3.08	-1.2
ENSG00000106258	CYP3A5	7	99648194	99679999	31805	-	902	146	96.9	100	protein_coding	ENSG00000106258	ensembl_havana	15	0.00692	0.0821	0.662	-0.596	-1.51	85.5	129	-2.04	-1.12
ENSG00000099337	KCNK6	19	38319845	38332077	12232	+	374	65.5	39.4	41.6	protein_coding	ENSG00000099337	ensembl_havana	5	0.00692	0.0821	1.74	0.799	1.74	48.4	27.8	1.16	2.6
ENSG00000127989	MTERF1	7	91692008	91880703	188695	-	1770	243	194	196	protein_coding	ENSG00000127989	ensembl_havana	14	0.00695	0.0823	1.3	0.384	1.3	212	162	1.08	1.58
ENSG00000113905	HRG	3	186660216	186678241	18025	+	975	185	99.3	108	protein_coding	ENSG00000113905	ensembl_havana	4	0.00695	0.0823	1.86	0.897	1.86	129	69	1.19	2.92
ENSG00000100997	ABHD12	20	25294742	25390836	96094	-	39300	5390	4310	4370	protein_coding	ENSG00000100997	ensembl_havana	20	0.00696	0.0823	0.775	-0.367	-1.29	3980	5140	-1.55	-1.07
ENSG00000147133	TAF1	X	71366239	71532375	166136	+	5340	797	583	593	protein_coding	ENSG00000147133	ensembl_havana	15	0.00696	0.0823	1.35	0.43	1.35	650	482	1.08	1.67
ENSG00000185475	TMEM179B	11	62787402	62790401	2999	+	7410	1110	812	823	protein_coding	ENSG00000185475	ensembl_havana	11	0.00699	0.0826	0.77	-0.377	-1.3	748	972	-1.57	-1.07
ENSG00000274180	NATD1	17	21238870	21253411	14541	-	2160	314	236	240	protein_coding	ENSG00000274180	ensembl_havana	1	0.007	0.0827	1.33	0.413	1.33	261	196	1.08	1.64
ENSG00000123427	EEF1AKMT3	12	57771492	57782542	11050	+	1040	151	114	116	protein_coding	ENSG00000123427	ensembl_havana	17	0.007	0.0827	1.36	0.448	1.36	127	93	1.09	1.71
ENSG00000013810	TACC3	4	1712891	1745177	32286	+	30800	3980	3400	3420	protein_coding	ENSG00000013810	ensembl_havana	19	0.00704	0.083	0.844	-0.245	-1.19	3220	3820	-1.34	-1.05
ENSG00000269867	AC010326.3	19	57867038	57868173	1135	-	272	57.6	26.9	30.2	lncRNA	ENSG00000269867	havana	1	0.00706	0.0833	2.08	1.06	2.08	37.5	18	1.22	3.56
ENSG00000112234	FBXL4	6	98868535	98948007	79472	-	3220	500	349	357	protein_coding	ENSG00000112234	ensembl_havana	9	0.00707	0.0834	0.713	-0.489	-1.4	314	441	-1.8	-1.1
ENSG00000149428	HYOU1	11	119044188	119057228	13040	-	143000	18000	15900	15900	protein_coding	ENSG00000149428	ensembl_havana	19	0.00711	0.0838	0.869	-0.202	-1.15	15200	17400	-1.27	-1.04
ENSG00000106701	FSD1L	9	105447796	105552434	104638	+	1830	266	200	203	protein_coding	ENSG00000106701	ensembl_havana	12	0.00716	0.0842	1.34	0.425	1.34	223	166	1.08	1.66
ENSG00000149927	DOC2A	16	30005514	30023271	17757	-	304	55.6	31	33.8	protein_coding	ENSG00000149927	ensembl_havana	18	0.00717	0.0843	1.92	0.94	1.92	40.6	21.2	1.19	3.08
ENSG00000162063	CCNF	16	2429394	2458855	29461	+	13300	1830	1460	1470	protein_coding	ENSG00000162063	ensembl_havana	13	0.00719	0.0845	0.817	-0.292	-1.22	1370	1680	-1.42	-1.06
ENSG00000133878	DUSP26	8	33591330	33600024	8694	-	837	124	90.3	93	protein_coding	ENSG00000133878	ensembl_havana	9	0.0072	0.0845	0.687	-0.542	-1.46	81	118	-1.92	-1.11
ENSG00000132718	SYT11	1	155859567	155885200	25633	+	1990	330	206	221	protein_coding	ENSG00000132718	ensembl_havana	9	0.00721	0.0846	0.592	-0.756	-1.69	179	302	-2.48	-1.15
ENSG00000112992	NNT	5	43602692	43707406	104714	+	15300	2170	1670	1700	protein_coding	ENSG00000112992	ensembl_havana	18	0.00722	0.0846	0.767	-0.382	-1.3	1540	2010	-1.58	-1.07
ENSG00000156599	ZDHHC5	11	57667747	57701183	33436	+	96700	11400	10700	10700	protein_coding	ENSG00000156599	ensembl_havana	11	0.00722	0.0846	0.925	-0.112	-1.08	10500	11300	-1.14	-1.02
ENSG00000280057	AL022069.2	6	166388136	166389921	1785	+	123	26.6	12.1	13.6	TEC	ENSG00000280057	havana	1	0.00722	0.0846	2.3	1.2	2.3	17	7.39	1.25	4.22
ENSG00000177034	MTX3	5	79976731	79991266	14535	-	7260	998	801	807	protein_coding	ENSG00000177034	ensembl_havana	16	0.00723	0.0846	1.22	0.285	1.22	858	704	1.05	1.41
ENSG00000244509	APOBEC3C	22	39014257	39020353	6096	+	92	27.3	7.06	10.2	protein_coding	ENSG00000244509	ensembl_havana	4	0.00724	0.0847	3.85	1.94	3.85	13.6	3.54	1.44	10.3
ENSG00000068323	TFE3	X	49028726	49043411	14685	-	11600	1720	1240	1290	protein_coding	ENSG00000068323	ensembl_havana	17	0.00729	0.0853	0.664	-0.59	-1.5	1100	1660	-2.03	-1.12
ENSG00000170558	CDH2	18	27950966	28177131	226165	-	21100	2960	2310	2340	protein_coding	ENSG00000170558	ensembl_havana	9	0.0073	0.0853	0.776	-0.366	-1.29	2140	2750	-1.55	-1.07
ENSG00000196878	LAMB3	1	209614870	209652426	37556	-	626	159	58.5	69.5	protein_coding	ENSG00000196878	ensembl_havana	15	0.00732	0.0854	2.37	1.25	2.37	86.6	36.5	1.26	4.46
ENSG00000177565	TBL1XR1	3	177019340	177228001	208661	-	17600	2430	1930	1960	protein_coding	ENSG00000177565	ensembl_havana	16	0.00737	0.086	1.29	0.368	1.29	2110	1640	1.07	1.55
ENSG00000164808	SPIDR	8	47260878	47736307	475429	+	3090	394	342	344	protein_coding	ENSG00000164808	ensembl_havana	17	0.00738	0.086	0.833	-0.264	-1.2	322	387	-1.37	-1.05
ENSG00000125863	MKKS	20	10401009	10434223	33214	-	7680	1080	848	853	protein_coding	ENSG00000125863	ensembl_havana	20	0.00739	0.0861	0.834	-0.261	-1.2	799	957	-1.37	-1.05
ENSG00000038382	TRIO	5	14143342	14532129	388787	+	15300	1970	1690	1700	protein_coding	ENSG00000038382	ensembl_havana	20	0.00739	0.0861	0.845	-0.243	-1.18	1600	1900	-1.34	-1.05
ENSG00000161958	FGF11	17	7438273	7444938	6665	+	1330	244	139	147	protein_coding	ENSG00000161958	ensembl_havana	11	0.00741	0.0862	1.66	0.733	1.66	170	102	1.15	2.41
ENSG00000185442	FAM174B	15	92617448	92809885	192437	-	779	145	73.9	86.6	protein_coding	ENSG00000185442	ensembl_havana	13	0.00742	0.0863	0.462	-1.11	-2.16	62.2	135	-3.81	-1.23
ENSG00000006210	CX3CL1	16	57372477	57385045	12568	+	13800	1920	1510	1540	protein_coding	ENSG00000006210	ensembl_havana	7	0.00743	0.0864	0.736	-0.443	-1.36	1370	1870	-1.7	-1.09
ENSG00000196787	HIST1H2AG	6	27133042	27135292	2250	+	501	122	46.9	55.7	protein_coding	ENSG00000196787	ensembl_havana	3	0.00744	0.0864	2.38	1.25	2.38	69.4	29.2	1.26	4.48
ENSG00000086475	SEPHS1	10	13317428	13348299	30871	-	29400	3760	3260	3270	protein_coding	ENSG00000086475	ensembl_havana	15	0.00747	0.0866	0.869	-0.203	-1.15	3110	3580	-1.28	-1.04
ENSG00000124215	CDH26	20	59958423	60034012	75589	+	136	27.2	13.5	15.1	protein_coding	ENSG00000124215	ensembl_havana	17	0.00749	0.0869	2.35	1.23	2.35	18.3	7.79	1.26	4.4
ENSG00000170266	GLB1	3	32996609	33097203	100594	-	44800	6080	4920	4980	protein_coding	ENSG00000170266	ensembl_havana	16	0.00751	0.087	0.789	-0.342	-1.27	4570	5790	-1.51	-1.07
ENSG00000110442	COMMD9	11	36269284	36289450	20166	-	4150	545	457	461	protein_coding	ENSG00000110442	ensembl_havana	12	0.00752	0.0871	0.816	-0.294	-1.23	429	526	-1.42	-1.06
ENSG00000256683	ZNF350	19	51964340	51986857	22517	-	274	52	28.3	30.4	protein_coding	ENSG00000256683	ensembl_havana	7	0.00754	0.0873	1.83	0.875	1.83	35.8	19.5	1.18	2.86
ENSG00000156384	SFR1	10	104122058	104126386	4328	+	1690	215	187	188	protein_coding	ENSG00000156384	ensembl_havana	14	0.00759	0.0878	1.28	0.357	1.28	202	157	1.07	1.54
ENSG00000155265	GOLGA7B	10	97849843	97871581	21738	+	174	46.7	11.9	19.3	protein_coding	ENSG00000155265	ensembl_havana	11	0.0076	0.0878	4.38	2.13	4.38	26.1	5.96	1.48	13
ENSG00000104218	CSPP1	8	67062426	67196264	133838	+	5780	779	635	642	protein_coding	ENSG00000104218	ensembl_havana	14	0.00761	0.0878	1.27	0.344	1.27	689	543	1.07	1.51
ENSG00000234719	NPIPB2	16	11927259	11976644	49385	-	255	42.3	25	28.4	protein_coding	ENSG00000234719	ensembl_havana	9	0.00761	0.0878	2.04	1.03	2.04	34.7	17	1.21	3.44
ENSG00000111358	GTF2H3	12	123633739	123662605	28866	+	5410	811	591	601	protein_coding	ENSG00000111358	ensembl_havana	14	0.00762	0.0878	1.34	0.42	1.34	657	491	1.08	1.66
ENSG00000204956	PCDHGA1	5	141330571	141512982	182411	+	476	68.3	51.9	52.9	protein_coding	ENSG00000204956	havana	5	0.00762	0.0879	1.47	0.555	1.47	58.6	39.9	1.11	1.95
ENSG00000242474	AC093627.5	7	135853	149528	13675	-	1070	156	115	119	lncRNA	ENSG00000242474	havana	3	0.00764	0.088	1.5	0.583	1.5	134	89.7	1.11	2.02
ENSG00000088367	EPB41L1	20	36091504	36232800	141296	+	1360	193	149	151	protein_coding	ENSG00000088367	ensembl_havana	23	0.00767	0.0883	1.38	0.466	1.38	165	120	1.09	1.75
ENSG00000236814	AC046176.1	8	56050038	56051208	1170	-	5450	1000	591	605	processed_pseudogene	ENSG00000236814	havana	1	0.00769	0.0884	0.717	-0.479	-1.39	535	745	-1.78	-1.09
ENSG00000258474	LINC02313	14	31944853	31950383	5530	+	259	42.3	26.9	28.8	lncRNA	ENSG00000258474	havana	1	0.0077	0.0885	1.84	0.878	1.84	34	18.5	1.17	2.88
ENSG00000145050	MANF	3	51385291	51389398	4107	+	15800	2040	1750	1750	protein_coding	ENSG00000145050	ensembl_havana	18	0.00775	0.089	0.865	-0.21	-1.16	1670	1930	-1.29	-1.04
ENSG00000276045	ORAI1	12	121626550	121642678	16128	+	7310	918	807	812	protein_coding	ENSG00000276045	ensembl_havana	3	0.00776	0.0891	0.839	-0.254	-1.19	764	911	-1.36	-1.05
ENSG00000120057	SFRP5	10	97766751	97772000	5249	-	232	54.5	20.1	25.8	protein_coding	ENSG00000120057	ensembl_havana	5	0.00776	0.0891	2.95	1.56	2.95	33.2	11.3	1.33	6.55
ENSG00000124224	PPP4R1L	20	58228940	58309452	80512	-	376	57	40.2	41.8	transcribed_unprocessed_pseudogene	ENSG00000124224	havana	17	0.0078	0.0893	1.6	0.679	1.6	48.8	30.5	1.13	2.27
ENSG00000187867	PALM3	19	14053363	14062077	8714	-	596	113	63	66.2	protein_coding	ENSG00000187867	ensembl_havana	10	0.0078	0.0893	1.66	0.732	1.66	75.8	45.6	1.14	2.41
ENSG00000198952	SMG5	1	156249224	156282826	33602	-	52000	6990	5730	5780	protein_coding	ENSG00000198952	ensembl_havana	8	0.00782	0.0895	0.803	-0.317	-1.25	5340	6660	-1.46	-1.06
ENSG00000170242	USP47	11	11841423	11961888	120465	+	5520	794	608	614	protein_coding	ENSG00000170242	ensembl_havana	18	0.00782	0.0895	0.805	-0.313	-1.24	567	704	-1.46	-1.06
ENSG00000267002	AC060780.1	17	43148368	43171038	22670	-	1830	279	196	204	lncRNA	ENSG00000267002	havana	4	0.00783	0.0895	1.52	0.604	1.52	231	152	1.12	2.07
ENSG00000075420	FNDC3B	3	172039578	172401670	362092	+	19900	2830	2200	2210	protein_coding	ENSG00000075420	ensembl_havana	13	0.00784	0.0896	0.813	-0.299	-1.23	2060	2530	-1.43	-1.06
ENSG00000274021	AC024909.1	12	89351015	89353272	2257	+	1130	177	119	125	lncRNA	ENSG00000274021	havana	1	0.00785	0.0896	1.6	0.679	1.6	143	89.4	1.13	2.27
ENSG00000115904	SOS1	2	38981396	39124346	142950	-	8160	978	905	907	protein_coding	ENSG00000115904	ensembl_havana	12	0.00786	0.0897	1.14	0.19	1.14	945	828	1.04	1.26
ENSG00000176973	FAM89B	11	65572349	65574199	1850	+	5880	847	645	653	protein_coding	ENSG00000176973	ensembl_havana	8	0.00788	0.0899	0.78	-0.359	-1.28	598	767	-1.54	-1.07
ENSG00000100296	THOC5	22	29505879	29555217	49338	-	13700	1730	1520	1520	protein_coding	ENSG00000100296	ensembl_havana	13	0.00789	0.0899	0.884	-0.179	-1.13	1460	1650	-1.24	-1.03
ENSG00000259112	NDUFC2-KCTD14	11	78016971	78079866	62895	-	161	47.5	11.2	17.9	protein_coding	ENSG00000259112	ensembl_havana	2	0.00791	0.09	0.337	-1.57	-2.97	10.6	31.6	-6.63	-1.33
ENSG00000140993	TIGD7	16	3298808	3305730	6922	-	632	103	67.9	70.3	protein_coding	ENSG00000140993	ensembl_havana	11	0.00792	0.0902	1.54	0.625	1.54	79.6	51.6	1.12	2.12
ENSG00000274667	AC090517.2	15	56729932	56730612	680	-	57.2	11.4	5.3	6.36	lncRNA	ENSG00000274667	havana	1	0.00793	?	3.19	1.68	3.19	8.39	2.63	1.36	7.53
ENSG00000160767	FAM189B	1	155247205	155255484	8279	-	16300	2000	1800	1810	protein_coding	ENSG00000160767	ensembl_havana	21	0.00796	0.0905	0.87	-0.201	-1.15	1720	1980	-1.27	-1.04
ENSG00000138646	HERC5	4	88457119	88506164	49045	+	929	184	95.6	103	protein_coding	ENSG00000138646	ensembl_havana	9	0.00797	0.0906	1.8	0.849	1.8	121	67	1.17	2.78
ENSG00000197696	NMB	15	84655129	84658564	3435	-	2770	453	296	308	protein_coding	ENSG00000197696	ensembl_havana	10	0.00799	0.0908	0.663	-0.592	-1.51	263	397	-2.04	-1.11
ENSG00000162931	TRIM17	1	228407935	228416862	8927	-	888	134	96.5	98.6	protein_coding	ENSG00000162931	ensembl_havana	12	0.008	0.0908	1.42	0.509	1.42	110	77.4	1.1	1.85
ENSG00000131748	STARD3	17	39637090	39664202	27112	+	16300	2180	1800	1810	protein_coding	ENSG00000131748	ensembl_havana	16	0.00801	0.0908	0.823	-0.281	-1.21	1690	2050	-1.4	-1.05
ENSG00000140694	PARN	16	14435700	14632729	197029	-	4300	567	474	478	protein_coding	ENSG00000140694	ensembl_havana	17	0.00801	0.0908	1.26	0.332	1.26	512	407	1.06	1.49
ENSG00000103024	NME3	16	1770286	1771731	1445	-	9240	1620	987	1030	protein_coding	ENSG00000103024	ensembl_havana	7	0.00803	0.091	0.667	-0.584	-1.5	881	1320	-2.02	-1.11
ENSG00000107104	KANK1	9	470291	746107	275816	+	31900	3990	3540	3550	protein_coding	ENSG00000107104	ensembl_havana	18	0.00805	0.0911	1.16	0.213	1.16	3720	3210	1.04	1.29
ENSG00000133466	C1QTNF6	22	37180166	37199386	19220	-	1850	275	202	206	protein_coding	ENSG00000133466	ensembl_havana	14	0.0081	0.0917	0.73	-0.454	-1.37	184	252	-1.73	-1.09
ENSG00000046647	GEMIN8	X	14008279	14029894	21615	-	1200	174	130	133	protein_coding	ENSG00000046647	ensembl_havana	13	0.00816	0.0922	0.714	-0.487	-1.4	118	165	-1.8	-1.09
ENSG00000105281	SLC1A5	19	46774883	46788595	13712	-	116000	16600	12700	12900	protein_coding	ENSG00000105281	ensembl_havana	12	0.00816	0.0922	1.35	0.436	1.35	14100	10400	1.08	1.69
ENSG00000117586	TNFSF4	1	173183731	173207332	23601	-	833	120	90.7	92.6	protein_coding	ENSG00000117586	ensembl_havana	11	0.00822	0.0928	0.72	-0.474	-1.39	82.2	114	-1.77	-1.09
ENSG00000089057	SLC23A2	20	4852356	5010294	157938	-	51500	7250	5590	5720	protein_coding	ENSG00000089057	ensembl_havana	15	0.00822	0.0928	0.731	-0.452	-1.37	5090	6970	-1.73	-1.08
ENSG00000015532	XYLT2	17	50346126	50363139	17013	+	14800	1970	1640	1650	protein_coding	ENSG00000015532	ensembl_havana	10	0.00824	0.0929	0.839	-0.253	-1.19	1550	1840	-1.36	-1.05
ENSG00000138760	SCARB2	4	76158737	76234537	75800	-	50100	6460	5540	5560	protein_coding	ENSG00000138760	ensembl_havana	10	0.00827	0.0932	0.846	-0.242	-1.18	5240	6200	-1.34	-1.04
ENSG00000106692	FKTN	9	105558130	105641119	82989	+	4820	611	534	536	protein_coding	ENSG00000106692	ensembl_havana	14	0.0083	0.0935	0.858	-0.22	-1.16	508	592	-1.3	-1.04
ENSG00000254827	SLC22A18AS	11	2887344	2903576	16232	-	137	28.6	13.3	15.2	protein_coding	ENSG00000254827	ensembl_havana	6	0.00831	0.0936	0.466	-1.1	-2.15	11	23.6	-3.78	-1.22
ENSG00000147955	SIGMAR1	9	34634722	34637810	3088	-	26300	3510	2890	2920	protein_coding	ENSG00000147955	ensembl_havana	17	0.00835	0.0939	0.791	-0.337	-1.26	2690	3390	-1.5	-1.06
ENSG00000160271	RALGDS	9	133097720	133149335	51615	-	6230	808	688	692	protein_coding	ENSG00000160271	ensembl_havana	16	0.00839	0.0942	1.21	0.28	1.21	737	607	1.05	1.4
ENSG00000273045	C2orf15	2	99141485	99151488	10003	+	326	57.2	34	36.2	protein_coding	ENSG00000273045	ensembl_havana	6	0.00839	0.0942	1.75	0.804	1.75	42.1	24.1	1.15	2.64
ENSG00000155966	AFF2	X	148500617	149000664	500047	+	709	137	71.7	78.8	protein_coding	ENSG00000155966	ensembl_havana	14	0.0084	0.0942	0.543	-0.881	-1.84	61.1	113	-2.9	-1.17
ENSG00000250264	AL669918.1	6	32813767	32838823	25056	-	1320	236	136	147	protein_coding	ENSG00000250264	havana	1	0.0084	0.0942	0.585	-0.775	-1.71	119	203	-2.55	-1.15
ENSG00000279672	AP006621.5	11	779617	780756	1139	+	1420	205	156	158	TEC	ENSG00000279672	ensembl_havana	1	0.0084	0.0942	0.748	-0.419	-1.34	142	190	-1.66	-1.08
ENSG00000175643	RMI2	16	11249619	11381663	132044	+	3180	445	349	353	protein_coding	ENSG00000175643	ensembl_havana	10	0.0084	0.0942	1.3	0.377	1.3	384	296	1.07	1.58
ENSG00000189056	RELN	7	103471784	103989659	517875	-	2870	754	162	319	protein_coding	ENSG00000189056	ensembl_havana	14	0.00843	0.0944	0.194	-2.37	-5.17	134	690	-17.5	-1.52
ENSG00000035499	DEPDC1B	5	60596912	60700191	103279	-	21800	2870	2400	2420	protein_coding	ENSG00000035499	ensembl_havana	13	0.00843	0.0944	1.24	0.307	1.24	2580	2090	1.06	1.45
ENSG00000151746	BICD1	12	32106835	32383634	276799	+	3060	426	335	340	protein_coding	ENSG00000151746	ensembl_havana	14	0.0085	0.095	1.3	0.377	1.3	369	284	1.07	1.58
ENSG00000102580	DNAJC3	13	95677139	95794989	117850	+	15600	2050	1730	1740	protein_coding	ENSG00000102580	ensembl_havana	15	0.00852	0.0952	0.828	-0.273	-1.21	1620	1960	-1.39	-1.05
ENSG00000101473	ACOT8	20	45841721	45857406	15685	-	4270	606	469	474	protein_coding	ENSG00000101473	ensembl_havana	17	0.00856	0.0956	0.79	-0.34	-1.27	437	553	-1.51	-1.06
ENSG00000165507	DEPP1	10	44970981	44978810	7829	-	2360	347	253	262	protein_coding	ENSG00000165507	ensembl_havana	9	0.00858	0.0957	0.668	-0.582	-1.5	225	336	-2.02	-1.11
ENSG00000138279	ANXA7	10	73375101	73414077	38976	-	8510	1110	940	945	protein_coding	ENSG00000138279	ensembl_havana	16	0.00861	0.096	0.842	-0.248	-1.19	890	1060	-1.35	-1.04
ENSG00000140259	MFAP1	15	43804492	43824691	20199	-	4710	620	520	523	protein_coding	ENSG00000140259	ensembl_havana	7	0.00862	0.0961	1.2	0.258	1.2	552	462	1.05	1.37
ENSG00000106789	CORO2A	9	98120975	98192638	71663	-	5650	873	615	627	protein_coding	ENSG00000106789	ensembl_havana	13	0.00864	0.0962	1.36	0.44	1.36	688	507	1.08	1.7
ENSG00000228606	AL139011.1	1	160261741	160263329	1588	+	53	12.8	4.55	5.89	lncRNA	ENSG00000228606	havana	3	0.00864	?	4.28	2.1	4.28	7.66	1.79	1.45	12.7
ENSG00000164403	SHROOM1	5	132822141	132830899	8758	-	7810	1190	847	867	protein_coding	ENSG00000164403	ensembl_havana	14	0.00868	0.0966	1.39	0.477	1.39	957	687	1.09	1.78
ENSG00000214530	STARD10	11	72754729	72793682	38953	-	19700	3400	2110	2180	protein_coding	ENSG00000214530	ensembl_havana	9	0.00869	0.0967	1.49	0.574	1.49	2450	1650	1.11	2
ENSG00000280789	PAGR1	16	29816152	29822490	6338	+	10600	1350	1170	1170	protein_coding	ENSG00000280789	ensembl_havana	2	0.00874	0.0972	1.19	0.25	1.19	1240	1040	1.04	1.35
ENSG00000139266	2024-03-09	12	57755103	57760412	5309	+	3470	505	380	385	protein_coding	ENSG00000139266	ensembl_havana	6	0.00875	0.0972	1.32	0.396	1.32	420	319	1.07	1.62
ENSG00000272884	AC113189.4	17	7439506	7445967	6461	+	497	103	47.8	55.2	lncRNA	ENSG00000272884	havana	1	0.00875	0.0972	2.18	1.13	2.18	67.4	30.9	1.22	3.91
ENSG00000127955	GNAI1	7	79768028	80226182	458154	+	3250	470	354	361	protein_coding	ENSG00000127955	ensembl_havana	17	0.00876	0.0972	0.748	-0.419	-1.34	324	433	-1.66	-1.08
ENSG00000240849	TMEM189	20	50118254	50153735	35481	-	15900	2050	1760	1770	protein_coding	ENSG00000240849	ensembl_havana	11	0.00878	0.0973	0.856	-0.225	-1.17	1680	1960	-1.31	-1.04
ENSG00000173281	PPP1R3B	8	9136255	9151575	15320	-	8770	1150	963	974	protein_coding	ENSG00000173281	ensembl_havana	5	0.00882	0.0977	1.27	0.343	1.27	1050	826	1.06	1.52
ENSG00000215256	DHRS4-AS1	14	23938219	24052556	114337	-	1440	200	158	161	lncRNA	ENSG00000215256	havana	4	0.00884	0.0979	0.757	-0.402	-1.32	146	193	-1.63	-1.07
ENSG00000118960	HS1BP3	2	20560448	20651131	90683	-	2580	366	283	287	protein_coding	ENSG00000118960	ensembl_havana	13	0.00887	0.0982	0.773	-0.372	-1.29	261	338	-1.57	-1.07
ENSG00000105879	CBLL1	7	107743949	107761668	17719	+	7350	1020	808	816	protein_coding	ENSG00000105879	ensembl_havana	12	0.00887	0.0982	1.26	0.339	1.26	878	694	1.06	1.51
ENSG00000271824	SMIM32	5	136191468	136193163	1695	-	840	166	75.6	93.3	protein_coding	ENSG00000271824	havana	2	0.00892	0.0984	0.43	-1.22	-2.33	64.9	151	-4.38	-1.24
ENSG00000104388	RAB2A	8	60516936	60623645	106709	+	16200	2280	1780	1800	protein_coding	ENSG00000104388	ensembl_havana	15	0.00892	0.0984	0.807	-0.31	-1.24	1670	2070	-1.46	-1.06
ENSG00000162517	PEF1	1	31629866	31644897	15031	-	7540	1050	832	838	protein_coding	ENSG00000162517	ensembl_havana	13	0.00892	0.0984	0.826	-0.276	-1.21	782	947	-1.4	-1.05
ENSG00000101003	GINS1	20	25407673	25452629	44956	+	21800	2770	2420	2430	protein_coding	ENSG00000101003	ensembl_havana	10	0.00892	0.0984	0.889	-0.169	-1.12	2330	2620	-1.23	-1.03
ENSG00000166340	TPP1	11	6612768	6619449	6681	-	31200	4710	3310	3470	protein_coding	ENSG00000166340	ensembl_havana	17	0.00893	0.0984	0.649	-0.625	-1.54	2940	4530	-2.13	-1.11
ENSG00000188647	PTAR1	9	69709522	69760012	50490	-	11700	1710	1290	1300	protein_coding	ENSG00000188647	ensembl_havana	13	0.00895	0.0986	1.28	0.351	1.28	1400	1100	1.06	1.53
ENSG00000158486	DNAH3	16	20933111	21159442	226331	-	309	61.6	29.5	34.3	protein_coding	ENSG00000158486	ensembl_havana	13	0.00897	0.0988	2.3	1.2	2.3	42.2	18.3	1.23	4.3
ENSG00000170049	KCNAB3	17	7921859	7929804	7945	-	749	137	78	83.3	protein_coding	ENSG00000170049	ensembl_havana	9	0.00899	0.099	1.71	0.776	1.71	96.8	56.5	1.14	2.56
ENSG00000224597	SVIL-AS1	10	29409402	29487746	78344	+	1890	289	202	210	transcribed_unprocessed_pseudogene	ENSG00000224597	havana	10	0.009	0.099	0.675	-0.568	-1.48	181	268	-1.99	-1.1
ENSG00000030419	IKZF2	2	212999691	213152428	152737	-	64.7	21	5.18	7.19	protein_coding	ENSG00000030419	ensembl_havana	16	0.00902	0.0992	4.17	2.06	4.17	9.46	2.27	1.43	12.2
ENSG00000131037	EPS8L1	19	55072020	55087924	15904	+	126	35.2	10.5	14	protein_coding	ENSG00000131037	ensembl_havana	15	0.00904	0.0993	3.05	1.61	3.05	18.7	6.12	1.32	7.06
ENSG00000103226	NOMO3	16	16232528	16294812	62284	+	51200	6640	5670	5690	protein_coding	ENSG00000103226	ensembl_havana	18	0.00906	0.0995	0.87	-0.2	-1.15	5420	6220	-1.27	-1.04
ENSG00000261971	MMP25-AS1	16	3037400	3059371	21971	-	409	62.3	43.3	45.5	lncRNA	ENSG00000261971	havana	8	0.00907	0.0995	1.64	0.716	1.64	53.2	32.4	1.13	2.38
ENSG00000089006	SNX5	20	17941597	17968981	27384	-	40700	4820	4520	4530	protein_coding	ENSG00000089006	ensembl_havana	16	0.00909	0.0997	1.11	0.151	1.11	4680	4220	1.03	1.2
ENSG00000047457	CP	3	149162410	149221830	59420	-	18400	4260	1580	2040	protein_coding	ENSG00000047457	ensembl_havana	14	0.0091	0.0997	2.97	1.57	2.97	2620	883	1.31	6.74
ENSG00000100379	KCTD17	22	37051736	37063391	11655	+	4660	684	508	518	protein_coding	ENSG00000100379	ensembl_havana	17	0.00911	0.0997	0.743	-0.428	-1.35	466	627	-1.68	-1.08
ENSG00000105767	CADM4	19	43622368	43639851	17483	-	19700	2410	2180	2190	protein_coding	ENSG00000105767	ensembl_havana	3	0.00911	0.0997	1.16	0.212	1.16	2290	1980	1.04	1.29
ENSG00000169715	MT1E	16	56625475	56627113	1638	+	528	85.7	56.4	58.6	protein_coding	ENSG00000169715	ensembl_havana	15	0.00913	0.0998	0.648	-0.625	-1.54	49.9	76.9	-2.14	-1.11
ENSG00000178078	STAP2	19	4324043	4342787	18744	-	2450	390	266	272	protein_coding	ENSG00000178078	ensembl_havana	11	0.00914	0.0999	1.41	0.498	1.41	301	213	1.09	1.83
ENSG00000072201	LNX1	4	53459301	53701406	242105	-	1220	193	133	135	protein_coding	ENSG00000072201	ensembl_havana	14	0.00915	0.1	1.37	0.455	1.37	148	108	1.08	1.74
ENSG00000267480	AP001542.3	18	12031178	12032182	1004	-	267	41.2	27.2	29.6	lncRNA	ENSG00000267480	havana	1	0.00919	0.1	1.84	0.883	1.84	35.2	19.1	1.16	2.92
ENSG00000243449	C4orf48	4	2041993	2043971	1978	+	5470	736	603	608	protein_coding	ENSG00000243449	ensembl_havana	6	0.0092	0.1	0.804	-0.314	-1.24	563	700	-1.46	-1.06
ENSG00000134285	FKBP11	12	48921518	48926475	4957	-	23700	3500	2570	2630	protein_coding	ENSG00000134285	ensembl_havana	11	0.00921	0.1	1.36	0.449	1.36	2890	2120	1.08	1.72
ENSG00000268509	AC026202.3	3	5187172	5188299	1127	-	188	45.4	18.5	20.9	lncRNA	ENSG00000268509	havana	2	0.00922	0.1	0.499	-1	-2.01	15.6	31.3	-3.39	-1.19
ENSG00000109787	KLF3	4	38664197	38701518	37321	+	15300	1910	1690	1700	protein_coding	ENSG00000109787	ensembl_havana	13	0.00925	0.101	1.17	0.229	1.17	1780	1520	1.04	1.32
ENSG00000230530	LIMD1-AS1	3	45676369	45689201	12832	-	8680	1300	948	965	lncRNA	ENSG00000230530	havana	2	0.00929	0.101	1.33	0.415	1.33	1050	790	1.07	1.66
ENSG00000197302	ZNF720	16	31713229	31794870	81641	+	1380	189	152	153	protein_coding	ENSG00000197302	ensembl_havana	10	0.00932	0.101	1.29	0.363	1.29	165	128	1.06	1.55
ENSG00000106384	MOGAT3	7	101195007	101201039	6032	-	3350	477	367	372	protein_coding	ENSG00000106384	ensembl_havana	12	0.00932	0.101	1.31	0.389	1.31	404	308	1.07	1.6
ENSG00000267787	AC027097.2	18	57639455	57738604	99149	+	212	43.7	22	23.5	lncRNA	ENSG00000267787	havana	7	0.00933	0.101	0.559	-0.84	-1.79	18.8	33.7	-2.78	-1.15
ENSG00000160870	CYP3A7	7	99684957	99735197	50240	-	173	41.9	16	19.2	protein_coding	ENSG00000160870	ensembl_havana	14	0.00937	0.102	0.411	-1.28	-2.43	13	31.5	-4.76	-1.24
ENSG00000286019	NOTCH2NLB	1	148607040	148679780	72740	-	92.2	22.8	5.77	10.2	protein_coding	ENSG00000286019	ensembl_havana	1	0.00939	0.102	0.336	-1.57	-2.97	6.31	18.8	-6.76	-1.31
ENSG00000134317	GRHL1	2	9951693	10002278	50585	+	4720	579	523	524	protein_coding	ENSG00000134317	ensembl_havana	18	0.00939	0.102	1.16	0.215	1.16	548	473	1.04	1.3
ENSG00000109084	TMEM97	17	28319200	28328686	9486	+	93100	11400	10300	10300	protein_coding	ENSG00000109084	ensembl_havana	14	0.0094	0.102	1.16	0.211	1.16	10800	9360	1.04	1.29
ENSG00000146038	DCDC2	6	24171755	24358060	186305	-	1350	244	139	150	protein_coding	ENSG00000146038	ensembl_havana	12	0.00942	0.102	1.75	0.807	1.75	175	99.8	1.15	2.67
ENSG00000107949	BCCIP	10	125823546	125853696	30150	+	7070	1150	770	785	protein_coding	ENSG00000107949	ensembl_havana	17	0.00943	0.102	0.742	-0.43	-1.35	703	947	-1.69	-1.08
ENSG00000142065	ZFP14	19	36334453	36379202	44749	-	1040	142	114	116	protein_coding	ENSG00000142065	ensembl_havana	14	0.00943	0.102	1.33	0.409	1.33	126	94.8	1.07	1.65
ENSG00000215492	HNRNPA1P7	18	32412214	32413177	963	-	42500	5860	4670	4720	processed_pseudogene	ENSG00000215492	havana	6	0.00944	0.102	1.26	0.332	1.26	5070	4020	1.06	1.5
ENSG00000224057	EGFR-AS1	7	55179750	55188935	9185	-	942	156	98.3	105	lncRNA	ENSG00000224057	havana	1	0.00945	0.102	0.604	-0.728	-1.66	86.3	143	-2.42	-1.13
ENSG00000166352	C11orf74	11	36594493	36659291	64798	+	864	150	93.4	96	protein_coding	ENSG00000166352	ensembl_havana	16	0.00946	0.102	0.693	-0.529	-1.44	82.9	120	-1.9	-1.09
ENSG00000261468	AC096921.2	3	30697661	30699577	1916	+	192	34.6	19.6	21.3	lncRNA	ENSG00000261468	havana	1	0.00948	0.102	0.544	-0.879	-1.84	16.5	30.3	-2.92	-1.16
ENSG00000170871	KIAA0232	4	6781375	6884171	102796	+	10900	1430	1210	1210	protein_coding	ENSG00000170871	ensembl_havana	12	0.00949	0.102	0.856	-0.224	-1.17	1150	1340	-1.31	-1.04
ENSG00000166165	CKB	14	103519667	103522834	3167	-	243000	40100	25900	27000	protein_coding	ENSG00000166165	ensembl_havana	13	0.0095	0.102	1.51	0.597	1.51	30500	20100	1.11	2.07
ENSG00000066322	ELOVL1	1	43363398	43368075	4677	-	22500	3220	2460	2500	protein_coding	ENSG00000066322	ensembl_havana	15	0.00952	0.102	0.758	-0.399	-1.32	2260	2980	-1.63	-1.07
ENSG00000166997	CNPY4	7	100119634	100125509	5875	+	2540	354	280	283	protein_coding	ENSG00000166997	ensembl_havana	8	0.00953	0.103	0.786	-0.347	-1.27	259	330	-1.53	-1.06
ENSG00000159247	TUBBP5	9	138150075	138177434	27359	+	640	93.7	68.5	71.1	transcribed_unprocessed_pseudogene	ENSG00000159247	havana	13	0.00954	0.103	1.51	0.598	1.51	80.4	53.1	1.11	2.07
ENSG00000242299	AC073861.1	3	101576489	101576948	459	-	33300	4790	3640	3700	processed_pseudogene	ENSG00000242299	havana	1	0.00959	0.103	1.32	0.403	1.32	4030	3050	1.07	1.63
ENSG00000234771	SLC25A25-AS1	9	128108581	128118694	10113	-	1680	273	180	187	lncRNA	ENSG00000234771	havana	3	0.00962	0.103	1.5	0.585	1.5	211	141	1.1	2.04
ENSG00000198734	F5	1	169511953	169586589	74636	-	44600	6280	4850	4950	protein_coding	ENSG00000198734	ensembl_havana	11	0.00965	0.104	0.737	-0.441	-1.36	4430	6010	-1.71	-1.08
ENSG00000129197	RPAIN	17	5419641	5432877	13236	+	6410	911	704	712	protein_coding	ENSG00000129197	ensembl_havana	14	0.00965	0.104	1.27	0.35	1.27	767	602	1.06	1.53
ENSG00000159640	ACE	17	63477061	63498381	21320	+	460	156	20.3	51.2	protein_coding	ENSG00000159640	ensembl_havana	16	0.00966	0.104	7.93	2.99	7.93	72.3	9.11	1.65	38.1
ENSG00000166377	ATP9B	18	79069285	79378288	309003	+	4320	579	475	480	protein_coding	ENSG00000166377	ensembl_havana	20	0.00968	0.104	0.802	-0.318	-1.25	444	554	-1.47	-1.05
ENSG00000253276	CCDC71L	7	106654360	106661159	6799	-	2590	457	276	288	protein_coding	ENSG00000253276	ensembl_havana	3	0.00969	0.104	1.54	0.621	1.54	327	212	1.11	2.13
ENSG00000106031	HOXA13	7	27193503	27200092	6589	-	1080	216	114	120	protein_coding	ENSG00000106031	ensembl_havana	9	0.00969	0.104	1.63	0.704	1.63	139	85.2	1.13	2.36
ENSG00000197563	PIGN	18	61905255	62187119	281864	-	3920	547	433	436	protein_coding	ENSG00000197563	ensembl_havana	11	0.00971	0.104	0.827	-0.274	-1.21	407	492	-1.4	-1.05
ENSG00000146574	CCZ1B	7	6794134	6826771	32637	-	8600	1040	953	956	protein_coding	ENSG00000146574	ensembl_havana	15	0.00975	0.104	1.15	0.205	1.15	997	865	1.03	1.28
ENSG00000145734	BDP1	5	71455651	71567821	112170	+	9810	1370	1080	1090	protein_coding	ENSG00000145734	ensembl_havana	19	0.00975	0.104	1.21	0.276	1.21	1160	956	1.05	1.4
ENSG00000276007	AC079414.3	16	78123243	78124333	1090	+	376	61	40.6	41.8	lncRNA	ENSG00000276007	havana	1	0.00975	0.104	1.55	0.63	1.55	47	30.4	1.11	2.16
ENSG00000087338	GMCL1	2	69829660	69881385	51725	+	8970	1150	992	997	protein_coding	ENSG00000087338	ensembl_havana	5	0.0098	0.105	1.19	0.257	1.19	1050	880	1.04	1.37
ENSG00000113615	SEC24A	5	134648785	134727910	79125	+	13600	1690	1510	1510	protein_coding	ENSG00000113615	ensembl_havana	13	0.00981	0.105	1.16	0.215	1.16	1580	1360	1.04	1.3
ENSG00000166833	NAV2	11	19350724	20121602	770878	+	11900	1700	1300	1320	protein_coding	ENSG00000166833	ensembl_havana	21	0.00984	0.105	0.793	-0.334	-1.26	1210	1530	-1.5	-1.06
ENSG00000093134	VNN3	6	132722787	132734766	11979	-	857	172	89.2	95.2	protein_coding	ENSG00000093134	ensembl_havana	14	0.00992	0.106	1.7	0.769	1.7	110	64.7	1.14	2.56
ENSG00000152454	ZNF256	19	57940833	57947707	6874	-	1200	205	124	133	protein_coding	ENSG00000152454	ensembl_havana	4	0.00992	0.106	1.73	0.794	1.73	155	89.4	1.14	2.63
ENSG00000147677	EIF3H	8	116642130	116766926	124796	-	16700	2320	1840	1860	protein_coding	ENSG00000147677	ensembl_havana	11	0.00994	0.106	1.26	0.337	1.26	2000	1580	1.06	1.51
ENSG00000271643	AC112220.2	3	33793644	33798540	4896	-	996	128	109	111	lncRNA	ENSG00000271643	havana	2	0.00998	0.106	1.33	0.415	1.33	120	90.1	1.07	1.66
ENSG00000226284	ARPC3P1	20	49134480	49135013	533	+	209	35.8	22.2	23.2	processed_pseudogene	ENSG00000226284	havana	1	0.01	0.106	0.595	-0.748	-1.68	18.9	31.8	-2.49	-1.13
ENSG00000135093	USP30	12	109023089	109088024	64935	+	3350	435	371	372	protein_coding	ENSG00000135093	ensembl_havana	13	0.01	0.106	0.841	-0.25	-1.19	350	416	-1.36	-1.04
ENSG00000144642	RBMS3	3	28574791	30010392	1435601	+	90.1	19	8.73	10	protein_coding	ENSG00000144642	ensembl_havana	22	0.0101	0.107	0.425	-1.24	-2.36	6.89	16.2	-4.52	-1.23
ENSG00000233247	AC002524.1	X	14244382	14244929	547	+	266	49	27.9	29.5	processed_pseudogene	ENSG00000233247	havana	3	0.0101	0.107	0.597	-0.744	-1.67	24	40.2	-2.48	-1.13
ENSG00000157514	TSC22D3	X	107713221	107777343	64122	-	1520	220	166	169	protein_coding	ENSG00000157514	ensembl_havana	16	0.0101	0.107	0.729	-0.456	-1.37	150	206	-1.74	-1.08
ENSG00000113070	HBEGF	5	140332843	140346604	13761	-	977	157	107	109	protein_coding	ENSG00000113070	ensembl_havana	8	0.0101	0.107	0.747	-0.42	-1.34	96.8	130	-1.67	-1.07
ENSG00000105613	MAST1	19	12833951	12874953	41002	+	752	126	80.9	83.5	protein_coding	ENSG00000105613	ensembl_havana	10	0.0101	0.107	1.49	0.579	1.49	94.3	63.1	1.1	2.03
ENSG00000146826	MAP11	7	100154420	100158724	4304	-	6970	904	768	774	protein_coding	ENSG00000146826	ensembl_havana	17	0.0102	0.108	0.814	-0.297	-1.23	719	884	-1.44	-1.05
ENSG00000277443	MARCKS	6	113857345	113863476	6131	+	103000	12900	11400	11400	protein_coding	ENSG00000277443	ensembl_havana	3	0.0102	0.108	0.887	-0.173	-1.13	10900	12300	-1.23	-1.03
ENSG00000175707	KDF1	1	26949562	26960469	10907	-	963	144	105	107	protein_coding	ENSG00000175707	ensembl_havana	9	0.0102	0.108	1.4	0.487	1.4	119	85	1.08	1.81
ENSG00000224817	AC010789.1	10	101701994	101730038	28044	-	315	48.9	33.1	35	lncRNA	ENSG00000224817	havana	2	0.0102	0.108	1.71	0.774	1.71	41.6	24.3	1.14	2.58
ENSG00000203546	AL139353.1	14	31334312	31457442	123130	-	306	59.5	31.1	34	protein_coding	ENSG00000203546	havana	7	0.0103	0.109	0.55	-0.862	-1.82	27	49	-2.87	-1.15
ENSG00000135709	KIAA0513	16	85027751	85094231	66480	+	2390	321	262	265	protein_coding	ENSG00000135709	ensembl_havana	12	0.0103	0.109	0.768	-0.38	-1.3	240	312	-1.59	-1.06
ENSG00000154370	TRIM11	1	228393673	228406836	13163	-	11500	1440	1280	1280	protein_coding	ENSG00000154370	ensembl_havana	16	0.0103	0.108	1.17	0.223	1.17	1350	1150	1.04	1.31
ENSG00000104472	CHRAC1	8	140511311	140517155	5844	+	6340	842	699	705	protein_coding	ENSG00000104472	ensembl_havana	10	0.0103	0.108	1.23	0.304	1.23	752	609	1.05	1.45
ENSG00000230979	AC079250.1	2	47690716	47691247	531	-	324	63	33.5	36	processed_pseudogene	ENSG00000230979	havana	3	0.0103	0.109	1.79	0.841	1.79	42.2	23.6	1.15	2.8
ENSG00000162670	BRINP3	1	190097658	190478405	380747	-	92.4	21.6	7.95	10.3	protein_coding	ENSG00000162670	ensembl_havana	11	0.0104	0.109	0.378	-1.4	-2.65	6.52	17.2	-5.57	-1.26
ENSG00000002586	CD99	X	2691187	2741310	50123	+	11400	1550	1250	1270	protein_coding	ENSG00000002586	ensembl_havana	20	0.0104	0.109	0.8	-0.321	-1.25	1170	1460	-1.48	-1.05
ENSG00000204138	PHACTR4	1	28369582	28500365	130783	+	13900	1810	1530	1540	protein_coding	ENSG00000204138	ensembl_havana	13	0.0104	0.109	0.851	-0.232	-1.17	1460	1710	-1.33	-1.04
ENSG00000131507	NDFIP1	5	142108779	142154441	45662	+	22600	2910	2500	2510	protein_coding	ENSG00000131507	ensembl_havana	11	0.0104	0.109	0.859	-0.22	-1.16	2380	2770	-1.31	-1.04
ENSG00000002822	MAD1L1	7	1815793	2233244	417451	-	5620	700	623	625	protein_coding	ENSG00000002822	ensembl_havana	15	0.0104	0.109	0.868	-0.204	-1.15	594	684	-1.28	-1.03
ENSG00000148175	STOM	9	121338987	121370305	31318	-	76300	9940	8430	8470	protein_coding	ENSG00000148175	ensembl_havana	13	0.0104	0.109	1.18	0.235	1.18	8920	7580	1.04	1.33
ENSG00000113272	THG1L	5	157731420	157741450	10030	+	814	142	86.7	90.4	protein_coding	ENSG00000113272	ensembl_havana	14	0.0104	0.109	1.57	0.651	1.57	102	65.2	1.11	2.22
ENSG00000105289	TJP3	19	3708362	3750814	42452	+	5850	1150	593	650	protein_coding	ENSG00000105289	ensembl_havana	15	0.0104	0.109	1.8	0.852	1.8	763	423	1.15	2.83
ENSG00000113361	CDH6	5	31193686	31329147	135461	+	717	150	67.5	79.7	protein_coding	ENSG00000113361	ensembl_havana	13	0.0105	0.11	0.466	-1.1	-2.14	57.5	123	-3.85	-1.2
ENSG00000073350	LLGL2	17	75525080	75575209	50129	+	15300	2070	1680	1700	protein_coding	ENSG00000073350	ensembl_havana	13	0.0105	0.11	0.791	-0.338	-1.26	1570	1980	-1.51	-1.06
ENSG00000088899	LZTS3	20	3162617	3173593	10976	-	21600	2780	2380	2400	protein_coding	ENSG00000088899	ensembl_havana	15	0.0105	0.11	0.836	-0.259	-1.2	2250	2690	-1.37	-1.04
ENSG00000158769	F11R	1	160995211	161021344	26133	-	64700	10100	6990	7180	protein_coding	ENSG00000158769	ensembl_havana	18	0.0105	0.11	1.41	0.494	1.41	7950	5650	1.08	1.83
ENSG00000099260	PALMD	1	99646113	99694542	48429	+	523	83.7	56	58.1	protein_coding	ENSG00000099260	ensembl_havana	11	0.0105	0.11	1.54	0.619	1.54	65.6	42.7	1.11	2.13
ENSG00000165757	JCAD	10	30012803	30115495	102692	-	7260	1250	765	806	protein_coding	ENSG00000165757	ensembl_havana	9	0.0105	0.109	1.59	0.668	1.59	919	579	1.11	2.27
ENSG00000123131	PRDX4	X	23664262	23686398	22136	+	85400	14900	9250	9490	protein_coding	ENSG00000123131	ensembl_havana	13	0.0106	0.111	0.721	-0.472	-1.39	8400	11700	-1.78	-1.08
ENSG00000095587	TLL2	10	96364608	96513927	149319	-	99.1	25.4	9.53	11	protein_coding	ENSG00000095587	ensembl_havana	9	0.0106	0.11	2.56	1.36	2.56	13.7	5.35	1.25	5.26
ENSG00000135220	UGT2A3	4	68928463	68951805	23342	-	207	44.3	18	23	protein_coding	ENSG00000135220	ensembl_havana	11	0.0107	0.111	0.395	-1.34	-2.53	15.2	38.5	-5.18	-1.24
ENSG00000145545	SRD5A1	5	6633427	6674387	40960	+	2510	347	276	278	protein_coding	ENSG00000145545	ensembl_havana	12	0.0107	0.111	0.795	-0.331	-1.26	256	322	-1.5	-1.05
ENSG00000116857	TMEM9	1	201134772	201171575	36803	-	46100	6670	5090	5130	protein_coding	ENSG00000116857	ensembl_havana	17	0.0107	0.111	0.818	-0.289	-1.22	4770	5830	-1.43	-1.05
ENSG00000151092	NGLY1	3	25718944	25790040	71096	-	8090	1120	894	899	protein_coding	ENSG00000151092	ensembl_havana	17	0.0107	0.111	0.834	-0.262	-1.2	843	1010	-1.38	-1.04
ENSG00000087470	DNM1L	12	32679200	32745651	66451	+	13100	1680	1450	1450	protein_coding	ENSG00000087470	ensembl_havana	18	0.0107	0.111	1.16	0.215	1.16	1520	1310	1.04	1.3
ENSG00000138413	IDH1	2	208236227	208266075	29848	-	91700	11900	10100	10200	protein_coding	ENSG00000138413	ensembl_havana	13	0.0107	0.111	1.17	0.231	1.17	10700	9130	1.04	1.33
ENSG00000187091	PLCD1	3	38007496	38029763	22267	-	1120	151	122	124	protein_coding	ENSG00000187091	ensembl_havana	13	0.0107	0.111	1.36	0.44	1.36	137	101	1.07	1.71
ENSG00000063169	BICRA	19	47608196	47703278	95082	+	5790	935	623	644	protein_coding	ENSG00000063169	ensembl_havana	10	0.0107	0.111	1.46	0.543	1.46	720	494	1.09	1.94
ENSG00000123572	NRK	X	105822539	105958611	136072	+	455	105	41.8	50.5	protein_coding	ENSG00000123572	ensembl_havana	17	0.0108	0.112	0.436	-1.2	-2.29	35	80.4	-4.35	-1.21
ENSG00000284969	AL049629.2	11	33698261	33722468	24207	-	1650	290	164	184	protein_coding	ENSG00000284969	havana	1	0.0108	0.112	0.533	-0.908	-1.88	142	267	-3.05	-1.16
ENSG00000133818	RRAS2	11	14277922	14364507	86585	-	7120	1080	779	791	protein_coding	ENSG00000133818	ensembl_havana	14	0.0108	0.112	0.771	-0.376	-1.3	720	934	-1.59	-1.06
ENSG00000128311	TST	22	37010859	37020184	9325	-	19000	2740	2090	2110	protein_coding	ENSG00000128311	ensembl_havana	14	0.0108	0.112	0.803	-0.317	-1.25	1950	2430	-1.48	-1.05
ENSG00000176597	B3GNT5	3	183253253	183298505	45252	+	7460	961	824	828	protein_coding	ENSG00000176597	ensembl_havana	12	0.0108	0.112	1.2	0.262	1.2	876	730	1.04	1.38
ENSG00000147130	ZMYM3	X	71239624	71255147	15523	-	20200	2620	2230	2250	protein_coding	ENSG00000147130	ensembl_havana	14	0.0108	0.112	1.21	0.273	1.21	2390	1970	1.04	1.4
ENSG00000120159	CAAP1	9	26840685	26892804	52119	-	4050	523	447	450	protein_coding	ENSG00000120159	ensembl_havana	13	0.0108	0.112	1.21	0.276	1.21	476	393	1.05	1.4
ENSG00000270001	AL121894.2	20	23631826	23632317	491	-	58.9	12.7	5.42	6.54	lncRNA	ENSG00000270001	havana	1	0.0108	0.112	3.05	1.61	3.05	8.49	2.78	1.29	7.18
ENSG00000235750	KIAA0040	1	175156986	175193000	36014	-	342	83.7	27.4	38	protein_coding	ENSG00000235750	ensembl_havana	10	0.0108	0.112	3.09	1.63	3.09	49.5	16	1.3	7.37
ENSG00000282246	AL157392.5	10	13610047	13655930	45883	+	54.5	13.6	2.44	6.05	protein_coding	ENSG00000282246	havana	1	0.0108	?	3.44	1.78	3.44	7.84	2.28	1.33	8.9
ENSG00000255284	AP006621.3	11	777578	784298	6720	+	766	120	82.7	85.1	lncRNA	ENSG00000255284	havana	2	0.0109	0.112	0.687	-0.543	-1.46	73.9	108	-1.95	-1.09
ENSG00000153132	CLGN	4	140388453	140427662	39209	-	12500	2210	1360	1390	protein_coding	ENSG00000153132	ensembl_havana	13	0.0109	0.112	0.73	-0.455	-1.37	1230	1690	-1.75	-1.08
ENSG00000173611	SCAI	9	124942608	125143507	200899	-	2200	315	240	244	protein_coding	ENSG00000173611	ensembl_havana	17	0.0109	0.112	1.33	0.417	1.33	266	200	1.07	1.67
ENSG00000140284	SLC27A2	15	50182196	50236386	54190	+	7310	1290	766	812	protein_coding	ENSG00000140284	ensembl_havana	11	0.0109	0.112	1.62	0.697	1.62	931	574	1.12	2.35
ENSG00000085552	IGSF9	1	159927039	159945614	18575	-	3650	734	367	405	protein_coding	ENSG00000085552	ensembl_havana	17	0.0109	0.112	1.84	0.88	1.84	478	260	1.15	2.94
ENSG00000261801	LOXL1-AS1	15	73908071	73928249	20178	-	68.3	18	5.28	7.59	lncRNA	ENSG00000261801	havana	6	0.0109	0.112	4.07	2.02	4.07	10.4	2.56	1.38	12
ENSG00000167034	NKX3-1	8	23678697	23682939	4242	-	420	88.6	30.2	46.7	protein_coding	ENSG00000167034	ensembl_havana	10	0.011	0.112	0.316	-1.66	-3.17	27.2	86.1	-7.69	-1.3
ENSG00000287899	AC055714.1	3	171941607	171996872	55265	+	106	20	10.7	11.8	lncRNA	ENSG00000287899	havana_tagene	1	0.011	0.113	0.479	-1.06	-2.09	8.57	17.9	-3.68	-1.18
ENSG00000286161	AC104066.4	4	52712713	52722378	9665	-	746	108	81.2	82.9	lncRNA	ENSG00000286161	havana	1	0.011	0.113	0.725	-0.464	-1.38	73.6	101	-1.77	-1.08
ENSG00000169105	CHST14	15	40470998	40474572	3574	+	10100	1260	1120	1120	protein_coding	ENSG00000169105	ensembl_havana	7	0.011	0.113	0.852	-0.231	-1.17	1060	1250	-1.33	-1.04
ENSG00000120889	TNFRSF10B	8	23020133	23069032	48899	-	39200	4850	4350	4360	protein_coding	ENSG00000120889	ensembl_havana	13	0.011	0.113	0.876	-0.191	-1.14	4160	4750	-1.26	-1.03
ENSG00000163297	ANTXR2	4	79901146	80125455	224309	-	20500	2570	2270	2280	protein_coding	ENSG00000163297	ensembl_havana	17	0.011	0.113	1.13	0.178	1.13	2370	2100	1.03	1.24
ENSG00000260806	AL163051.1	14	96500810	96502322	1512	-	436	61.7	46.9	48.5	lncRNA	ENSG00000260806	havana	1	0.011	0.113	1.52	0.6	1.52	55.2	36.4	1.1	2.09
ENSG00000261188	Z95115.1	22	26512537	26514569	2032	+	634	104	67.1	70.5	lncRNA	ENSG00000261188	havana	1	0.011	0.113	1.64	0.712	1.64	80.1	48.9	1.12	2.4
ENSG00000168389	MFSD2A	1	39955112	39969969	14857	+	615	107	65.9	68.3	protein_coding	ENSG00000168389	ensembl_havana	17	0.0111	0.113	0.664	-0.592	-1.51	59	88.9	-2.07	-1.1
ENSG00000259032	ENSAP2	14	82692704	82693056	352	-	588	94	64.1	65.3	processed_pseudogene	ENSG00000259032	havana	2	0.0111	0.113	0.705	-0.504	-1.42	58	82.3	-1.86	-1.08
ENSG00000243279	PRAF2	X	49071161	49074003	2842	-	1100	160	120	122	protein_coding	ENSG00000243279	ensembl_havana	4	0.0111	0.113	0.73	-0.454	-1.37	109	149	-1.75	-1.07
ENSG00000189077	TMEM120A	7	75986831	75994657	7826	-	5070	739	554	564	protein_coding	ENSG00000189077	ensembl_havana	11	0.0111	0.113	0.761	-0.394	-1.31	511	671	-1.62	-1.06
ENSG00000141349	G6PC3	17	44070735	44076345	5610	+	14700	1860	1620	1640	protein_coding	ENSG00000141349	ensembl_havana	8	0.0111	0.113	0.829	-0.271	-1.21	1530	1850	-1.39	-1.04
ENSG00000163870	TPRA1	3	127571232	127598268	27036	-	16800	2130	1850	1860	protein_coding	ENSG00000163870	ensembl_havana	16	0.0111	0.113	0.853	-0.23	-1.17	1760	2070	-1.33	-1.04
ENSG00000146433	TMEM181	6	158536436	158635429	98993	+	20900	2650	2310	2320	protein_coding	ENSG00000146433	ensembl_havana	8	0.0111	0.113	0.869	-0.202	-1.15	2210	2540	-1.28	-1.03
ENSG00000073792	IGF2BP2	3	185643739	185825057	181318	-	14700	1850	1620	1630	protein_coding	ENSG00000073792	ensembl_havana	15	0.0111	0.113	0.871	-0.199	-1.15	1550	1780	-1.28	-1.03
ENSG00000172936	MYD88	3	38138478	38143023	4545	+	7390	988	815	822	protein_coding	ENSG00000172936	ensembl_havana	14	0.0111	0.113	1.23	0.295	1.23	877	714	1.05	1.44
ENSG00000137843	PAK6	15	40217428	40277488	60060	+	1070	181	115	119	protein_coding	ENSG00000137843	ensembl_havana	12	0.0111	0.113	1.5	0.587	1.5	134	89.4	1.1	2.06
ENSG00000280164	CU638689.5	21	6721812	6725210	3398	+	502	87	53.8	55.8	lncRNA	ENSG00000280164	havana	1	0.0111	0.113	1.54	0.621	1.54	63.8	41.5	1.1	2.14
ENSG00000162946	DISC1	1	231626815	232041273	414458	+	470	84.9	48.7	52.2	protein_coding	ENSG00000162946	ensembl_havana	22	0.0111	0.113	1.76	0.816	1.76	61.3	34.8	1.14	2.72
ENSG00000185585	OLFML2A	9	124777133	124814886	37753	+	404	64.1	42.3	44.9	protein_coding	ENSG00000185585	ensembl_havana	20	0.0112	0.114	0.597	-0.744	-1.67	36.4	61	-2.5	-1.12
ENSG00000162076	FLYWCH2	16	2883213	2899383	16170	+	3220	490	351	357	protein_coding	ENSG00000162076	ensembl_havana	13	0.0112	0.114	0.747	-0.421	-1.34	322	431	-1.68	-1.07
ENSG00000171302	CANT1	17	78991716	79009868	18152	-	38300	5080	4220	4250	protein_coding	ENSG00000171302	ensembl_havana	17	0.0112	0.113	0.828	-0.272	-1.21	3980	4810	-1.4	-1.04
ENSG00000102081	FMR1	X	147911951	147951126	39175	+	8780	1090	972	975	protein_coding	ENSG00000102081	ensembl_havana	14	0.0112	0.114	0.87	-0.201	-1.15	929	1070	-1.28	-1.03
ENSG00000108349	CASC3	17	40140318	40172172	31854	+	15100	1920	1670	1680	protein_coding	ENSG00000108349	ensembl_havana	17	0.0112	0.113	0.875	-0.193	-1.14	1600	1830	-1.27	-1.03
ENSG00000107874	CUEDC2	10	102423245	102432585	9340	-	6570	841	726	730	protein_coding	ENSG00000107874	ensembl_havana	11	0.0112	0.114	1.2	0.259	1.2	774	647	1.04	1.37
ENSG00000198242	RPL23A	17	28719985	28724360	4375	+	32900	4460	3620	3650	protein_coding	ENSG00000198242	ensembl_havana	14	0.0112	0.113	1.24	0.306	1.24	3900	3150	1.05	1.46
ENSG00000112238	PRDM13	6	99606730	99615579	8849	+	600	165	42.8	66.7	protein_coding	ENSG00000112238	ensembl_havana	11	0.0112	0.113	3.48	1.8	3.48	87.8	25.3	1.33	9.11
ENSG00000131773	KHDRBS3	8	135457456	135656723	199267	+	596	96.6	62.7	66.2	protein_coding	ENSG00000131773	ensembl_havana	14	0.0113	0.114	0.625	-0.679	-1.6	55.4	88.8	-2.3	-1.11
ENSG00000153879	CEBPG	19	33373685	33382687	9002	+	28800	4500	3100	3200	protein_coding	ENSG00000153879	ensembl_havana	9	0.0113	0.114	1.44	0.525	1.44	3560	2480	1.09	1.91
ENSG00000155846	PPARGC1B	5	149730298	149855023	124725	+	3880	830	397	432	protein_coding	ENSG00000155846	ensembl_havana	17	0.0113	0.114	1.77	0.82	1.77	505	286	1.14	2.74
ENSG00000186648	CARMIL3	14	24052009	24069730	17721	+	191	40.3	19.6	21.3	protein_coding	ENSG00000186648	ensembl_havana	15	0.0113	0.114	2.01	1.01	2.01	26.2	13	1.17	3.46
ENSG00000259319	AF111167.2	14	75423683	75427742	4059	-	174	45.8	16.9	19.3	lncRNA	ENSG00000259319	havana	1	0.0113	0.114	2.3	1.2	2.3	23.5	10.2	1.21	4.39
ENSG00000285407	AL033530.1	1	68679202	68943453	264251	+	174	31.4	18.1	19.4	lncRNA	ENSG00000285407	havana	1	0.0114	0.115	0.539	-0.892	-1.86	14.8	27.5	-3	-1.15
ENSG00000085491	SLC25A24	1	108134043	108200850	66807	-	2780	440	302	309	protein_coding	ENSG00000085491	ensembl_havana	17	0.0114	0.115	0.728	-0.458	-1.37	274	376	-1.76	-1.07
ENSG00000169855	ROBO1	3	78597239	79767999	1170760	-	22900	2930	2530	2540	protein_coding	ENSG00000169855	ensembl_havana	20	0.0114	0.115	0.857	-0.223	-1.17	2410	2810	-1.32	-1.04
ENSG00000058673	ZC3H11A	1	203795654	203855000	59346	+	27200	3440	3010	3030	protein_coding	ENSG00000058673	ensembl_havana	16	0.0114	0.115	1.16	0.219	1.16	3170	2730	1.03	1.31
ENSG00000119801	YPEL5	2	30146941	30160534	13593	+	4190	542	463	466	protein_coding	ENSG00000119801	ensembl_havana	13	0.0114	0.115	1.19	0.253	1.19	491	412	1.04	1.37
ENSG00000285410	GABPB1-IT1	15	50348936	50354862	5926	-	1650	225	181	184	lncRNA	ENSG00000285410	havana	1	0.0114	0.115	1.3	0.382	1.3	200	153	1.06	1.6
ENSG00000281376	ABALON	20	31721507	31723410	1903	+	2960	402	324	329	lncRNA	ENSG00000281376	havana	1	0.0114	0.115	1.31	0.387	1.31	358	274	1.06	1.61
ENSG00000181585	TMIE	3	46694528	46710887	16359	+	214	34.3	22.5	23.8	protein_coding	ENSG00000181585	ensembl_havana	6	0.0115	0.115	0.576	-0.797	-1.74	18.8	32.6	-2.67	-1.13
ENSG00000185340	GAS2L1	22	29306582	29312786	6204	+	9430	1310	1040	1050	protein_coding	ENSG00000185340	ensembl_havana	15	0.0115	0.115	0.802	-0.318	-1.25	967	1210	-1.48	-1.05
ENSG00000115649	CNPPD1	2	219171897	219178107	6210	-	10400	1560	1110	1150	protein_coding	ENSG00000115649	ensembl_havana	16	0.0116	0.116	0.685	-0.546	-1.46	1000	1460	-1.96	-1.09
ENSG00000167323	STIM1	11	3854527	4093211	238684	+	14500	2140	1570	1610	protein_coding	ENSG00000167323	ensembl_havana	11	0.0116	0.116	0.702	-0.511	-1.42	1410	2010	-1.88	-1.08
ENSG00000215114	UBXN2B	8	58411359	58451502	40143	+	2440	362	265	271	protein_coding	ENSG00000215114	ensembl_havana	9	0.0116	0.116	0.735	-0.445	-1.36	242	329	-1.73	-1.07
ENSG00000177283	FZD8	10	35638249	35642279	4030	-	3180	462	348	354	protein_coding	ENSG00000177283	ensembl_havana	7	0.0116	0.116	0.76	-0.396	-1.32	320	421	-1.63	-1.06
ENSG00000076554	TPD52	8	80034745	80231233	196488	-	9950	1260	1100	1110	protein_coding	ENSG00000076554	ensembl_havana	15	0.0117	0.117	1.17	0.227	1.17	1160	991	1.04	1.32
ENSG00000170175	CHRNB1	17	7445061	7457711	12650	+	3640	529	396	404	protein_coding	ENSG00000170175	ensembl_havana	11	0.0117	0.117	1.34	0.426	1.34	441	328	1.07	1.69
ENSG00000182195	LDOC1	X	141111605	141177130	65525	-	6290	881	687	699	protein_coding	ENSG00000182195	ensembl_havana	9	0.0118	0.118	0.756	-0.403	-1.32	631	834	-1.64	-1.06
ENSG00000104331	IMPAD1	8	56957931	56993868	35937	-	39200	4900	4340	4350	protein_coding	ENSG00000104331	ensembl_havana	9	0.0118	0.117	0.876	-0.191	-1.14	4150	4740	-1.27	-1.03
ENSG00000172986	GXYLT2	3	72888046	72998139	110093	+	828	131	89.3	92	protein_coding	ENSG00000172986	ensembl_havana	13	0.0118	0.117	1.45	0.532	1.45	103	71.3	1.09	1.93
ENSG00000277925	Telomerase-vert	3	169764610	169765048	438	-	56.8	13.6	1.83	6.31	misc_RNA	ENSG00000277925	ensembl	1	0.0118	?	5.53	2.47	5.53	8.6	1.56	1.46	20.9
ENSG00000258366	RTEL1	20	63657810	63696254	38444	+	6990	927	770	777	protein_coding	ENSG00000258366	ensembl_havana	8	0.0119	0.119	0.806	-0.311	-1.24	721	894	-1.47	-1.05
ENSG00000286178	FP236383.12	21	8423760	8424072	312	+	504	94	48.3	56	TEC	ENSG00000286178	havana	1	0.0119	0.119	2.09	1.06	2.09	68.6	32.8	1.18	3.72
ENSG00000081087	OSTM1	6	108041409	108165855	124446	-	15300	2670	1670	1700	protein_coding	ENSG00000081087	ensembl_havana	15	0.0121	0.12	0.759	-0.397	-1.32	1540	2020	-1.63	-1.06
ENSG00000111670	GNPTAB	12	101745499	101830960	85461	-	12500	1620	1380	1390	protein_coding	ENSG00000111670	ensembl_havana	16	0.0121	0.12	0.835	-0.261	-1.2	1300	1560	-1.38	-1.04
ENSG00000130208	APOC1	19	44914247	44919350	5103	+	72800	9080	8040	8090	protein_coding	ENSG00000130208	ensembl_havana	9	0.0121	0.12	1.19	0.257	1.19	8560	7160	1.04	1.37
ENSG00000162817	C1orf115	1	220690363	220699154	8791	+	20800	2900	2290	2310	protein_coding	ENSG00000162817	ensembl_havana	7	0.0121	0.12	1.25	0.324	1.25	2480	1980	1.05	1.49
ENSG00000236296	GUSBP5	4	143559472	143561461	1989	+	78.6	17.1	3.18	8.73	transcribed_processed_pseudogene	ENSG00000236296	havana	8	0.0121	0.121	2.81	1.49	2.81	11.3	4.01	1.25	6.32
ENSG00000178950	GAK	4	849276	932374	83098	-	22600	2840	2500	2510	protein_coding	ENSG00000178950	ensembl_havana	17	0.0122	0.121	0.868	-0.204	-1.15	2390	2750	-1.29	-1.03
ENSG00000114268	PFKFB4	3	48517684	48562016	44332	-	5920	1080	613	657	protein_coding	ENSG00000114268	ensembl_havana	12	0.0122	0.121	1.68	0.745	1.68	759	453	1.12	2.51
ENSG00000178882	RFLNA	12	123973241	124316025	342784	+	1300	263	126	145	protein_coding	ENSG00000178882	ensembl_havana	15	0.0122	0.121	2.06	1.04	2.06	175	85	1.17	3.61
ENSG00000166557	TMED3	15	79311112	79427433	116321	+	35600	5500	3890	3950	protein_coding	ENSG00000166557	ensembl_havana	13	0.0123	0.122	0.772	-0.373	-1.3	3600	4660	-1.59	-1.06
ENSG00000165672	PRDX3	10	119167720	119178813	11093	-	42800	6210	4710	4750	protein_coding	ENSG00000165672	ensembl_havana	7	0.0123	0.122	0.812	-0.3	-1.23	4410	5430	-1.45	-1.05
ENSG00000021488	SLC7A9	19	32830509	32869768	39259	-	113	31.7	10.6	12.5	protein_coding	ENSG00000021488	ensembl_havana	13	0.0124	0.122	0.415	-1.27	-2.41	8.24	19.9	-4.81	-1.21
ENSG00000032444	PNPLA6	19	7534004	7561765	27761	+	23100	3080	2520	2570	protein_coding	ENSG00000032444	ensembl_havana	16	0.0124	0.122	0.765	-0.386	-1.31	2330	3040	-1.61	-1.06
ENSG00000163884	KLF15	3	126342635	126357409	14774	-	8830	1170	975	981	protein_coding	ENSG00000163884	ensembl_havana	4	0.0124	0.123	0.84	-0.251	-1.19	923	1100	-1.36	-1.04
ENSG00000111252	SH2B3	12	111405948	111451624	45676	+	7490	1190	805	832	protein_coding	ENSG00000111252	ensembl_havana	10	0.0124	0.123	1.45	0.541	1.45	930	639	1.08	1.95
ENSG00000257512	AC124947.2	12	93314809	93315942	1133	+	453	80.9	47.4	50.3	transcribed_processed_pseudogene	ENSG00000257512	havana	1	0.0124	0.123	1.69	0.759	1.69	58.4	34.5	1.12	2.56
ENSG00000137767	SQOR	15	45631148	45691282	60134	+	1040	189	102	116	protein_coding	ENSG00000137767	ensembl_havana	14	0.0125	0.123	0.506	-0.981	-1.97	87.2	172	-3.37	-1.16
ENSG00000176108	CHMP6	17	80991598	81009518	17920	+	5790	893	630	643	protein_coding	ENSG00000176108	ensembl_havana	9	0.0125	0.123	0.742	-0.43	-1.35	577	778	-1.7	-1.07
ENSG00000101846	STS	X	7147237	7804359	657122	+	1050	146	115	117	protein_coding	ENSG00000101846	ensembl_havana	7	0.0125	0.123	0.754	-0.408	-1.33	105	140	-1.66	-1.06
ENSG00000116871	MAP7D1	1	36155579	36180850	25271	+	11400	1490	1250	1260	protein_coding	ENSG00000116871	ensembl_havana	15	0.0125	0.123	0.835	-0.26	-1.2	1190	1420	-1.38	-1.04
ENSG00000111816	FRK	6	115931149	116060892	129743	-	10700	1330	1180	1180	protein_coding	ENSG00000111816	ensembl_havana	8	0.0125	0.123	0.878	-0.188	-1.14	1130	1290	-1.26	-1.03
ENSG00000164841	TMEM74	8	108606850	108787595	180745	-	115	25.7	10.9	12.8	protein_coding	ENSG00000164841	ensembl_havana	5	0.0126	0.124	0.455	-1.14	-2.2	9.09	20	-4.09	-1.18
ENSG00000143418	CERS2	1	150960583	150975005	14422	-	141000	19300	15400	15600	protein_coding	ENSG00000143418	ensembl_havana	19	0.0126	0.124	0.767	-0.384	-1.3	14200	18500	-1.61	-1.06
ENSG00000139289	PHLDA1	12	76025447	76033933	8486	-	1230	164	135	136	protein_coding	ENSG00000139289	ensembl_havana	13	0.0126	0.124	0.773	-0.371	-1.29	123	160	-1.58	-1.06
ENSG00000053254	FOXN3	14	89124871	89619150	494279	-	8970	1170	994	997	protein_coding	ENSG00000053254	ensembl_havana	15	0.0126	0.124	0.873	-0.195	-1.14	950	1090	-1.27	-1.03
ENSG00000130766	SESN2	1	28259518	28282492	22974	+	7570	1120	824	841	protein_coding	ENSG00000130766	ensembl_havana	5	0.0126	0.124	1.36	0.439	1.36	921	680	1.07	1.72
ENSG00000197142	ACSL5	10	112374018	112428381	54363	+	476	98.2	48.3	52.9	protein_coding	ENSG00000197142	ensembl_havana	10	0.0126	0.124	1.88	0.909	1.88	62.4	33.2	1.14	3.08
ENSG00000054967	RELT	11	73376399	73397475	21076	+	5830	796	642	648	protein_coding	ENSG00000054967	ensembl_havana	13	0.0127	0.125	0.817	-0.291	-1.22	604	739	-1.43	-1.04
ENSG00000147419	CCDC25	8	27733316	27772654	39338	-	6680	850	740	743	protein_coding	ENSG00000147419	ensembl_havana	18	0.0127	0.125	1.17	0.223	1.17	778	667	1.03	1.32
ENSG00000156427	FGF18	5	171419647	171457627	37980	+	67.4	14.4	6.49	7.49	protein_coding	ENSG00000156427	ensembl_havana	8	0.0128	0.125	0.409	-1.29	-2.45	4.99	12.2	-4.94	-1.21
ENSG00000167904	TMEM68	8	55696424	55773408	76984	-	5270	749	581	586	protein_coding	ENSG00000167904	ensembl_havana	15	0.0128	0.125	0.82	-0.287	-1.22	544	664	-1.43	-1.04
ENSG00000146834	MEPCE	7	100428790	100434119	5329	+	11800	1560	1300	1310	protein_coding	ENSG00000146834	ensembl_havana	14	0.0128	0.125	0.862	-0.213	-1.16	1240	1440	-1.3	-1.03
ENSG00000167384	ZNF180	19	44474428	44500525	26097	-	2290	396	246	255	protein_coding	ENSG00000167384	ensembl_havana	10	0.0128	0.125	1.49	0.571	1.49	286	192	1.09	2.03
ENSG00000178199	ZC3H12D	6	149446795	149485015	38220	-	259	40.8	27.6	28.8	protein_coding	ENSG00000178199	ensembl_havana	14	0.0128	0.125	1.65	0.723	1.65	33.1	20	1.11	2.45
ENSG00000152779	SLC16A12	10	89430299	89556642	126343	-	70.8	23.1	6.46	7.86	protein_coding	ENSG00000152779	ensembl_havana	14	0.0129	0.126	0.372	-1.43	-2.69	4.9	13.2	-5.86	-1.23
ENSG00000130177	CDC16	13	114234887	114272724	37837	+	4760	619	526	529	protein_coding	ENSG00000130177	ensembl_havana	16	0.0129	0.126	0.828	-0.272	-1.21	493	595	-1.4	-1.04
ENSG00000179314	WSCD1	17	6057807	6124428	66621	+	3660	611	373	407	protein_coding	ENSG00000179314	ensembl_havana	14	0.013	0.127	0.575	-0.8	-1.74	326	568	-2.7	-1.12
ENSG00000110435	PDHX	11	34915829	35020592	104763	+	4850	679	532	538	protein_coding	ENSG00000110435	ensembl_havana	12	0.013	0.126	0.796	-0.329	-1.26	496	623	-1.5	-1.05
ENSG00000180900	SCRIB	8	143790920	143815774	24854	-	32700	4070	3630	3640	protein_coding	ENSG00000180900	ensembl_havana	19	0.013	0.127	0.893	-0.164	-1.12	3500	3920	-1.23	-1.02
ENSG00000196419	XRCC6	22	41621119	41664049	42930	+	76700	9200	8510	8530	protein_coding	ENSG00000196419	ensembl_havana	12	0.013	0.126	1.12	0.165	1.12	8840	7890	1.02	1.23
ENSG00000198221	AFDN-DT	6	167822103	167826813	4710	-	825	134	88.2	91.7	lncRNA	ENSG00000198221	havana	10	0.013	0.126	1.51	0.597	1.51	103	68.4	1.09	2.1
ENSG00000183281	PLGLB1	2	87002559	87021853	19294	-	177	38.8	17.2	19.7	protein_coding	ENSG00000183281	ensembl_havana	14	0.013	0.127	2.21	1.14	2.21	24.1	10.9	1.18	4.12
ENSG00000104177	MYEF2	15	48134632	48178354	43722	-	400	157	15	44.4	protein_coding	ENSG00000104177	ensembl_havana	18	0.013	0.126	8.76	3.13	8.76	63.1	7.2	1.58	48.5
ENSG00000160813	PPP1R35	7	100435282	100436498	1216	-	7810	1140	847	867	protein_coding	ENSG00000160813	ensembl_havana	7	0.0131	0.127	0.73	-0.455	-1.37	773	1060	-1.76	-1.07
ENSG00000120696	KBTBD7	13	41189834	41194570	4736	-	5130	654	568	570	protein_coding	ENSG00000120696	ensembl_havana	9	0.0131	0.127	1.18	0.236	1.18	600	510	1.03	1.34
ENSG00000116285	ERRFI1	1	8004404	8026310	21906	-	41100	5590	4530	4560	protein_coding	ENSG00000116285	ensembl_havana	13	0.0131	0.127	1.21	0.276	1.21	4840	4000	1.04	1.41
ENSG00000173875	ZNF791	19	12610918	12633841	22923	+	2430	303	268	270	protein_coding	ENSG00000173875	ensembl_havana	14	0.0131	0.127	1.21	0.281	1.21	285	234	1.04	1.42
ENSG00000111012	CYP27B1	12	57762334	57768987	6653	-	498	73.5	53.9	55.3	protein_coding	ENSG00000111012	ensembl_havana	10	0.0131	0.127	1.45	0.539	1.45	62.2	42.8	1.08	1.95
ENSG00000188827	SLX4	16	3581181	3611607	30426	-	6170	833	679	686	protein_coding	ENSG00000188827	ensembl_havana	11	0.0132	0.128	0.798	-0.325	-1.25	632	792	-1.5	-1.05
ENSG00000105771	SMG9	19	43727983	43754963	26980	-	7960	969	882	884	protein_coding	ENSG00000105771	ensembl_havana	14	0.0132	0.128	1.13	0.182	1.13	921	812	1.03	1.25
ENSG00000277200	AC005696.4	17	2720801	2723948	3147	-	85	15.4	8.46	9.44	lncRNA	ENSG00000277200	havana	1	0.0132	0.128	2.44	1.29	2.44	11.9	4.88	1.21	4.96
ENSG00000168016	TRANK1	3	36826820	36945099	118279	-	406	87.9	37.8	45.1	protein_coding	ENSG00000168016	ensembl_havana	14	0.0133	0.129	0.464	-1.11	-2.16	32.6	70.3	-3.96	-1.17
ENSG00000263513	FAM72C	1	143955364	143971966	16602	-	239	43.8	24	26.6	protein_coding	ENSG00000263513	ensembl_havana	5	0.0133	0.128	0.534	-0.905	-1.87	20.6	38.5	-3.08	-1.14
ENSG00000049769	PPP1R3F	X	49269793	49301462	31669	+	1220	193	128	135	protein_coding	ENSG00000049769	ensembl_havana	14	0.0133	0.128	0.636	-0.652	-1.57	114	179	-2.25	-1.1
ENSG00000108828	VAT1	17	43014607	43025124	10517	-	23700	3160	2600	2630	protein_coding	ENSG00000108828	ensembl_havana	16	0.0133	0.129	0.803	-0.317	-1.25	2430	3030	-1.48	-1.05
ENSG00000161618	ALDH16A1	19	49453225	49471051	17826	+	14300	2060	1560	1590	protein_coding	ENSG00000161618	ensembl_havana	10	0.0133	0.129	1.29	0.369	1.29	1720	1330	1.05	1.58
ENSG00000198429	ZNF69	19	11887782	11914330	26548	+	926	136	101	103	protein_coding	ENSG00000198429	ensembl_havana	10	0.0133	0.129	1.33	0.411	1.33	112	84.5	1.06	1.67
ENSG00000119698	PPP4R4	14	94146128	94279735	133607	+	361	63.4	37	40.2	protein_coding	ENSG00000119698	ensembl_havana	12	0.0133	0.128	1.83	0.869	1.83	47.8	26.2	1.13	2.94
ENSG00000067221	STOML1	15	73978926	73994623	15697	-	3060	499	330	340	protein_coding	ENSG00000067221	ensembl_havana	14	0.0134	0.129	0.705	-0.505	-1.42	298	423	-1.87	-1.08
ENSG00000087903	RFX2	19	5993164	6199573	206409	-	971	143	106	108	protein_coding	ENSG00000087903	ensembl_havana	13	0.0134	0.129	0.73	-0.454	-1.37	96.9	133	-1.76	-1.07
ENSG00000130714	POMT1	9	131502902	131523807	20905	+	16100	2220	1760	1790	protein_coding	ENSG00000130714	ensembl_havana	16	0.0134	0.129	0.768	-0.38	-1.3	1630	2120	-1.6	-1.06
ENSG00000129116	PALLD	4	168497052	168928458	431406	+	4770	726	522	530	protein_coding	ENSG00000129116	ensembl_havana	19	0.0134	0.129	0.772	-0.374	-1.3	482	624	-1.59	-1.06
ENSG00000143641	GALNT2	1	230057990	230282123	224133	+	68800	8670	7620	7650	protein_coding	ENSG00000143641	ensembl_havana	10	0.0134	0.129	0.872	-0.198	-1.15	7290	8360	-1.28	-1.03
ENSG00000101294	HM13	20	31514410	31577924	63514	+	90800	11400	10100	10100	protein_coding	ENSG00000101294	ensembl_havana	17	0.0134	0.129	0.884	-0.178	-1.13	9670	10900	-1.25	-1.03
ENSG00000158850	B4GALT3	1	161171310	161177969	6659	-	17400	2120	1930	1930	protein_coding	ENSG00000158850	ensembl_havana	15	0.0134	0.129	0.903	-0.147	-1.11	1870	2070	-1.2	-1.02
ENSG00000279738	AL022311.1	22	37876148	37895564	19416	+	1800	241	198	200	lncRNA	ENSG00000279738	havana	1	0.0134	0.129	1.26	0.335	1.26	216	171	1.05	1.52
ENSG00000164284	GRPEL2	5	149345430	149354584	9154	+	4590	653	504	511	protein_coding	ENSG00000164284	ensembl_havana	15	0.0134	0.129	1.29	0.367	1.29	552	428	1.05	1.58
ENSG00000265817	FSBP	8	94372170	94436953	64783	-	1640	331	161	182	protein_coding	ENSG00000265817	ensembl_havana	3	0.0134	0.129	1.97	0.976	1.97	217	110	1.15	3.36
ENSG00000109758	HGFAC	4	3441887	3449496	7609	+	455	83	47.3	50.5	protein_coding	ENSG00000109758	ensembl_havana	8	0.0135	0.129	0.599	-0.74	-1.67	41.8	69.8	-2.51	-1.11
ENSG00000167670	CHAF1A	19	4402640	4445019	42379	+	18800	2380	2080	2090	protein_coding	ENSG00000167670	ensembl_havana	16	0.0135	0.129	1.17	0.222	1.17	2190	1880	1.03	1.32
ENSG00000116771	AGMAT	1	15571699	15585052	13353	-	18300	2330	2020	2040	protein_coding	ENSG00000116771	ensembl_havana	6	0.0136	0.13	0.823	-0.282	-1.22	1900	2310	-1.42	-1.04
ENSG00000178567	EPM2AIP1	3	36985043	36993132	8089	-	7610	1020	840	845	protein_coding	ENSG00000178567	havana	8	0.0136	0.13	1.19	0.257	1.19	894	748	1.04	1.38
ENSG00000174607	UGT8	4	114598770	114678226	79456	+	1760	238	194	196	protein_coding	ENSG00000174607	ensembl_havana	11	0.0136	0.13	1.28	0.356	1.28	210	164	1.05	1.56
ENSG00000119139	TJP2	9	69121264	69274616	153352	+	44100	7470	4680	4900	protein_coding	ENSG00000119139	ensembl_havana	20	0.0136	0.13	1.52	0.604	1.52	5530	3640	1.09	2.12
ENSG00000171843	MLLT3	9	20341669	20622519	280850	-	2240	401	234	248	protein_coding	ENSG00000171843	ensembl_havana	16	0.0136	0.13	1.63	0.705	1.63	285	175	1.11	2.4
ENSG00000180104	EXOC3	5	443175	471938	28763	+	6470	844	712	719	protein_coding	ENSG00000180104	ensembl_havana	16	0.0137	0.131	0.808	-0.308	-1.24	667	826	-1.47	-1.04
ENSG00000198792	TMEM184B	22	38219291	38273011	53720	-	21800	2820	2410	2430	protein_coding	ENSG00000198792	ensembl_havana	13	0.0137	0.13	0.825	-0.277	-1.21	2270	2750	-1.41	-1.04
ENSG00000168952	STXBP6	14	24809656	25050298	240642	-	2120	286	233	235	protein_coding	ENSG00000168952	ensembl_havana	15	0.0137	0.131	1.25	0.321	1.25	251	201	1.05	1.49
ENSG00000111877	MCM9	6	118813442	118935163	121721	-	1950	287	213	217	protein_coding	ENSG00000111877	ensembl_havana	17	0.0137	0.131	1.32	0.404	1.32	235	178	1.06	1.65
ENSG00000150593	PDCD4	10	110871795	110900007	28212	+	6470	1170	669	719	protein_coding	ENSG00000150593	ensembl_havana	18	0.0137	0.131	1.67	0.743	1.67	830	496	1.11	2.52
ENSG00000082684	SEMA5B	3	122909082	123028606	119524	-	240	50.4	24.3	26.7	protein_coding	ENSG00000082684	ensembl_havana	16	0.0138	0.132	0.545	-0.876	-1.83	20.7	38.1	-2.98	-1.13
ENSG00000103047	TANGO6	16	68843531	69085183	241652	+	2860	398	316	318	protein_coding	ENSG00000103047	ensembl_havana	8	0.0138	0.131	0.824	-0.279	-1.21	297	360	-1.42	-1.04
ENSG00000155760	FZD7	2	202034587	202038446	3859	+	23800	4550	2400	2650	protein_coding	ENSG00000155760	ensembl_havana	2	0.0138	0.132	1.79	0.844	1.79	3110	1730	1.13	2.86
ENSG00000166949	SMAD3	15	67063763	67195170	131407	+	15300	2120	1680	1700	protein_coding	ENSG00000166949	ensembl_havana	16	0.0139	0.132	0.823	-0.281	-1.22	1580	1920	-1.42	-1.04
ENSG00000206140	TMEM191C	22	21466423	21471270	4847	+	619	86.6	67.5	68.8	protein_coding	ENSG00000206140	ensembl_havana	11	0.0139	0.132	1.4	0.484	1.4	75.8	54.2	1.07	1.83
ENSG00000103257	SLC7A5	16	87830023	87869508	39485	-	79400	13600	8450	8820	protein_coding	ENSG00000103257	ensembl_havana	9	0.0139	0.132	1.51	0.593	1.51	9940	6590	1.09	2.09
ENSG00000123600	METTL8	2	171317405	171434803	117398	-	4940	664	547	549	protein_coding	ENSG00000123600	ensembl_havana	19	0.014	0.133	1.19	0.25	1.19	580	488	1.04	1.37
ENSG00000164442	CITED2	6	139371807	139374649	2842	-	27500	3630	3040	3060	protein_coding	ENSG00000164442	ensembl_havana	10	0.014	0.133	1.2	0.266	1.2	3240	2700	1.04	1.39
ENSG00000173744	AGFG1	2	227472152	227561215	89063	+	26600	3770	2930	2960	protein_coding	ENSG00000173744	ensembl_havana	17	0.014	0.133	1.25	0.318	1.25	3170	2540	1.05	1.49
ENSG00000178386	ZNF223	19	44051367	44068000	16633	+	749	104	80.4	83.3	protein_coding	ENSG00000178386	ensembl_havana	13	0.014	0.133	1.48	0.562	1.48	94.4	63.9	1.08	2.01
ENSG00000008086	CDKL5	X	18425583	18653630	228047	+	3600	657	381	400	protein_coding	ENSG00000008086	ensembl_havana	12	0.014	0.133	1.55	0.63	1.55	453	293	1.09	2.19
ENSG00000165868	HSPA12A	10	116671192	116850237	179045	-	426	91.3	40.9	47.3	protein_coding	ENSG00000165868	ensembl_havana	14	0.014	0.133	2.16	1.11	2.16	58	26.9	1.17	3.99
ENSG00000254873	AP001267.1	11	118397095	118401896	4801	-	642	293	19.9	71.3	lncRNA	ENSG00000254873	havana	1	0.014	0.133	10.1	3.34	10.1	102	10.1	1.6	64.2
ENSG00000106772	PRUNE2	9	76611376	76906115	294739	-	768	142	79.6	85.3	protein_coding	ENSG00000106772	ensembl_havana	18	0.0141	0.133	1.71	0.774	1.71	99.6	58.2	1.11	2.62
ENSG00000253525	AC104966.1	8	91157285	91158749	1464	+	159	44.9	13.3	17.7	processed_pseudogene	ENSG00000253525	havana	1	0.0141	0.133	3.06	1.62	3.06	22.5	7.36	1.25	7.49
ENSG00000102879	CORO1A	16	30182827	30189077	6250	+	664	114	68.4	73.8	protein_coding	ENSG00000102879	ensembl_havana	15	0.0142	0.134	0.585	-0.774	-1.71	60.2	103	-2.62	-1.11
ENSG00000118508	RAB32	6	146543833	146554954	11121	+	3660	512	402	407	protein_coding	ENSG00000118508	ensembl_havana	5	0.0142	0.134	0.792	-0.336	-1.26	375	474	-1.52	-1.05
ENSG00000104267	CA2	8	85463968	85481494	17526	+	5730	776	631	636	protein_coding	ENSG00000104267	ensembl_havana	10	0.0142	0.134	1.22	0.29	1.22	679	555	1.04	1.44
ENSG00000167535	CACNB3	12	48813794	48828942	15148	+	972	143	106	108	protein_coding	ENSG00000167535	ensembl_havana	8	0.0142	0.134	1.35	0.428	1.35	119	88.4	1.06	1.71
ENSG00000198466	ZNF587	19	57849859	57865118	15259	+	12700	1860	1380	1410	protein_coding	ENSG00000198466	ensembl_havana	12	0.0142	0.134	1.35	0.435	1.35	1550	1150	1.06	1.72
ENSG00000196689	TRPV1	17	3565444	3609412	43968	-	3300	503	355	366	protein_coding	ENSG00000196689	ensembl_havana	12	0.0142	0.134	1.44	0.522	1.44	408	284	1.08	1.92
ENSG00000160469	BRSK1	19	55282072	55312563	30491	+	1310	223	139	145	protein_coding	ENSG00000160469	ensembl_havana	17	0.0142	0.134	1.55	0.629	1.55	165	107	1.09	2.19
ENSG00000113196	HAND1	5	154474972	154478228	3256	-	97	19	9.89	10.8	protein_coding	ENSG00000113196	ensembl_havana	3	0.0142	0.134	2.18	1.13	2.18	13.1	6.02	1.17	4.07
ENSG00000165449	SLC16A9	10	59650761	59736003	85242	-	1150	163	124	127	protein_coding	ENSG00000165449	ensembl_havana	11	0.0143	0.134	0.714	-0.486	-1.4	112	157	-1.83	-1.07
ENSG00000118217	ATF6	1	161766320	161964071	197751	+	12600	1630	1390	1400	protein_coding	ENSG00000118217	ensembl_havana	6	0.0143	0.134	0.837	-0.257	-1.2	1320	1570	-1.38	-1.04
ENSG00000134690	CDCA8	1	37692481	37709720	17239	+	9580	1160	1060	1060	protein_coding	ENSG00000134690	ensembl_havana	11	0.0143	0.135	0.889	-0.17	-1.12	1020	1150	-1.24	-1.02
ENSG00000135678	CPM	12	68842197	68971571	129374	-	13200	2040	1390	1460	protein_coding	ENSG00000135678	ensembl_havana	12	0.0145	0.136	0.646	-0.63	-1.55	1240	1910	-2.2	-1.09
ENSG00000104812	GYS1	19	48968130	48993311	25181	-	11100	1480	1220	1230	protein_coding	ENSG00000104812	ensembl_havana	15	0.0145	0.136	1.24	0.309	1.24	1310	1060	1.04	1.47
ENSG00000106078	COBL	7	51016212	51316819	300607	-	3930	560	430	437	protein_coding	ENSG00000106078	ensembl_havana	19	0.0145	0.136	1.31	0.391	1.31	475	362	1.06	1.63
ENSG00000204104	TRAF3IP1	2	238320441	238400898	80457	+	3240	489	352	360	protein_coding	ENSG00000204104	ensembl_havana	12	0.0145	0.136	1.36	0.448	1.36	396	290	1.06	1.75
ENSG00000088881	EBF4	20	2692878	2760109	67231	+	1900	291	201	211	protein_coding	ENSG00000088881	ensembl_havana	20	0.0146	0.137	0.651	-0.619	-1.54	180	276	-2.17	-1.09
ENSG00000143862	ARL8A	1	202133404	202144744	11340	-	3790	562	409	421	protein_coding	ENSG00000143862	ensembl_havana	8	0.0146	0.137	0.71	-0.494	-1.41	371	522	-1.85	-1.07
ENSG00000116016	EPAS1	2	46293667	46386698	93031	+	58500	7800	6450	6500	protein_coding	ENSG00000116016	ensembl_havana	14	0.0146	0.137	1.2	0.26	1.2	6870	5740	1.04	1.38
ENSG00000272168	CASC15	6	21664185	22654456	990271	+	758	124	81	84.2	lncRNA	ENSG00000272168	havana	8	0.0146	0.136	1.54	0.626	1.54	95.5	61.9	1.09	2.19
ENSG00000100557	CCDC198	14	57469301	57493868	24567	-	221	38.6	23.2	24.6	protein_coding	ENSG00000100557	ensembl_havana	9	0.0147	0.138	0.59	-0.76	-1.69	19.8	33.6	-2.59	-1.11
ENSG00000113119	TMCO6	5	140639427	140645409	5982	+	4050	574	443	450	protein_coding	ENSG00000113119	ensembl_havana	12	0.0147	0.137	0.769	-0.379	-1.3	410	533	-1.61	-1.05
ENSG00000001617	SEMA3F	3	50155045	50189076	34031	+	3170	530	321	352	protein_coding	ENSG00000001617	ensembl_havana	12	0.0148	0.138	0.568	-0.815	-1.76	281	495	-2.77	-1.12
ENSG00000170310	STX8	17	9250471	9576592	326121	-	901	159	97.8	100	protein_coding	ENSG00000170310	ensembl_havana	15	0.0148	0.138	0.719	-0.476	-1.39	88.5	123	-1.81	-1.07
ENSG00000083844	ZNF264	19	57191500	57222847	31347	+	4110	682	433	457	protein_coding	ENSG00000083844	ensembl_havana	10	0.0148	0.138	1.57	0.655	1.57	520	330	1.09	2.27
ENSG00000170113	NIPA1	15	22773063	22829790	56727	+	8210	1080	907	912	protein_coding	ENSG00000170113	ensembl_havana	16	0.0149	0.139	0.846	-0.241	-1.18	859	1020	-1.35	-1.03
ENSG00000158435	CNOT11	2	101252886	101270317	17431	+	29900	3650	3320	3330	protein_coding	ENSG00000158435	ensembl_havana	8	0.0149	0.139	0.892	-0.165	-1.12	3200	3580	-1.23	-1.02
ENSG00000197258	EIF4BP6	7	104667749	104669577	1828	+	10700	1320	1190	1190	processed_pseudogene	ENSG00000197258	havana	5	0.0149	0.139	1.16	0.22	1.16	1250	1070	1.03	1.32
ENSG00000145715	RASA1	5	87267883	87391932	124049	+	4120	513	456	458	protein_coding	ENSG00000145715	ensembl_havana	15	0.0149	0.139	1.17	0.232	1.17	481	410	1.03	1.34
ENSG00000130544	ZNF557	19	7069703	7087969	18266	+	1770	255	194	197	protein_coding	ENSG00000130544	ensembl_havana	12	0.0149	0.139	1.31	0.395	1.31	214	163	1.05	1.64
ENSG00000243517	AC024940.3	12	31251992	31252598	606	-	539	78.1	58.6	59.9	processed_pseudogene	ENSG00000243517	havana	1	0.0149	0.139	1.44	0.525	1.44	67.4	46.8	1.07	1.93
ENSG00000213462	ERV3-1	7	64990356	65006744	16388	-	1550	230	167	173	protein_coding	ENSG00000213462	havana	5	0.015	0.139	0.7	-0.514	-1.43	152	217	-1.9	-1.07
ENSG00000167543	TP53I13	17	29566052	29573158	7106	+	35000	5210	3790	3890	protein_coding	ENSG00000167543	ensembl_havana	16	0.015	0.139	0.736	-0.443	-1.36	3470	4720	-1.74	-1.06
ENSG00000170035	UBE2E3	2	180967248	181076586	109338	+	10900	1500	1190	1210	protein_coding	ENSG00000170035	ensembl_havana	16	0.015	0.139	0.769	-0.38	-1.3	1100	1430	-1.61	-1.05
ENSG00000151725	CENPU	4	184694085	184734131	40046	-	3680	517	402	409	protein_coding	ENSG00000151725	ensembl_havana	12	0.015	0.139	1.33	0.408	1.33	444	335	1.06	1.67
ENSG00000063978	RNF4	4	2462220	2625321	163101	+	14200	1980	1570	1580	protein_coding	ENSG00000063978	ensembl_havana	16	0.0151	0.14	0.83	-0.27	-1.21	1480	1780	-1.4	-1.04
ENSG00000147905	ZCCHC7	9	37120539	37358150	237611	+	4610	573	510	512	protein_coding	ENSG00000147905	ensembl_havana	17	0.0151	0.14	1.15	0.206	1.15	534	463	1.03	1.29
ENSG00000138035	PNPT1	2	55634061	55693864	59803	-	14100	1840	1560	1570	protein_coding	ENSG00000138035	ensembl_havana	15	0.0151	0.14	1.2	0.258	1.2	1650	1380	1.04	1.38
ENSG00000126653	NSRP1	17	30115521	30186476	70955	+	3870	519	425	430	protein_coding	ENSG00000126653	ensembl_havana	18	0.0151	0.14	1.25	0.323	1.25	460	368	1.04	1.5
ENSG00000246582	AC100861.1	8	23224471	23230927	6456	+	436	79.6	45.9	48.4	lncRNA	ENSG00000246582	havana	3	0.0151	0.14	1.63	0.706	1.63	56.4	34.5	1.1	2.42
ENSG00000227036	LINC00511	17	72290091	72640473	350382	-	1040	204	104	115	lncRNA	ENSG00000227036	havana	8	0.0151	0.14	1.89	0.92	1.89	137	72.7	1.13	3.17
ENSG00000147262	GPR119	X	130384345	130385661	1316	-	197	35.7	19.9	21.9	protein_coding	ENSG00000147262	ensembl_havana	4	0.0152	0.14	0.538	-0.895	-1.86	16.8	31.2	-3.07	-1.13
ENSG00000144035	NAT8	2	73640723	73642423	1700	-	3920	589	431	436	protein_coding	ENSG00000144035	ensembl_havana	4	0.0152	0.14	0.799	-0.323	-1.25	402	503	-1.5	-1.04
ENSG00000183655	KLHL25	15	85759326	85794926	35600	-	4250	572	469	472	protein_coding	ENSG00000183655	ensembl_havana	13	0.0152	0.14	0.828	-0.272	-1.21	443	535	-1.41	-1.04
ENSG00000239264	TXNDC5	6	7881517	7910789	29272	-	116000	14300	12800	12900	protein_coding	ENSG00000239264	ensembl_havana	9	0.0152	0.141	0.889	-0.17	-1.12	12300	13900	-1.24	-1.02
ENSG00000114529	C3orf52	3	112086335	112131005	44670	+	2190	292	241	244	protein_coding	ENSG00000114529	ensembl_havana	12	0.0152	0.141	1.25	0.327	1.25	262	209	1.04	1.51
ENSG00000164695	CHMP4C	8	81732448	81759516	27068	+	902	147	97.5	100	protein_coding	ENSG00000164695	ensembl_havana	5	0.0152	0.14	1.43	0.512	1.43	111	77.8	1.07	1.9
ENSG00000107938	EDRF1	10	125719515	125764144	44629	+	3610	513	392	401	protein_coding	ENSG00000107938	ensembl_havana	18	0.0153	0.141	0.744	-0.426	-1.34	359	482	-1.71	-1.06
ENSG00000163517	HDAC11	3	13479724	13506425	26701	+	3620	484	395	402	protein_coding	ENSG00000163517	ensembl_havana	15	0.0153	0.141	0.767	-0.382	-1.3	366	476	-1.62	-1.05
ENSG00000175061	SNHG29	17	16438767	16478679	39912	+	119000	15900	13100	13200	lncRNA	ENSG00000175061	havana	18	0.0153	0.141	1.21	0.279	1.21	14100	11600	1.04	1.42
ENSG00000213799	ZNF845	19	53333749	53356907	23158	+	1820	284	198	203	protein_coding	ENSG00000213799	ensembl_havana	13	0.0153	0.141	1.39	0.471	1.39	224	161	1.06	1.81
ENSG00000116991	SIPA1L2	1	232397965	232561559	163594	-	2580	455	258	286	protein_coding	ENSG00000116991	ensembl_havana	10	0.0154	0.141	0.555	-0.851	-1.8	226	408	-2.9	-1.12
ENSG00000284874	AC000093.1	22	19717220	19724773	7553	+	4140	607	451	460	protein_coding	ENSG00000284874	havana	1	0.0154	0.141	0.754	-0.408	-1.33	415	551	-1.67	-1.06
ENSG00000119720	NRDE2	14	90267860	90331970	64110	-	3950	514	435	439	protein_coding	ENSG00000119720	ensembl_havana	18	0.0154	0.142	1.22	0.292	1.22	467	381	1.04	1.44
ENSG00000138778	CENPE	4	103105349	103198446	93097	-	9560	1730	1000	1060	protein_coding	ENSG00000138778	ensembl_havana	12	0.0155	0.142	0.637	-0.651	-1.57	892	1400	-2.26	-1.09
ENSG00000138138	ATAD1	10	87751512	87841344	89832	-	11600	1720	1260	1290	protein_coding	ENSG00000138138	ensembl_havana	13	0.0155	0.142	1.34	0.419	1.34	1400	1050	1.06	1.69
ENSG00000259287	AC010809.1	15	33858602	33864826	6224	-	98.7	16.5	10	11	lncRNA	ENSG00000259287	havana	2	0.0155	0.142	2.24	1.16	2.24	13.1	5.87	1.17	4.3
ENSG00000196136	SERPINA3	14	94612377	94624056	11679	+	1210	344	88.3	134	protein_coding	ENSG00000196136	ensembl_havana	17	0.0155	0.142	3.77	1.91	3.77	178	47.1	1.29	11
ENSG00000163377	TAFA4	3	68731766	68953298	221532	-	833	144	89.7	92.6	protein_coding	ENSG00000163377	ensembl_havana	16	0.0156	0.143	0.689	-0.538	-1.45	79.6	116	-1.96	-1.07
ENSG00000161888	SPC24	19	11131520	11155809	24289	-	5240	760	570	582	protein_coding	ENSG00000161888	ensembl_havana	11	0.0156	0.143	0.752	-0.41	-1.33	524	696	-1.67	-1.06
ENSG00000113552	GNPDA1	5	141991749	142013042	21293	-	8090	1100	893	899	protein_coding	ENSG00000113552	ensembl_havana	16	0.0156	0.143	0.836	-0.258	-1.2	844	1010	-1.38	-1.03
ENSG00000158156	XKR8	1	27959462	27968097	8635	+	7670	979	849	852	protein_coding	ENSG00000158156	ensembl_havana	7	0.0156	0.143	0.862	-0.215	-1.16	809	939	-1.31	-1.03
ENSG00000149483	TMEM138	11	61362344	61369510	7166	+	14500	1880	1600	1610	protein_coding	ENSG00000149483	ensembl_havana	12	0.0156	0.143	0.87	-0.201	-1.15	1530	1760	-1.29	-1.03
ENSG00000204267	TAP2	6	32821833	32838771	16938	-	5600	774	614	623	protein_coding	ENSG00000204267	ensembl_havana	15	0.0156	0.143	1.28	0.36	1.28	672	523	1.05	1.57
ENSG00000184226	PCDH9	13	66302834	67230446	927612	-	894	134	97.5	99.3	protein_coding	ENSG00000184226	ensembl_havana	15	0.0157	0.144	0.735	-0.445	-1.36	87.9	120	-1.75	-1.06
ENSG00000257167	TMPO-AS1	12	98512973	98516423	3450	-	1930	254	213	215	lncRNA	ENSG00000257167	havana	2	0.0157	0.143	0.82	-0.286	-1.22	201	245	-1.43	-1.04
ENSG00000128394	APOBEC3F	22	39040604	39055973	15369	+	415	69.3	44.1	46.1	protein_coding	ENSG00000128394	ensembl_havana	17	0.0157	0.143	1.59	0.669	1.59	53.3	33.5	1.09	2.32
ENSG00000183114	FAM43B	1	20552573	20555021	2448	+	432	78.3	45.1	48	protein_coding	ENSG00000183114	ensembl_havana	8	0.0158	0.144	0.603	-0.729	-1.66	40	66.3	-2.5	-1.1
ENSG00000068001	HYAL2	3	50317790	50322783	4993	-	42700	6720	4550	4740	protein_coding	ENSG00000068001	ensembl_havana	14	0.0158	0.144	0.676	-0.564	-1.48	4090	6050	-2.03	-1.08
ENSG00000135387	CAPRIN1	11	34051731	34102611	50880	+	34900	4870	3860	3880	protein_coding	ENSG00000135387	ensembl_havana	21	0.0158	0.144	0.84	-0.251	-1.19	3650	4340	-1.37	-1.03
ENSG00000167515	TRAPPC2L	16	88856220	88862687	6467	+	12900	1660	1430	1440	protein_coding	ENSG00000167515	ensembl_havana	10	0.0158	0.144	0.878	-0.188	-1.14	1370	1560	-1.27	-1.02
ENSG00000106608	URGCP	7	43875894	43926412	50518	-	5730	851	627	637	protein_coding	ENSG00000106608	ensembl_havana	16	0.0158	0.144	1.3	0.382	1.3	691	530	1.05	1.62
ENSG00000160345	C9orf116	9	135495181	135501735	6554	-	303	60.3	31.4	33.7	protein_coding	ENSG00000160345	ensembl_havana	13	0.0158	0.144	1.75	0.809	1.75	39.5	22.5	1.11	2.76
ENSG00000145990	GFOD1	6	13357830	13487663	129833	-	679	141	66	75.5	protein_coding	ENSG00000145990	ensembl_havana	11	0.0158	0.144	2.01	1	2.01	90.9	45.3	1.14	3.53
ENSG00000092148	HECTD1	14	31100112	31207805	107693	-	110000	14800	12200	12300	protein_coding	ENSG00000092148	ensembl_havana	13	0.0159	0.144	0.837	-0.257	-1.2	11500	13800	-1.38	-1.03
ENSG00000232838	PET117	20	18137863	18143170	5307	+	3380	483	370	376	protein_coding	ENSG00000232838	ensembl_havana	4	0.0159	0.144	1.31	0.391	1.31	407	310	1.05	1.64
ENSG00000119121	TRPM6	9	74722495	74888095	165600	-	676	105	72.1	75.1	protein_coding	ENSG00000119121	ensembl_havana	22	0.0159	0.144	1.54	0.623	1.54	84.4	54.8	1.08	2.19
ENSG00000165188	RNF183	9	113297093	113303377	6284	-	157	42	11.8	17.4	protein_coding	ENSG00000165188	ensembl_havana	13	0.0159	0.144	3.46	1.79	3.46	22.7	6.55	1.26	9.49
ENSG00000100300	TSPO	22	43151547	43163243	11696	+	2110	342	229	235	protein_coding	ENSG00000100300	ensembl_havana	18	0.016	0.145	0.721	-0.472	-1.39	209	289	-1.81	-1.06
ENSG00000226268	AC135977.1	11	49433480	49434439	959	-	3790	495	419	421	processed_pseudogene	ENSG00000226268	havana	3	0.016	0.145	0.846	-0.241	-1.18	397	469	-1.35	-1.03
ENSG00000176383	B3GNT4	12	122203681	122208953	5272	+	253	51.4	24.4	28.1	protein_coding	ENSG00000176383	ensembl_havana	9	0.016	0.145	2.09	1.06	2.09	34.6	16.6	1.15	3.8
ENSG00000102781	KATNAL1	13	30202630	30307552	104922	-	1090	179	119	121	protein_coding	ENSG00000102781	ensembl_havana	14	0.0161	0.146	0.759	-0.397	-1.32	110	144	-1.65	-1.05
ENSG00000124279	FASTKD3	5	7859159	7869038	9879	-	2100	266	232	233	protein_coding	ENSG00000124279	ensembl_havana	12	0.0161	0.145	1.21	0.278	1.21	248	205	1.04	1.42
ENSG00000196873	CBWD3	9	68232003	68300016	68013	+	2470	317	272	275	protein_coding	ENSG00000196873	ensembl_havana	15	0.0161	0.145	1.24	0.315	1.24	293	236	1.04	1.49
ENSG00000126878	AIF1L	9	131096476	131123153	26677	+	3600	569	387	400	protein_coding	ENSG00000126878	ensembl_havana	13	0.0161	0.145	1.44	0.527	1.44	446	309	1.07	1.94
ENSG00000123329	ARHGAP9	12	57472264	57488815	16551	-	341	63.4	36	37.9	protein_coding	ENSG00000123329	ensembl_havana	19	0.0161	0.145	1.71	0.774	1.71	44.3	25.9	1.1	2.65
ENSG00000157637	SLC38A10	17	81244811	81295548	50737	-	81500	11100	8910	9050	protein_coding	ENSG00000157637	ensembl_havana	13	0.0162	0.146	0.772	-0.373	-1.29	8240	10700	-1.6	-1.05
ENSG00000176853	FAM91A1	8	123768439	123815453	47014	+	9510	1180	1050	1060	protein_coding	ENSG00000176853	ensembl_havana	16	0.0162	0.146	1.16	0.21	1.16	1100	955	1.03	1.3
ENSG00000165471	MBL2	10	52765380	52771701	6321	-	2590	389	284	288	protein_coding	ENSG00000165471	ensembl_havana	6	0.0163	0.147	0.768	-0.38	-1.3	261	340	-1.61	-1.05
ENSG00000153551	CMTM7	3	32391698	32483068	91370	+	7480	999	825	831	protein_coding	ENSG00000153551	ensembl_havana	14	0.0163	0.147	0.835	-0.259	-1.2	780	934	-1.39	-1.03
ENSG00000267100	ILF3-DT	19	10651862	10653845	1983	-	2740	366	302	304	lncRNA	ENSG00000267100	havana	1	0.0163	0.147	1.22	0.289	1.22	323	264	1.04	1.44
ENSG00000100902	PSMA6	14	35278633	35317494	38861	+	21300	3340	2340	2360	protein_coding	ENSG00000100902	ensembl_havana	11	0.0164	0.147	0.802	-0.318	-1.25	2180	2720	-1.49	-1.04
ENSG00000213214	ARHGEF35	7	144186083	144195656	9573	-	1390	207	152	155	protein_coding	ENSG00000213214	ensembl_havana	4	0.0164	0.147	1.37	0.451	1.37	170	124	1.06	1.76
ENSG00000066739	ATG2B	14	96279195	96363342	84147	-	8520	1430	905	946	protein_coding	ENSG00000066739	ensembl_havana	12	0.0164	0.147	1.51	0.593	1.51	1070	707	1.08	2.11
ENSG00000287925	AL353576.1	10	16521714	16539738	18024	+	51.8	14.8	4.38	5.76	lncRNA	ENSG00000287925	havana_tagene	1	0.0164	?	3.58	1.84	3.58	7.54	2.11	1.26	10.1
ENSG00000122034	GTF3A	13	27424619	27435824	11205	+	13600	2070	1480	1510	protein_coding	ENSG00000122034	ensembl_havana	15	0.0165	0.148	0.768	-0.381	-1.3	1370	1790	-1.62	-1.05
ENSG00000110811	P3H3	12	6828407	6839848	11441	+	7610	999	837	846	protein_coding	ENSG00000110811	ensembl_havana	20	0.0165	0.148	0.805	-0.312	-1.24	784	973	-1.48	-1.04
ENSG00000148773	MKI67	10	128096659	128126424	29765	-	72600	10400	7990	8070	protein_coding	ENSG00000148773	ensembl_havana	14	0.0165	0.148	0.81	-0.305	-1.24	7480	9240	-1.47	-1.04
ENSG00000143612	C1orf43	1	154206696	154220638	13942	-	42100	5660	4650	4670	protein_coding	ENSG00000143612	ensembl_havana	20	0.0165	0.148	0.848	-0.238	-1.18	4410	5200	-1.35	-1.03
ENSG00000038358	EDC4	16	67873052	67884500	11448	+	27300	3440	3030	3040	protein_coding	ENSG00000038358	ensembl_havana	15	0.0165	0.148	0.887	-0.173	-1.13	2910	3290	-1.24	-1.02
ENSG00000162971	TYW5	2	199928913	199955737	26824	-	3360	418	371	373	protein_coding	ENSG00000162971	ensembl_havana	11	0.0165	0.148	1.19	0.256	1.19	395	331	1.03	1.38
ENSG00000135740	SLC9A5	16	67237683	67272192	34509	+	162	39.5	16	18	protein_coding	ENSG00000135740	ensembl_havana	17	0.0165	0.148	2.2	1.14	2.2	21.7	9.88	1.16	4.19
ENSG00000111832	RWDD1	6	116571409	116597676	26267	+	4960	855	541	551	protein_coding	ENSG00000111832	ensembl_havana	13	0.0166	0.148	0.762	-0.392	-1.31	498	654	-1.64	-1.05
ENSG00000134780	DAGLA	11	61680391	61747002	66611	+	4840	698	533	538	protein_coding	ENSG00000134780	ensembl_havana	10	0.0166	0.149	0.817	-0.292	-1.22	500	612	-1.44	-1.04
ENSG00000204070	SYS1	20	45361937	45376799	14862	+	10900	1500	1200	1210	protein_coding	ENSG00000204070	ensembl_havana	10	0.0166	0.149	0.821	-0.285	-1.22	1130	1380	-1.43	-1.04
ENSG00000233937	AC008443.1	5	181246507	181272168	25661	+	771	138	82.5	85.7	lncRNA	ENSG00000233937	havana	7	0.0166	0.149	1.5	0.587	1.5	96.9	64.5	1.08	2.1
ENSG00000021300	PLEKHB1	11	73646178	73662820	16642	+	342	53.2	37	38	protein_coding	ENSG00000021300	ensembl_havana	14	0.0166	0.149	1.5	0.589	1.5	42.8	28.5	1.08	2.1
ENSG00000164056	SPRY1	4	123396795	123403761	6966	+	10900	1850	1160	1210	protein_coding	ENSG00000164056	ensembl_havana	11	0.0166	0.149	1.51	0.595	1.51	1370	905	1.08	2.12
ENSG00000227543	SPAG5-AS1	17	28598790	28617378	18588	+	495	111	49.3	55	lncRNA	ENSG00000227543	havana	5	0.0166	0.149	1.91	0.937	1.91	65.5	34.2	1.13	3.26
ENSG00000203685	STUM	1	226548764	226609231	60467	+	396	64.6	41.9	44	protein_coding	ENSG00000203685	ensembl_havana	10	0.0167	0.149	0.629	-0.669	-1.59	37.4	59.4	-2.32	-1.09
ENSG00000162407	PLPP3	1	56494761	56645302	150541	-	14500	1910	1600	1610	protein_coding	ENSG00000162407	ensembl_havana	9	0.0167	0.149	0.847	-0.24	-1.18	1520	1790	-1.35	-1.03
ENSG00000177853	ZNF518A	10	96129715	96205289	75574	+	14000	1710	1550	1550	protein_coding	ENSG00000177853	ensembl_havana	14	0.0167	0.149	1.17	0.226	1.17	1630	1400	1.03	1.33
ENSG00000132254	ARFIP2	11	6474683	6481480	6797	-	10500	1350	1160	1170	protein_coding	ENSG00000132254	ensembl_havana	12	0.0168	0.15	0.864	-0.211	-1.16	1110	1280	-1.3	-1.03
ENSG00000152527	PLEKHH2	2	43637260	43767988	130728	+	2650	360	291	295	protein_coding	ENSG00000152527	ensembl_havana	14	0.0169	0.15	0.785	-0.35	-1.27	270	344	-1.56	-1.04
ENSG00000072840	EVC	4	5711201	5814306	103105	+	1850	280	203	206	protein_coding	ENSG00000072840	ensembl_havana	13	0.0169	0.151	0.789	-0.342	-1.27	189	239	-1.54	-1.04
ENSG00000274559	CU639417.1	21	5972924	5973384	460	-	139	31.6	12	15.5	protein_coding	ENSG00000274559	ensembl_havana	3	0.0169	0.151	2.82	1.49	2.82	20	7.08	1.2	6.59
ENSG00000168785	TSPAN5	4	98470367	98658612	188245	-	5090	843	513	566	protein_coding	ENSG00000168785	ensembl_havana	8	0.017	0.151	0.568	-0.815	-1.76	451	794	-2.8	-1.11
ENSG00000039560	RAI14	5	34656328	34832613	176285	+	25300	3750	2770	2810	protein_coding	ENSG00000039560	ensembl_havana	14	0.017	0.151	0.776	-0.366	-1.29	2560	3300	-1.59	-1.05
ENSG00000114544	SLC41A3	3	126006355	126101562	95207	-	5280	688	580	587	protein_coding	ENSG00000114544	ensembl_havana	16	0.017	0.151	0.799	-0.323	-1.25	541	676	-1.5	-1.04
ENSG00000040341	STAU2	8	73420369	73747709	327340	-	4760	611	526	529	protein_coding	ENSG00000040341	ensembl_havana	18	0.017	0.151	1.2	0.268	1.2	559	464	1.03	1.4
ENSG00000163818	LZTFL1	3	45823316	45916043	92727	-	2570	356	283	286	protein_coding	ENSG00000163818	ensembl_havana	17	0.017	0.151	1.25	0.317	1.25	305	245	1.04	1.49
ENSG00000233673	ANAPC1P1	2	86861825	86912979	51154	+	107	20.4	10.9	11.9	transcribed_unprocessed_pseudogene	ENSG00000233673	havana	7	0.017	0.151	2.11	1.07	2.11	14.8	7.04	1.14	3.88
ENSG00000183150	GPR19	12	12660890	12696208	35318	-	637	110	68.1	70.7	protein_coding	ENSG00000183150	ensembl_havana	8	0.0171	0.152	0.666	-0.586	-1.5	59.9	89.9	-2.1	-1.07
ENSG00000183978	COA3	17	42795147	42798705	3558	-	6450	895	713	717	protein_coding	ENSG00000183978	ensembl_havana	8	0.0171	0.152	0.848	-0.238	-1.18	676	798	-1.35	-1.03
ENSG00000152795	HNRNPDL	4	82422564	82430409	7845	-	48300	6070	5340	5360	protein_coding	ENSG00000152795	ensembl_havana	17	0.0171	0.151	1.15	0.203	1.15	5610	4870	1.03	1.29
ENSG00000260772	AC012321.1	16	69703065	69704653	1588	+	872	180	90.3	96.9	lncRNA	ENSG00000260772	havana	1	0.0171	0.151	1.69	0.758	1.69	112	66.3	1.1	2.6
ENSG00000086696	HSD17B2	16	82035004	82098535	63531	+	13300	2490	1340	1470	protein_coding	ENSG00000086696	ensembl_havana	11	0.0171	0.152	1.75	0.811	1.75	1720	981	1.11	2.79
ENSG00000205213	LGR4	11	27365961	27472791	106830	-	71800	9650	7940	7980	protein_coding	ENSG00000205213	ensembl_havana	14	0.0172	0.152	0.853	-0.229	-1.17	7550	8840	-1.34	-1.03
ENSG00000143420	ENSA	1	150600851	150629613	28762	-	19200	2500	2130	2140	protein_coding	ENSG00000143420	ensembl_havana	18	0.0172	0.152	0.876	-0.192	-1.14	2040	2330	-1.27	-1.02
ENSG00000167110	GOLGA2	9	128255829	128275996	20167	-	12800	1740	1410	1420	protein_coding	ENSG00000167110	ensembl_havana	17	0.0172	0.152	1.24	0.314	1.24	1520	1230	1.04	1.49
ENSG00000123689	G0S2	1	209675412	209676391	979	+	543	141	41	60.4	protein_coding	ENSG00000123689	ensembl_havana	6	0.0172	0.152	3.1	1.63	3.1	78.2	25.2	1.22	7.84
ENSG00000182782	HCAR2	12	122701293	122703358	2065	-	534	98.4	50.7	59.3	protein_coding	ENSG00000182782	havana	8	0.0173	0.152	0.486	-1.04	-2.06	43.5	89.5	-3.72	-1.14
ENSG00000154127	UBASH3B	11	122655722	122814474	158752	+	203	32.9	20.5	22.5	protein_coding	ENSG00000154127	ensembl_havana	10	0.0173	0.153	0.556	-0.846	-1.8	17.9	32.2	-2.92	-1.11
ENSG00000173040	EVC2	4	5542772	5709549	166777	-	546	91.5	57.2	60.6	protein_coding	ENSG00000173040	ensembl_havana	13	0.0173	0.153	0.63	-0.667	-1.59	50.8	80.7	-2.32	-1.08
ENSG00000162735	PEX19	1	160276812	160286349	9537	-	9210	1230	1010	1020	protein_coding	ENSG00000162735	ensembl_havana	18	0.0173	0.153	0.791	-0.338	-1.26	941	1190	-1.53	-1.04
ENSG00000155545	MIER3	5	56919602	56971676	52074	-	4840	620	536	538	protein_coding	ENSG00000155545	ensembl_havana	19	0.0173	0.152	1.17	0.221	1.17	565	484	1.03	1.32
ENSG00000275713	HIST1H2BH	6	26251651	26253711	2060	+	881	198	87.7	97.8	protein_coding	ENSG00000275713	ensembl_havana	2	0.0173	0.152	1.89	0.921	1.89	117	61.7	1.12	3.2
ENSG00000232010	AP001059.1	21	44250813	44251521	708	+	158	27.2	16.2	17.6	lncRNA	ENSG00000232010	havana	1	0.0173	0.153	1.97	0.976	1.97	20.8	10.6	1.13	3.43
ENSG00000276850	AC245041.2	10	47908064	47991878	83814	-	179	50.1	15.9	19.9	lncRNA	ENSG00000276850	havana	5	0.0173	0.153	2.66	1.41	2.66	25.1	9.44	1.19	5.96
ENSG00000105372	RPS19	19	41860255	41872926	12671	+	136000	21100	14600	15100	protein_coding	ENSG00000105372	ensembl_havana	8	0.0174	0.153	1.42	0.503	1.42	16700	11800	1.06	1.89
ENSG00000240747	KRBOX1	3	42809483	42942793	133310	+	308	54.3	30.6	34.2	protein_coding	ENSG00000240747	ensembl_havana	7	0.0174	0.153	1.99	0.992	1.99	41	20.6	1.13	3.51
ENSG00000188779	SKOR1	15	67819704	67834583	14879	+	91.5	16.1	9.31	10.2	protein_coding	ENSG00000188779	ensembl_havana	12	0.0174	0.153	2.36	1.24	2.36	12.1	5.11	1.16	4.78
ENSG00000148803	FUOM	10	133355158	133358026	2868	-	1600	309	166	178	protein_coding	ENSG00000148803	ensembl_havana	12	0.0175	0.153	0.607	-0.721	-1.65	146	241	-2.49	-1.09
ENSG00000110696	C11orf58	11	16613132	16758341	145209	+	21600	3080	2380	2400	protein_coding	ENSG00000110696	ensembl_havana	10	0.0175	0.153	0.822	-0.282	-1.22	2240	2730	-1.43	-1.03
ENSG00000198793	MTOR	1	11106535	11262552	156017	-	28400	3880	3140	3150	protein_coding	ENSG00000198793	ensembl_havana	13	0.0175	0.153	0.866	-0.208	-1.16	3000	3460	-1.3	-1.03
ENSG00000147889	CDKN2A	9	21967753	21995302	27549	-	17400	2280	1910	1930	protein_coding	ENSG00000147889	ensembl_havana	17	0.0175	0.153	1.21	0.273	1.21	2050	1690	1.03	1.41
ENSG00000174579	MSL2	3	136148917	136197242	48325	-	11200	1520	1230	1250	protein_coding	ENSG00000174579	ensembl_havana	4	0.0175	0.153	1.25	0.327	1.25	1340	1070	1.04	1.51
ENSG00000156711	MAPK13	6	36127809	36144525	16716	+	1030	164	112	115	protein_coding	ENSG00000156711	ensembl_havana	17	0.0175	0.153	1.37	0.454	1.37	126	91.6	1.06	1.78
ENSG00000272070	AC005618.1	5	141326210	141329358	3148	+	253	40.8	27.1	28.1	lncRNA	ENSG00000272070	havana	1	0.0175	0.153	1.62	0.698	1.62	31.9	19.7	1.09	2.42
ENSG00000136731	UGGT1	2	128091200	128195678	104478	+	51600	6820	5710	5730	protein_coding	ENSG00000136731	ensembl_havana	13	0.0176	0.154	0.868	-0.205	-1.15	5450	6280	-1.3	-1.03
ENSG00000011376	LARS2	3	45388561	45554727	166166	+	11800	1460	1310	1310	protein_coding	ENSG00000011376	ensembl_havana	12	0.0176	0.154	0.887	-0.174	-1.13	1260	1420	-1.25	-1.02
ENSG00000122863	CHST3	10	71964395	72013559	49164	+	16000	2090	1770	1780	protein_coding	ENSG00000122863	ensembl_havana	6	0.0176	0.154	1.22	0.293	1.22	1900	1550	1.04	1.45
ENSG00000110195	FOLR1	11	72189558	72196324	6766	+	256	77.6	21.1	28.5	protein_coding	ENSG00000110195	ensembl_havana	13	0.0176	0.154	2.91	1.54	2.91	36.2	12.4	1.2	7.05
ENSG00000164236	ANKRD33B	5	10564070	10657817	93747	+	1160	174	124	128	protein_coding	ENSG00000164236	ensembl_havana	12	0.0177	0.154	1.47	0.554	1.47	144	98.3	1.07	2.02
ENSG00000223969	AC002456.1	7	90590619	90597354	6735	-	109	22.9	10.8	12.2	lncRNA	ENSG00000223969	havana	6	0.0178	0.155	0.465	-1.11	-2.15	8.47	18.2	-4.05	-1.14
ENSG00000188582	PAQR9	3	142949164	142963675	14511	-	32500	4320	3570	3610	protein_coding	ENSG00000188582	ensembl_havana	9	0.0178	0.155	0.796	-0.33	-1.26	3330	4180	-1.52	-1.04
ENSG00000127483	HP1BP3	1	20742679	20787324	44645	-	31800	4150	3520	3540	protein_coding	ENSG00000127483	ensembl_havana	18	0.0178	0.155	0.867	-0.206	-1.15	3370	3880	-1.3	-1.03
ENSG00000111057	KRT18	12	52948871	52952907	4036	+	84600	11500	9330	9400	protein_coding	ENSG00000111057	ensembl_havana	11	0.0178	0.155	1.21	0.271	1.21	9960	8260	1.03	1.41
ENSG00000101577	LPIN2	18	2916994	3013316	96322	-	24300	3380	2640	2700	protein_coding	ENSG00000101577	ensembl_havana	9	0.0179	0.156	0.743	-0.428	-1.35	2420	3250	-1.72	-1.05
ENSG00000173214	MFSD4B	6	111259279	111445355	186076	+	7210	998	786	801	protein_coding	ENSG00000173214	ensembl_havana	6	0.018	0.157	0.759	-0.397	-1.32	724	953	-1.65	-1.05
ENSG00000144357	UBR3	2	169827458	170084132	256674	+	13400	1670	1480	1490	protein_coding	ENSG00000144357	ensembl_havana	16	0.018	0.157	0.865	-0.21	-1.16	1410	1630	-1.3	-1.03
ENSG00000280800	FP671120.6	21	8210384	8211307	923	-	13300	3180	1330	1470	lncRNA	ENSG00000280800	havana	1	0.0181	0.157	0.567	-0.819	-1.76	1180	2080	-2.82	-1.1
ENSG00000281181	FP236383.5	21	8437629	8438552	923	-	13300	3180	1330	1470	lncRNA	ENSG00000281181	havana	1	0.0181	0.157	0.567	-0.819	-1.76	1180	2080	-2.82	-1.1
ENSG00000167447	SMG8	17	59209400	59215248	5848	+	14100	1850	1550	1570	protein_coding	ENSG00000167447	ensembl_havana	12	0.0181	0.157	0.83	-0.269	-1.21	1470	1770	-1.41	-1.03
ENSG00000249459	ZNF286B	17	18658429	18682229	23800	-	298	54.1	31.9	33.1	transcribed_unprocessed_pseudogene	ENSG00000249459	havana	10	0.0181	0.157	1.58	0.658	1.58	38	24.1	1.08	2.3
ENSG00000182327	GLTPD2	17	4788964	4790590	1626	+	41300	6400	4450	4580	protein_coding	ENSG00000182327	ensembl_havana	8	0.0182	0.158	0.715	-0.483	-1.4	4050	5660	-1.85	-1.06
[truncated: 16,370 more rows]
