# Supplementary material for: CLCC1 promotes hepatic neutral lipid flux and nuclear pore complex assembly
Source: Nature. 2026 Feb 25;652(8109):462–70. doi: 10.1038/s41586-025-10064-4 (PMC13061601; doi:10.1038/s41586-025-10064-4)
Supplement: Supplementary file 8 — CLCC1 lipid contact map. The final contact map (PDB file) mapping the per-residue contact frequencies to the full-length CLCC1 AlphaFold model using the B-factor field. [file 41586_2025_10064_MOESM8_ESM.zip]

Archive with 2 entries (1 files):
- Supp_Data_1/
- Supp_Data_1/Supp_Data_1.pdb
