# Supplementary material for: CLCC1 promotes hepatic neutral lipid flux and nuclear pore complex assembly
Source: Nature. 2026 Feb 25;652(8109):462–70. doi: 10.1038/s41586-025-10064-4 (PMC13061601; doi:10.1038/s41586-025-10064-4)
Supplement: Supplementary file 8 — CLCC1 lipid contact map. The final contact map (PDB file) mapping the per-residue contact frequencies to the full-length CLCC1 AlphaFold model using the B-factor field. [file 41586_2025_10064_MOESM8_ESM.zip › Supp_Data_1/Supp_Data_1.pdb]

MODEL     1                                                                     
ATOM      1  N   PRO A  56     -40.469  98.062 110.375  1.00  0.00           N
ATOM      2  CA  PRO A  56     -41.062  96.875 109.812  1.00  0.00           C
ATOM      3  C   PRO A  56     -41.219  97.000 108.250  1.00  0.00           C
ATOM      4  CB  PRO A  56     -42.438  96.812 110.438  1.00  0.00           C
ATOM      5  O   PRO A  56     -41.312  96.000 107.562  1.00  0.00           O
ATOM      6  CG  PRO A  56     -42.625  98.188 111.125  1.00  0.00           C
ATOM      7  CD  PRO A  56     -41.344  98.938 111.000  1.00  0.00           C
ATOM      8  N   ASP A  57     -41.750  98.250 107.688  1.00  0.01           N
ATOM      9  CA  ASP A  57     -42.531  98.938 106.688  1.00  0.01           C
ATOM     10  C   ASP A  57     -41.781  98.938 105.312  1.00  0.01           C
ATOM     11  CB  ASP A  57     -42.844 100.375 107.125  1.00  0.01           C
ATOM     12  O   ASP A  57     -42.406  99.125 104.250  1.00  0.01           O
ATOM     13  CG  ASP A  57     -44.062 100.438 108.000  1.00  0.01           C
ATOM     14 OD1  ASP A  57     -44.875  99.500 108.000  1.00  0.01           O
ATOM     15 OD2  ASP A  57     -44.250 101.500 108.625  1.00  0.01           O
ATOM     16  N   LEU A  58     -40.375  99.125 105.250  1.00  0.05           N
ATOM     17  CA  LEU A  58     -39.406  99.438 104.188  1.00  0.05           C
ATOM     18  C   LEU A  58     -39.219  98.188 103.312  1.00  0.05           C
ATOM     19  CB  LEU A  58     -38.062  99.812 104.812  1.00  0.05           C
ATOM     20  O   LEU A  58     -38.500  98.312 102.312  1.00  0.05           O
ATOM     21  CG  LEU A  58     -37.781 101.312 104.875  1.00  0.05           C
ATOM     22 CD1  LEU A  58     -37.500 101.812 106.312  1.00  0.05           C
ATOM     23 CD2  LEU A  58     -36.594 101.625 103.938  1.00  0.05           C
ATOM     24  N   SER A  59     -39.500  97.000 103.750  1.00  0.01           N
ATOM     25  CA  SER A  59     -39.125  95.812 103.000  1.00  0.01           C
ATOM     26  C   SER A  59     -39.969  95.688 101.750  1.00  0.01           C
ATOM     27  CB  SER A  59     -39.281  94.562 103.875  1.00  0.01           C
ATOM     28  O   SER A  59     -39.531  95.000 100.750  1.00  0.01           O
ATOM     29  OG  SER A  59     -40.656  94.250 104.062  1.00  0.01           O
ATOM     30  N   CYS A  60     -41.188  96.125 101.625  1.00  0.00           N
ATOM     31  CA  CYS A  60     -42.125  95.938 100.562  1.00  0.00           C
ATOM     32  C   CYS A  60     -41.656  96.688  99.312  1.00  0.00           C
ATOM     33  CB  CYS A  60     -43.531  96.375 100.938  1.00  0.00           C
ATOM     34  O   CYS A  60     -41.844  96.250  98.188  1.00  0.00           O
ATOM     35  SG  CYS A  60     -44.719  95.000 101.062  1.00  0.00           S
ATOM     36  N   ALA A  61     -41.031  97.875  99.438  1.00  0.00           N
ATOM     37  CA  ALA A  61     -40.562  98.750  98.375  1.00  0.00           C
ATOM     38  C   ALA A  61     -39.469  98.062  97.562  1.00  0.00           C
ATOM     39  CB  ALA A  61     -40.031 100.062  98.938  1.00  0.00           C
ATOM     40  O   ALA A  61     -39.406  98.188  96.312  1.00  0.00           O
ATOM     41  N   ASP A  62     -38.594  97.188  98.250  1.00  0.00           N
ATOM     42  CA  ASP A  62     -37.500  96.500  97.562  1.00  0.00           C
ATOM     43  C   ASP A  62     -38.031  95.438  96.562  1.00  0.00           C
ATOM     44  CB  ASP A  62     -36.562  95.875  98.562  1.00  0.00           C
ATOM     45  O   ASP A  62     -37.469  95.188  95.500  1.00  0.00           O
ATOM     46  CG  ASP A  62     -35.562  96.812  99.125  1.00  0.00           C
ATOM     47 OD1  ASP A  62     -35.406  97.938  98.625  1.00  0.00           O
ATOM     48 OD2  ASP A  62     -34.906  96.500 100.188  1.00  0.00           O
ATOM     49  N   GLU A  63     -39.219  94.750  96.875  1.00  0.00           N
ATOM     50  CA  GLU A  63     -39.812  93.750  96.062  1.00  0.00           C
ATOM     51  C   GLU A  63     -40.375  94.312  94.750  1.00  0.00           C
ATOM     52  CB  GLU A  63     -40.906  93.000  96.812  1.00  0.00           C
ATOM     53  O   GLU A  63     -40.312  93.688  93.688  1.00  0.00           O
ATOM     54  CG  GLU A  63     -40.500  91.625  97.312  1.00  0.00           C
ATOM     55  CD  GLU A  63     -41.594  90.875  98.062  1.00  0.00           C
ATOM     56 OE1  GLU A  63     -41.375  89.750  98.500  1.00  0.00           O
ATOM     57 OE2  GLU A  63     -42.719  91.438  98.188  1.00  0.00           O
ATOM     58  N   ILE A  64     -40.906  95.500  94.750  1.00  0.00           N
ATOM     59  CA  ILE A  64     -41.375  96.250  93.562  1.00  0.00           C
ATOM     60  C   ILE A  64     -40.188  96.500  92.625  1.00  0.00           C
ATOM     61  CB  ILE A  64     -42.094  97.562  93.938  1.00  0.00           C
ATOM     62  O   ILE A  64     -40.312  96.312  91.375  1.00  0.00           O
ATOM     63 CG1  ILE A  64     -43.406  97.250  94.625  1.00  0.00           C
ATOM     64 CG2  ILE A  64     -42.312  98.375  92.688  1.00  0.00           C
ATOM     65 CD1  ILE A  64     -44.094  98.500  95.188  1.00  0.00           C
ATOM     66  N   SER A  65     -39.000  96.938  93.188  1.00  0.00           N
ATOM     67  CA  SER A  65     -37.781  97.188  92.375  1.00  0.00           C
ATOM     68  C   SER A  65     -37.281  95.938  91.688  1.00  0.00           C
ATOM     69  CB  SER A  65     -36.688  97.812  93.250  1.00  0.00           C
ATOM     70  O   SER A  65     -36.875  95.938  90.562  1.00  0.00           O
ATOM     71  OG  SER A  65     -35.656  96.875  93.438  1.00  0.00           O
ATOM     72  N   GLU A  66     -37.375  94.750  92.438  1.00  0.00           N
ATOM     73  CA  GLU A  66     -36.938  93.500  91.875  1.00  0.00           C
ATOM     74  C   GLU A  66     -37.875  93.062  90.750  1.00  0.00           C
ATOM     75  CB  GLU A  66     -36.844  92.375  92.938  1.00  0.00           C
ATOM     76  O   GLU A  66     -37.438  92.500  89.750  1.00  0.00           O
ATOM     77  CG  GLU A  66     -35.562  91.625  92.875  1.00  0.00           C
ATOM     78  CD  GLU A  66     -35.469  90.562  94.000  1.00  0.00           C
ATOM     79 OE1  GLU A  66     -34.469  89.812  94.000  1.00  0.00           O
ATOM     80 OE2  GLU A  66     -36.406  90.500  94.812  1.00  0.00           O
ATOM     81  N   CYS A  67     -39.250  93.312  90.812  1.00  0.00           N
ATOM     82  CA  CYS A  67     -40.219  93.062  89.750  1.00  0.00           C
ATOM     83  C   CYS A  67     -39.938  93.875  88.500  1.00  0.00           C
ATOM     84  CB  CYS A  67     -41.656  93.312  90.250  1.00  0.00           C
ATOM     85  O   CYS A  67     -39.938  93.375  87.438  1.00  0.00           O
ATOM     86  SG  CYS A  67     -42.906  92.625  89.125  1.00  0.00           S
ATOM     87  N   TYR A  68     -39.594  95.188  88.688  1.00  0.00           N
ATOM     88  CA  TYR A  68     -39.250  96.000  87.562  1.00  0.00           C
ATOM     89  C   TYR A  68     -37.938  95.562  86.938  1.00  0.00           C
ATOM     90  CB  TYR A  68     -39.156  97.500  88.000  1.00  0.00           C
ATOM     91  O   TYR A  68     -37.812  95.625  85.688  1.00  0.00           O
ATOM     92  CG  TYR A  68     -40.469  98.188  88.125  1.00  0.00           C
ATOM     93 CD1  TYR A  68     -41.281  98.375  87.000  1.00  0.00           C
ATOM     94 CD2  TYR A  68     -40.938  98.688  89.312  1.00  0.00           C
ATOM     95 CE1  TYR A  68     -42.500  99.000  87.062  1.00  0.00           C
ATOM     96 CE2  TYR A  68     -42.156  99.312  89.438  1.00  0.00           C
ATOM     97  OH  TYR A  68     -44.156 100.125  88.375  1.00  0.00           O
ATOM     98  CZ  TYR A  68     -42.938  99.500  88.312  1.00  0.00           C
ATOM     99  N   HIS A  69     -36.938  95.188  87.812  1.00  0.00           N
ATOM    100  CA  HIS A  69     -35.688  94.688  87.250  1.00  0.00           C
ATOM    101  C   HIS A  69     -35.938  93.375  86.438  1.00  0.00           C
ATOM    102  CB  HIS A  69     -34.656  94.438  88.375  1.00  0.00           C
ATOM    103  O   HIS A  69     -35.344  93.188  85.375  1.00  0.00           O
ATOM    104  CG  HIS A  69     -33.625  95.500  88.500  1.00  0.00           C
ATOM    105 CD2  HIS A  69     -33.406  96.438  89.438  1.00  0.00           C
ATOM    106 ND1  HIS A  69     -32.656  95.688  87.500  1.00  0.00           N
ATOM    107 CE1  HIS A  69     -31.891  96.688  87.875  1.00  0.00           C
ATOM    108 NE2  HIS A  69     -32.312  97.125  89.062  1.00  0.00           N
ATOM    109  N   LYS A  70     -36.844  92.438  86.938  1.00  0.00           N
ATOM    110  CA  LYS A  70     -37.250  91.250  86.125  1.00  0.00           C
ATOM    111  C   LYS A  70     -38.000  91.688  84.875  1.00  0.00           C
ATOM    112  CB  LYS A  70     -38.094  90.312  87.000  1.00  0.00           C
ATOM    113  O   LYS A  70     -37.844  91.125  83.812  1.00  0.00           O
ATOM    114  CG  LYS A  70     -37.281  89.188  87.625  1.00  0.00           C
ATOM    115  CD  LYS A  70     -38.188  88.250  88.438  1.00  0.00           C
ATOM    116  CE  LYS A  70     -37.375  87.188  89.125  1.00  0.00           C
ATOM    117  NZ  LYS A  70     -38.281  86.250  89.875  1.00  0.00           N
ATOM    118  N   LEU A  71     -38.812  92.688  84.938  1.00  0.00           N
ATOM    119  CA  LEU A  71     -39.500  93.250  83.812  1.00  0.00           C
ATOM    120  C   LEU A  71     -38.500  93.875  82.812  1.00  0.00           C
ATOM    121  CB  LEU A  71     -40.531  94.312  84.250  1.00  0.00           C
ATOM    122  O   LEU A  71     -38.625  93.688  81.625  1.00  0.00           O
ATOM    123  CG  LEU A  71     -41.906  94.250  83.562  1.00  0.00           C
ATOM    124 CD1  LEU A  71     -43.000  94.125  84.562  1.00  0.00           C
ATOM    125 CD2  LEU A  71     -42.094  95.438  82.625  1.00  0.00           C
ATOM    126  N   ASP A  72     -37.438  94.688  83.250  1.00  0.00           N
ATOM    127  CA  ASP A  72     -36.375  95.188  82.438  1.00  0.00           C
ATOM    128  C   ASP A  72     -35.500  94.125  81.875  1.00  0.00           C
ATOM    129  CB  ASP A  72     -35.531  96.188  83.250  1.00  0.00           C
ATOM    130  O   ASP A  72     -35.094  94.188  80.688  1.00  0.00           O
ATOM    131  CG  ASP A  72     -36.094  97.625  83.250  1.00  0.00           C
ATOM    132 OD1  ASP A  72     -37.062  97.875  82.500  1.00  0.00           O
ATOM    133 OD2  ASP A  72     -35.594  98.438  84.000  1.00  0.00           O
ATOM    134  N   SER A  73     -35.125  93.062  82.688  1.00  0.00           N
ATOM    135  CA  SER A  73     -34.375  91.875  82.188  1.00  0.00           C
ATOM    136  C   SER A  73     -35.219  91.125  81.188  1.00  0.00           C
ATOM    137  CB  SER A  73     -33.938  91.000  83.312  1.00  0.00           C
ATOM    138  O   SER A  73     -34.688  90.625  80.188  1.00  0.00           O
ATOM    139  OG  SER A  73     -34.656  89.750  83.312  1.00  0.00           O
ATOM    140  N   LEU A  74     -36.531  90.938  81.312  1.00  0.00           N
ATOM    141  CA  LEU A  74     -37.406  90.312  80.312  1.00  0.00           C
ATOM    142  C   LEU A  74     -37.625  91.250  79.125  1.00  0.00           C
ATOM    143  CB  LEU A  74     -38.750  90.000  81.000  1.00  0.00           C
ATOM    144  O   LEU A  74     -37.688  90.750  78.000  1.00  0.00           O
ATOM    145  CG  LEU A  74     -38.875  88.562  81.562  1.00  0.00           C
ATOM    146 CD1  LEU A  74     -39.812  88.562  82.750  1.00  0.00           C
ATOM    147 CD2  LEU A  74     -39.375  87.625  80.500  1.00  0.00           C
ATOM    148  N   THR A  75     -37.719  92.562  79.250  1.00  0.00           N
ATOM    149  CA  THR A  75     -37.719  93.500  78.125  1.00  0.00           C
ATOM    150  C   THR A  75     -36.375  93.500  77.375  1.00  0.00           C
ATOM    151  CB  THR A  75     -38.000  94.938  78.625  1.00  0.00           C
ATOM    152  O   THR A  75     -36.344  93.500  76.188  1.00  0.00           O
ATOM    153 CG2  THR A  75     -38.375  95.812  77.438  1.00  0.00           C
ATOM    154 OG1  THR A  75     -39.094  94.875  79.562  1.00  0.00           O
ATOM    155  N   TYR A  76     -35.219  93.500  78.125  1.00  0.00           N
ATOM    156  CA  TYR A  76     -33.906  93.375  77.500  1.00  0.00           C
ATOM    157  C   TYR A  76     -33.781  92.000  76.875  1.00  0.00           C
ATOM    158  CB  TYR A  76     -32.812  93.562  78.562  1.00  0.00           C
ATOM    159  O   TYR A  76     -33.250  91.875  75.750  1.00  0.00           O
ATOM    160  CG  TYR A  76     -31.422  93.625  77.938  1.00  0.00           C
ATOM    161 CD1  TYR A  76     -30.609  92.438  78.000  1.00  0.00           C
ATOM    162 CD2  TYR A  76     -30.922  94.750  77.375  1.00  0.00           C
ATOM    163 CE1  TYR A  76     -29.328  92.500  77.438  1.00  0.00           C
ATOM    164 CE2  TYR A  76     -29.641  94.750  76.812  1.00  0.00           C
ATOM    165  OH  TYR A  76     -27.594  93.688  76.312  1.00  0.00           O
ATOM    166  CZ  TYR A  76     -28.859  93.625  76.875  1.00  0.00           C
ATOM    167  N   LYS A  77     -34.281  90.875  77.438  1.00  0.00           N
ATOM    168  CA  LYS A  77     -34.375  89.562  76.750  1.00  0.00           C
ATOM    169  C   LYS A  77     -35.312  89.625  75.562  1.00  0.00           C
ATOM    170  CB  LYS A  77     -34.812  88.500  77.750  1.00  0.00           C
ATOM    171  O   LYS A  77     -35.062  89.062  74.500  1.00  0.00           O
ATOM    172  CG  LYS A  77     -33.656  87.750  78.438  1.00  0.00           C
ATOM    173  CD  LYS A  77     -34.156  86.562  79.250  1.00  0.00           C
ATOM    174  CE  LYS A  77     -33.000  85.875  79.938  1.00  0.00           C
ATOM    175  NZ  LYS A  77     -33.469  84.688  80.750  1.00  0.00           N
ATOM    176  N   ILE A  78     -36.281  90.375  75.562  1.00  0.00           N
ATOM    177  CA  ILE A  78     -37.156  90.625  74.438  1.00  0.00           C
ATOM    178  C   ILE A  78     -36.438  91.562  73.438  1.00  0.00           C
ATOM    179  CB  ILE A  78     -38.469  91.250  74.875  1.00  0.00           C
ATOM    180  O   ILE A  78     -36.500  91.312  72.250  1.00  0.00           O
ATOM    181 CG1  ILE A  78     -39.344  90.250  75.625  1.00  0.00           C
ATOM    182 CG2  ILE A  78     -39.219  91.875  73.688  1.00  0.00           C
ATOM    183 CD1  ILE A  78     -40.594  90.812  76.250  1.00  0.00           C
ATOM    184  N   ASP A  79     -35.719  92.688  73.812  1.00  0.00           N
ATOM    185  CA  ASP A  79     -34.875  93.500  72.938  1.00  0.00           C
ATOM    186  C   ASP A  79     -33.719  92.688  72.375  1.00  0.00           C
ATOM    187  CB  ASP A  79     -34.375  94.750  73.688  1.00  0.00           C
ATOM    188  O   ASP A  79     -33.406  92.750  71.188  1.00  0.00           O
ATOM    189  CG  ASP A  79     -35.188  96.000  73.375  1.00  0.00           C
ATOM    190 OD1  ASP A  79     -36.062  95.938  72.500  1.00  0.00           O
ATOM    191 OD2  ASP A  79     -34.906  97.062  74.000  1.00  0.00           O
ATOM    192  N   GLU A  80     -32.906  92.000  73.312  1.00  0.00           N
ATOM    193  CA  GLU A  80     -31.906  91.062  72.750  1.00  0.00           C
ATOM    194  C   GLU A  80     -32.531  89.938  72.000  1.00  0.00           C
ATOM    195  CB  GLU A  80     -31.047  90.500  73.938  1.00  0.00           C
ATOM    196  O   GLU A  80     -32.000  89.438  71.000  1.00  0.00           O
ATOM    197  CG  GLU A  80     -29.547  90.625  73.688  1.00  0.00           C
ATOM    198  CD  GLU A  80     -28.719  89.938  74.750  1.00  0.00           C
ATOM    199 OE1  GLU A  80     -27.484  89.812  74.562  1.00  0.00           O
ATOM    200 OE2  GLU A  80     -29.312  89.438  75.750  1.00  0.00           O
ATOM    201  N   CYS A  81     -33.719  89.375  72.250  1.00  0.00           N
ATOM    202  CA  CYS A  81     -34.562  88.562  71.438  1.00  0.00           C
ATOM    203  C   CYS A  81     -35.062  89.312  70.188  1.00  0.00           C
ATOM    204  CB  CYS A  81     -35.781  88.062  72.250  1.00  0.00           C
ATOM    205  O   CYS A  81     -35.094  88.750  69.125  1.00  0.00           O
ATOM    206  SG  CYS A  81     -36.094  86.312  72.062  1.00  0.00           S
ATOM    207  N   GLU A  82     -35.469  90.562  70.250  1.00  0.00           N
ATOM    208  CA  GLU A  82     -35.844  91.375  69.125  1.00  0.00           C
ATOM    209  C   GLU A  82     -34.594  91.750  68.312  1.00  0.00           C
ATOM    210  CB  GLU A  82     -36.562  92.688  69.562  1.00  0.00           C
ATOM    211  O   GLU A  82     -34.656  91.750  67.062  1.00  0.00           O
ATOM    212  CG  GLU A  82     -38.062  92.562  69.625  1.00  0.00           C
ATOM    213  CD  GLU A  82     -38.781  93.812  70.000  1.00  0.00           C
ATOM    214 OE1  GLU A  82     -40.031  93.875  69.938  1.00  0.00           O
ATOM    215 OE2  GLU A  82     -38.062  94.812  70.312  1.00  0.00           O
ATOM    216  N   LYS A  83     -33.531  92.312  68.875  1.00  0.00           N
ATOM    217  CA  LYS A  83     -32.281  92.500  68.125  1.00  0.00           C
ATOM    218  C   LYS A  83     -31.656  91.188  67.688  1.00  0.00           C
ATOM    219  CB  LYS A  83     -31.281  93.312  69.000  1.00  0.00           C
ATOM    220  O   LYS A  83     -31.156  91.062  66.625  1.00  0.00           O
ATOM    221  CG  LYS A  83     -30.984  94.688  68.438  1.00  0.00           C
ATOM    222  CD  LYS A  83     -29.953  95.438  69.312  1.00  0.00           C
ATOM    223  CE  LYS A  83     -29.672  96.812  68.750  1.00  0.00           C
ATOM    224  NZ  LYS A  83     -28.672  97.562  69.625  1.00  0.00           N
ATOM    225  N   LYS A  84     -31.469  90.188  68.625  1.00  0.00           N
ATOM    226  CA  LYS A  84     -31.141  88.812  68.188  1.00  0.00           C
ATOM    227  C   LYS A  84     -32.219  88.188  67.312  1.00  0.00           C
ATOM    228  CB  LYS A  84     -30.938  87.938  69.438  1.00  0.00           C
ATOM    229  O   LYS A  84     -31.938  87.375  66.438  1.00  0.00           O
ATOM    230  CG  LYS A  84     -29.484  87.500  69.688  1.00  0.00           C
ATOM    231  CD  LYS A  84     -29.359  86.562  70.875  1.00  0.00           C
ATOM    232  CE  LYS A  84     -27.906  86.188  71.125  1.00  0.00           C
ATOM    233  NZ  LYS A  84     -27.766  85.250  72.312  1.00  0.00           N
ATOM    234  N   LYS A  85     -33.438  88.562  67.375  1.00  0.00           N
ATOM    235  CA  LYS A  85     -34.562  88.312  66.500  1.00  0.00           C
ATOM    236  C   LYS A  85     -34.375  89.125  65.188  1.00  0.00           C
ATOM    237  CB  LYS A  85     -35.875  88.750  67.125  1.00  0.00           C
ATOM    238  O   LYS A  85     -34.719  88.625  64.062  1.00  0.00           O
ATOM    239  CG  LYS A  85     -36.781  87.562  67.500  1.00  0.00           C
ATOM    240  CD  LYS A  85     -38.125  88.000  68.062  1.00  0.00           C
ATOM    241  CE  LYS A  85     -39.062  86.875  68.375  1.00  0.00           C
ATOM    242  NZ  LYS A  85     -40.344  87.312  68.875  1.00  0.00           N
ATOM    243  N   ARG A  86     -34.156  90.438  65.125  1.00  0.00           N
ATOM    244  CA  ARG A  86     -33.781  91.188  63.938  1.00  0.00           C
ATOM    245  C   ARG A  86     -32.500  90.625  63.312  1.00  0.00           C
ATOM    246  CB  ARG A  86     -33.562  92.688  64.250  1.00  0.00           C
ATOM    247  O   ARG A  86     -32.438  90.438  62.094  1.00  0.00           O
ATOM    248  CG  ARG A  86     -34.281  93.625  63.312  1.00  0.00           C
ATOM    249  CD  ARG A  86     -34.031  95.062  63.688  1.00  0.00           C
ATOM    250  NE  ARG A  86     -35.188  95.938  63.375  1.00  0.00           N
ATOM    251 NH1  ARG A  86     -34.000  97.938  63.469  1.00  0.00           N
ATOM    252 NH2  ARG A  86     -36.250  97.875  62.969  1.00  0.00           N
ATOM    253  CZ  ARG A  86     -35.156  97.250  63.281  1.00  0.00           C
ATOM    254  N   GLU A  87     -31.359  90.625  63.938  1.00  0.00           N
ATOM    255  CA  GLU A  87     -30.156  89.938  63.469  1.00  0.00           C
ATOM    256  C   GLU A  87     -30.406  88.438  63.406  1.00  0.00           C
ATOM    257  CB  GLU A  87     -28.984  90.250  64.375  1.00  0.00           C
ATOM    258  O   GLU A  87     -29.875  87.750  62.500  1.00  0.00           O
ATOM    259  CG  GLU A  87     -28.188  91.438  64.000  1.00  0.00           C
ATOM    260  CD  GLU A  87     -27.000  91.688  64.938  1.00  0.00           C
ATOM    261 OE1  GLU A  87     -26.234  92.688  64.688  1.00  0.00           O
ATOM    262 OE2  GLU A  87     -26.828  90.938  65.875  1.00  0.00           O
ATOM    263  N   ASP A  88     -31.094  87.750  64.312  1.00  0.00           N
ATOM    264  CA  ASP A  88     -31.703  86.438  64.312  1.00  0.00           C
ATOM    265  C   ASP A  88     -32.781  86.375  63.219  1.00  0.00           C
ATOM    266  CB  ASP A  88     -32.281  86.125  65.688  1.00  0.00           C
ATOM    267  O   ASP A  88     -33.188  85.250  62.812  1.00  0.00           O
ATOM    268  CG  ASP A  88     -31.250  85.562  66.625  1.00  0.00           C
ATOM    269 OD1  ASP A  88     -30.125  85.188  66.188  1.00  0.00           O
ATOM    270 OD2  ASP A  88     -31.547  85.438  67.812  1.00  0.00           O
ATOM    271  N   TYR A  89     -33.688  87.438  62.906  1.00  0.00           N
ATOM    272  CA  TYR A  89     -34.625  87.562  61.812  1.00  0.00           C
ATOM    273  C   TYR A  89     -33.938  87.312  60.469  1.00  0.00           C
ATOM    274  CB  TYR A  89     -35.281  88.938  61.812  1.00  0.00           C
ATOM    275  O   TYR A  89     -34.531  86.750  59.562  1.00  0.00           O
ATOM    276  CG  TYR A  89     -36.438  89.062  62.781  1.00  0.00           C
ATOM    277 CD1  TYR A  89     -37.688  88.625  62.406  1.00  0.00           C
ATOM    278 CD2  TYR A  89     -36.250  89.625  64.000  1.00  0.00           C
ATOM    279 CE1  TYR A  89     -38.781  88.750  63.281  1.00  0.00           C
ATOM    280 CE2  TYR A  89     -37.344  89.750  64.938  1.00  0.00           C
ATOM    281  OH  TYR A  89     -39.625  89.438  65.438  1.00  0.00           O
ATOM    282  CZ  TYR A  89     -38.562  89.312  64.562  1.00  0.00           C
ATOM    283  N   GLU A  90     -33.031  88.188  60.125  1.00  0.00           N
ATOM    284  CA  GLU A  90     -32.281  88.000  58.906  1.00  0.00           C
ATOM    285  C   GLU A  90     -31.641  86.625  58.844  1.00  0.00           C
ATOM    286  CB  GLU A  90     -31.219  89.062  58.719  1.00  0.00           C
ATOM    287  O   GLU A  90     -31.531  86.000  57.781  1.00  0.00           O
ATOM    288  CG  GLU A  90     -31.750  90.375  58.156  1.00  0.00           C
ATOM    289  CD  GLU A  90     -30.672  91.438  57.938  1.00  0.00           C
ATOM    290 OE1  GLU A  90     -30.984  92.500  57.406  1.00  0.00           O
ATOM    291 OE2  GLU A  90     -29.516  91.188  58.344  1.00  0.00           O
ATOM    292  N   SER A  91     -30.922  86.312  59.844  1.00  0.00           N
ATOM    293  CA  SER A  91     -30.156  85.062  59.781  1.00  0.00           C
ATOM    294  C   SER A  91     -31.047  83.812  60.031  1.00  0.00           C
ATOM    295  CB  SER A  91     -29.047  85.062  60.844  1.00  0.00           C
ATOM    296  O   SER A  91     -30.578  82.750  60.375  1.00  0.00           O
ATOM    297  OG  SER A  91     -29.578  84.812  62.125  1.00  0.00           O
ATOM    298  N   GLN A  92     -32.281  84.000  60.406  1.00  0.01           N
ATOM    299  CA  GLN A  92     -33.188  82.875  60.781  1.00  0.01           C
ATOM    300  C   GLN A  92     -33.312  81.875  59.656  1.00  0.01           C
ATOM    301  CB  GLN A  92     -34.562  83.438  61.156  1.00  0.01           C
ATOM    302  O   GLN A  92     -34.094  82.062  58.719  1.00  0.01           O
ATOM    303  CG  GLN A  92     -34.656  83.938  62.594  1.00  0.01           C
ATOM    304  CD  GLN A  92     -36.062  84.312  62.969  1.00  0.01           C
ATOM    305 NE2  GLN A  92     -36.281  84.688  64.250  1.00  0.01           N
ATOM    306 OE1  GLN A  92     -37.000  84.312  62.156  1.00  0.01           O
ATOM    307  N   SER A  93     -32.219  81.500  59.344  1.00  0.00           N
ATOM    308  CA  SER A  93     -32.125  80.438  58.281  1.00  0.00           C
ATOM    309  C   SER A  93     -32.938  79.250  58.656  1.00  0.00           C
ATOM    310  CB  SER A  93     -30.672  80.062  58.031  1.00  0.00           C
ATOM    311  O   SER A  93     -33.125  78.938  59.844  1.00  0.00           O
ATOM    312  OG  SER A  93     -30.141  79.375  59.125  1.00  0.00           O
ATOM    313  N   ASN A  94     -34.156  78.938  57.969  1.00  0.23           N
ATOM    314  CA  ASN A  94     -35.031  77.750  58.094  1.00  0.23           C
ATOM    315  C   ASN A  94     -34.281  76.562  58.625  1.00  0.23           C
ATOM    316  CB  ASN A  94     -35.719  77.438  56.750  1.00  0.23           C
ATOM    317  O   ASN A  94     -33.312  76.125  58.031  1.00  0.23           O
ATOM    318  CG  ASN A  94     -37.156  77.062  56.906  1.00  0.23           C
ATOM    319 ND2  ASN A  94     -37.906  77.062  55.812  1.00  0.23           N
ATOM    320 OD1  ASN A  94     -37.625  76.812  58.000  1.00  0.23           O
ATOM    321  N   PRO A  95     -34.375  76.250  59.938  1.00  0.01           N
ATOM    322  CA  PRO A  95     -33.656  75.125  60.500  1.00  0.01           C
ATOM    323  C   PRO A  95     -33.844  73.875  59.688  1.00  0.01           C
ATOM    324  CB  PRO A  95     -34.281  75.000  61.875  1.00  0.01           C
ATOM    325  O   PRO A  95     -32.938  73.000  59.656  1.00  0.01           O
ATOM    326  CG  PRO A  95     -35.500  75.875  61.844  1.00  0.01           C
ATOM    327  CD  PRO A  95     -35.438  76.750  60.625  1.00  0.01           C
ATOM    328  N   VAL A  96     -35.125  73.562  59.219  1.00  0.23           N
ATOM    329  CA  VAL A  96     -35.281  72.438  58.375  1.00  0.23           C
ATOM    330  C   VAL A  96     -34.344  72.500  57.188  1.00  0.23           C
ATOM    331  CB  VAL A  96     -36.750  72.250  57.906  1.00  0.23           C
ATOM    332  O   VAL A  96     -33.688  71.500  56.844  1.00  0.23           O
ATOM    333 CG1  VAL A  96     -36.844  71.062  56.938  1.00  0.23           C
ATOM    334 CG2  VAL A  96     -37.688  72.062  59.094  1.00  0.23           C
ATOM    335  N   PHE A  97     -34.219  73.625  56.562  1.00  0.47           N
ATOM    336  CA  PHE A  97     -33.250  73.812  55.469  1.00  0.47           C
ATOM    337  C   PHE A  97     -31.828  73.750  55.969  1.00  0.47           C
ATOM    338  CB  PHE A  97     -33.531  75.188  54.750  1.00  0.47           C
ATOM    339  O   PHE A  97     -30.953  73.188  55.312  1.00  0.47           O
ATOM    340  CG  PHE A  97     -32.750  75.312  53.469  1.00  0.47           C
ATOM    341 CD1  PHE A  97     -31.859  76.375  53.281  1.00  0.47           C
ATOM    342 CD2  PHE A  97     -32.938  74.438  52.406  1.00  0.47           C
ATOM    343 CE1  PHE A  97     -31.156  76.500  52.094  1.00  0.47           C
ATOM    344 CE2  PHE A  97     -32.219  74.562  51.219  1.00  0.47           C
ATOM    345  CZ  PHE A  97     -31.344  75.625  51.062  1.00  0.47           C
ATOM    346  N   ARG A  98     -31.516  74.250  57.125  1.00  0.00           N
ATOM    347  CA  ARG A  98     -30.203  74.125  57.750  1.00  0.00           C
ATOM    348  C   ARG A  98     -29.906  72.688  58.125  1.00  0.00           C
ATOM    349  CB  ARG A  98     -30.078  75.062  58.969  1.00  0.00           C
ATOM    350  O   ARG A  98     -28.797  72.188  57.938  1.00  0.00           O
ATOM    351  CG  ARG A  98     -29.500  76.438  58.688  1.00  0.00           C
ATOM    352  CD  ARG A  98     -29.328  77.250  59.938  1.00  0.00           C
ATOM    353  NE  ARG A  98     -28.859  78.625  59.625  1.00  0.00           N
ATOM    354 NH1  ARG A  98     -28.812  79.312  61.844  1.00  0.00           N
ATOM    355 NH2  ARG A  98     -28.203  80.750  60.156  1.00  0.00           N
ATOM    356  CZ  ARG A  98     -28.625  79.562  60.562  1.00  0.00           C
ATOM    357  N   ARG A  99     -30.922  71.938  58.781  1.00  0.00           N
ATOM    358  CA  ARG A  99     -30.766  70.562  59.062  1.00  0.00           C
ATOM    359  C   ARG A  99     -30.609  69.750  57.781  1.00  0.00           C
ATOM    360  CB  ARG A  99     -31.969  70.000  59.875  1.00  0.00           C
ATOM    361  O   ARG A  99     -29.797  68.812  57.750  1.00  0.00           O
ATOM    362  CG  ARG A  99     -31.672  69.750  61.344  1.00  0.00           C
ATOM    363  CD  ARG A  99     -32.875  69.188  62.062  1.00  0.00           C
ATOM    364  NE  ARG A  99     -32.781  69.375  63.500  1.00  0.00           N
ATOM    365 NH1  ARG A  99     -34.844  68.438  63.969  1.00  0.00           N
ATOM    366 NH2  ARG A  99     -33.531  69.250  65.688  1.00  0.00           N
ATOM    367  CZ  ARG A  99     -33.719  69.000  64.375  1.00  0.00           C
ATOM    368  N   TYR A 100     -31.453  70.125  56.812  1.00  0.67           N
ATOM    369  CA  TYR A 100     -31.297  69.438  55.531  1.00  0.67           C
ATOM    370  C   TYR A 100     -29.938  69.750  54.906  1.00  0.67           C
ATOM    371  CB  TYR A 100     -32.406  69.812  54.562  1.00  0.67           C
ATOM    372  O   TYR A 100     -29.266  68.875  54.375  1.00  0.67           O
ATOM    373  CG  TYR A 100     -32.500  68.938  53.344  1.00  0.67           C
ATOM    374 CD1  TYR A 100     -31.906  69.312  52.125  1.00  0.67           C
ATOM    375 CD2  TYR A 100     -33.188  67.750  53.375  1.00  0.67           C
ATOM    376 CE1  TYR A 100     -32.000  68.562  51.000  1.00  0.67           C
ATOM    377 CE2  TYR A 100     -33.281  66.938  52.250  1.00  0.67           C
ATOM    378  OH  TYR A 100     -32.781  66.562  49.938  1.00  0.67           O
ATOM    379  CZ  TYR A 100     -32.688  67.312  51.062  1.00  0.67           C
ATOM    380  N   LEU A 101     -29.469  71.000  54.906  1.00  0.43           N
ATOM    381  CA  LEU A 101     -28.125  71.312  54.406  1.00  0.43           C
ATOM    382  C   LEU A 101     -27.062  70.688  55.312  1.00  0.43           C
ATOM    383  CB  LEU A 101     -27.922  72.812  54.250  1.00  0.43           C
ATOM    384  O   LEU A 101     -26.031  70.250  54.844  1.00  0.43           O
ATOM    385  CG  LEU A 101     -28.469  73.438  52.969  1.00  0.43           C
ATOM    386 CD1  LEU A 101     -28.578  74.938  53.125  1.00  0.43           C
ATOM    387 CD2  LEU A 101     -27.578  73.062  51.781  1.00  0.43           C
ATOM    388  N   ASN A 102     -27.188  70.625  56.656  1.00  0.00           N
ATOM    389  CA  ASN A 102     -26.266  69.938  57.562  1.00  0.00           C
ATOM    390  C   ASN A 102     -26.281  68.438  57.375  1.00  0.00           C
ATOM    391  CB  ASN A 102     -26.594  70.312  59.000  1.00  0.00           C
ATOM    392  O   ASN A 102     -25.234  67.812  57.438  1.00  0.00           O
ATOM    393  CG  ASN A 102     -25.359  70.438  59.875  1.00  0.00           C
ATOM    394 ND2  ASN A 102     -25.547  70.562  61.188  1.00  0.00           N
ATOM    395 OD1  ASN A 102     -24.234  70.438  59.375  1.00  0.00           O
ATOM    396  N   LYS A 103     -27.531  67.812  57.188  1.00  0.01           N
ATOM    397  CA  LYS A 103     -27.594  66.375  56.812  1.00  0.01           C
ATOM    398  C   LYS A 103     -26.906  66.125  55.500  1.00  0.01           C
ATOM    399  CB  LYS A 103     -29.047  65.875  56.781  1.00  0.01           C
ATOM    400  O   LYS A 103     -26.234  65.125  55.312  1.00  0.01           O
ATOM    401  CG  LYS A 103     -29.250  64.500  57.281  1.00  0.01           C
ATOM    402  CD  LYS A 103     -30.734  64.125  57.281  1.00  0.01           C
ATOM    403  CE  LYS A 103     -30.938  62.688  57.781  1.00  0.01           C
ATOM    404  NZ  LYS A 103     -32.375  62.281  57.781  1.00  0.01           N
ATOM    405  N   ILE A 104     -27.047  67.062  54.500  1.00  0.58           N
ATOM    406  CA  ILE A 104     -26.297  66.938  53.281  1.00  0.58           C
ATOM    407  C   ILE A 104     -24.797  67.062  53.531  1.00  0.58           C
ATOM    408  CB  ILE A 104     -26.766  67.938  52.219  1.00  0.58           C
ATOM    409  O   ILE A 104     -23.984  66.312  53.031  1.00  0.58           O
ATOM    410 CG1  ILE A 104     -28.172  67.625  51.719  1.00  0.58           C
ATOM    411 CG2  ILE A 104     -25.781  68.000  51.062  1.00  0.58           C
ATOM    412 CD1  ILE A 104     -28.797  68.688  50.812  1.00  0.58           C
ATOM    413  N   LEU A 105     -24.344  68.000  54.375  1.00  0.13           N
ATOM    414  CA  LEU A 105     -22.938  68.188  54.688  1.00  0.13           C
ATOM    415  C   LEU A 105     -22.406  67.000  55.531  1.00  0.13           C
ATOM    416  CB  LEU A 105     -22.688  69.500  55.406  1.00  0.13           C
ATOM    417  O   LEU A 105     -21.266  66.562  55.375  1.00  0.13           O
ATOM    418  CG  LEU A 105     -22.312  70.688  54.531  1.00  0.13           C
ATOM    419 CD1  LEU A 105     -22.812  72.000  55.188  1.00  0.13           C
ATOM    420 CD2  LEU A 105     -20.812  70.750  54.312  1.00  0.13           C
ATOM    421  N   ILE A 106     -23.219  66.375  56.562  1.00  0.00           N
ATOM    422  CA  ILE A 106     -22.781  65.188  57.312  1.00  0.00           C
ATOM    423  C   ILE A 106     -22.656  64.000  56.375  1.00  0.00           C
ATOM    424  CB  ILE A 106     -23.766  64.875  58.469  1.00  0.00           C
ATOM    425  O   ILE A 106     -21.672  63.281  56.438  1.00  0.00           O
ATOM    426 CG1  ILE A 106     -23.672  65.938  59.562  1.00  0.00           C
ATOM    427 CG2  ILE A 106     -23.484  63.500  59.031  1.00  0.00           C
ATOM    428 CD1  ILE A 106     -24.734  65.812  60.625  1.00  0.00           C
ATOM    429  N   GLU A 107     -23.609  63.812  55.438  1.00  0.00           N
ATOM    430  CA  GLU A 107     -23.484  62.719  54.500  1.00  0.00           C
ATOM    431  C   GLU A 107     -22.391  63.000  53.469  1.00  0.00           C
ATOM    432  CB  GLU A 107     -24.812  62.469  53.781  1.00  0.00           C
ATOM    433  O   GLU A 107     -21.656  62.094  53.062  1.00  0.00           O
ATOM    434  CG  GLU A 107     -25.766  61.594  54.562  1.00  0.00           C
ATOM    435  CD  GLU A 107     -25.312  60.125  54.656  1.00  0.00           C
ATOM    436 OE1  GLU A 107     -25.812  59.406  55.531  1.00  0.00           O
ATOM    437 OE2  GLU A 107     -24.453  59.719  53.844  1.00  0.00           O
ATOM    438  N   ALA A 108     -22.250  64.312  53.031  1.00  0.13           N
ATOM    439  CA  ALA A 108     -21.125  64.625  52.156  1.00  0.13           C
ATOM    440  C   ALA A 108     -19.812  64.562  52.938  1.00  0.13           C
ATOM    441  CB  ALA A 108     -21.312  66.000  51.562  1.00  0.13           C
ATOM    442  O   ALA A 108     -18.766  64.250  52.375  1.00  0.13           O
ATOM    443  N   GLY A 109     -19.828  64.938  54.250  1.00  0.00           N
ATOM    444  CA  GLY A 109     -18.656  64.812  55.094  1.00  0.00           C
ATOM    445  C   GLY A 109     -18.156  63.375  55.219  1.00  0.00           C
ATOM    446  O   GLY A 109     -16.953  63.125  55.312  1.00  0.00           O
ATOM    447  N   LYS A 110     -19.109  62.281  55.031  1.00  0.00           N
ATOM    448  CA  LYS A 110     -18.641  60.906  55.000  1.00  0.00           C
ATOM    449  C   LYS A 110     -17.828  60.625  53.750  1.00  0.00           C
ATOM    450  CB  LYS A 110     -19.812  59.938  55.094  1.00  0.00           C
ATOM    451  O   LYS A 110     -16.906  59.812  53.750  1.00  0.00           O
ATOM    452  CG  LYS A 110     -20.500  59.938  56.469  1.00  0.00           C
ATOM    453  CD  LYS A 110     -21.609  58.875  56.531  1.00  0.00           C
ATOM    454  CE  LYS A 110     -22.297  58.875  57.875  1.00  0.00           C
ATOM    455  NZ  LYS A 110     -23.438  57.906  57.906  1.00  0.00           N
ATOM    456  N   LEU A 111     -18.141  61.344  52.531  1.00  0.00           N
ATOM    457  CA  LEU A 111     -17.422  61.062  51.281  1.00  0.00           C
ATOM    458  C   LEU A 111     -16.266  62.031  51.125  1.00  0.00           C
ATOM    459  CB  LEU A 111     -18.375  61.156  50.094  1.00  0.00           C
ATOM    460  O   LEU A 111     -15.508  61.938  50.156  1.00  0.00           O
ATOM    461  CG  LEU A 111     -19.375  60.000  49.938  1.00  0.00           C
ATOM    462 CD1  LEU A 111     -20.641  60.500  49.219  1.00  0.00           C
ATOM    463 CD2  LEU A 111     -18.734  58.844  49.156  1.00  0.00           C
ATOM    464  N   GLY A 112     -15.844  62.906  51.906  1.00  0.00           N
ATOM    465  CA  GLY A 112     -14.688  63.781  51.938  1.00  0.00           C
ATOM    466  C   GLY A 112     -15.031  65.188  51.594  1.00  0.00           C
ATOM    467  O   GLY A 112     -15.664  65.500  50.562  1.00  0.00           O
ATOM    468  N   LEU A 113     -15.008  66.188  52.406  1.00  0.09           N
ATOM    469  CA  LEU A 113     -15.305  67.625  52.219  1.00  0.09           C
ATOM    470  C   LEU A 113     -14.062  68.375  51.812  1.00  0.09           C
ATOM    471  CB  LEU A 113     -15.859  68.250  53.531  1.00  0.09           C
ATOM    472  O   LEU A 113     -12.938  68.000  52.125  1.00  0.09           O
ATOM    473  CG  LEU A 113     -17.297  67.875  53.875  1.00  0.09           C
ATOM    474 CD1  LEU A 113     -17.484  67.812  55.406  1.00  0.09           C
ATOM    475 CD2  LEU A 113     -18.281  68.812  53.219  1.00  0.09           C
ATOM    476  N   PRO A 114     -14.086  69.375  50.875  1.00  0.00           N
ATOM    477  CA  PRO A 114     -12.891  70.062  50.438  1.00  0.00           C
ATOM    478  C   PRO A 114     -12.195  70.875  51.562  1.00  0.00           C
ATOM    479  CB  PRO A 114     -13.438  71.000  49.375  1.00  0.00           C
ATOM    480  O   PRO A 114     -12.867  71.438  52.406  1.00  0.00           O
ATOM    481  CG  PRO A 114     -14.922  70.938  49.500  1.00  0.00           C
ATOM    482  CD  PRO A 114     -15.250  69.875  50.469  1.00  0.00           C
ATOM    483  N   ASP A 115     -10.906  70.438  52.125  1.00  0.00           N
ATOM    484  CA  ASP A 115     -10.055  71.125  53.094  1.00  0.00           C
ATOM    485  C   ASP A 115      -9.188  72.125  52.406  1.00  0.00           C
ATOM    486  CB  ASP A 115      -9.172  70.125  53.844  1.00  0.00           C
ATOM    487  O   ASP A 115      -9.203  72.250  51.188  1.00  0.00           O
ATOM    488  CG  ASP A 115      -9.664  69.812  55.250  1.00  0.00           C
ATOM    489 OD1  ASP A 115     -10.547  70.500  55.750  1.00  0.00           O
ATOM    490 OD2  ASP A 115      -9.164  68.812  55.875  1.00  0.00           O
ATOM    491  N   GLU A 116      -8.344  73.000  53.031  1.00  0.00           N
ATOM    492  CA  GLU A 116      -7.445  74.062  52.531  1.00  0.00           C
ATOM    493  C   GLU A 116      -6.754  73.625  51.250  1.00  0.00           C
ATOM    494  CB  GLU A 116      -6.402  74.375  53.625  1.00  0.00           C
ATOM    495  O   GLU A 116      -6.555  74.438  50.344  1.00  0.00           O
ATOM    496  CG  GLU A 116      -6.859  75.438  54.594  1.00  0.00           C
ATOM    497  CD  GLU A 116      -5.797  75.812  55.625  1.00  0.00           C
ATOM    498 OE1  GLU A 116      -6.039  76.688  56.469  1.00  0.00           O
ATOM    499 OE2  GLU A 116      -4.711  75.188  55.594  1.00  0.00           O
ATOM    500  N   ASN A 117      -6.168  72.500  51.219  1.00  0.01           N
ATOM    501  CA  ASN A 117      -5.398  72.125  50.062  1.00  0.01           C
ATOM    502  C   ASN A 117      -6.297  71.500  48.969  1.00  0.01           C
ATOM    503  CB  ASN A 117      -4.324  71.062  50.469  1.00  0.01           C
ATOM    504  O   ASN A 117      -5.840  71.250  47.875  1.00  0.01           O
ATOM    505  CG  ASN A 117      -3.082  71.750  51.031  1.00  0.01           C
ATOM    506 ND2  ASN A 117      -2.180  70.938  51.562  1.00  0.01           N
ATOM    507 OD1  ASN A 117      -2.934  73.000  50.969  1.00  0.01           O
ATOM    508  N   LYS A 118      -7.477  70.875  49.344  1.00  0.02           N
ATOM    509  CA  LYS A 118      -8.281  70.188  48.344  1.00  0.02           C
ATOM    510  C   LYS A 118      -9.414  71.062  47.844  1.00  0.02           C
ATOM    511  CB  LYS A 118      -8.859  68.875  48.906  1.00  0.02           C
ATOM    512  O   LYS A 118     -10.234  71.562  48.625  1.00  0.02           O
ATOM    513  CG  LYS A 118      -7.852  67.750  49.000  1.00  0.02           C
ATOM    514  CD  LYS A 118      -8.516  66.438  49.375  1.00  0.02           C
ATOM    515  CE  LYS A 118      -7.508  65.312  49.500  1.00  0.02           C
ATOM    516  NZ  LYS A 118      -8.156  64.000  49.906  1.00  0.02           N
ATOM    517  N   GLY A 119      -9.297  71.812  46.719  1.00  0.00           N
ATOM    518  CA  GLY A 119     -10.195  72.812  46.125  1.00  0.00           C
ATOM    519  C   GLY A 119     -11.648  72.375  46.125  1.00  0.00           C
ATOM    520  O   GLY A 119     -12.125  71.750  47.094  1.00  0.00           O
ATOM    521  N   ASP A 120     -12.391  72.062  44.875  1.00  0.00           N
ATOM    522  CA  ASP A 120     -13.812  71.938  44.562  1.00  0.00           C
ATOM    523  C   ASP A 120     -14.258  70.500  44.562  1.00  0.00           C
ATOM    524  CB  ASP A 120     -14.117  72.562  43.219  1.00  0.00           C
ATOM    525  O   ASP A 120     -13.586  69.625  44.000  1.00  0.00           O
ATOM    526  CG  ASP A 120     -13.820  74.062  43.188  1.00  0.00           C
ATOM    527 OD1  ASP A 120     -13.633  74.688  44.281  1.00  0.00           O
ATOM    528 OD2  ASP A 120     -13.781  74.625  42.094  1.00  0.00           O
ATOM    529  N   MET A 121     -14.961  69.812  45.531  1.00  0.00           N
ATOM    530  CA  MET A 121     -15.359  68.438  45.594  1.00  0.00           C
ATOM    531  C   MET A 121     -16.750  68.250  45.000  1.00  0.00           C
ATOM    532  CB  MET A 121     -15.328  67.938  47.031  1.00  0.00           C
ATOM    533  O   MET A 121     -17.672  69.000  45.312  1.00  0.00           O
ATOM    534  CG  MET A 121     -13.945  67.500  47.500  1.00  0.00           C
ATOM    535  SD  MET A 121     -14.016  66.250  48.844  1.00  0.00           S
ATOM    536  CE  MET A 121     -12.336  66.375  49.500  1.00  0.00           C
ATOM    537  N   HIS A 122     -16.953  67.625  43.781  1.00  0.11           N
ATOM    538  CA  HIS A 122     -18.156  67.312  43.000  1.00  0.11           C
ATOM    539  C   HIS A 122     -18.859  66.062  43.500  1.00  0.11           C
ATOM    540  CB  HIS A 122     -17.812  67.188  41.500  1.00  0.11           C
ATOM    541  O   HIS A 122     -18.234  65.000  43.656  1.00  0.11           O
ATOM    542  CG  HIS A 122     -17.516  68.500  40.844  1.00  0.11           C
ATOM    543 CD2  HIS A 122     -16.344  69.125  40.562  1.00  0.11           C
ATOM    544 ND1  HIS A 122     -18.516  69.312  40.344  1.00  0.11           N
ATOM    545 CE1  HIS A 122     -17.953  70.375  39.812  1.00  0.11           C
ATOM    546 NE2  HIS A 122     -16.641  70.312  39.938  1.00  0.11           N
ATOM    547  N   TYR A 123     -19.859  66.062  44.281  1.00  0.09           N
ATOM    548  CA  TYR A 123     -20.594  64.938  44.781  1.00  0.09           C
ATOM    549  C   TYR A 123     -21.703  64.500  43.812  1.00  0.09           C
ATOM    550  CB  TYR A 123     -21.203  65.188  46.156  1.00  0.09           C
ATOM    551  O   TYR A 123     -22.203  65.375  43.062  1.00  0.09           O
ATOM    552  CG  TYR A 123     -20.172  65.625  47.188  1.00  0.09           C
ATOM    553 CD1  TYR A 123     -19.422  64.688  47.875  1.00  0.09           C
ATOM    554 CD2  TYR A 123     -19.984  67.000  47.469  1.00  0.09           C
ATOM    555 CE1  TYR A 123     -18.484  65.062  48.812  1.00  0.09           C
ATOM    556 CE2  TYR A 123     -19.047  67.375  48.438  1.00  0.09           C
ATOM    557  OH  TYR A 123     -17.375  66.812  50.031  1.00  0.09           O
ATOM    558  CZ  TYR A 123     -18.297  66.438  49.094  1.00  0.09           C
ATOM    559  N   ASP A 124     -21.906  63.250  43.188  1.00  0.11           N
ATOM    560  CA  ASP A 124     -22.859  62.781  42.188  1.00  0.11           C
ATOM    561  C   ASP A 124     -24.219  63.438  42.344  1.00  0.11           C
ATOM    562  CB  ASP A 124     -23.000  61.250  42.250  1.00  0.11           C
ATOM    563  O   ASP A 124     -24.938  63.656  41.375  1.00  0.11           O
ATOM    564  CG  ASP A 124     -21.828  60.531  41.656  1.00  0.11           C
ATOM    565 OD1  ASP A 124     -21.031  61.125  40.906  1.00  0.11           O
ATOM    566 OD2  ASP A 124     -21.688  59.312  41.906  1.00  0.11           O
ATOM    567  N   ALA A 125     -25.000  63.375  43.250  1.00  0.04           N
ATOM    568  CA  ALA A 125     -26.094  64.375  43.219  1.00  0.04           C
ATOM    569  C   ALA A 125     -25.562  65.750  43.094  1.00  0.04           C
ATOM    570  CB  ALA A 125     -26.969  64.250  44.469  1.00  0.04           C
ATOM    571  O   ALA A 125     -24.594  66.125  43.750  1.00  0.04           O
ATOM    572  N   GLU A 126     -25.375  66.125  41.688  1.00  0.09           N
ATOM    573  CA  GLU A 126     -24.594  67.250  41.188  1.00  0.09           C
ATOM    574  C   GLU A 126     -24.562  68.438  42.188  1.00  0.09           C
ATOM    575  CB  GLU A 126     -25.172  67.750  39.844  1.00  0.09           C
ATOM    576  O   GLU A 126     -25.328  69.375  42.094  1.00  0.09           O
ATOM    577  CG  GLU A 126     -24.125  67.938  38.750  1.00  0.09           C
ATOM    578  CD  GLU A 126     -24.719  68.438  37.438  1.00  0.09           C
ATOM    579 OE1  GLU A 126     -23.953  68.625  36.469  1.00  0.09           O
ATOM    580 OE2  GLU A 126     -25.953  68.625  37.375  1.00  0.09           O
ATOM    581  N   ILE A 127     -24.531  68.000  43.438  1.00  0.27           N
ATOM    582  CA  ILE A 127     -24.312  69.062  44.406  1.00  0.27           C
ATOM    583  C   ILE A 127     -22.844  69.500  44.406  1.00  0.27           C
ATOM    584  CB  ILE A 127     -24.734  68.625  45.844  1.00  0.27           C
ATOM    585  O   ILE A 127     -21.953  68.688  44.594  1.00  0.27           O
ATOM    586 CG1  ILE A 127     -26.203  68.188  45.844  1.00  0.27           C
ATOM    587 CG2  ILE A 127     -24.516  69.812  46.844  1.00  0.27           C
ATOM    588 CD1  ILE A 127     -26.641  67.562  47.156  1.00  0.27           C
ATOM    589  N   ILE A 128     -22.484  70.375  43.469  1.00  0.02           N
ATOM    590  CA  ILE A 128     -21.141  70.938  43.406  1.00  0.02           C
ATOM    591  C   ILE A 128     -20.906  71.875  44.594  1.00  0.02           C
ATOM    592  CB  ILE A 128     -20.891  71.688  42.094  1.00  0.02           C
ATOM    593  O   ILE A 128     -21.609  72.812  44.781  1.00  0.02           O
ATOM    594 CG1  ILE A 128     -21.188  70.812  40.875  1.00  0.02           C
ATOM    595 CG2  ILE A 128     -19.453  72.250  42.031  1.00  0.02           C
ATOM    596 CD1  ILE A 128     -21.156  71.562  39.531  1.00  0.02           C
ATOM    597  N   LEU A 129     -20.328  71.250  45.688  1.00  0.11           N
ATOM    598  CA  LEU A 129     -20.016  72.062  46.875  1.00  0.11           C
ATOM    599  C   LEU A 129     -18.656  72.750  46.750  1.00  0.11           C
ATOM    600  CB  LEU A 129     -20.031  71.188  48.125  1.00  0.11           C
ATOM    601  O   LEU A 129     -17.641  72.062  46.594  1.00  0.11           O
ATOM    602  CG  LEU A 129     -21.406  70.875  48.750  1.00  0.11           C
ATOM    603 CD1  LEU A 129     -21.453  69.500  49.375  1.00  0.11           C
ATOM    604 CD2  LEU A 129     -21.734  71.938  49.812  1.00  0.11           C
ATOM    605  N   LYS A 130     -18.609  73.938  46.125  1.00  0.00           N
ATOM    606  CA  LYS A 130     -17.375  74.688  46.062  1.00  0.00           C
ATOM    607  C   LYS A 130     -16.969  75.188  47.469  1.00  0.00           C
ATOM    608  CB  LYS A 130     -17.547  75.875  45.125  1.00  0.00           C
ATOM    609  O   LYS A 130     -17.812  75.250  48.375  1.00  0.00           O
ATOM    610  CG  LYS A 130     -17.766  75.500  43.656  1.00  0.00           C
ATOM    611  CD  LYS A 130     -17.844  76.750  42.781  1.00  0.00           C
ATOM    612  CE  LYS A 130     -18.094  76.375  41.312  1.00  0.00           C
ATOM    613  NZ  LYS A 130     -18.172  77.562  40.438  1.00  0.00           N
ATOM    614  N   ARG A 131     -15.680  75.375  47.844  1.00  0.00           N
ATOM    615  CA  ARG A 131     -15.188  75.812  49.125  1.00  0.00           C
ATOM    616  C   ARG A 131     -15.945  77.000  49.625  1.00  0.00           C
ATOM    617  CB  ARG A 131     -13.688  76.125  49.062  1.00  0.00           C
ATOM    618  O   ARG A 131     -16.312  77.125  50.781  1.00  0.00           O
ATOM    619  CG  ARG A 131     -13.047  76.375  50.406  1.00  0.00           C
ATOM    620  CD  ARG A 131     -11.562  76.688  50.281  1.00  0.00           C
ATOM    621  NE  ARG A 131     -10.961  77.000  51.562  1.00  0.00           N
ATOM    622 NH1  ARG A 131      -8.828  77.312  50.750  1.00  0.00           N
ATOM    623 NH2  ARG A 131      -9.242  77.562  52.969  1.00  0.00           N
ATOM    624  CZ  ARG A 131      -9.680  77.312  51.750  1.00  0.00           C
ATOM    625  N   GLU A 132     -16.078  78.062  48.594  1.00  0.00           N
ATOM    626  CA  GLU A 132     -16.750  79.250  48.969  1.00  0.00           C
ATOM    627  C   GLU A 132     -18.203  79.062  49.312  1.00  0.00           C
ATOM    628  CB  GLU A 132     -16.656  80.312  47.812  1.00  0.00           C
ATOM    629  O   GLU A 132     -18.734  79.625  50.250  1.00  0.00           O
ATOM    630  CG  GLU A 132     -15.320  81.000  47.719  1.00  0.00           C
ATOM    631  CD  GLU A 132     -15.203  81.938  46.531  1.00  0.00           C
ATOM    632 OE1  GLU A 132     -14.156  82.562  46.375  1.00  0.00           O
ATOM    633 OE2  GLU A 132     -16.172  82.000  45.750  1.00  0.00           O
ATOM    634  N   THR A 133     -18.750  77.875  48.469  1.00  0.20           N
ATOM    635  CA  THR A 133     -20.141  77.562  48.781  1.00  0.20           C
ATOM    636  C   THR A 133     -20.266  76.875  50.125  1.00  0.20           C
ATOM    637  CB  THR A 133     -20.766  76.625  47.688  1.00  0.20           C
ATOM    638  O   THR A 133     -21.203  77.125  50.875  1.00  0.20           O
ATOM    639 CG2  THR A 133     -21.266  77.500  46.531  1.00  0.20           C
ATOM    640 OG1  THR A 133     -19.781  75.750  47.219  1.00  0.20           O
ATOM    641  N   LEU A 134     -19.203  75.875  50.375  1.00  0.10           N
ATOM    642  CA  LEU A 134     -19.188  75.250  51.688  1.00  0.10           C
ATOM    643  C   LEU A 134     -19.000  76.250  52.812  1.00  0.10           C
ATOM    644  CB  LEU A 134     -18.062  74.188  51.719  1.00  0.10           C
ATOM    645  O   LEU A 134     -19.641  76.125  53.844  1.00  0.10           O
ATOM    646  CG  LEU A 134     -18.344  72.938  52.531  1.00  0.10           C
ATOM    647 CD1  LEU A 134     -18.141  71.688  51.688  1.00  0.10           C
ATOM    648 CD2  LEU A 134     -17.438  72.875  53.781  1.00  0.10           C
ATOM    649  N   LEU A 135     -17.984  77.250  52.594  1.00  0.00           N
ATOM    650  CA  LEU A 135     -17.750  78.250  53.625  1.00  0.00           C
ATOM    651  C   LEU A 135     -18.984  79.062  53.875  1.00  0.00           C
ATOM    652  CB  LEU A 135     -16.562  79.125  53.250  1.00  0.00           C
ATOM    653  O   LEU A 135     -19.312  79.375  55.031  1.00  0.00           O
ATOM    654  CG  LEU A 135     -15.203  78.750  53.844  1.00  0.00           C
ATOM    655 CD1  LEU A 135     -14.094  79.000  52.844  1.00  0.00           C
ATOM    656 CD2  LEU A 135     -14.961  79.562  55.125  1.00  0.00           C
ATOM    657  N   GLU A 136     -19.781  79.250  52.625  1.00  0.01           N
ATOM    658  CA  GLU A 136     -20.984  80.062  52.812  1.00  0.01           C
ATOM    659  C   GLU A 136     -22.094  79.312  53.500  1.00  0.01           C
ATOM    660  CB  GLU A 136     -21.469  80.625  51.469  1.00  0.01           C
ATOM    661  O   GLU A 136     -22.828  79.875  54.312  1.00  0.01           O
ATOM    662  CG  GLU A 136     -20.797  81.938  51.031  1.00  0.01           C
ATOM    663  CD  GLU A 136     -21.734  83.125  51.094  1.00  0.01           C
ATOM    664 OE1  GLU A 136     -21.266  84.250  50.875  1.00  0.01           O
ATOM    665 OE2  GLU A 136     -22.938  82.938  51.375  1.00  0.01           O
ATOM    666  N   ILE A 137     -22.125  77.875  53.125  1.00  0.33           N
ATOM    667  CA  ILE A 137     -23.094  77.000  53.812  1.00  0.33           C
ATOM    668  C   ILE A 137     -22.703  76.875  55.281  1.00  0.33           C
ATOM    669  CB  ILE A 137     -23.203  75.625  53.125  1.00  0.33           C
ATOM    670  O   ILE A 137     -23.562  76.875  56.156  1.00  0.33           O
ATOM    671 CG1  ILE A 137     -23.828  75.750  51.750  1.00  0.33           C
ATOM    672 CG2  ILE A 137     -24.031  74.688  54.000  1.00  0.33           C
ATOM    673 CD1  ILE A 137     -23.781  74.500  50.906  1.00  0.33           C
ATOM    674  N   GLN A 138     -21.250  76.625  55.531  1.00  0.00           N
ATOM    675  CA  GLN A 138     -20.797  76.500  56.906  1.00  0.00           C
ATOM    676  C   GLN A 138     -21.000  77.812  57.656  1.00  0.00           C
ATOM    677  CB  GLN A 138     -19.312  76.062  56.938  1.00  0.00           C
ATOM    678  O   GLN A 138     -21.328  77.750  58.844  1.00  0.00           O
ATOM    679  CG  GLN A 138     -19.094  74.625  57.188  1.00  0.00           C
ATOM    680  CD  GLN A 138     -17.625  74.250  57.188  1.00  0.00           C
ATOM    681 NE2  GLN A 138     -17.328  72.938  57.500  1.00  0.00           N
ATOM    682 OE1  GLN A 138     -16.750  75.062  56.906  1.00  0.00           O
ATOM    683  N   LYS A 139     -20.812  78.938  56.969  1.00  0.00           N
ATOM    684  CA  LYS A 139     -21.078  80.250  57.625  1.00  0.00           C
ATOM    685  C   LYS A 139     -22.547  80.375  58.000  1.00  0.00           C
ATOM    686  CB  LYS A 139     -20.641  81.375  56.719  1.00  0.00           C
ATOM    687  O   LYS A 139     -22.875  80.875  59.062  1.00  0.00           O
ATOM    688  CG  LYS A 139     -19.141  81.688  56.719  1.00  0.00           C
ATOM    689  CD  LYS A 139     -18.797  82.875  55.875  1.00  0.00           C
ATOM    690  CE  LYS A 139     -17.281  83.125  55.844  1.00  0.00           C
ATOM    691  NZ  LYS A 139     -16.922  84.312  55.000  1.00  0.00           N
ATOM    692  N   PHE A 140     -23.359  79.688  56.875  1.00  0.13           N
ATOM    693  CA  PHE A 140     -24.797  79.688  57.125  1.00  0.13           C
ATOM    694  C   PHE A 140     -25.141  78.750  58.281  1.00  0.13           C
ATOM    695  CB  PHE A 140     -25.562  79.250  55.875  1.00  0.13           C
ATOM    696  O   PHE A 140     -25.938  79.125  59.156  1.00  0.13           O
ATOM    697  CG  PHE A 140     -27.047  79.125  56.094  1.00  0.13           C
ATOM    698 CD1  PHE A 140     -27.625  77.875  56.188  1.00  0.13           C
ATOM    699 CD2  PHE A 140     -27.859  80.250  56.188  1.00  0.13           C
ATOM    700 CE1  PHE A 140     -29.000  77.750  56.375  1.00  0.13           C
ATOM    701 CE2  PHE A 140     -29.234  80.125  56.375  1.00  0.13           C
ATOM    702  CZ  PHE A 140     -29.797  78.875  56.469  1.00  0.13           C
ATOM    703  N   LEU A 141     -24.359  77.500  58.312  1.00  0.00           N
ATOM    704  CA  LEU A 141     -24.641  76.562  59.375  1.00  0.00           C
ATOM    705  C   LEU A 141     -24.094  77.062  60.688  1.00  0.00           C
ATOM    706  CB  LEU A 141     -24.016  75.188  59.031  1.00  0.00           C
ATOM    707  O   LEU A 141     -24.703  76.812  61.750  1.00  0.00           O
ATOM    708  CG  LEU A 141     -24.781  74.375  58.000  1.00  0.00           C
ATOM    709 CD1  LEU A 141     -23.844  73.312  57.406  1.00  0.00           C
ATOM    710 CD2  LEU A 141     -26.000  73.688  58.656  1.00  0.00           C
ATOM    711  N   ASN A 142     -22.812  77.750  60.688  1.00  0.00           N
ATOM    712  CA  ASN A 142     -22.188  78.188  61.938  1.00  0.00           C
ATOM    713  C   ASN A 142     -22.750  79.500  62.375  1.00  0.00           C
ATOM    714  CB  ASN A 142     -20.672  78.250  61.781  1.00  0.00           C
ATOM    715  O   ASN A 142     -22.312  80.062  63.406  1.00  0.00           O
ATOM    716  CG  ASN A 142     -20.016  76.875  61.656  1.00  0.00           C
ATOM    717 ND2  ASN A 142     -18.734  76.875  61.281  1.00  0.00           N
ATOM    718 OD1  ASN A 142     -20.656  75.875  61.906  1.00  0.00           O
ATOM    719  N   GLY A 143     -23.844  80.125  61.812  1.00  0.00           N
ATOM    720  CA  GLY A 143     -24.516  81.312  62.312  1.00  0.00           C
ATOM    721  C   GLY A 143     -23.781  82.562  61.969  1.00  0.00           C
ATOM    722  O   GLY A 143     -24.016  83.625  62.594  1.00  0.00           O
ATOM    723  N   GLU A 144     -22.609  82.562  61.188  1.00  0.00           N
ATOM    724  CA  GLU A 144     -21.859  83.812  60.938  1.00  0.00           C
ATOM    725  C   GLU A 144     -22.578  84.688  59.906  1.00  0.00           C
ATOM    726  CB  GLU A 144     -20.438  83.500  60.469  1.00  0.00           C
ATOM    727  O   GLU A 144     -23.531  84.250  59.281  1.00  0.00           O
ATOM    728  CG  GLU A 144     -19.562  82.875  61.531  1.00  0.00           C
ATOM    729  CD  GLU A 144     -18.141  82.625  61.062  1.00  0.00           C
ATOM    730 OE1  GLU A 144     -17.328  82.062  61.844  1.00  0.00           O
ATOM    731 OE2  GLU A 144     -17.828  82.938  59.906  1.00  0.00           O
ATOM    732  N   ASP A 145     -22.344  86.125  59.688  1.00  0.00           N
ATOM    733  CA  ASP A 145     -22.953  87.188  58.875  1.00  0.00           C
ATOM    734  C   ASP A 145     -23.109  86.750  57.406  1.00  0.00           C
ATOM    735  CB  ASP A 145     -22.094  88.438  58.938  1.00  0.00           C
ATOM    736  O   ASP A 145     -22.125  86.375  56.750  1.00  0.00           O
ATOM    737  CG  ASP A 145     -22.469  89.375  60.094  1.00  0.00           C
ATOM    738 OD1  ASP A 145     -23.547  89.188  60.688  1.00  0.00           O
ATOM    739 OD2  ASP A 145     -21.672  90.250  60.406  1.00  0.00           O
ATOM    740  N   TRP A 146     -24.297  85.875  56.875  1.00  0.08           N
ATOM    741  CA  TRP A 146     -24.469  85.375  55.500  1.00  0.08           C
ATOM    742  C   TRP A 146     -25.438  86.250  54.719  1.00  0.08           C
ATOM    743  CB  TRP A 146     -24.953  83.875  55.531  1.00  0.08           C
ATOM    744  O   TRP A 146     -26.328  86.875  55.312  1.00  0.08           O
ATOM    745  CG  TRP A 146     -26.312  83.750  56.125  1.00  0.08           C
ATOM    746 CD1  TRP A 146     -26.672  83.938  57.438  1.00  0.08           C
ATOM    747 CD2  TRP A 146     -27.500  83.312  55.438  1.00  0.08           C
ATOM    748 CE2  TRP A 146     -28.547  83.250  56.406  1.00  0.08           C
ATOM    749 CE3  TRP A 146     -27.797  83.000  54.094  1.00  0.08           C
ATOM    750 NE1  TRP A 146     -28.016  83.625  57.594  1.00  0.08           N
ATOM    751 CH2  TRP A 146     -30.109  82.625  54.750  1.00  0.08           C
ATOM    752 CZ2  TRP A 146     -29.859  82.938  56.062  1.00  0.08           C
ATOM    753 CZ3  TRP A 146     -29.094  82.625  53.781  1.00  0.08           C
ATOM    754  N   LYS A 147     -25.141  86.938  53.469  1.00  0.00           N
ATOM    755  CA  LYS A 147     -25.984  87.750  52.562  1.00  0.00           C
ATOM    756  C   LYS A 147     -26.938  86.875  51.781  1.00  0.00           C
ATOM    757  CB  LYS A 147     -25.109  88.562  51.625  1.00  0.00           C
ATOM    758  O   LYS A 147     -26.516  85.812  51.250  1.00  0.00           O
ATOM    759  CG  LYS A 147     -24.438  89.750  52.281  1.00  0.00           C
ATOM    760  CD  LYS A 147     -23.719  90.625  51.250  1.00  0.00           C
ATOM    761  CE  LYS A 147     -23.016  91.812  51.938  1.00  0.00           C
ATOM    762  NZ  LYS A 147     -22.281  92.688  50.938  1.00  0.00           N
ATOM    763  N   PRO A 148     -28.344  86.938  51.750  1.00  0.01           N
ATOM    764  CA  PRO A 148     -29.359  86.125  51.062  1.00  0.01           C
ATOM    765  C   PRO A 148     -29.078  86.000  49.562  1.00  0.01           C
ATOM    766  CB  PRO A 148     -30.656  86.875  51.312  1.00  0.01           C
ATOM    767  O   PRO A 148     -29.391  84.938  48.969  1.00  0.01           O
ATOM    768  CG  PRO A 148     -30.234  88.125  52.031  1.00  0.01           C
ATOM    769  CD  PRO A 148     -28.750  88.062  52.281  1.00  0.01           C
ATOM    770  N   GLY A 149     -28.656  87.000  48.625  1.00  0.00           N
ATOM    771  CA  GLY A 149     -28.281  86.812  47.219  1.00  0.00           C
ATOM    772  C   GLY A 149     -27.219  85.750  47.031  1.00  0.00           C
ATOM    773  O   GLY A 149     -27.281  85.000  46.062  1.00  0.00           O
ATOM    774  N   ALA A 150     -26.266  85.750  47.875  1.00  0.00           N
ATOM    775  CA  ALA A 150     -25.172  84.750  47.750  1.00  0.00           C
ATOM    776  C   ALA A 150     -25.625  83.375  48.094  1.00  0.00           C
ATOM    777  CB  ALA A 150     -24.000  85.188  48.625  1.00  0.00           C
ATOM    778  O   ALA A 150     -25.172  82.375  47.469  1.00  0.00           O
ATOM    779  N   LEU A 151     -26.422  83.188  49.156  1.00  0.22           N
ATOM    780  CA  LEU A 151     -27.000  81.875  49.406  1.00  0.22           C
ATOM    781  C   LEU A 151     -27.922  81.438  48.281  1.00  0.22           C
ATOM    782  CB  LEU A 151     -27.766  81.875  50.750  1.00  0.22           C
ATOM    783  O   LEU A 151     -27.938  80.250  47.906  1.00  0.22           O
ATOM    784  CG  LEU A 151     -28.125  80.500  51.344  1.00  0.22           C
ATOM    785 CD1  LEU A 151     -27.016  80.062  52.281  1.00  0.22           C
ATOM    786 CD2  LEU A 151     -29.453  80.625  52.094  1.00  0.22           C
ATOM    787  N   ASP A 152     -28.875  82.250  47.750  1.00  0.01           N
ATOM    788  CA  ASP A 152     -29.672  82.000  46.562  1.00  0.01           C
ATOM    789  C   ASP A 152     -28.781  81.625  45.375  1.00  0.01           C
ATOM    790  CB  ASP A 152     -30.562  83.188  46.188  1.00  0.01           C
ATOM    791  O   ASP A 152     -29.078  80.688  44.656  1.00  0.01           O
ATOM    792  CG  ASP A 152     -31.766  82.812  45.344  1.00  0.01           C
ATOM    793 OD1  ASP A 152     -32.031  81.562  45.219  1.00  0.01           O
ATOM    794 OD2  ASP A 152     -32.438  83.688  44.812  1.00  0.01           O
ATOM    795  N   ASP A 153     -27.719  82.375  45.094  1.00  0.00           N
ATOM    796  CA  ASP A 153     -26.766  82.000  44.062  1.00  0.00           C
ATOM    797  C   ASP A 153     -26.062  80.688  44.375  1.00  0.00           C
ATOM    798  CB  ASP A 153     -25.719  83.125  43.875  1.00  0.00           C
ATOM    799  O   ASP A 153     -25.828  79.875  43.500  1.00  0.00           O
ATOM    800  CG  ASP A 153     -26.219  84.250  42.969  1.00  0.00           C
ATOM    801 OD1  ASP A 153     -27.266  84.062  42.312  1.00  0.00           O
ATOM    802 OD2  ASP A 153     -25.547  85.312  42.938  1.00  0.00           O
ATOM    803  N   ALA A 154     -25.688  80.500  45.656  1.00  0.10           N
ATOM    804  CA  ALA A 154     -25.062  79.250  46.094  1.00  0.10           C
ATOM    805  C   ALA A 154     -26.047  78.062  46.031  1.00  0.10           C
ATOM    806  CB  ALA A 154     -24.500  79.375  47.500  1.00  0.10           C
ATOM    807  O   ALA A 154     -25.703  76.938  45.594  1.00  0.10           O
ATOM    808  N   LEU A 155     -27.188  78.250  46.562  1.00  0.64           N
ATOM    809  CA  LEU A 155     -28.203  77.250  46.469  1.00  0.64           C
ATOM    810  C   LEU A 155     -28.703  77.062  45.031  1.00  0.64           C
ATOM    811  CB  LEU A 155     -29.375  77.562  47.406  1.00  0.64           C
ATOM    812  O   LEU A 155     -29.047  76.000  44.594  1.00  0.64           O
ATOM    813  CG  LEU A 155     -29.234  77.062  48.844  1.00  0.64           C
ATOM    814 CD1  LEU A 155     -30.000  78.000  49.781  1.00  0.64           C
ATOM    815 CD2  LEU A 155     -29.719  75.625  49.000  1.00  0.64           C
ATOM    816  N   SER A 156     -29.000  78.188  44.188  1.00  0.00           N
ATOM    817  CA  SER A 156     -29.328  78.062  42.781  1.00  0.00           C
ATOM    818  C   SER A 156     -28.234  77.312  42.000  1.00  0.00           C
ATOM    819  CB  SER A 156     -29.562  79.438  42.156  1.00  0.00           C
ATOM    820  O   SER A 156     -28.531  76.562  41.062  1.00  0.00           O
ATOM    821  OG  SER A 156     -28.359  80.188  42.156  1.00  0.00           O
ATOM    822  N   ASP A 157     -27.031  77.688  42.312  1.00  0.00           N
ATOM    823  CA  ASP A 157     -25.922  77.000  41.688  1.00  0.00           C
ATOM    824  C   ASP A 157     -25.859  75.562  42.188  1.00  0.00           C
ATOM    825  CB  ASP A 157     -24.609  77.688  41.969  1.00  0.00           C
ATOM    826  O   ASP A 157     -25.297  74.688  41.531  1.00  0.00           O
ATOM    827  CG  ASP A 157     -24.281  78.812  40.969  1.00  0.00           C
ATOM    828 OD1  ASP A 157     -24.969  78.875  39.938  1.00  0.00           O
ATOM    829 OD2  ASP A 157     -23.312  79.562  41.219  1.00  0.00           O
ATOM    830  N   ILE A 158     -26.234  75.375  43.469  1.00  0.37           N
ATOM    831  CA  ILE A 158     -26.312  74.000  44.000  1.00  0.37           C
ATOM    832  C   ILE A 158     -27.391  73.250  43.250  1.00  0.37           C
ATOM    833  CB  ILE A 158     -26.625  74.000  45.531  1.00  0.37           C
ATOM    834  O   ILE A 158     -27.375  72.000  43.250  1.00  0.37           O
ATOM    835 CG1  ILE A 158     -25.453  74.625  46.312  1.00  0.37           C
ATOM    836 CG2  ILE A 158     -26.953  72.625  46.031  1.00  0.37           C
ATOM    837 CD1  ILE A 158     -25.734  74.875  47.781  1.00  0.37           C
ATOM    838  N   LEU A 159     -28.438  73.812  42.906  1.00  0.27           N
ATOM    839  CA  LEU A 159     -29.406  73.000  42.188  1.00  0.27           C
ATOM    840  C   LEU A 159     -28.766  72.375  40.969  1.00  0.27           C
ATOM    841  CB  LEU A 159     -30.609  73.875  41.781  1.00  0.27           C
ATOM    842  O   LEU A 159     -28.094  73.062  40.188  1.00  0.27           O
ATOM    843  CG  LEU A 159     -31.828  73.812  42.719  1.00  0.27           C
ATOM    844 CD1  LEU A 159     -32.375  75.188  42.938  1.00  0.27           C
ATOM    845 CD2  LEU A 159     -32.906  72.875  42.125  1.00  0.27           C
ATOM    846  N   ILE A 160     -28.594  71.062  41.125  1.00  0.02           N
ATOM    847  CA  ILE A 160     -27.828  70.062  40.344  1.00  0.02           C
ATOM    848  C   ILE A 160     -28.062  70.312  38.844  1.00  0.02           C
ATOM    849  CB  ILE A 160     -28.203  68.625  40.688  1.00  0.02           C
ATOM    850  O   ILE A 160     -29.188  70.250  38.375  1.00  0.02           O
ATOM    851 CG1  ILE A 160     -28.031  68.375  42.219  1.00  0.02           C
ATOM    852 CG2  ILE A 160     -27.359  67.625  39.906  1.00  0.02           C
ATOM    853 CD1  ILE A 160     -28.562  67.062  42.688  1.00  0.02           C
ATOM    854  N   ASN A 161     -27.656  71.250  38.125  1.00  0.05           N
ATOM    855  CA  ASN A 161     -27.344  70.625  36.844  1.00  0.05           C
ATOM    856  C   ASN A 161     -26.391  69.438  37.000  1.00  0.05           C
ATOM    857  CB  ASN A 161     -26.750  71.688  35.875  1.00  0.05           C
ATOM    858  O   ASN A 161     -25.281  69.625  37.531  1.00  0.05           O
ATOM    859  CG  ASN A 161     -27.766  72.250  34.906  1.00  0.05           C
ATOM    860 ND2  ASN A 161     -27.375  73.250  34.156  1.00  0.05           N
ATOM    861 OD1  ASN A 161     -28.906  71.750  34.844  1.00  0.05           O
ATOM    862  N   PHE A 162     -26.797  68.312  37.500  1.00  0.38           N
ATOM    863  CA  PHE A 162     -25.812  67.312  37.938  1.00  0.38           C
ATOM    864  C   PHE A 162     -24.672  67.188  36.938  1.00  0.38           C
ATOM    865  CB  PHE A 162     -26.484  65.938  38.188  1.00  0.38           C
ATOM    866  O   PHE A 162     -23.578  66.750  37.281  1.00  0.38           O
ATOM    867  CG  PHE A 162     -27.359  65.938  39.406  1.00  0.38           C
ATOM    868 CD1  PHE A 162     -26.812  65.812  40.656  1.00  0.38           C
ATOM    869 CD2  PHE A 162     -28.750  66.000  39.281  1.00  0.38           C
ATOM    870 CE1  PHE A 162     -27.625  65.812  41.781  1.00  0.38           C
ATOM    871 CE2  PHE A 162     -29.562  65.938  40.375  1.00  0.38           C
ATOM    872  CZ  PHE A 162     -29.000  65.875  41.656  1.00  0.38           C
ATOM    873  N   LYS A 163     -24.391  67.875  36.125  1.00  0.41           N
ATOM    874  CA  LYS A 163     -23.406  67.375  35.156  1.00  0.41           C
ATOM    875  C   LYS A 163     -21.984  67.688  35.625  1.00  0.41           C
ATOM    876  CB  LYS A 163     -23.656  67.938  33.781  1.00  0.41           C
ATOM    877  O   LYS A 163     -21.047  66.938  35.375  1.00  0.41           O
ATOM    878  CG  LYS A 163     -24.734  67.188  33.000  1.00  0.41           C
ATOM    879  CD  LYS A 163     -24.844  67.688  31.562  1.00  0.41           C
ATOM    880  CE  LYS A 163     -25.922  66.938  30.781  1.00  0.41           C
ATOM    881  NZ  LYS A 163     -26.031  67.438  29.375  1.00  0.41           N
ATOM    882  N   PHE A 164     -21.422  68.250  36.469  1.00  0.51           N
ATOM    883  CA  PHE A 164     -20.219  68.625  35.750  1.00  0.51           C
ATOM    884  C   PHE A 164     -19.234  67.500  35.656  1.00  0.51           C
ATOM    885  CB  PHE A 164     -19.562  69.875  36.406  1.00  0.51           C
ATOM    886  O   PHE A 164     -19.094  66.750  36.594  1.00  0.51           O
ATOM    887  CG  PHE A 164     -19.125  70.938  35.406  1.00  0.51           C
ATOM    888 CD1  PHE A 164     -17.828  70.938  34.906  1.00  0.51           C
ATOM    889 CD2  PHE A 164     -20.016  71.875  35.000  1.00  0.51           C
ATOM    890 CE1  PHE A 164     -17.422  71.938  34.000  1.00  0.51           C
ATOM    891 CE2  PHE A 164     -19.609  72.875  34.094  1.00  0.51           C
ATOM    892  CZ  PHE A 164     -18.312  72.875  33.594  1.00  0.51           C
ATOM    893  N   HIS A 165     -18.969  66.938  34.531  1.00  3.22           N
ATOM    894  CA  HIS A 165     -18.062  65.812  34.281  1.00  3.22           C
ATOM    895  C   HIS A 165     -16.703  66.062  34.938  1.00  3.22           C
ATOM    896  CB  HIS A 165     -17.891  65.562  32.781  1.00  3.22           C
ATOM    897  O   HIS A 165     -15.938  66.938  34.469  1.00  3.22           O
ATOM    898  CG  HIS A 165     -17.859  64.125  32.406  1.00  3.22           C
ATOM    899 CD2  HIS A 165     -18.672  63.406  31.609  1.00  3.22           C
ATOM    900 ND1  HIS A 165     -16.891  63.281  32.875  1.00  3.22           N
ATOM    901 CE1  HIS A 165     -17.109  62.062  32.375  1.00  3.22           C
ATOM    902 NE2  HIS A 165     -18.188  62.125  31.609  1.00  3.22           N
ATOM    903  N   ASP A 166     -16.625  66.250  36.250  1.00  0.08           N
ATOM    904  CA  ASP A 166     -15.195  66.188  36.531  1.00  0.08           C
ATOM    905  C   ASP A 166     -14.594  64.875  36.062  1.00  0.08           C
ATOM    906  CB  ASP A 166     -14.969  66.312  38.062  1.00  0.08           C
ATOM    907  O   ASP A 166     -15.164  63.781  36.281  1.00  0.08           O
ATOM    908  CG  ASP A 166     -13.656  67.000  38.375  1.00  0.08           C
ATOM    909 OD1  ASP A 166     -12.805  67.188  37.469  1.00  0.08           O
ATOM    910 OD2  ASP A 166     -13.461  67.375  39.562  1.00  0.08           O
ATOM    911  N   PHE A 167     -13.859  64.875  35.188  1.00  4.33           N
ATOM    912  CA  PHE A 167     -13.414  63.719  34.438  1.00  4.33           C
ATOM    913  C   PHE A 167     -12.922  62.625  35.375  1.00  4.33           C
ATOM    914  CB  PHE A 167     -12.305  64.125  33.438  1.00  4.33           C
ATOM    915  O   PHE A 167     -13.234  61.469  35.188  1.00  4.33           O
ATOM    916  CG  PHE A 167     -12.031  63.031  32.406  1.00  4.33           C
ATOM    917 CD1  PHE A 167     -10.938  62.188  32.531  1.00  4.33           C
ATOM    918 CD2  PHE A 167     -12.852  62.906  31.297  1.00  4.33           C
ATOM    919 CE1  PHE A 167     -10.680  61.219  31.578  1.00  4.33           C
ATOM    920 CE2  PHE A 167     -12.602  61.938  30.344  1.00  4.33           C
ATOM    921  CZ  PHE A 167     -11.516  61.094  30.484  1.00  4.33           C
ATOM    922  N   GLU A 168     -12.094  62.906  36.406  1.00  0.01           N
ATOM    923  CA  GLU A 168     -11.477  61.812  37.188  1.00  0.01           C
ATOM    924  C   GLU A 168     -12.461  61.250  38.219  1.00  0.01           C
ATOM    925  CB  GLU A 168     -10.219  62.344  37.906  1.00  0.01           C
ATOM    926  O   GLU A 168     -12.555  60.031  38.375  1.00  0.01           O
ATOM    927  CG  GLU A 168      -8.938  61.656  37.438  1.00  0.01           C
ATOM    928  CD  GLU A 168      -7.688  62.250  38.062  1.00  0.01           C
ATOM    929 OE1  GLU A 168      -6.570  61.781  37.781  1.00  0.01           O
ATOM    930 OE2  GLU A 168      -7.824  63.219  38.875  1.00  0.01           O
ATOM    931  N   THR A 169     -13.078  61.969  39.219  1.00  0.00           N
ATOM    932  CA  THR A 169     -13.992  61.438  40.219  1.00  0.00           C
ATOM    933  C   THR A 169     -15.250  60.875  39.531  1.00  0.00           C
ATOM    934  CB  THR A 169     -14.383  62.500  41.250  1.00  0.00           C
ATOM    935  O   THR A 169     -15.805  59.875  39.969  1.00  0.00           O
ATOM    936 CG2  THR A 169     -13.594  62.312  42.531  1.00  0.00           C
ATOM    937 OG1  THR A 169     -14.117  63.812  40.719  1.00  0.00           O
ATOM    938  N   TRP A 170     -15.992  61.719  38.594  1.00  8.82           N
ATOM    939  CA  TRP A 170     -16.938  61.156  37.625  1.00  8.82           C
ATOM    940  C   TRP A 170     -16.391  59.875  37.000  1.00  8.82           C
ATOM    941  CB  TRP A 170     -17.281  62.156  36.531  1.00  8.82           C
ATOM    942  O   TRP A 170     -17.125  58.906  36.812  1.00  8.82           O
ATOM    943  CG  TRP A 170     -18.234  61.656  35.500  1.00  8.82           C
ATOM    944 CD1  TRP A 170     -19.594  61.531  35.625  1.00  8.82           C
ATOM    945 CD2  TRP A 170     -17.891  61.188  34.188  1.00  8.82           C
ATOM    946 CE2  TRP A 170     -19.109  60.781  33.562  1.00  8.82           C
ATOM    947 CE3  TRP A 170     -16.688  61.062  33.469  1.00  8.82           C
ATOM    948 NE1  TRP A 170     -20.125  61.031  34.469  1.00  8.82           N
ATOM    949 CH2  TRP A 170     -17.953  60.156  31.594  1.00  8.82           C
ATOM    950 CZ2  TRP A 170     -19.141  60.281  32.250  1.00  8.82           C
ATOM    951 CZ3  TRP A 170     -16.734  60.531  32.188  1.00  8.82           C
ATOM    952  N   LYS A 171     -15.156  59.906  36.688  1.00  0.18           N
ATOM    953  CA  LYS A 171     -14.406  58.750  36.250  1.00  0.18           C
ATOM    954  C   LYS A 171     -14.422  57.656  37.344  1.00  0.18           C
ATOM    955  CB  LYS A 171     -12.969  59.094  35.906  1.00  0.18           C
ATOM    956  O   LYS A 171     -14.656  56.500  37.062  1.00  0.18           O
ATOM    957  CG  LYS A 171     -12.195  58.000  35.219  1.00  0.18           C
ATOM    958  CD  LYS A 171     -10.750  58.406  34.938  1.00  0.18           C
ATOM    959  CE  LYS A 171      -9.891  57.188  34.562  1.00  0.18           C
ATOM    960  NZ  LYS A 171      -8.492  57.594  34.250  1.00  0.18           N
ATOM    961  N   TRP A 172     -14.125  58.094  38.656  1.00  0.00           N
ATOM    962  CA  TRP A 172     -14.102  57.125  39.719  1.00  0.00           C
ATOM    963  C   TRP A 172     -15.508  56.625  40.031  1.00  0.00           C
ATOM    964  CB  TRP A 172     -13.453  57.719  40.969  1.00  0.00           C
ATOM    965  O   TRP A 172     -15.711  55.438  40.250  1.00  0.00           O
ATOM    966  CG  TRP A 172     -11.953  57.656  40.969  1.00  0.00           C
ATOM    967 CD1  TRP A 172     -11.125  58.062  39.969  1.00  0.00           C
ATOM    968 CD2  TRP A 172     -11.109  57.188  42.031  1.00  0.00           C
ATOM    969 CE2  TRP A 172      -9.773  57.344  41.594  1.00  0.00           C
ATOM    970 CE3  TRP A 172     -11.352  56.656  43.312  1.00  0.00           C
ATOM    971 NE1  TRP A 172      -9.812  57.875  40.312  1.00  0.00           N
ATOM    972 CH2  TRP A 172      -8.953  56.438  43.625  1.00  0.00           C
ATOM    973 CZ2  TRP A 172      -8.688  56.969  42.375  1.00  0.00           C
ATOM    974 CZ3  TRP A 172     -10.266  56.281  44.094  1.00  0.00           C
ATOM    975  N   ARG A 173     -16.562  57.438  40.312  1.00  0.13           N
ATOM    976  CA  ARG A 173     -17.953  57.062  40.531  1.00  0.13           C
ATOM    977  C   ARG A 173     -18.500  56.281  39.344  1.00  0.13           C
ATOM    978  CB  ARG A 173     -18.812  58.281  40.844  1.00  0.13           C
ATOM    979  O   ARG A 173     -19.234  55.312  39.500  1.00  0.13           O
ATOM    980  CG  ARG A 173     -19.422  58.281  42.219  1.00  0.13           C
ATOM    981  CD  ARG A 173     -20.359  59.469  42.438  1.00  0.13           C
ATOM    982  NE  ARG A 173     -20.438  59.844  43.844  1.00  0.13           N
ATOM    983 NH1  ARG A 173     -22.031  61.469  43.500  1.00  0.13           N
ATOM    984 NH2  ARG A 173     -21.219  61.062  45.625  1.00  0.13           N
ATOM    985  CZ  ARG A 173     -21.234  60.812  44.312  1.00  0.13           C
ATOM    986  N   PHE A 174     -18.328  56.938  38.125  1.00  5.84           N
ATOM    987  CA  PHE A 174     -18.531  56.188  36.906  1.00  5.84           C
ATOM    988  C   PHE A 174     -17.828  54.812  36.969  1.00  5.84           C
ATOM    989  CB  PHE A 174     -18.031  56.969  35.688  1.00  5.84           C
ATOM    990  O   PHE A 174     -18.422  53.812  36.625  1.00  5.84           O
ATOM    991  CG  PHE A 174     -18.312  56.312  34.375  1.00  5.84           C
ATOM    992 CD1  PHE A 174     -17.359  55.500  33.781  1.00  5.84           C
ATOM    993 CD2  PHE A 174     -19.516  56.500  33.719  1.00  5.84           C
ATOM    994 CE1  PHE A 174     -17.609  54.875  32.562  1.00  5.84           C
ATOM    995 CE2  PHE A 174     -19.781  55.875  32.500  1.00  5.84           C
ATOM    996  CZ  PHE A 174     -18.828  55.062  31.922  1.00  5.84           C
ATOM    997  N   GLU A 175     -16.562  54.875  37.406  1.00  0.00           N
ATOM    998  CA  GLU A 175     -15.812  53.625  37.625  1.00  0.00           C
ATOM    999  C   GLU A 175     -16.422  52.781  38.719  1.00  0.00           C
ATOM   1000  CB  GLU A 175     -14.344  53.938  37.938  1.00  0.00           C
ATOM   1001  O   GLU A 175     -16.516  51.562  38.594  1.00  0.00           O
ATOM   1002  CG  GLU A 175     -13.445  54.031  36.719  1.00  0.00           C
ATOM   1003  CD  GLU A 175     -11.992  54.312  37.062  1.00  0.00           C
ATOM   1004 OE1  GLU A 175     -11.156  54.406  36.125  1.00  0.00           O
ATOM   1005 OE2  GLU A 175     -11.680  54.438  38.250  1.00  0.00           O
ATOM   1006  N   ASP A 176     -16.922  53.344  39.938  1.00  0.00           N
ATOM   1007  CA  ASP A 176     -17.531  52.562  41.000  1.00  0.00           C
ATOM   1008  C   ASP A 176     -18.938  52.094  40.594  1.00  0.00           C
ATOM   1009  CB  ASP A 176     -17.609  53.406  42.281  1.00  0.00           C
ATOM   1010  O   ASP A 176     -19.312  50.969  40.875  1.00  0.00           O
ATOM   1011  CG  ASP A 176     -16.312  53.406  43.062  1.00  0.00           C
ATOM   1012 OD1  ASP A 176     -15.398  52.625  42.719  1.00  0.00           O
ATOM   1013 OD2  ASP A 176     -16.188  54.219  44.000  1.00  0.00           O
ATOM   1014  N   SER A 177     -19.781  53.062  40.000  1.00  0.50           N
ATOM   1015  CA  SER A 177     -21.141  52.656  39.594  1.00  0.50           C
ATOM   1016  C   SER A 177     -21.125  51.781  38.344  1.00  0.50           C
ATOM   1017  CB  SER A 177     -22.000  53.906  39.344  1.00  0.50           C
ATOM   1018  O   SER A 177     -21.859  50.812  38.281  1.00  0.50           O
ATOM   1019  OG  SER A 177     -21.391  54.750  38.375  1.00  0.50           O
ATOM   1020  N   PHE A 178     -20.281  52.250  37.250  1.00  7.10           N
ATOM   1021  CA  PHE A 178     -20.219  51.500  36.000  1.00  7.10           C
ATOM   1022  C   PHE A 178     -18.953  50.656  35.938  1.00  7.10           C
ATOM   1023  CB  PHE A 178     -20.281  52.438  34.781  1.00  7.10           C
ATOM   1024  O   PHE A 178     -18.797  49.781  35.062  1.00  7.10           O
ATOM   1025  CG  PHE A 178     -21.609  53.125  34.625  1.00  7.10           C
ATOM   1026 CD1  PHE A 178     -22.703  52.406  34.125  1.00  7.10           C
ATOM   1027 CD2  PHE A 178     -21.750  54.469  34.938  1.00  7.10           C
ATOM   1028 CE1  PHE A 178     -23.938  53.062  33.969  1.00  7.10           C
ATOM   1029 CE2  PHE A 178     -22.984  55.094  34.781  1.00  7.10           C
ATOM   1030  CZ  PHE A 178     -24.078  54.406  34.312  1.00  7.10           C
ATOM   1031  N   GLY A 179     -18.031  50.688  37.250  1.00  0.26           N
ATOM   1032  CA  GLY A 179     -16.750  50.000  37.312  1.00  0.26           C
ATOM   1033  C   GLY A 179     -15.773  50.438  36.219  1.00  0.26           C
ATOM   1034  O   GLY A 179     -14.836  49.688  35.906  1.00  0.26           O
ATOM   1035  N   VAL A 180     -16.109  51.312  35.219  1.00  2.61           N
ATOM   1036  CA  VAL A 180     -15.273  51.750  34.094  1.00  2.61           C
ATOM   1037  C   VAL A 180     -15.055  53.250  34.188  1.00  2.61           C
ATOM   1038  CB  VAL A 180     -15.883  51.375  32.750  1.00  2.61           C
ATOM   1039  O   VAL A 180     -15.922  54.000  34.688  1.00  2.61           O
ATOM   1040 CG1  VAL A 180     -14.945  51.781  31.609  1.00  2.61           C
ATOM   1041 CG2  VAL A 180     -16.203  49.875  32.688  1.00  2.61           C
ATOM   1042  N   ASP A 181     -13.898  53.812  34.062  1.00  0.05           N
ATOM   1043  CA  ASP A 181     -13.562  55.250  33.969  1.00  0.05           C
ATOM   1044  C   ASP A 181     -14.438  55.969  32.938  1.00  0.05           C
ATOM   1045  CB  ASP A 181     -12.086  55.438  33.625  1.00  0.05           C
ATOM   1046  O   ASP A 181     -14.703  55.406  31.875  1.00  0.05           O
ATOM   1047  CG  ASP A 181     -11.602  56.844  33.844  1.00  0.05           C
ATOM   1048 OD1  ASP A 181     -12.445  57.781  33.969  1.00  0.05           O
ATOM   1049 OD2  ASP A 181     -10.367  57.062  33.906  1.00  0.05           O
ATOM   1050  N   PRO A 182     -15.242  56.906  33.281  1.00  3.34           N
ATOM   1051  CA  PRO A 182     -16.172  57.594  32.375  1.00  3.34           C
ATOM   1052  C   PRO A 182     -15.523  57.938  31.031  1.00  3.34           C
ATOM   1053  CB  PRO A 182     -16.562  58.844  33.156  1.00  3.34           C
ATOM   1054  O   PRO A 182     -16.203  57.969  30.000  1.00  3.34           O
ATOM   1055  CG  PRO A 182     -15.656  58.875  34.344  1.00  3.34           C
ATOM   1056  CD  PRO A 182     -14.930  57.562  34.406  1.00  3.34           C
ATOM   1057  N   TYR A 183     -14.234  58.531  31.125  1.00  6.19           N
ATOM   1058  CA  TYR A 183     -13.578  58.781  29.844  1.00  6.19           C
ATOM   1059  C   TYR A 183     -13.570  57.531  28.969  1.00  6.19           C
ATOM   1060  CB  TYR A 183     -12.141  59.281  30.078  1.00  6.19           C
ATOM   1061  O   TYR A 183     -13.789  57.625  27.766  1.00  6.19           O
ATOM   1062  CG  TYR A 183     -11.469  59.781  28.828  1.00  6.19           C
ATOM   1063 CD1  TYR A 183     -10.609  58.969  28.094  1.00  6.19           C
ATOM   1064 CD2  TYR A 183     -11.695  61.094  28.375  1.00  6.19           C
ATOM   1065 CE1  TYR A 183      -9.992  59.438  26.938  1.00  6.19           C
ATOM   1066 CE2  TYR A 183     -11.078  61.562  27.219  1.00  6.19           C
ATOM   1067  OH  TYR A 183      -9.617  61.219  25.375  1.00  6.19           O
ATOM   1068  CZ  TYR A 183     -10.227  60.750  26.516  1.00  6.19           C
ATOM   1069  N   ASN A 184     -13.344  56.406  29.594  1.00  0.40           N
ATOM   1070  CA  ASN A 184     -13.352  55.156  28.828  1.00  0.40           C
ATOM   1071  C   ASN A 184     -14.750  54.812  28.344  1.00  0.40           C
ATOM   1072  CB  ASN A 184     -12.789  54.031  29.672  1.00  0.40           C
ATOM   1073  O   ASN A 184     -14.914  54.312  27.219  1.00  0.40           O
ATOM   1074  CG  ASN A 184     -11.305  54.156  29.922  1.00  0.40           C
ATOM   1075 ND2  ASN A 184     -10.805  53.438  30.938  1.00  0.40           N
ATOM   1076 OD1  ASN A 184     -10.602  54.875  29.203  1.00  0.40           O
ATOM   1077  N   VAL A 185     -15.719  55.031  29.203  1.00  6.39           N
ATOM   1078  CA  VAL A 185     -17.094  54.844  28.766  1.00  6.39           C
ATOM   1079  C   VAL A 185     -17.422  55.812  27.625  1.00  6.39           C
ATOM   1080  CB  VAL A 185     -18.094  55.031  29.938  1.00  6.39           C
ATOM   1081  O   VAL A 185     -18.062  55.406  26.641  1.00  6.39           O
ATOM   1082 CG1  VAL A 185     -19.531  55.000  29.422  1.00  6.39           C
ATOM   1083 CG2  VAL A 185     -17.875  53.938  31.000  1.00  6.39           C
ATOM   1084  N   LEU A 186     -17.062  57.094  27.797  1.00 11.31           N
ATOM   1085  CA  LEU A 186     -17.266  58.031  26.719  1.00 11.31           C
ATOM   1086  C   LEU A 186     -16.516  57.594  25.469  1.00 11.31           C
ATOM   1087  CB  LEU A 186     -16.812  59.438  27.141  1.00 11.31           C
ATOM   1088  O   LEU A 186     -17.016  57.719  24.359  1.00 11.31           O
ATOM   1089  CG  LEU A 186     -17.922  60.438  27.422  1.00 11.31           C
ATOM   1090 CD1  LEU A 186     -17.578  61.312  28.625  1.00 11.31           C
ATOM   1091 CD2  LEU A 186     -18.156  61.344  26.188  1.00 11.31           C
ATOM   1092  N   MET A 187     -15.227  57.062  25.688  1.00  7.56           N
ATOM   1093  CA  MET A 187     -14.492  56.562  24.531  1.00  7.56           C
ATOM   1094  C   MET A 187     -15.195  55.375  23.891  1.00  7.56           C
ATOM   1095  CB  MET A 187     -13.062  56.156  24.922  1.00  7.56           C
ATOM   1096  O   MET A 187     -15.266  55.250  22.672  1.00  7.56           O
ATOM   1097  CG  MET A 187     -12.070  57.312  24.844  1.00  7.56           C
ATOM   1098  SD  MET A 187     -10.938  57.156  23.406  1.00  7.56           S
ATOM   1099  CE  MET A 187      -9.500  56.406  24.203  1.00  7.56           C
ATOM   1100  N   VAL A 188     -15.758  54.531  24.812  1.00  7.07           N
ATOM   1101  CA  VAL A 188     -16.547  53.406  24.297  1.00  7.07           C
ATOM   1102  C   VAL A 188     -17.828  53.938  23.656  1.00  7.07           C
ATOM   1103  CB  VAL A 188     -16.875  52.375  25.391  1.00  7.07           C
ATOM   1104  O   VAL A 188     -18.234  53.469  22.594  1.00  7.07           O
ATOM   1105 CG1  VAL A 188     -17.875  51.344  24.891  1.00  7.07           C
ATOM   1106 CG2  VAL A 188     -15.602  51.688  25.891  1.00  7.07           C
ATOM   1107  N   LEU A 189     -18.516  54.906  24.328  1.00 12.76           N
ATOM   1108  CA  LEU A 189     -19.703  55.500  23.734  1.00 12.76           C
ATOM   1109  C   LEU A 189     -19.359  56.250  22.453  1.00 12.76           C
ATOM   1110  CB  LEU A 189     -20.375  56.469  24.719  1.00 12.76           C
ATOM   1111  O   LEU A 189     -20.094  56.188  21.469  1.00 12.76           O
ATOM   1112  CG  LEU A 189     -21.531  55.875  25.547  1.00 12.76           C
ATOM   1113 CD1  LEU A 189     -21.516  56.438  26.953  1.00 12.76           C
ATOM   1114 CD2  LEU A 189     -22.875  56.156  24.859  1.00 12.76           C
ATOM   1115  N   LEU A 190     -18.203  57.031  22.562  1.00 10.87           N
ATOM   1116  CA  LEU A 190     -17.766  57.656  21.328  1.00 10.87           C
ATOM   1117  C   LEU A 190     -17.469  56.625  20.250  1.00 10.87           C
ATOM   1118  CB  LEU A 190     -16.531  58.531  21.562  1.00 10.87           C
ATOM   1119  O   LEU A 190     -17.797  56.812  19.078  1.00 10.87           O
ATOM   1120  CG  LEU A 190     -16.594  59.969  21.062  1.00 10.87           C
ATOM   1121 CD1  LEU A 190     -16.188  60.938  22.172  1.00 10.87           C
ATOM   1122 CD2  LEU A 190     -15.719  60.156  19.844  1.00 10.87           C
ATOM   1123  N   CYS A 191     -16.797  55.438  20.672  1.00  7.03           N
ATOM   1124  CA  CYS A 191     -16.578  54.344  19.719  1.00  7.03           C
ATOM   1125  C   CYS A 191     -17.906  53.781  19.234  1.00  7.03           C
ATOM   1126  CB  CYS A 191     -15.734  53.250  20.344  1.00  7.03           C
ATOM   1127  O   CYS A 191     -18.078  53.500  18.047  1.00  7.03           O
ATOM   1128  SG  CYS A 191     -13.961  53.531  20.234  1.00  7.03           S
ATOM   1129  N   LEU A 192     -18.906  53.594  20.219  1.00 18.75           N
ATOM   1130  CA  LEU A 192     -20.219  53.125  19.812  1.00 18.75           C
ATOM   1131  C   LEU A 192     -20.938  54.156  18.953  1.00 18.75           C
ATOM   1132  CB  LEU A 192     -21.078  52.781  21.047  1.00 18.75           C
ATOM   1133  O   LEU A 192     -21.578  53.812  17.953  1.00 18.75           O
ATOM   1134  CG  LEU A 192     -21.125  51.312  21.453  1.00 18.75           C
ATOM   1135 CD1  LEU A 192     -21.312  51.188  22.953  1.00 18.75           C
ATOM   1136 CD2  LEU A 192     -22.234  50.594  20.703  1.00 18.75           C
ATOM   1137  N   LEU A 193     -20.844  55.406  19.359  1.00 12.13           N
ATOM   1138  CA  LEU A 193     -21.422  56.438  18.516  1.00 12.13           C
ATOM   1139  C   LEU A 193     -20.766  56.469  17.141  1.00 12.13           C
ATOM   1140  CB  LEU A 193     -21.297  57.812  19.172  1.00 12.13           C
ATOM   1141  O   LEU A 193     -21.453  56.625  16.125  1.00 12.13           O
ATOM   1142  CG  LEU A 193     -22.594  58.500  19.625  1.00 12.13           C
ATOM   1143 CD1  LEU A 193     -22.406  59.156  20.969  1.00 12.13           C
ATOM   1144 CD2  LEU A 193     -23.078  59.500  18.578  1.00 12.13           C
ATOM   1145  N   CYS A 194     -19.344  56.281  17.172  1.00  9.36           N
ATOM   1146  CA  CYS A 194     -18.688  56.188  15.875  1.00  9.36           C
ATOM   1147  C   CYS A 194     -19.203  55.000  15.086  1.00  9.36           C
ATOM   1148  CB  CYS A 194     -17.172  56.094  16.047  1.00  9.36           C
ATOM   1149  O   CYS A 194     -19.422  55.094  13.883  1.00  9.36           O
ATOM   1150  SG  CYS A 194     -16.391  57.688  16.422  1.00  9.36           S
ATOM   1151  N   ILE A 195     -19.469  53.875  15.781  1.00 21.88           N
ATOM   1152  CA  ILE A 195     -20.016  52.719  15.109  1.00 21.88           C
ATOM   1153  C   ILE A 195     -21.453  53.000  14.672  1.00 21.88           C
ATOM   1154  CB  ILE A 195     -19.969  51.469  16.016  1.00 21.88           C
ATOM   1155  O   ILE A 195     -21.844  52.688  13.547  1.00 21.88           O
ATOM   1156 CG1  ILE A 195     -18.516  51.062  16.281  1.00 21.88           C
ATOM   1157 CG2  ILE A 195     -20.781  50.312  15.406  1.00 21.88           C
ATOM   1158 CD1  ILE A 195     -18.375  49.969  17.328  1.00 21.88           C
ATOM   1159  N   VAL A 196     -22.344  53.625  15.523  1.00 15.16           N
ATOM   1160  CA  VAL A 196     -23.719  53.906  15.148  1.00 15.16           C
ATOM   1161  C   VAL A 196     -23.734  54.938  14.016  1.00 15.16           C
ATOM   1162  CB  VAL A 196     -24.531  54.438  16.344  1.00 15.16           C
ATOM   1163  O   VAL A 196     -24.516  54.812  13.062  1.00 15.16           O
ATOM   1164 CG1  VAL A 196     -25.891  54.969  15.891  1.00 15.16           C
ATOM   1165 CG2  VAL A 196     -24.703  53.344  17.406  1.00 15.16           C
ATOM   1166  N   VAL A 197     -22.891  55.969  14.203  1.00 10.57           N
ATOM   1167  CA  VAL A 197     -22.859  56.938  13.109  1.00 10.57           C
ATOM   1168  C   VAL A 197     -22.391  56.250  11.828  1.00 10.57           C
ATOM   1169  CB  VAL A 197     -21.922  58.125  13.445  1.00 10.57           C
ATOM   1170  O   VAL A 197     -22.938  56.531  10.750  1.00 10.57           O
ATOM   1171 CG1  VAL A 197     -21.688  59.000  12.211  1.00 10.57           C
ATOM   1172 CG2  VAL A 197     -22.500  58.969  14.586  1.00 10.57           C
ATOM   1173  N   LEU A 198     -21.406  55.312  11.938  1.00 10.25           N
ATOM   1174  CA  LEU A 198     -20.984  54.594  10.750  1.00 10.25           C
ATOM   1175  C   LEU A 198     -22.141  53.750  10.195  1.00 10.25           C
ATOM   1176  CB  LEU A 198     -19.797  53.688  11.062  1.00 10.25           C
ATOM   1177  O   LEU A 198     -22.359  53.688   8.984  1.00 10.25           O
ATOM   1178  CG  LEU A 198     -18.406  54.250  10.766  1.00 10.25           C
ATOM   1179 CD1  LEU A 198     -17.375  53.688  11.719  1.00 10.25           C
ATOM   1180 CD2  LEU A 198     -18.016  53.969   9.312  1.00 10.25           C
ATOM   1181  N   VAL A 199     -22.859  53.125  11.133  1.00 19.03           N
ATOM   1182  CA  VAL A 199     -24.000  52.375  10.648  1.00 19.03           C
ATOM   1183  C   VAL A 199     -25.078  53.312  10.109  1.00 19.03           C
ATOM   1184  CB  VAL A 199     -24.594  51.469  11.766  1.00 19.03           C
ATOM   1185  O   VAL A 199     -25.656  53.031   9.055  1.00 19.03           O
ATOM   1186 CG1  VAL A 199     -25.891  50.812  11.297  1.00 19.03           C
ATOM   1187 CG2  VAL A 199     -23.562  50.406  12.188  1.00 19.03           C
ATOM   1188  N   ALA A 200     -25.391  54.469  10.805  1.00  9.73           N
ATOM   1189  CA  ALA A 200     -26.406  55.375  10.312  1.00  9.73           C
ATOM   1190  C   ALA A 200     -25.984  56.000   8.984  1.00  9.73           C
ATOM   1191  CB  ALA A 200     -26.688  56.469  11.344  1.00  9.73           C
ATOM   1192  O   ALA A 200     -26.828  56.312   8.133  1.00  9.73           O
ATOM   1193  N   THR A 201     -24.656  56.344   8.867  1.00  1.91           N
ATOM   1194  CA  THR A 201     -24.266  56.844   7.555  1.00  1.91           C
ATOM   1195  C   THR A 201     -24.625  55.844   6.461  1.00  1.91           C
ATOM   1196  CB  THR A 201     -22.766  57.156   7.504  1.00  1.91           C
ATOM   1197  O   THR A 201     -24.984  56.219   5.348  1.00  1.91           O
ATOM   1198 CG2  THR A 201     -22.453  58.281   6.531  1.00  1.91           C
ATOM   1199 OG1  THR A 201     -22.312  57.500   8.812  1.00  1.91           O
ATOM   1200  N   GLU A 202     -24.562  54.562   6.766  1.00  3.52           N
ATOM   1201  CA  GLU A 202     -25.000  53.594   5.758  1.00  3.52           C
ATOM   1202  C   GLU A 202     -26.469  53.812   5.410  1.00  3.52           C
ATOM   1203  CB  GLU A 202     -24.766  52.156   6.238  1.00  3.52           C
ATOM   1204  O   GLU A 202     -26.859  53.688   4.246  1.00  3.52           O
ATOM   1205  CG  GLU A 202     -24.516  51.156   5.109  1.00  3.52           C
ATOM   1206  CD  GLU A 202     -24.328  49.750   5.598  1.00  3.52           C
ATOM   1207 OE1  GLU A 202     -24.188  48.812   4.758  1.00  3.52           O
ATOM   1208 OE2  GLU A 202     -24.328  49.531   6.832  1.00  3.52           O
ATOM   1209  N   LEU A 203     -27.281  54.031   6.441  1.00  7.65           N
ATOM   1210  CA  LEU A 203     -28.703  54.188   6.129  1.00  7.65           C
ATOM   1211  C   LEU A 203     -28.922  55.438   5.266  1.00  7.65           C
ATOM   1212  CB  LEU A 203     -29.516  54.281   7.414  1.00  7.65           C
ATOM   1213  O   LEU A 203     -29.750  55.406   4.352  1.00  7.65           O
ATOM   1214  CG  LEU A 203     -29.969  52.969   8.039  1.00  7.65           C
ATOM   1215 CD1  LEU A 203     -30.016  53.094   9.555  1.00  7.65           C
ATOM   1216 CD2  LEU A 203     -31.328  52.562   7.484  1.00  7.65           C
ATOM   1217  N   TRP A 204     -28.141  56.469   5.684  1.00 13.03           N
ATOM   1218  CA  TRP A 204     -28.391  57.656   4.855  1.00 13.03           C
ATOM   1219  C   TRP A 204     -27.656  57.531   3.520  1.00 13.03           C
ATOM   1220  CB  TRP A 204     -27.938  58.906   5.582  1.00 13.03           C
ATOM   1221  O   TRP A 204     -28.094  58.094   2.516  1.00 13.03           O
ATOM   1222  CG  TRP A 204     -29.000  59.531   6.445  1.00 13.03           C
ATOM   1223 CD1  TRP A 204     -30.203  58.969   6.801  1.00 13.03           C
ATOM   1224 CD2  TRP A 204     -28.969  60.812   7.062  1.00 13.03           C
ATOM   1225 CE2  TRP A 204     -30.172  60.969   7.777  1.00 13.03           C
ATOM   1226 CE3  TRP A 204     -28.016  61.844   7.078  1.00 13.03           C
ATOM   1227 NE1  TRP A 204     -30.906  59.844   7.602  1.00 13.03           N
ATOM   1228 CH2  TRP A 204     -29.531  63.125   8.500  1.00 13.03           C
ATOM   1229 CZ2  TRP A 204     -30.469  62.125   8.500  1.00 13.03           C
ATOM   1230 CZ3  TRP A 204     -28.312  63.000   7.801  1.00 13.03           C
ATOM   1231  N   THR A 205     -26.375  56.781   3.504  1.00  0.63           N
ATOM   1232  CA  THR A 205     -25.688  56.625   2.227  1.00  0.63           C
ATOM   1233  C   THR A 205     -25.891  55.250   1.647  1.00  0.63           C
ATOM   1234  CB  THR A 205     -24.172  56.906   2.371  1.00  0.63           C
ATOM   1235  O   THR A 205     -26.328  54.344   2.354  1.00  0.63           O
ATOM   1236 CG2  THR A 205     -23.922  58.312   2.908  1.00  0.63           C
ATOM   1237 OG1  THR A 205     -23.609  55.969   3.275  1.00  0.63           O
ATOM   1238  N   TYR A 206     -26.047  54.969   0.325  1.00  4.79           N
ATOM   1239  CA  TYR A 206     -26.203  53.781  -0.507  1.00  4.79           C
ATOM   1240  C   TYR A 206     -25.109  52.750  -0.224  1.00  4.79           C
ATOM   1241  CB  TYR A 206     -26.203  54.156  -1.991  1.00  4.79           C
ATOM   1242  O   TYR A 206     -24.750  51.969  -1.093  1.00  4.79           O
ATOM   1243  CG  TYR A 206     -27.578  54.344  -2.578  1.00  4.79           C
ATOM   1244 CD1  TYR A 206     -28.281  53.250  -3.115  1.00  4.79           C
ATOM   1245 CD2  TYR A 206     -28.188  55.594  -2.598  1.00  4.79           C
ATOM   1246 CE1  TYR A 206     -29.547  53.406  -3.660  1.00  4.79           C
ATOM   1247 CE2  TYR A 206     -29.453  55.750  -3.139  1.00  4.79           C
ATOM   1248  OH  TYR A 206     -31.375  54.844  -4.203  1.00  4.79           O
ATOM   1249  CZ  TYR A 206     -30.125  54.688  -3.666  1.00  4.79           C
ATOM   1250  N   VAL A 207     -24.312  52.625   0.945  1.00  0.01           N
ATOM   1251  CA  VAL A 207     -23.219  51.688   1.070  1.00  0.01           C
ATOM   1252  C   VAL A 207     -23.766  50.312   1.539  1.00  0.01           C
ATOM   1253  CB  VAL A 207     -22.141  52.188   2.045  1.00  0.01           C
ATOM   1254  O   VAL A 207     -24.547  50.250   2.492  1.00  0.01           O
ATOM   1255 CG1  VAL A 207     -21.000  51.156   2.174  1.00  0.01           C
ATOM   1256 CG2  VAL A 207     -21.578  53.531   1.579  1.00  0.01           C
ATOM   1257  N   ARG A 208     -23.359  49.219   0.823  1.00  0.17           N
ATOM   1258  CA  ARG A 208     -23.781  47.844   0.996  1.00  0.17           C
ATOM   1259  C   ARG A 208     -23.375  47.312   2.369  1.00  0.17           C
ATOM   1260  CB  ARG A 208     -23.172  46.938  -0.100  1.00  0.17           C
ATOM   1261  O   ARG A 208     -22.422  47.812   2.977  1.00  0.17           O
ATOM   1262  CG  ARG A 208     -23.812  47.156  -1.467  1.00  0.17           C
ATOM   1263  CD  ARG A 208     -23.219  46.188  -2.506  1.00  0.17           C
ATOM   1264  NE  ARG A 208     -23.812  46.406  -3.822  1.00  0.17           N
ATOM   1265 NH1  ARG A 208     -22.609  44.719  -4.859  1.00  0.17           N
ATOM   1266 NH2  ARG A 208     -24.109  45.969  -6.059  1.00  0.17           N
ATOM   1267  CZ  ARG A 208     -23.516  45.719  -4.910  1.00  0.17           C
ATOM   1268  N   TRP A 209     -23.984  46.375   3.139  1.00 18.08           N
ATOM   1269  CA  TRP A 209     -23.812  45.781   4.457  1.00 18.08           C
ATOM   1270  C   TRP A 209     -22.438  45.156   4.602  1.00 18.08           C
ATOM   1271  CB  TRP A 209     -24.906  44.719   4.703  1.00 18.08           C
ATOM   1272  O   TRP A 209     -21.812  45.219   5.664  1.00 18.08           O
ATOM   1273  CG  TRP A 209     -25.156  44.438   6.152  1.00 18.08           C
ATOM   1274 CD1  TRP A 209     -25.844  45.219   7.043  1.00 18.08           C
ATOM   1275 CD2  TRP A 209     -24.719  43.281   6.879  1.00 18.08           C
ATOM   1276 CE2  TRP A 209     -25.172  43.438   8.203  1.00 18.08           C
ATOM   1277 CE3  TRP A 209     -24.000  42.125   6.535  1.00 18.08           C
ATOM   1278 NE1  TRP A 209     -25.859  44.625   8.281  1.00 18.08           N
ATOM   1279 CH2  TRP A 209     -24.219  41.375   8.828  1.00 18.08           C
ATOM   1280 CZ2  TRP A 209     -24.922  42.469   9.195  1.00 18.08           C
ATOM   1281 CZ3  TRP A 209     -23.750  41.188   7.516  1.00 18.08           C
ATOM   1282  N   TYR A 210     -21.875  44.469   3.680  1.00  3.89           N
ATOM   1283  CA  TYR A 210     -20.562  43.844   3.725  1.00  3.89           C
ATOM   1284  C   TYR A 210     -19.484  44.875   3.949  1.00  3.89           C
ATOM   1285  CB  TYR A 210     -20.281  43.062   2.430  1.00  3.89           C
ATOM   1286  O   TYR A 210     -18.516  44.656   4.676  1.00  3.89           O
ATOM   1287  CG  TYR A 210     -19.062  42.188   2.500  1.00  3.89           C
ATOM   1288 CD1  TYR A 210     -17.828  42.625   2.047  1.00  3.89           C
ATOM   1289 CD2  TYR A 210     -19.141  40.906   3.020  1.00  3.89           C
ATOM   1290 CE1  TYR A 210     -16.688  41.812   2.109  1.00  3.89           C
ATOM   1291 CE2  TYR A 210     -18.016  40.062   3.086  1.00  3.89           C
ATOM   1292  OH  TYR A 210     -15.695  39.750   2.693  1.00  3.89           O
ATOM   1293  CZ  TYR A 210     -16.812  40.531   2.629  1.00  3.89           C
ATOM   1294  N   THR A 211     -19.891  45.969   3.414  1.00  0.00           N
ATOM   1295  CA  THR A 211     -18.922  47.031   3.545  1.00  0.00           C
ATOM   1296  C   THR A 211     -18.922  47.594   4.961  1.00  0.00           C
ATOM   1297  CB  THR A 211     -19.172  48.156   2.531  1.00  0.00           C
ATOM   1298  O   THR A 211     -17.875  47.938   5.508  1.00  0.00           O
ATOM   1299 CG2  THR A 211     -18.219  48.062   1.342  1.00  0.00           C
ATOM   1300 OG1  THR A 211     -20.531  48.062   2.059  1.00  0.00           O
ATOM   1301  N   GLN A 212     -20.141  47.594   5.555  1.00  6.85           N
ATOM   1302  CA  GLN A 212     -20.219  48.094   6.914  1.00  6.85           C
ATOM   1303  C   GLN A 212     -19.547  47.156   7.906  1.00  6.85           C
ATOM   1304  CB  GLN A 212     -21.688  48.312   7.312  1.00  6.85           C
ATOM   1305  O   GLN A 212     -18.891  47.594   8.844  1.00  6.85           O
ATOM   1306  CG  GLN A 212     -22.281  49.594   6.738  1.00  6.85           C
ATOM   1307  CD  GLN A 212     -23.641  49.938   7.328  1.00  6.85           C
ATOM   1308 NE2  GLN A 212     -24.156  51.125   7.031  1.00  6.85           N
ATOM   1309 OE1  GLN A 212     -24.234  49.094   8.039  1.00  6.85           O
ATOM   1310  N   LEU A 213     -19.656  45.844   7.711  1.00 17.37           N
ATOM   1311  CA  LEU A 213     -19.016  44.844   8.578  1.00 17.37           C
ATOM   1312  C   LEU A 213     -17.500  44.906   8.445  1.00 17.37           C
ATOM   1313  CB  LEU A 213     -19.516  43.438   8.250  1.00 17.37           C
ATOM   1314  O   LEU A 213     -16.781  44.812   9.445  1.00 17.37           O
ATOM   1315  CG  LEU A 213     -20.156  42.656   9.398  1.00 17.37           C
ATOM   1316 CD1  LEU A 213     -21.453  42.031   8.938  1.00 17.37           C
ATOM   1317 CD2  LEU A 213     -19.188  41.594   9.922  1.00 17.37           C
ATOM   1318  N   ARG A 214     -17.078  45.188   7.395  1.00  0.40           N
ATOM   1319  CA  ARG A 214     -15.648  45.344   7.152  1.00  0.40           C
ATOM   1320  C   ARG A 214     -15.109  46.594   7.824  1.00  0.40           C
ATOM   1321  CB  ARG A 214     -15.359  45.375   5.648  1.00  0.40           C
ATOM   1322  O   ARG A 214     -14.016  46.562   8.398  1.00  0.40           O
ATOM   1323  CG  ARG A 214     -14.008  44.812   5.266  1.00  0.40           C
ATOM   1324  CD  ARG A 214     -13.766  44.875   3.764  1.00  0.40           C
ATOM   1325  NE  ARG A 214     -12.508  44.250   3.389  1.00  0.40           N
ATOM   1326 NH1  ARG A 214     -12.641  44.812   1.157  1.00  0.40           N
ATOM   1327 NH2  ARG A 214     -10.844  43.625   1.930  1.00  0.40           N
ATOM   1328  CZ  ARG A 214     -12.000  44.250   2.160  1.00  0.40           C
ATOM   1329  N   ARG A 215     -15.969  47.625   7.918  1.00  0.30           N
ATOM   1330  CA  ARG A 215     -15.539  48.875   8.531  1.00  0.30           C
ATOM   1331  C   ARG A 215     -15.461  48.750  10.047  1.00  0.30           C
ATOM   1332  CB  ARG A 215     -16.484  50.000   8.141  1.00  0.30           C
ATOM   1333  O   ARG A 215     -14.531  49.250  10.672  1.00  0.30           O
ATOM   1334  CG  ARG A 215     -16.312  50.500   6.711  1.00  0.30           C
ATOM   1335  CD  ARG A 215     -17.250  51.656   6.391  1.00  0.30           C
ATOM   1336  NE  ARG A 215     -17.266  51.938   4.965  1.00  0.30           N
ATOM   1337 NH1  ARG A 215     -18.656  53.781   5.160  1.00  0.30           N
ATOM   1338 NH2  ARG A 215     -17.875  53.156   3.100  1.00  0.30           N
ATOM   1339  CZ  ARG A 215     -17.938  52.969   4.410  1.00  0.30           C
ATOM   1340  N   VAL A 216     -16.422  47.938  10.609  1.00 14.83           N
ATOM   1341  CA  VAL A 216     -16.391  47.750  12.055  1.00 14.83           C
ATOM   1342  C   VAL A 216     -15.172  46.906  12.430  1.00 14.83           C
ATOM   1343  CB  VAL A 216     -17.688  47.062  12.562  1.00 14.83           C
ATOM   1344  O   VAL A 216     -14.523  47.188  13.453  1.00 14.83           O
ATOM   1345 CG1  VAL A 216     -17.531  46.625  14.023  1.00 14.83           C
ATOM   1346 CG2  VAL A 216     -18.875  48.000  12.398  1.00 14.83           C
ATOM   1347  N   LEU A 217     -14.766  45.938  11.609  1.00 10.66           N
ATOM   1348  CA  LEU A 217     -13.586  45.125  11.844  1.00 10.66           C
ATOM   1349  C   LEU A 217     -12.312  45.938  11.766  1.00 10.66           C
ATOM   1350  CB  LEU A 217     -13.531  43.969  10.836  1.00 10.66           C
ATOM   1351  O   LEU A 217     -11.430  45.812  12.617  1.00 10.66           O
ATOM   1352  CG  LEU A 217     -13.422  42.562  11.406  1.00 10.66           C
ATOM   1353 CD1  LEU A 217     -14.305  41.594  10.617  1.00 10.66           C
ATOM   1354 CD2  LEU A 217     -11.969  42.094  11.414  1.00 10.66           C
ATOM   1355  N   ILE A 218     -12.266  46.906  10.906  1.00  2.43           N
ATOM   1356  CA  ILE A 218     -11.062  47.719  10.695  1.00  2.43           C
ATOM   1357  C   ILE A 218     -10.938  48.750  11.805  1.00  2.43           C
ATOM   1358  CB  ILE A 218     -11.078  48.406   9.312  1.00  2.43           C
ATOM   1359  O   ILE A 218      -9.844  48.969  12.352  1.00  2.43           O
ATOM   1360 CG1  ILE A 218     -10.992  47.375   8.188  1.00  2.43           C
ATOM   1361 CG2  ILE A 218      -9.938  49.406   9.195  1.00  2.43           C
ATOM   1362 CD1  ILE A 218     -11.273  47.906   6.801  1.00  2.43           C
ATOM   1363  N   ILE A 219     -12.102  49.438  12.164  1.00  4.19           N
ATOM   1364  CA  ILE A 219     -12.078  50.469  13.203  1.00  4.19           C
ATOM   1365  C   ILE A 219     -11.727  49.812  14.547  1.00  4.19           C
ATOM   1366  CB  ILE A 219     -13.430  51.219  13.297  1.00  4.19           C
ATOM   1367  O   ILE A 219     -10.938  50.375  15.312  1.00  4.19           O
ATOM   1368 CG1  ILE A 219     -13.664  52.062  12.039  1.00  4.19           C
ATOM   1369 CG2  ILE A 219     -13.484  52.062  14.555  1.00  4.19           C
ATOM   1370 CD1  ILE A 219     -15.078  52.594  11.914  1.00  4.19           C
ATOM   1371  N   SER A 220     -12.273  48.688  14.797  1.00  5.47           N
ATOM   1372  CA  SER A 220     -11.969  48.000  16.047  1.00  5.47           C
ATOM   1373  C   SER A 220     -10.500  47.594  16.109  1.00  5.47           C
ATOM   1374  CB  SER A 220     -12.844  46.750  16.219  1.00  5.47           C
ATOM   1375  O   SER A 220      -9.875  47.656  17.172  1.00  5.47           O
ATOM   1376  OG  SER A 220     -12.336  45.688  15.461  1.00  5.47           O
ATOM   1377  N   PHE A 221      -9.867  47.312  15.023  1.00  1.92           N
ATOM   1378  CA  PHE A 221      -8.461  46.938  14.969  1.00  1.92           C
ATOM   1379  C   PHE A 221      -7.566  48.156  15.195  1.00  1.92           C
ATOM   1380  CB  PHE A 221      -8.133  46.281  13.625  1.00  1.92           C
ATOM   1381  O   PHE A 221      -6.598  48.094  15.961  1.00  1.92           O
ATOM   1382  CG  PHE A 221      -6.719  45.781  13.531  1.00  1.92           C
ATOM   1383 CD1  PHE A 221      -5.738  46.500  12.867  1.00  1.92           C
ATOM   1384 CD2  PHE A 221      -6.379  44.562  14.102  1.00  1.92           C
ATOM   1385 CE1  PHE A 221      -4.434  46.031  12.781  1.00  1.92           C
ATOM   1386 CE2  PHE A 221      -5.078  44.062  14.023  1.00  1.92           C
ATOM   1387  CZ  PHE A 221      -4.105  44.812  13.359  1.00  1.92           C
ATOM   1388  N   LEU A 222      -7.949  49.312  14.578  1.00  8.62           N
ATOM   1389  CA  LEU A 222      -7.141  50.531  14.719  1.00  8.62           C
ATOM   1390  C   LEU A 222      -7.188  51.062  16.156  1.00  8.62           C
ATOM   1391  CB  LEU A 222      -7.617  51.625  13.750  1.00  8.62           C
ATOM   1392  O   LEU A 222      -6.152  51.438  16.703  1.00  8.62           O
ATOM   1393  CG  LEU A 222      -7.219  51.438  12.281  1.00  8.62           C
ATOM   1394 CD1  LEU A 222      -8.062  52.344  11.391  1.00  8.62           C
ATOM   1395 CD2  LEU A 222      -5.734  51.719  12.094  1.00  8.62           C
ATOM   1396  N   PHE A 223      -8.359  51.062  16.734  1.00  6.72           N
ATOM   1397  CA  PHE A 223      -8.477  51.531  18.125  1.00  6.72           C
ATOM   1398  C   PHE A 223      -7.750  50.562  19.062  1.00  6.72           C
ATOM   1399  CB  PHE A 223      -9.945  51.625  18.516  1.00  6.72           C
ATOM   1400  O   PHE A 223      -7.129  51.000  20.031  1.00  6.72           O
ATOM   1401  CG  PHE A 223     -10.500  53.031  18.391  1.00  6.72           C
ATOM   1402 CD1  PHE A 223     -10.133  54.031  19.281  1.00  6.72           C
ATOM   1403 CD2  PHE A 223     -11.391  53.344  17.375  1.00  6.72           C
ATOM   1404 CE1  PHE A 223     -10.641  55.312  19.172  1.00  6.72           C
ATOM   1405 CE2  PHE A 223     -11.906  54.625  17.250  1.00  6.72           C
ATOM   1406  CZ  PHE A 223     -11.531  55.625  18.141  1.00  6.72           C
ATOM   1407  N   SER A 224      -7.664  49.281  18.812  1.00  0.51           N
ATOM   1408  CA  SER A 224      -7.012  48.312  19.688  1.00  0.51           C
ATOM   1409  C   SER A 224      -5.492  48.438  19.609  1.00  0.51           C
ATOM   1410  CB  SER A 224      -7.430  46.875  19.297  1.00  0.51           C
ATOM   1411  O   SER A 224      -4.789  48.094  20.562  1.00  0.51           O
ATOM   1412  OG  SER A 224      -6.766  46.469  18.125  1.00  0.51           O
ATOM   1413  N   LEU A 225      -4.984  49.000  18.484  1.00  5.67           N
ATOM   1414  CA  LEU A 225      -3.547  49.219  18.359  1.00  5.67           C
ATOM   1415  C   LEU A 225      -3.076  50.250  19.391  1.00  5.67           C
ATOM   1416  CB  LEU A 225      -3.189  49.688  16.953  1.00  5.67           C
ATOM   1417  O   LEU A 225      -2.076  50.031  20.078  1.00  5.67           O
ATOM   1418  CG  LEU A 225      -1.711  49.625  16.562  1.00  5.67           C
ATOM   1419 CD1  LEU A 225      -1.525  48.750  15.320  1.00  5.67           C
ATOM   1420 CD2  LEU A 225      -1.150  51.031  16.344  1.00  5.67           C
ATOM   1421  N   GLY A 226      -3.838  51.438  19.516  1.00  5.34           N
ATOM   1422  CA  GLY A 226      -3.518  52.438  20.516  1.00  5.34           C
ATOM   1423  C   GLY A 226      -3.713  51.938  21.938  1.00  5.34           C
ATOM   1424  O   GLY A 226      -2.896  52.250  22.828  1.00  5.34           O
ATOM   1425  N   TRP A 227      -4.723  51.125  22.078  1.00  1.07           N
ATOM   1426  CA  TRP A 227      -5.047  50.562  23.391  1.00  1.07           C
ATOM   1427  C   TRP A 227      -3.957  49.625  23.859  1.00  1.07           C
ATOM   1428  CB  TRP A 227      -6.395  49.844  23.344  1.00  1.07           C
ATOM   1429  O   TRP A 227      -3.490  49.719  25.000  1.00  1.07           O
ATOM   1430  CG  TRP A 227      -7.082  49.750  24.672  1.00  1.07           C
ATOM   1431 CD1  TRP A 227      -6.730  48.969  25.734  1.00  1.07           C
ATOM   1432 CD2  TRP A 227      -8.242  50.469  25.094  1.00  1.07           C
ATOM   1433 CE2  TRP A 227      -8.539  50.094  26.406  1.00  1.07           C
ATOM   1434 CE3  TRP A 227      -9.062  51.438  24.469  1.00  1.07           C
ATOM   1435 NE1  TRP A 227      -7.605  49.156  26.781  1.00  1.07           N
ATOM   1436 CH2  TRP A 227     -10.414  51.531  26.484  1.00  1.07           C
ATOM   1437 CZ2  TRP A 227      -9.625  50.594  27.125  1.00  1.07           C
ATOM   1438 CZ3  TRP A 227     -10.141  51.938  25.172  1.00  1.07           C
ATOM   1439  N   ASN A 228      -3.371  48.781  23.125  1.00  1.27           N
ATOM   1440  CA  ASN A 228      -2.363  47.781  23.469  1.00  1.27           C
ATOM   1441  C   ASN A 228      -0.988  48.406  23.656  1.00  1.27           C
ATOM   1442  CB  ASN A 228      -2.307  46.656  22.406  1.00  1.27           C
ATOM   1443  O   ASN A 228      -0.172  47.906  24.438  1.00  1.27           O
ATOM   1444  CG  ASN A 228      -3.447  45.688  22.531  1.00  1.27           C
ATOM   1445 ND2  ASN A 228      -3.756  45.000  21.438  1.00  1.27           N
ATOM   1446 OD1  ASN A 228      -4.047  45.531  23.594  1.00  1.27           O
ATOM   1447  N   TRP A 229      -0.773  49.500  22.859  1.00  6.09           N
ATOM   1448  CA  TRP A 229       0.495  50.188  23.094  1.00  6.09           C
ATOM   1449  C   TRP A 229       0.564  50.750  24.500  1.00  6.09           C
ATOM   1450  CB  TRP A 229       0.687  51.281  22.062  1.00  6.09           C
ATOM   1451  O   TRP A 229       1.586  50.625  25.172  1.00  6.09           O
ATOM   1452  CG  TRP A 229       2.020  51.969  22.141  1.00  6.09           C
ATOM   1453 CD1  TRP A 229       3.195  51.562  21.578  1.00  6.09           C
ATOM   1454 CD2  TRP A 229       2.314  53.188  22.828  1.00  6.09           C
ATOM   1455 CE2  TRP A 229       3.689  53.469  22.641  1.00  6.09           C
ATOM   1456 CE3  TRP A 229       1.549  54.094  23.594  1.00  6.09           C
ATOM   1457 NE1  TRP A 229       4.203  52.438  21.875  1.00  6.09           N
ATOM   1458 CH2  TRP A 229       3.543  55.438  23.922  1.00  6.09           C
ATOM   1459 CZ2  TRP A 229       4.316  54.594  23.188  1.00  6.09           C
ATOM   1460 CZ3  TRP A 229       2.174  55.219  24.125  1.00  6.09           C
ATOM   1461  N   MET A 230      -0.540  51.344  24.969  1.00  4.96           N
ATOM   1462  CA  MET A 230      -0.551  51.938  26.312  1.00  4.96           C
ATOM   1463  C   MET A 230      -0.411  50.844  27.375  1.00  4.96           C
ATOM   1464  CB  MET A 230      -1.837  52.719  26.547  1.00  4.96           C
ATOM   1465  O   MET A 230       0.315  51.031  28.359  1.00  4.96           O
ATOM   1466  CG  MET A 230      -1.693  54.219  26.266  1.00  4.96           C
ATOM   1467  SD  MET A 230      -0.310  54.969  27.203  1.00  4.96           S
ATOM   1468  CE  MET A 230      -1.235  55.812  28.531  1.00  4.96           C
ATOM   1469  N   TYR A 231      -0.920  49.750  27.172  1.00  2.25           N
ATOM   1470  CA  TYR A 231      -0.819  48.625  28.094  1.00  2.25           C
ATOM   1471  C   TYR A 231       0.611  48.125  28.172  1.00  2.25           C
ATOM   1472  CB  TYR A 231      -1.766  47.500  27.672  1.00  2.25           C
ATOM   1473  O   TYR A 231       1.149  47.906  29.250  1.00  2.25           O
ATOM   1474  CG  TYR A 231      -1.564  46.219  28.438  1.00  2.25           C
ATOM   1475 CD1  TYR A 231      -1.004  45.094  27.828  1.00  2.25           C
ATOM   1476 CD2  TYR A 231      -1.936  46.125  29.781  1.00  2.25           C
ATOM   1477 CE1  TYR A 231      -0.818  43.906  28.547  1.00  2.25           C
ATOM   1478 CE2  TYR A 231      -1.755  44.938  30.500  1.00  2.25           C
ATOM   1479  OH  TYR A 231      -1.015  42.688  30.562  1.00  2.25           O
ATOM   1480  CZ  TYR A 231      -1.195  43.844  29.875  1.00  2.25           C
ATOM   1481  N   LEU A 232       1.228  47.938  27.000  1.00  1.56           N
ATOM   1482  CA  LEU A 232       2.592  47.438  26.953  1.00  1.56           C
ATOM   1483  C   LEU A 232       3.564  48.406  27.609  1.00  1.56           C
ATOM   1484  CB  LEU A 232       3.016  47.156  25.500  1.00  1.56           C
ATOM   1485  O   LEU A 232       4.504  48.000  28.281  1.00  1.56           O
ATOM   1486  CG  LEU A 232       2.395  45.938  24.828  1.00  1.56           C
ATOM   1487 CD1  LEU A 232       2.600  46.000  23.312  1.00  1.56           C
ATOM   1488 CD2  LEU A 232       2.984  44.656  25.406  1.00  1.56           C
ATOM   1489  N   TYR A 233       3.258  49.656  27.391  1.00  2.17           N
ATOM   1490  CA  TYR A 233       4.133  50.656  28.016  1.00  2.17           C
ATOM   1491  C   TYR A 233       4.016  50.594  29.531  1.00  2.17           C
ATOM   1492  CB  TYR A 233       3.805  52.031  27.500  1.00  2.17           C
ATOM   1493  O   TYR A 233       5.023  50.625  30.234  1.00  2.17           O
ATOM   1494  CG  TYR A 233       4.613  53.125  28.141  1.00  2.17           C
ATOM   1495 CD1  TYR A 233       4.035  54.000  29.094  1.00  2.17           C
ATOM   1496 CD2  TYR A 233       5.953  53.312  27.828  1.00  2.17           C
ATOM   1497 CE1  TYR A 233       4.773  55.000  29.688  1.00  2.17           C
ATOM   1498 CE2  TYR A 233       6.703  54.344  28.422  1.00  2.17           C
ATOM   1499  OH  TYR A 233       6.844  56.156  29.953  1.00  2.17           O
ATOM   1500  CZ  TYR A 233       6.105  55.156  29.359  1.00  2.17           C
ATOM   1501  N   LYS A 234       2.811  50.531  30.078  1.00  0.57           N
ATOM   1502  CA  LYS A 234       2.643  50.531  31.531  1.00  0.57           C
ATOM   1503  C   LYS A 234       3.248  49.281  32.156  1.00  0.57           C
ATOM   1504  CB  LYS A 234       1.162  50.656  31.906  1.00  0.57           C
ATOM   1505  O   LYS A 234       3.793  49.344  33.250  1.00  0.57           O
ATOM   1506  CG  LYS A 234       0.556  52.000  31.641  1.00  0.57           C
ATOM   1507  CD  LYS A 234       0.956  53.000  32.719  1.00  0.57           C
ATOM   1508  CE  LYS A 234       0.261  54.344  32.531  1.00  0.57           C
ATOM   1509  NZ  LYS A 234       0.699  55.344  33.562  1.00  0.57           N
ATOM   1510  N   LEU A 235       3.312  48.125  31.438  1.00  2.22           N
ATOM   1511  CA  LEU A 235       3.914  46.906  31.922  1.00  2.22           C
ATOM   1512  C   LEU A 235       5.434  47.000  31.938  1.00  2.22           C
ATOM   1513  CB  LEU A 235       3.488  45.719  31.031  1.00  2.22           C
ATOM   1514  O   LEU A 235       6.078  46.562  32.906  1.00  2.22           O
ATOM   1515  CG  LEU A 235       3.039  44.438  31.766  1.00  2.22           C
ATOM   1516 CD1  LEU A 235       1.644  44.031  31.312  1.00  2.22           C
ATOM   1517 CD2  LEU A 235       4.035  43.312  31.547  1.00  2.22           C
ATOM   1518  N   ALA A 236       5.941  47.625  30.797  1.00  0.44           N
ATOM   1519  CA  ALA A 236       7.391  47.781  30.734  1.00  0.44           C
ATOM   1520  C   ALA A 236       7.879  48.750  31.812  1.00  0.44           C
ATOM   1521  CB  ALA A 236       7.812  48.281  29.359  1.00  0.44           C
ATOM   1522  O   ALA A 236       8.930  48.531  32.438  1.00  0.44           O
ATOM   1523  N   PHE A 237       7.066  49.844  32.125  1.00  0.13           N
ATOM   1524  CA  PHE A 237       7.422  50.781  33.156  1.00  0.13           C
ATOM   1525  C   PHE A 237       7.352  50.125  34.531  1.00  0.13           C
ATOM   1526  CB  PHE A 237       6.504  52.000  33.125  1.00  0.13           C
ATOM   1527  O   PHE A 237       8.227  50.344  35.375  1.00  0.13           O
ATOM   1528  CG  PHE A 237       6.910  53.094  34.062  1.00  0.13           C
ATOM   1529 CD1  PHE A 237       6.223  53.312  35.250  1.00  0.13           C
ATOM   1530 CD2  PHE A 237       7.980  53.938  33.750  1.00  0.13           C
ATOM   1531 CE1  PHE A 237       6.598  54.312  36.125  1.00  0.13           C
ATOM   1532 CE2  PHE A 237       8.359  54.938  34.625  1.00  0.13           C
ATOM   1533  CZ  PHE A 237       7.668  55.156  35.812  1.00  0.13           C
ATOM   1534  N   ALA A 238       6.477  49.188  34.781  1.00  0.01           N
ATOM   1535  CA  ALA A 238       6.359  48.500  36.062  1.00  0.01           C
ATOM   1536  C   ALA A 238       7.516  47.500  36.250  1.00  0.01           C
ATOM   1537  CB  ALA A 238       5.023  47.750  36.125  1.00  0.01           C
ATOM   1538  O   ALA A 238       8.062  47.406  37.344  1.00  0.01           O
ATOM   1539  N   GLN A 239       7.961  46.750  35.125  1.00  0.81           N
ATOM   1540  CA  GLN A 239       9.078  45.812  35.188  1.00  0.81           C
ATOM   1541  C   GLN A 239      10.391  46.562  35.500  1.00  0.81           C
ATOM   1542  CB  GLN A 239       9.195  45.031  33.906  1.00  0.81           C
ATOM   1543  O   GLN A 239      11.219  46.062  36.250  1.00  0.81           O
ATOM   1544  CG  GLN A 239      10.125  43.812  34.000  1.00  0.81           C
ATOM   1545  CD  GLN A 239      10.156  43.000  32.719  1.00  0.81           C
ATOM   1546 NE2  GLN A 239      10.938  41.938  32.719  1.00  0.81           N
ATOM   1547 OE1  GLN A 239       9.477  43.312  31.734  1.00  0.81           O
ATOM   1548  N   HIS A 240      10.539  47.656  34.719  1.00  0.02           N
ATOM   1549  CA  HIS A 240      11.742  48.438  34.969  1.00  0.02           C
ATOM   1550  C   HIS A 240      11.812  48.938  36.406  1.00  0.02           C
ATOM   1551  CB  HIS A 240      11.797  49.625  34.000  1.00  0.02           C
ATOM   1552  O   HIS A 240      12.867  48.844  37.031  1.00  0.02           O
ATOM   1553  CG  HIS A 240      13.117  50.344  33.969  1.00  0.02           C
ATOM   1554 CD2  HIS A 240      14.148  50.250  33.094  1.00  0.02           C
ATOM   1555 ND1  HIS A 240      13.500  51.250  34.938  1.00  0.02           N
ATOM   1556 CE1  HIS A 240      14.719  51.688  34.656  1.00  0.02           C
ATOM   1557 NE2  HIS A 240      15.133  51.094  33.562  1.00  0.02           N
ATOM   1558  N   GLN A 241      10.703  49.406  37.062  1.00  0.02           N
ATOM   1559  CA  GLN A 241      10.680  49.875  38.438  1.00  0.02           C
ATOM   1560  C   GLN A 241      10.930  48.750  39.406  1.00  0.02           C
ATOM   1561  CB  GLN A 241       9.336  50.562  38.750  1.00  0.02           C
ATOM   1562  O   GLN A 241      11.617  48.938  40.406  1.00  0.02           O
ATOM   1563  CG  GLN A 241       9.180  51.938  38.094  1.00  0.02           C
ATOM   1564  CD  GLN A 241       8.844  53.031  39.094  1.00  0.02           C
ATOM   1565 NE2  GLN A 241       8.953  54.281  38.688  1.00  0.02           N
ATOM   1566 OE1  GLN A 241       8.492  52.719  40.250  1.00  0.02           O
ATOM   1567  N   ALA A 242      10.570  47.500  39.031  1.00  0.00           N
ATOM   1568  CA  ALA A 242      10.797  46.344  39.906  1.00  0.00           C
ATOM   1569  C   ALA A 242      12.266  45.938  39.906  1.00  0.00           C
ATOM   1570  CB  ALA A 242       9.922  45.156  39.500  1.00  0.00           C
ATOM   1571  O   ALA A 242      12.836  45.625  40.969  1.00  0.00           O
ATOM   1572  N   GLU A 243      12.867  46.031  38.656  1.00  0.00           N
ATOM   1573  CA  GLU A 243      14.273  45.656  38.562  1.00  0.00           C
ATOM   1574  C   GLU A 243      15.180  46.688  39.250  1.00  0.00           C
ATOM   1575  CB  GLU A 243      14.672  45.469  37.094  1.00  0.00           C
ATOM   1576  O   GLU A 243      16.188  46.312  39.844  1.00  0.00           O
ATOM   1577  CG  GLU A 243      14.164  44.188  36.469  1.00  0.00           C
ATOM   1578  CD  GLU A 243      14.664  44.000  35.031  1.00  0.00           C
ATOM   1579 OE1  GLU A 243      14.367  42.938  34.438  1.00  0.00           O
ATOM   1580 OE2  GLU A 243      15.352  44.906  34.500  1.00  0.00           O
ATOM   1581  N   VAL A 244      14.836  48.031  39.156  1.00  0.00           N
ATOM   1582  CA  VAL A 244      15.594  49.094  39.844  1.00  0.00           C
ATOM   1583  C   VAL A 244      15.492  48.938  41.344  1.00  0.00           C
ATOM   1584  CB  VAL A 244      15.109  50.500  39.406  1.00  0.00           C
ATOM   1585  O   VAL A 244      16.469  49.125  42.062  1.00  0.00           O
ATOM   1586 CG1  VAL A 244      15.805  51.594  40.219  1.00  0.00           C
ATOM   1587 CG2  VAL A 244      15.352  50.719  37.906  1.00  0.00           C
ATOM   1588  N   ALA A 245      14.383  48.438  41.812  1.00  0.00           N
ATOM   1589  CA  ALA A 245      14.211  48.281  43.250  1.00  0.00           C
ATOM   1590  C   ALA A 245      15.039  47.094  43.781  1.00  0.00           C
ATOM   1591  CB  ALA A 245      12.734  48.062  43.594  1.00  0.00           C
ATOM   1592  O   ALA A 245      15.500  47.125  44.906  1.00  0.00           O
ATOM   1593  N   LYS A 246      15.539  46.094  42.750  1.00  0.00           N
ATOM   1594  CA  LYS A 246      16.297  44.906  43.156  1.00  0.00           C
ATOM   1595  C   LYS A 246      17.797  45.125  42.938  1.00  0.00           C
ATOM   1596  CB  LYS A 246      15.820  43.688  42.406  1.00  0.00           C
ATOM   1597  O   LYS A 246      18.594  44.219  43.219  1.00  0.00           O
ATOM   1598  CG  LYS A 246      14.398  43.250  42.750  1.00  0.00           C
ATOM   1599  CD  LYS A 246      13.977  42.031  41.938  1.00  0.00           C
ATOM   1600  CE  LYS A 246      12.469  41.875  41.906  1.00  0.00           C
ATOM   1601  NZ  LYS A 246      12.055  40.656  41.156  1.00  0.00           N
ATOM   1602  N   MET A 247      18.281  46.156  42.281  1.00  0.00           N
ATOM   1603  CA  MET A 247      19.625  46.438  41.812  1.00  0.00           C
ATOM   1604  C   MET A 247      20.594  46.562  42.969  1.00  0.00           C
ATOM   1605  CB  MET A 247      19.641  47.750  41.000  1.00  0.00           C
ATOM   1606  O   MET A 247      21.797  46.344  42.812  1.00  0.00           O
ATOM   1607  CG  MET A 247      19.812  47.531  39.500  1.00  0.00           C
ATOM   1608  SD  MET A 247      20.297  49.062  38.625  1.00  0.00           S
ATOM   1609  CE  MET A 247      19.844  48.625  36.938  1.00  0.00           C
ATOM   1610  N   GLU A 248      20.391  46.719  44.156  1.00  0.00           N
ATOM   1611  CA  GLU A 248      21.344  47.031  45.250  1.00  0.00           C
ATOM   1612  C   GLU A 248      22.375  45.906  45.406  1.00  0.00           C
ATOM   1613  CB  GLU A 248      20.609  47.281  46.562  1.00  0.00           C
ATOM   1614  O   GLU A 248      23.578  46.156  45.469  1.00  0.00           O
ATOM   1615  CG  GLU A 248      21.125  48.469  47.312  1.00  0.00           C
ATOM   1616  CD  GLU A 248      20.406  48.688  48.656  1.00  0.00           C
ATOM   1617 OE1  GLU A 248      20.797  49.594  49.406  1.00  0.00           O
ATOM   1618 OE2  GLU A 248      19.438  47.938  48.938  1.00  0.00           O
ATOM   1619  N   PRO A 249      22.109  44.594  45.156  1.00  0.00           N
ATOM   1620  CA  PRO A 249      23.156  43.562  45.344  1.00  0.00           C
ATOM   1621  C   PRO A 249      24.078  43.406  44.156  1.00  0.00           C
ATOM   1622  CB  PRO A 249      22.359  42.281  45.594  1.00  0.00           C
ATOM   1623  O   PRO A 249      25.219  42.969  44.281  1.00  0.00           O
ATOM   1624  CG  PRO A 249      20.953  42.625  45.250  1.00  0.00           C
ATOM   1625  CD  PRO A 249      20.875  44.125  45.031  1.00  0.00           C
ATOM   1626  N   LEU A 250      23.734  43.688  42.938  1.00  0.00           N
ATOM   1627  CA  LEU A 250      24.484  43.531  41.688  1.00  0.00           C
ATOM   1628  C   LEU A 250      25.641  44.500  41.625  1.00  0.00           C
ATOM   1629  CB  LEU A 250      23.562  43.719  40.500  1.00  0.00           C
ATOM   1630  O   LEU A 250      26.688  44.188  41.062  1.00  0.00           O
ATOM   1631  CG  LEU A 250      22.672  42.531  40.125  1.00  0.00           C
ATOM   1632 CD1  LEU A 250      21.344  43.031  39.562  1.00  0.00           C
ATOM   1633 CD2  LEU A 250      23.375  41.594  39.156  1.00  0.00           C
ATOM   1634  N   ASN A 251      25.672  45.719  42.125  1.00  0.01           N
ATOM   1635  CA  ASN A 251      26.734  46.719  42.156  1.00  0.01           C
ATOM   1636  C   ASN A 251      27.984  46.188  42.844  1.00  0.01           C
ATOM   1637  CB  ASN A 251      26.266  48.000  42.812  1.00  0.01           C
ATOM   1638  O   ASN A 251      29.109  46.469  42.438  1.00  0.01           O
ATOM   1639  CG  ASN A 251      25.875  49.094  41.812  1.00  0.01           C
ATOM   1640 ND2  ASN A 251      25.406  50.219  42.281  1.00  0.01           N
ATOM   1641 OD1  ASN A 251      26.016  48.875  40.594  1.00  0.01           O
ATOM   1642  N   ASN A 252      27.766  45.344  43.844  1.00  0.00           N
ATOM   1643  CA  ASN A 252      28.906  44.875  44.625  1.00  0.00           C
ATOM   1644  C   ASN A 252      29.719  43.844  43.875  1.00  0.00           C
ATOM   1645  CB  ASN A 252      28.453  44.312  45.969  1.00  0.00           C
ATOM   1646  O   ASN A 252      30.938  43.812  43.969  1.00  0.00           O
ATOM   1647  CG  ASN A 252      28.141  45.406  47.000  1.00  0.00           C
ATOM   1648 ND2  ASN A 252      27.531  45.000  48.094  1.00  0.00           N
ATOM   1649 OD1  ASN A 252      28.438  46.562  46.781  1.00  0.00           O
ATOM   1650  N   VAL A 253      29.062  42.969  42.969  1.00  0.00           N
ATOM   1651  CA  VAL A 253      29.797  41.906  42.312  1.00  0.00           C
ATOM   1652  C   VAL A 253      30.656  42.469  41.188  1.00  0.00           C
ATOM   1653  CB  VAL A 253      28.828  40.844  41.750  1.00  0.00           C
ATOM   1654  O   VAL A 253      31.734  41.969  40.875  1.00  0.00           O
ATOM   1655 CG1  VAL A 253      29.609  39.750  40.969  1.00  0.00           C
ATOM   1656 CG2  VAL A 253      28.016  40.219  42.875  1.00  0.00           C
ATOM   1657  N   CYS A 254      30.203  43.500  40.562  1.00  0.00           N
ATOM   1658  CA  CYS A 254      31.016  44.094  39.500  1.00  0.00           C
ATOM   1659  C   CYS A 254      32.281  44.750  40.062  1.00  0.00           C
ATOM   1660  CB  CYS A 254      30.188  45.125  38.719  1.00  0.00           C
ATOM   1661  O   CYS A 254      33.344  44.656  39.438  1.00  0.00           O
ATOM   1662  SG  CYS A 254      28.859  44.375  37.719  1.00  0.00           S
ATOM   1663  N   ALA A 255      32.219  45.562  41.219  1.00  0.01           N
ATOM   1664  CA  ALA A 255      33.312  46.344  41.750  1.00  0.01           C
ATOM   1665  C   ALA A 255      34.281  45.438  42.531  1.00  0.01           C
ATOM   1666  CB  ALA A 255      32.812  47.469  42.625  1.00  0.01           C
ATOM   1667  O   ALA A 255      35.500  45.719  42.562  1.00  0.01           O
ATOM   1668  N   LYS A 256      33.750  44.438  43.344  1.00  0.01           N
ATOM   1669  CA  LYS A 256      34.688  43.844  44.312  1.00  0.01           C
ATOM   1670  C   LYS A 256      35.500  42.719  43.656  1.00  0.01           C
ATOM   1671  CB  LYS A 256      33.969  43.344  45.531  1.00  0.01           C
ATOM   1672  O   LYS A 256      35.031  42.094  42.688  1.00  0.01           O
ATOM   1673  CG  LYS A 256      33.969  44.312  46.719  1.00  0.01           C
ATOM   1674  CD  LYS A 256      33.281  43.719  47.938  1.00  0.01           C
ATOM   1675  CE  LYS A 256      33.219  44.719  49.094  1.00  0.01           C
ATOM   1676  NZ  LYS A 256      32.500  44.156  50.250  1.00  0.01           N
ATOM   1677  N   LYS A 257      36.875  42.594  43.906  1.00  0.31           N
ATOM   1678  CA  LYS A 257      37.875  41.594  43.625  1.00  0.31           C
ATOM   1679  C   LYS A 257      37.344  40.188  43.938  1.00  0.31           C
ATOM   1680  CB  LYS A 257      39.156  41.844  44.438  1.00  0.31           C
ATOM   1681  O   LYS A 257      36.844  39.906  45.031  1.00  0.31           O
ATOM   1682  CG  LYS A 257      40.094  42.875  43.812  1.00  0.31           C
ATOM   1683  CD  LYS A 257      41.375  43.031  44.625  1.00  0.31           C
ATOM   1684  CE  LYS A 257      42.312  44.062  44.000  1.00  0.31           C
ATOM   1685  NZ  LYS A 257      43.562  44.219  44.781  1.00  0.31           N
ATOM   1686  N   MET A 258      36.969  39.344  42.969  1.00  0.01           N
ATOM   1687  CA  MET A 258      36.500  37.969  43.094  1.00  0.01           C
ATOM   1688  C   MET A 258      37.500  37.094  43.781  1.00  0.01           C
ATOM   1689  CB  MET A 258      36.156  37.406  41.719  1.00  0.01           C
ATOM   1690  O   MET A 258      38.656  37.000  43.344  1.00  0.01           O
ATOM   1691  CG  MET A 258      34.844  37.906  41.125  1.00  0.01           C
ATOM   1692  SD  MET A 258      34.094  36.750  39.938  1.00  0.01           S
ATOM   1693  CE  MET A 258      32.781  37.812  39.219  1.00  0.01           C
ATOM   1694  N   ASP A 259      37.344  36.562  44.969  1.00  0.43           N
ATOM   1695  CA  ASP A 259      38.156  35.531  45.656  1.00  0.43           C
ATOM   1696  C   ASP A 259      38.031  34.188  44.969  1.00  0.43           C
ATOM   1697  CB  ASP A 259      37.719  35.406  47.125  1.00  0.43           C
ATOM   1698  O   ASP A 259      37.219  34.031  44.031  1.00  0.43           O
ATOM   1699  CG  ASP A 259      37.969  36.688  47.906  1.00  0.43           C
ATOM   1700 OD1  ASP A 259      38.719  37.562  47.438  1.00  0.43           O
ATOM   1701 OD2  ASP A 259      37.469  36.781  49.062  1.00  0.43           O
ATOM   1702  N   TRP A 260      38.812  33.219  45.250  1.00 72.58           N
ATOM   1703  CA  TRP A 260      38.969  31.891  44.656  1.00 72.58           C
ATOM   1704  C   TRP A 260      37.594  31.172  44.625  1.00 72.58           C
ATOM   1705  CB  TRP A 260      39.969  31.031  45.406  1.00 72.58           C
ATOM   1706  O   TRP A 260      37.250  30.531  43.625  1.00 72.58           O
ATOM   1707  CG  TRP A 260      40.188  29.672  44.844  1.00 72.58           C
ATOM   1708 CD1  TRP A 260      40.938  29.359  43.719  1.00 72.58           C
ATOM   1709 CD2  TRP A 260      39.656  28.438  45.344  1.00 72.58           C
ATOM   1710 CE2  TRP A 260      40.125  27.422  44.469  1.00 72.58           C
ATOM   1711 CE3  TRP A 260      38.844  28.094  46.438  1.00 72.58           C
ATOM   1712 NE1  TRP A 260      40.875  28.000  43.500  1.00 72.58           N
ATOM   1713 CH2  TRP A 260      39.000  25.766  45.750  1.00 72.58           C
ATOM   1714 CZ2  TRP A 260      39.781  26.078  44.688  1.00 72.58           C
ATOM   1715 CZ3  TRP A 260      38.531  26.766  46.625  1.00 72.58           C
ATOM   1716  N   THR A 261      36.812  31.141  45.656  1.00 25.78           N
ATOM   1717  CA  THR A 261      35.500  30.500  45.656  1.00 25.78           C
ATOM   1718  C   THR A 261      34.531  31.219  44.719  1.00 25.78           C
ATOM   1719  CB  THR A 261      34.906  30.453  47.094  1.00 25.78           C
ATOM   1720  O   THR A 261      33.719  30.578  44.062  1.00 25.78           O
ATOM   1721 CG2  THR A 261      35.500  29.328  47.906  1.00 25.78           C
ATOM   1722 OG1  THR A 261      35.156  31.703  47.750  1.00 25.78           O
ATOM   1723  N   GLY A 262      34.781  32.531  44.531  1.00  2.71           N
ATOM   1724  CA  GLY A 262      33.969  33.312  43.594  1.00  2.71           C
ATOM   1725  C   GLY A 262      34.250  33.000  42.156  1.00  2.71           C
ATOM   1726  O   GLY A 262      33.344  32.938  41.312  1.00  2.71           O
ATOM   1727  N   SER A 263      35.625  32.719  41.969  1.00  1.19           N
ATOM   1728  CA  SER A 263      36.031  32.344  40.625  1.00  1.19           C
ATOM   1729  C   SER A 263      35.531  30.969  40.219  1.00  1.19           C
ATOM   1730  CB  SER A 263      37.562  32.375  40.531  1.00  1.19           C
ATOM   1731  O   SER A 263      35.156  30.766  39.062  1.00  1.19           O
ATOM   1732  OG  SER A 263      38.062  31.094  40.125  1.00  1.19           O
ATOM   1733  N   ILE A 264      35.500  29.938  41.250  1.00 52.37           N
ATOM   1734  CA  ILE A 264      34.969  28.609  40.969  1.00 52.37           C
ATOM   1735  C   ILE A 264      33.469  28.688  40.750  1.00 52.37           C
ATOM   1736  CB  ILE A 264      35.281  27.609  42.094  1.00 52.37           C
ATOM   1737  O   ILE A 264      32.938  28.062  39.844  1.00 52.37           O
ATOM   1738 CG1  ILE A 264      36.781  27.281  42.125  1.00 52.37           C
ATOM   1739 CG2  ILE A 264      34.469  26.344  41.969  1.00 52.37           C
ATOM   1740 CD1  ILE A 264      37.219  26.453  43.312  1.00 52.37           C
ATOM   1741  N   TRP A 265      32.875  29.469  41.500  1.00 56.85           N
ATOM   1742  CA  TRP A 265      31.422  29.625  41.344  1.00 56.85           C
ATOM   1743  C   TRP A 265      31.109  30.328  40.031  1.00 56.85           C
ATOM   1744  CB  TRP A 265      30.828  30.391  42.531  1.00 56.85           C
ATOM   1745  O   TRP A 265      30.141  29.984  39.344  1.00 56.85           O
ATOM   1746  CG  TRP A 265      29.344  30.250  42.656  1.00 56.85           C
ATOM   1747 CD1  TRP A 265      28.422  31.266  42.594  1.00 56.85           C
ATOM   1748 CD2  TRP A 265      28.609  29.047  42.875  1.00 56.85           C
ATOM   1749 CE2  TRP A 265      27.250  29.391  42.906  1.00 56.85           C
ATOM   1750 CE3  TRP A 265      28.984  27.703  43.000  1.00 56.85           C
ATOM   1751 NE1  TRP A 265      27.156  30.750  42.750  1.00 56.85           N
ATOM   1752 CH2  TRP A 265      26.625  27.125  43.281  1.00 56.85           C
ATOM   1753 CZ2  TRP A 265      26.250  28.438  43.125  1.00 56.85           C
ATOM   1754 CZ3  TRP A 265      27.984  26.750  43.219  1.00 56.85           C
ATOM   1755  N   GLU A 266      32.000  31.250  39.656  1.00  0.00           N
ATOM   1756  CA  GLU A 266      31.812  31.891  38.344  1.00  0.00           C
ATOM   1757  C   GLU A 266      32.094  30.922  37.219  1.00  0.00           C
ATOM   1758  CB  GLU A 266      32.719  33.125  38.219  1.00  0.00           C
ATOM   1759  O   GLU A 266      31.391  30.953  36.188  1.00  0.00           O
ATOM   1760  CG  GLU A 266      32.156  34.219  37.344  1.00  0.00           C
ATOM   1761  CD  GLU A 266      32.688  35.594  37.719  1.00  0.00           C
ATOM   1762 OE1  GLU A 266      32.312  36.594  37.031  1.00  0.00           O
ATOM   1763 OE2  GLU A 266      33.438  35.719  38.688  1.00  0.00           O
ATOM   1764  N   TRP A 267      33.156  30.234  37.594  1.00 61.96           N
ATOM   1765  CA  TRP A 267      33.438  29.203  36.594  1.00 61.96           C
ATOM   1766  C   TRP A 267      32.281  28.219  36.469  1.00 61.96           C
ATOM   1767  CB  TRP A 267      34.750  28.453  36.969  1.00 61.96           C
ATOM   1768  O   TRP A 267      31.906  27.828  35.375  1.00 61.96           O
ATOM   1769  CG  TRP A 267      35.125  27.375  35.969  1.00 61.96           C
ATOM   1770 CD1  TRP A 267      35.656  27.562  34.750  1.00 61.96           C
ATOM   1771 CD2  TRP A 267      34.938  25.969  36.156  1.00 61.96           C
ATOM   1772 CE2  TRP A 267      35.438  25.344  34.969  1.00 61.96           C
ATOM   1773 CE3  TRP A 267      34.438  25.172  37.188  1.00 61.96           C
ATOM   1774 NE1  TRP A 267      35.875  26.344  34.125  1.00 61.96           N
ATOM   1775 CH2  TRP A 267      34.938  23.203  35.844  1.00 61.96           C
ATOM   1776 CZ2  TRP A 267      35.438  23.969  34.812  1.00 61.96           C
ATOM   1777 CZ3  TRP A 267      34.438  23.797  37.000  1.00 61.96           C
ATOM   1778  N   PHE A 268      31.625  27.797  37.625  1.00 85.45           N
ATOM   1779  CA  PHE A 268      30.469  26.922  37.594  1.00 85.45           C
ATOM   1780  C   PHE A 268      29.281  27.625  36.938  1.00 85.45           C
ATOM   1781  CB  PHE A 268      30.094  26.469  39.000  1.00 85.45           C
ATOM   1782  O   PHE A 268      28.562  27.031  36.125  1.00 85.45           O
ATOM   1783  CG  PHE A 268      29.250  25.234  39.031  1.00 85.45           C
ATOM   1784 CD1  PHE A 268      27.859  25.312  39.125  1.00 85.45           C
ATOM   1785 CD2  PHE A 268      29.828  23.969  38.969  1.00 85.45           C
ATOM   1786 CE1  PHE A 268      27.078  24.156  39.156  1.00 85.45           C
ATOM   1787 CE2  PHE A 268      29.062  22.812  39.000  1.00 85.45           C
ATOM   1788  CZ  PHE A 268      27.688  22.906  39.094  1.00 85.45           C
ATOM   1789  N   ARG A 269      29.281  28.781  36.969  1.00  1.46           N
ATOM   1790  CA  ARG A 269      28.188  29.578  36.406  1.00  1.46           C
ATOM   1791  C   ARG A 269      28.344  29.750  34.906  1.00  1.46           C
ATOM   1792  CB  ARG A 269      28.125  30.953  37.094  1.00  1.46           C
ATOM   1793  O   ARG A 269      27.375  29.578  34.156  1.00  1.46           O
ATOM   1794  CG  ARG A 269      26.938  31.797  36.656  1.00  1.46           C
ATOM   1795  CD  ARG A 269      27.062  33.219  37.156  1.00  1.46           C
ATOM   1796  NE  ARG A 269      27.953  34.031  36.344  1.00  1.46           N
ATOM   1797 NH1  ARG A 269      27.469  36.031  37.375  1.00  1.46           N
ATOM   1798 NH2  ARG A 269      28.953  35.969  35.625  1.00  1.46           N
ATOM   1799  CZ  ARG A 269      28.125  35.344  36.438  1.00  1.46           C
ATOM   1800  N   SER A 270      29.516  30.109  34.500  1.00  0.01           N
ATOM   1801  CA  SER A 270      29.766  30.406  33.094  1.00  0.01           C
ATOM   1802  C   SER A 270      29.812  29.109  32.281  1.00  0.01           C
ATOM   1803  CB  SER A 270      31.062  31.172  32.906  1.00  0.01           C
ATOM   1804  O   SER A 270      29.422  29.109  31.094  1.00  0.01           O
ATOM   1805  OG  SER A 270      32.188  30.297  32.969  1.00  0.01           O
ATOM   1806  N   SER A 271      30.297  28.094  33.000  1.00  5.17           N
ATOM   1807  CA  SER A 271      30.531  26.906  32.188  1.00  5.17           C
ATOM   1808  C   SER A 271      29.312  25.984  32.188  1.00  5.17           C
ATOM   1809  CB  SER A 271      31.766  26.141  32.688  1.00  5.17           C
ATOM   1810  O   SER A 271      29.062  25.281  31.219  1.00  5.17           O
ATOM   1811  OG  SER A 271      31.578  25.719  34.031  1.00  5.17           O
ATOM   1812  N   TRP A 272      28.469  26.016  33.438  1.00100.00           N
ATOM   1813  CA  TRP A 272      27.422  25.000  33.562  1.00100.00           C
ATOM   1814  C   TRP A 272      26.047  25.625  33.500  1.00100.00           C
ATOM   1815  CB  TRP A 272      27.594  24.234  34.875  1.00100.00           C
ATOM   1816  O   TRP A 272      25.047  24.938  33.281  1.00100.00           O
ATOM   1817  CG  TRP A 272      28.734  23.250  34.875  1.00100.00           C
ATOM   1818 CD1  TRP A 272      29.953  23.422  34.281  1.00100.00           C
ATOM   1819 CD2  TRP A 272      28.766  21.969  35.500  1.00100.00           C
ATOM   1820 CE2  TRP A 272      30.031  21.406  35.250  1.00100.00           C
ATOM   1821 CE3  TRP A 272      27.828  21.234  36.250  1.00100.00           C
ATOM   1822 NE1  TRP A 272      30.734  22.312  34.500  1.00100.00           N
ATOM   1823 CH2  TRP A 272      29.469  19.438  36.438  1.00100.00           C
ATOM   1824 CZ2  TRP A 272      30.391  20.141  35.719  1.00100.00           C
ATOM   1825 CZ3  TRP A 272      28.203  19.969  36.719  1.00100.00           C
ATOM   1826  N   THR A 273      26.016  27.094  33.781  1.00  7.82           N
ATOM   1827  CA  THR A 273      24.688  27.688  33.875  1.00  7.82           C
ATOM   1828  C   THR A 273      24.484  28.719  32.781  1.00  7.82           C
ATOM   1829  CB  THR A 273      24.469  28.344  35.250  1.00  7.82           C
ATOM   1830  O   THR A 273      25.438  29.219  32.188  1.00  7.82           O
ATOM   1831 CG2  THR A 273      24.844  27.375  36.375  1.00  7.82           C
ATOM   1832 OG1  THR A 273      25.266  29.516  35.375  1.00  7.82           O
ATOM   1833  N   TYR A 274      23.375  28.766  32.250  1.00  9.06           N
ATOM   1834  CA  TYR A 274      23.000  29.781  31.250  1.00  9.06           C
ATOM   1835  C   TYR A 274      22.672  31.109  31.938  1.00  9.06           C
ATOM   1836  CB  TYR A 274      21.781  29.297  30.438  1.00  9.06           C
ATOM   1837  O   TYR A 274      22.000  31.953  31.359  1.00  9.06           O
ATOM   1838  CG  TYR A 274      22.094  28.156  29.500  1.00  9.06           C
ATOM   1839 CD1  TYR A 274      22.812  28.375  28.328  1.00  9.06           C
ATOM   1840 CD2  TYR A 274      21.688  26.859  29.797  1.00  9.06           C
ATOM   1841 CE1  TYR A 274      23.094  27.328  27.453  1.00  9.06           C
ATOM   1842 CE2  TYR A 274      21.969  25.812  28.922  1.00  9.06           C
ATOM   1843  OH  TYR A 274      22.953  25.016  26.906  1.00  9.06           O
ATOM   1844  CZ  TYR A 274      22.672  26.047  27.766  1.00  9.06           C
ATOM   1845  N   LYS A 275      23.062  31.250  33.250  1.00  0.76           N
ATOM   1846  CA  LYS A 275      22.766  32.500  33.938  1.00  0.76           C
ATOM   1847  C   LYS A 275      23.625  33.656  33.406  1.00  0.76           C
ATOM   1848  CB  LYS A 275      22.969  32.344  35.469  1.00  0.76           C
ATOM   1849  O   LYS A 275      24.781  33.438  33.031  1.00  0.76           O
ATOM   1850  CG  LYS A 275      21.750  31.844  36.219  1.00  0.76           C
ATOM   1851  CD  LYS A 275      21.938  31.938  37.719  1.00  0.76           C
ATOM   1852  CE  LYS A 275      20.703  31.453  38.469  1.00  0.76           C
ATOM   1853  NZ  LYS A 275      20.891  31.531  39.938  1.00  0.76           N
ATOM   1854  N   ASP A 276      22.906  34.906  33.156  1.00  0.00           N
ATOM   1855  CA  ASP A 276      23.578  36.062  32.562  1.00  0.00           C
ATOM   1856  C   ASP A 276      24.641  36.594  33.531  1.00  0.00           C
ATOM   1857  CB  ASP A 276      22.578  37.156  32.219  1.00  0.00           C
ATOM   1858  O   ASP A 276      24.547  36.406  34.750  1.00  0.00           O
ATOM   1859  CG  ASP A 276      21.641  36.750  31.109  1.00  0.00           C
ATOM   1860 OD1  ASP A 276      22.000  35.906  30.281  1.00  0.00           O
ATOM   1861 OD2  ASP A 276      20.516  37.312  31.047  1.00  0.00           O
ATOM   1862  N   ASP A 277      25.672  37.281  33.188  1.00  0.00           N
ATOM   1863  CA  ASP A 277      26.688  38.000  33.969  1.00  0.00           C
ATOM   1864  C   ASP A 277      26.062  39.125  34.750  1.00  0.00           C
ATOM   1865  CB  ASP A 277      27.781  38.531  33.031  1.00  0.00           C
ATOM   1866  O   ASP A 277      25.453  40.031  34.188  1.00  0.00           O
ATOM   1867  CG  ASP A 277      28.969  39.094  33.781  1.00  0.00           C
ATOM   1868 OD1  ASP A 277      28.875  39.281  35.000  1.00  0.00           O
ATOM   1869 OD2  ASP A 277      30.000  39.375  33.125  1.00  0.00           O
ATOM   1870  N   PRO A 278      25.938  39.125  36.125  1.00  0.00           N
ATOM   1871  CA  PRO A 278      25.359  40.188  36.969  1.00  0.00           C
ATOM   1872  C   PRO A 278      25.938  41.562  36.656  1.00  0.00           C
ATOM   1873  CB  PRO A 278      25.719  39.719  38.375  1.00  0.00           C
ATOM   1874  O   PRO A 278      25.234  42.562  36.750  1.00  0.00           O
ATOM   1875  CG  PRO A 278      26.734  38.656  38.188  1.00  0.00           C
ATOM   1876  CD  PRO A 278      26.688  38.188  36.750  1.00  0.00           C
ATOM   1877  N   CYS A 279      27.328  41.750  36.375  1.00  0.00           N
ATOM   1878  CA  CYS A 279      27.938  43.031  36.062  1.00  0.00           C
ATOM   1879  C   CYS A 279      27.375  43.594  34.781  1.00  0.00           C
ATOM   1880  CB  CYS A 279      29.453  42.875  35.938  1.00  0.00           C
ATOM   1881  O   CYS A 279      27.094  44.812  34.688  1.00  0.00           O
ATOM   1882  SG  CYS A 279      30.375  44.281  36.625  1.00  0.00           S
ATOM   1883  N   GLN A 280      27.047  42.812  33.656  1.00  0.00           N
ATOM   1884  CA  GLN A 280      26.438  43.281  32.438  1.00  0.00           C
ATOM   1885  C   GLN A 280      25.000  43.750  32.656  1.00  0.00           C
ATOM   1886  CB  GLN A 280      26.484  42.188  31.359  1.00  0.00           C
ATOM   1887  O   GLN A 280      24.562  44.750  32.094  1.00  0.00           O
ATOM   1888  CG  GLN A 280      25.938  42.625  30.000  1.00  0.00           C
ATOM   1889  CD  GLN A 280      25.984  41.500  28.969  1.00  0.00           C
ATOM   1890 NE2  GLN A 280      25.375  41.750  27.812  1.00  0.00           N
ATOM   1891 OE1  GLN A 280      26.547  40.438  29.219  1.00  0.00           O
ATOM   1892  N   LYS A 281      24.297  43.125  33.531  1.00  0.00           N
ATOM   1893  CA  LYS A 281      22.922  43.500  33.844  1.00  0.00           C
ATOM   1894  C   LYS A 281      22.844  44.844  34.562  1.00  0.00           C
ATOM   1895  CB  LYS A 281      22.234  42.406  34.656  1.00  0.00           C
ATOM   1896  O   LYS A 281      21.938  45.625  34.344  1.00  0.00           O
ATOM   1897  CG  LYS A 281      21.125  41.656  33.938  1.00  0.00           C
ATOM   1898  CD  LYS A 281      20.312  40.781  34.875  1.00  0.00           C
ATOM   1899  CE  LYS A 281      19.219  40.031  34.125  1.00  0.00           C
ATOM   1900  NZ  LYS A 281      18.422  39.156  35.031  1.00  0.00           N
ATOM   1901  N   TYR A 282      23.844  45.156  35.500  1.00  0.01           N
ATOM   1902  CA  TYR A 282      23.938  46.438  36.219  1.00  0.01           C
ATOM   1903  C   TYR A 282      24.078  47.562  35.219  1.00  0.01           C
ATOM   1904  CB  TYR A 282      25.109  46.438  37.188  1.00  0.01           C
ATOM   1905  O   TYR A 282      23.328  48.562  35.281  1.00  0.01           O
ATOM   1906  CG  TYR A 282      25.344  47.781  37.844  1.00  0.01           C
ATOM   1907 CD1  TYR A 282      26.328  48.656  37.375  1.00  0.01           C
ATOM   1908 CD2  TYR A 282      24.578  48.156  38.938  1.00  0.01           C
ATOM   1909 CE1  TYR A 282      26.547  49.875  38.000  1.00  0.01           C
ATOM   1910 CE2  TYR A 282      24.781  49.406  39.562  1.00  0.01           C
ATOM   1911  OH  TYR A 282      25.984  51.469  39.688  1.00  0.01           O
ATOM   1912  CZ  TYR A 282      25.766  50.250  39.062  1.00  0.01           C
ATOM   1913  N   TYR A 283      24.953  47.469  34.188  1.00  0.01           N
ATOM   1914  CA  TYR A 283      25.172  48.562  33.250  1.00  0.01           C
ATOM   1915  C   TYR A 283      24.031  48.688  32.250  1.00  0.01           C
ATOM   1916  CB  TYR A 283      26.516  48.406  32.531  1.00  0.01           C
ATOM   1917  O   TYR A 283      23.703  49.781  31.797  1.00  0.01           O
ATOM   1918  CG  TYR A 283      27.719  48.688  33.375  1.00  0.01           C
ATOM   1919 CD1  TYR A 283      28.047  49.969  33.750  1.00  0.01           C
ATOM   1920 CD2  TYR A 283      28.531  47.656  33.812  1.00  0.01           C
ATOM   1921 CE1  TYR A 283      29.172  50.250  34.531  1.00  0.01           C
ATOM   1922 CE2  TYR A 283      29.656  47.906  34.594  1.00  0.01           C
ATOM   1923  OH  TYR A 283      31.062  49.469  35.750  1.00  0.01           O
ATOM   1924  CZ  TYR A 283      29.969  49.188  34.969  1.00  0.01           C
ATOM   1925  N   GLU A 284      23.234  47.500  31.906  1.00  0.00           N
ATOM   1926  CA  GLU A 284      22.078  47.531  31.016  1.00  0.00           C
ATOM   1927  C   GLU A 284      20.906  48.250  31.641  1.00  0.00           C
ATOM   1928  CB  GLU A 284      21.672  46.094  30.656  1.00  0.00           C
ATOM   1929  O   GLU A 284      20.219  49.031  30.969  1.00  0.00           O
ATOM   1930  CG  GLU A 284      22.438  45.500  29.484  1.00  0.00           C
ATOM   1931  CD  GLU A 284      22.016  44.094  29.141  1.00  0.00           C
ATOM   1932 OE1  GLU A 284      22.641  43.469  28.250  1.00  0.00           O
ATOM   1933 OE2  GLU A 284      21.062  43.594  29.781  1.00  0.00           O
ATOM   1934  N   LEU A 285      20.688  48.062  32.906  1.00  0.00           N
ATOM   1935  CA  LEU A 285      19.562  48.656  33.594  1.00  0.00           C
ATOM   1936  C   LEU A 285      19.781  50.188  33.719  1.00  0.00           C
ATOM   1937  CB  LEU A 285      19.391  48.031  34.969  1.00  0.00           C
ATOM   1938  O   LEU A 285      18.812  50.938  33.656  1.00  0.00           O
ATOM   1939  CG  LEU A 285      18.641  46.719  35.031  1.00  0.00           C
ATOM   1940 CD1  LEU A 285      19.125  45.875  36.219  1.00  0.00           C
ATOM   1941 CD2  LEU A 285      17.141  46.906  35.094  1.00  0.00           C
ATOM   1942  N   LEU A 286      21.094  50.656  33.875  1.00  0.02           N
ATOM   1943  CA  LEU A 286      21.375  52.062  34.062  1.00  0.02           C
ATOM   1944  C   LEU A 286      21.297  52.812  32.719  1.00  0.02           C
ATOM   1945  CB  LEU A 286      22.766  52.250  34.688  1.00  0.02           C
ATOM   1946  O   LEU A 286      20.797  53.938  32.688  1.00  0.02           O
ATOM   1947  CG  LEU A 286      22.812  52.688  36.156  1.00  0.02           C
ATOM   1948 CD1  LEU A 286      23.875  51.906  36.906  1.00  0.02           C
ATOM   1949 CD2  LEU A 286      23.078  54.188  36.250  1.00  0.02           C
ATOM   1950  N   LEU A 287      21.578  52.094  31.594  1.00  0.02           N
ATOM   1951  CA  LEU A 287      21.750  52.844  30.359  1.00  0.02           C
ATOM   1952  C   LEU A 287      20.531  52.688  29.453  1.00  0.02           C
ATOM   1953  CB  LEU A 287      23.000  52.375  29.609  1.00  0.02           C
ATOM   1954  O   LEU A 287      20.219  53.562  28.656  1.00  0.02           O
ATOM   1955  CG  LEU A 287      24.344  52.844  30.172  1.00  0.02           C
ATOM   1956 CD1  LEU A 287      25.438  51.812  29.875  1.00  0.02           C
ATOM   1957 CD2  LEU A 287      24.703  54.219  29.625  1.00  0.02           C
ATOM   1958  N   VAL A 288      19.609  51.531  29.625  1.00  0.00           N
ATOM   1959  CA  VAL A 288      18.516  51.281  28.672  1.00  0.00           C
ATOM   1960  C   VAL A 288      17.188  51.688  29.281  1.00  0.00           C
ATOM   1961  CB  VAL A 288      18.469  49.781  28.266  1.00  0.00           C
ATOM   1962  O   VAL A 288      16.719  51.094  30.250  1.00  0.00           O
ATOM   1963 CG1  VAL A 288      17.359  49.531  27.250  1.00  0.00           C
ATOM   1964 CG2  VAL A 288      19.812  49.344  27.703  1.00  0.00           C
ATOM   1965  N   ASN A 289      16.578  53.031  28.828  1.00  0.06           N
ATOM   1966  CA  ASN A 289      15.258  53.500  29.219  1.00  0.06           C
ATOM   1967  C   ASN A 289      14.156  52.562  28.766  1.00  0.06           C
ATOM   1968  CB  ASN A 289      15.016  54.906  28.672  1.00  0.06           C
ATOM   1969  O   ASN A 289      14.266  51.938  27.688  1.00  0.06           O
ATOM   1970  CG  ASN A 289      14.016  55.688  29.500  1.00  0.06           C
ATOM   1971 ND2  ASN A 289      14.078  57.031  29.406  1.00  0.06           N
ATOM   1972 OD1  ASN A 289      13.188  55.125  30.203  1.00  0.06           O
ATOM   1973  N   PRO A 290      13.086  52.094  29.500  1.00  0.06           N
ATOM   1974  CA  PRO A 290      12.031  51.156  29.156  1.00  0.06           C
ATOM   1975  C   PRO A 290      11.242  51.562  27.922  1.00  0.06           C
ATOM   1976  CB  PRO A 290      11.133  51.156  30.406  1.00  0.06           C
ATOM   1977  O   PRO A 290      10.562  50.750  27.312  1.00  0.06           O
ATOM   1978  CG  PRO A 290      11.570  52.344  31.188  1.00  0.06           C
ATOM   1979  CD  PRO A 290      12.922  52.781  30.688  1.00  0.06           C
ATOM   1980  N   ILE A 291      11.195  52.719  27.484  1.00  0.61           N
ATOM   1981  CA  ILE A 291      10.469  53.188  26.312  1.00  0.61           C
ATOM   1982  C   ILE A 291      11.031  52.531  25.047  1.00  0.61           C
ATOM   1983  CB  ILE A 291      10.539  54.750  26.172  1.00  0.61           C
ATOM   1984  O   ILE A 291      10.305  52.312  24.078  1.00  0.61           O
ATOM   1985 CG1  ILE A 291       9.438  55.250  25.250  1.00  0.61           C
ATOM   1986 CG2  ILE A 291      11.922  55.156  25.672  1.00  0.61           C
ATOM   1987 CD1  ILE A 291       8.703  56.469  25.766  1.00  0.61           C
ATOM   1988  N   TRP A 292      12.375  52.250  24.984  1.00  2.01           N
ATOM   1989  CA  TRP A 292      13.023  51.688  23.812  1.00  2.01           C
ATOM   1990  C   TRP A 292      12.703  50.219  23.672  1.00  2.01           C
ATOM   1991  CB  TRP A 292      14.539  51.875  23.891  1.00  2.01           C
ATOM   1992  O   TRP A 292      12.969  49.594  22.625  1.00  2.01           O
ATOM   1993  CG  TRP A 292      14.961  53.312  23.969  1.00  2.01           C
ATOM   1994 CD1  TRP A 292      15.578  53.938  25.016  1.00  2.01           C
ATOM   1995 CD2  TRP A 292      14.797  54.312  22.953  1.00  2.01           C
ATOM   1996 CE2  TRP A 292      15.336  55.531  23.469  1.00  2.01           C
ATOM   1997 CE3  TRP A 292      14.242  54.312  21.672  1.00  2.01           C
ATOM   1998 NE1  TRP A 292      15.805  55.281  24.719  1.00  2.01           N
ATOM   1999 CH2  TRP A 292      14.789  56.688  21.469  1.00  2.01           C
ATOM   2000 CZ2  TRP A 292      15.336  56.719  22.719  1.00  2.01           C
ATOM   2001 CZ3  TRP A 292      14.242  55.500  20.938  1.00  2.01           C
ATOM   2002  N   LEU A 293      11.930  49.656  24.656  1.00  0.05           N
ATOM   2003  CA  LEU A 293      11.609  48.250  24.656  1.00  0.05           C
ATOM   2004  C   LEU A 293      10.273  47.969  23.953  1.00  0.05           C
ATOM   2005  CB  LEU A 293      11.562  47.688  26.078  1.00  0.05           C
ATOM   2006  O   LEU A 293       9.953  46.844  23.609  1.00  0.05           O
ATOM   2007  CG  LEU A 293      12.914  47.469  26.766  1.00  0.05           C
ATOM   2008 CD1  LEU A 293      12.797  47.688  28.266  1.00  0.05           C
ATOM   2009 CD2  LEU A 293      13.422  46.062  26.484  1.00  0.05           C
ATOM   2010  N   VAL A 294       9.477  49.156  23.641  1.00  0.77           N
ATOM   2011  CA  VAL A 294       8.148  48.969  23.047  1.00  0.77           C
ATOM   2012  C   VAL A 294       8.062  49.688  21.719  1.00  0.77           C
ATOM   2013  CB  VAL A 294       7.039  49.438  24.000  1.00  0.77           C
ATOM   2014  O   VAL A 294       7.383  50.719  21.609  1.00  0.77           O
ATOM   2015 CG1  VAL A 294       5.668  48.969  23.531  1.00  0.77           C
ATOM   2016 CG2  VAL A 294       7.309  48.969  25.438  1.00  0.77           C
ATOM   2017  N   PRO A 295       8.789  49.188  20.703  1.00  0.06           N
ATOM   2018  CA  PRO A 295       8.672  49.844  19.391  1.00  0.06           C
ATOM   2019  C   PRO A 295       7.258  49.719  18.812  1.00  0.06           C
ATOM   2020  CB  PRO A 295       9.664  49.031  18.531  1.00  0.06           C
ATOM   2021  O   PRO A 295       6.488  48.844  19.203  1.00  0.06           O
ATOM   2022  CG  PRO A 295       9.797  47.719  19.203  1.00  0.06           C
ATOM   2023  CD  PRO A 295       9.453  47.906  20.656  1.00  0.06           C
ATOM   2024  N   PRO A 296       6.723  50.688  18.156  1.00  2.54           N
ATOM   2025  CA  PRO A 296       5.371  50.688  17.594  1.00  2.54           C
ATOM   2026  C   PRO A 296       5.039  49.406  16.859  1.00  2.54           C
ATOM   2027  CB  PRO A 296       5.398  51.875  16.625  1.00  2.54           C
ATOM   2028  O   PRO A 296       3.871  49.000  16.781  1.00  2.54           O
ATOM   2029  CG  PRO A 296       6.770  52.438  16.766  1.00  2.54           C
ATOM   2030  CD  PRO A 296       7.535  51.625  17.766  1.00  2.54           C
ATOM   2031  N   THR A 297       5.984  48.562  16.297  1.00  0.23           N
ATOM   2032  CA  THR A 297       5.711  47.312  15.625  1.00  0.23           C
ATOM   2033  C   THR A 297       5.301  46.250  16.641  1.00  0.23           C
ATOM   2034  CB  THR A 297       6.938  46.812  14.828  1.00  0.23           C
ATOM   2035  O   THR A 297       4.574  45.312  16.297  1.00  0.23           O
ATOM   2036 CG2  THR A 297       7.105  47.594  13.539  1.00  0.23           C
ATOM   2037 OG1  THR A 297       8.117  46.969  15.633  1.00  0.23           O
ATOM   2038  N   LYS A 298       5.707  46.438  17.828  1.00  1.07           N
ATOM   2039  CA  LYS A 298       5.289  45.531  18.906  1.00  1.07           C
ATOM   2040  C   LYS A 298       3.814  45.750  19.250  1.00  1.07           C
ATOM   2041  CB  LYS A 298       6.145  45.750  20.156  1.00  1.07           C
ATOM   2042  O   LYS A 298       3.082  44.781  19.453  1.00  1.07           O
ATOM   2043  CG  LYS A 298       5.891  44.750  21.266  1.00  1.07           C
ATOM   2044  CD  LYS A 298       6.895  44.906  22.391  1.00  1.07           C
ATOM   2045  CE  LYS A 298       6.668  43.844  23.484  1.00  1.07           C
ATOM   2046  NZ  LYS A 298       7.766  43.844  24.500  1.00  1.07           N
ATOM   2047  N   ALA A 299       3.383  46.844  19.297  1.00  1.93           N
ATOM   2048  CA  ALA A 299       1.980  47.125  19.578  1.00  1.93           C
ATOM   2049  C   ALA A 299       1.076  46.594  18.469  1.00  1.93           C
ATOM   2050  CB  ALA A 299       1.772  48.625  19.766  1.00  1.93           C
ATOM   2051  O   ALA A 299      -0.007  46.062  18.734  1.00  1.93           O
ATOM   2052  N   LEU A 300       1.528  46.688  17.219  1.00  3.69           N
ATOM   2053  CA  LEU A 300       0.763  46.156  16.094  1.00  3.69           C
ATOM   2054  C   LEU A 300       0.712  44.625  16.125  1.00  3.69           C
ATOM   2055  CB  LEU A 300       1.369  46.625  14.766  1.00  3.69           C
ATOM   2056  O   LEU A 300      -0.344  44.031  15.906  1.00  3.69           O
ATOM   2057  CG  LEU A 300       0.466  46.531  13.531  1.00  3.69           C
ATOM   2058 CD1  LEU A 300       0.346  47.875  12.859  1.00  3.69           C
ATOM   2059 CD2  LEU A 300       1.001  45.469  12.555  1.00  3.69           C
ATOM   2060  N   ALA A 301       1.779  43.969  16.594  1.00  0.23           N
ATOM   2061  CA  ALA A 301       1.839  42.500  16.641  1.00  0.23           C
ATOM   2062  C   ALA A 301       0.965  41.938  17.766  1.00  0.23           C
ATOM   2063  CB  ALA A 301       3.281  42.031  16.828  1.00  0.23           C
ATOM   2064  O   ALA A 301       0.252  40.969  17.594  1.00  0.23           O
ATOM   2065  N   VAL A 302       0.922  42.750  18.859  1.00  1.69           N
ATOM   2066  CA  VAL A 302       0.119  42.281  19.984  1.00  1.69           C
ATOM   2067  C   VAL A 302      -1.365  42.469  19.672  1.00  1.69           C
ATOM   2068  CB  VAL A 302       0.474  43.062  21.281  1.00  1.69           C
ATOM   2069  O   VAL A 302      -2.178  41.594  20.000  1.00  1.69           O
ATOM   2070 CG1  VAL A 302      -0.520  42.750  22.391  1.00  1.69           C
ATOM   2071 CG2  VAL A 302       1.899  42.750  21.719  1.00  1.69           C
ATOM   2072  N   THR A 303      -1.636  43.438  18.922  1.00  0.25           N
ATOM   2073  CA  THR A 303      -3.035  43.688  18.594  1.00  0.25           C
ATOM   2074  C   THR A 303      -3.545  42.656  17.609  1.00  0.25           C
ATOM   2075  CB  THR A 303      -3.232  45.094  18.016  1.00  0.25           C
ATOM   2076  O   THR A 303      -4.625  42.094  17.781  1.00  0.25           O
ATOM   2077 CG2  THR A 303      -4.711  45.469  17.938  1.00  0.25           C
ATOM   2078 OG1  THR A 303      -2.568  46.062  18.859  1.00  0.25           O
ATOM   2079  N   PHE A 304      -2.775  42.281  16.547  1.00  2.49           N
ATOM   2080  CA  PHE A 304      -3.186  41.312  15.555  1.00  2.49           C
ATOM   2081  C   PHE A 304      -3.182  39.906  16.141  1.00  2.49           C
ATOM   2082  CB  PHE A 304      -2.268  41.375  14.336  1.00  2.49           C
ATOM   2083  O   PHE A 304      -4.125  39.125  15.945  1.00  2.49           O
ATOM   2084  CG  PHE A 304      -2.607  40.344  13.273  1.00  2.49           C
ATOM   2085 CD1  PHE A 304      -1.844  39.219  13.117  1.00  2.49           C
ATOM   2086 CD2  PHE A 304      -3.691  40.562  12.422  1.00  2.49           C
ATOM   2087 CE1  PHE A 304      -2.156  38.281  12.133  1.00  2.49           C
ATOM   2088 CE2  PHE A 304      -4.008  39.625  11.438  1.00  2.49           C
ATOM   2089  CZ  PHE A 304      -3.240  38.469  11.297  1.00  2.49           C
ATOM   2090  N   THR A 305      -2.186  39.625  17.094  1.00  0.71           N
ATOM   2091  CA  THR A 305      -2.072  38.281  17.641  1.00  0.71           C
ATOM   2092  C   THR A 305      -3.146  38.031  18.688  1.00  0.71           C
ATOM   2093  CB  THR A 305      -0.681  38.031  18.250  1.00  0.71           C
ATOM   2094  O   THR A 305      -3.738  36.969  18.734  1.00  0.71           O
ATOM   2095 CG2  THR A 305       0.012  36.844  17.578  1.00  0.71           C
ATOM   2096 OG1  THR A 305       0.125  39.219  18.062  1.00  0.71           O
ATOM   2097  N   THR A 306      -3.436  39.031  19.547  1.00  1.92           N
ATOM   2098  CA  THR A 306      -4.473  38.844  20.547  1.00  1.92           C
ATOM   2099  C   THR A 306      -5.840  38.688  19.891  1.00  1.92           C
ATOM   2100  CB  THR A 306      -4.512  40.031  21.531  1.00  1.92           C
ATOM   2101  O   THR A 306      -6.680  37.938  20.375  1.00  1.92           O
ATOM   2102 CG2  THR A 306      -4.332  39.562  22.969  1.00  1.92           C
ATOM   2103 OG1  THR A 306      -3.457  40.969  21.203  1.00  1.92           O
ATOM   2104  N   PHE A 307      -5.938  39.281  18.703  1.00  3.40           N
ATOM   2105  CA  PHE A 307      -7.195  39.156  17.984  1.00  3.40           C
ATOM   2106  C   PHE A 307      -7.371  37.750  17.438  1.00  3.40           C
ATOM   2107  CB  PHE A 307      -7.258  40.156  16.828  1.00  3.40           C
ATOM   2108  O   PHE A 307      -8.461  37.156  17.516  1.00  3.40           O
ATOM   2109  CG  PHE A 307      -8.547  40.125  16.062  1.00  3.40           C
ATOM   2110 CD1  PHE A 307      -8.570  39.719  14.734  1.00  3.40           C
ATOM   2111 CD2  PHE A 307      -9.742  40.531  16.656  1.00  3.40           C
ATOM   2112 CE1  PHE A 307      -9.766  39.688  14.023  1.00  3.40           C
ATOM   2113 CE2  PHE A 307     -10.938  40.500  15.953  1.00  3.40           C
ATOM   2114  CZ  PHE A 307     -10.945  40.062  14.633  1.00  3.40           C
ATOM   2115  N   VAL A 308      -6.285  37.000  17.016  1.00  2.97           N
ATOM   2116  CA  VAL A 308      -6.371  35.688  16.359  1.00  2.97           C
ATOM   2117  C   VAL A 308      -6.352  34.594  17.422  1.00  2.97           C
ATOM   2118  CB  VAL A 308      -5.219  35.469  15.352  1.00  2.97           C
ATOM   2119  O   VAL A 308      -7.039  33.562  17.281  1.00  2.97           O
ATOM   2120 CG1  VAL A 308      -5.223  34.062  14.820  1.00  2.97           C
ATOM   2121 CG2  VAL A 308      -5.328  36.500  14.203  1.00  2.97           C
ATOM   2122  N   THR A 309      -5.688  34.844  18.688  1.00  1.28           N
ATOM   2123  CA  THR A 309      -5.508  33.750  19.672  1.00  1.28           C
ATOM   2124  C   THR A 309      -6.605  33.812  20.719  1.00  1.28           C
ATOM   2125  CB  THR A 309      -4.129  33.844  20.344  1.00  1.28           C
ATOM   2126  O   THR A 309      -6.855  32.812  21.406  1.00  1.28           O
ATOM   2127 CG2  THR A 309      -3.006  33.562  19.359  1.00  1.28           C
ATOM   2128 OG1  THR A 309      -3.953  35.156  20.891  1.00  1.28           O
ATOM   2129  N   GLU A 310      -7.418  34.844  21.031  1.00  0.02           N
ATOM   2130  CA  GLU A 310      -8.445  34.938  22.062  1.00  0.02           C
ATOM   2131  C   GLU A 310      -9.555  33.906  21.844  1.00  0.02           C
ATOM   2132  CB  GLU A 310      -9.031  36.344  22.094  1.00  0.02           C
ATOM   2133  O   GLU A 310     -10.039  33.312  22.797  1.00  0.02           O
ATOM   2134  CG  GLU A 310      -9.867  36.656  23.328  1.00  0.02           C
ATOM   2135  CD  GLU A 310      -9.039  36.688  24.609  1.00  0.02           C
ATOM   2136 OE1  GLU A 310      -9.625  36.656  25.719  1.00  0.02           O
ATOM   2137 OE2  GLU A 310      -7.797  36.781  24.500  1.00  0.02           O
ATOM   2138  N   PRO A 311      -9.828  33.562  20.578  1.00  5.41           N
ATOM   2139  CA  PRO A 311     -10.914  32.625  20.422  1.00  5.41           C
ATOM   2140  C   PRO A 311     -10.523  31.203  20.844  1.00  5.41           C
ATOM   2141  CB  PRO A 311     -11.227  32.656  18.922  1.00  5.41           C
ATOM   2142  O   PRO A 311     -11.391  30.391  21.188  1.00  5.41           O
ATOM   2143  CG  PRO A 311     -10.367  33.781  18.391  1.00  5.41           C
ATOM   2144  CD  PRO A 311      -9.438  34.219  19.484  1.00  5.41           C
ATOM   2145  N   LEU A 312      -9.164  30.844  21.016  1.00  6.12           N
ATOM   2146  CA  LEU A 312      -8.703  29.500  21.344  1.00  6.12           C
ATOM   2147  C   LEU A 312      -9.117  29.125  22.766  1.00  6.12           C
ATOM   2148  CB  LEU A 312      -7.180  29.406  21.203  1.00  6.12           C
ATOM   2149  O   LEU A 312      -9.516  27.984  23.016  1.00  6.12           O
ATOM   2150  CG  LEU A 312      -6.645  29.203  19.781  1.00  6.12           C
ATOM   2151 CD1  LEU A 312      -5.180  29.625  19.719  1.00  6.12           C
ATOM   2152 CD2  LEU A 312      -6.812  27.766  19.344  1.00  6.12           C
ATOM   2153  N   LYS A 313      -9.227  30.125  23.828  1.00  0.05           N
ATOM   2154  CA  LYS A 313      -9.664  29.875  25.203  1.00  0.05           C
ATOM   2155  C   LYS A 313     -11.125  29.438  25.234  1.00  0.05           C
ATOM   2156  CB  LYS A 313      -9.477  31.141  26.047  1.00  0.05           C
ATOM   2157  O   LYS A 313     -11.469  28.484  25.938  1.00  0.05           O
ATOM   2158  CG  LYS A 313      -9.875  30.953  27.516  1.00  0.05           C
ATOM   2159  CD  LYS A 313      -9.727  32.250  28.297  1.00  0.05           C
ATOM   2160  CE  LYS A 313     -10.203  32.094  29.734  1.00  0.05           C
ATOM   2161  NZ  LYS A 313     -10.031  33.375  30.500  1.00  0.05           N
ATOM   2162  N   HIS A 314     -11.844  30.047  24.500  1.00  0.70           N
ATOM   2163  CA  HIS A 314     -13.273  29.750  24.547  1.00  0.70           C
ATOM   2164  C   HIS A 314     -13.594  28.469  23.781  1.00  0.70           C
ATOM   2165  CB  HIS A 314     -14.078  30.922  23.984  1.00  0.70           C
ATOM   2166  O   HIS A 314     -14.523  27.750  24.141  1.00  0.70           O
ATOM   2167  CG  HIS A 314     -13.883  32.188  24.719  1.00  0.70           C
ATOM   2168 CD2  HIS A 314     -13.250  33.344  24.375  1.00  0.70           C
ATOM   2169 ND1  HIS A 314     -14.367  32.406  26.000  1.00  0.70           N
ATOM   2170 CE1  HIS A 314     -14.039  33.625  26.391  1.00  0.70           C
ATOM   2171 NE2  HIS A 314     -13.359  34.219  25.438  1.00  0.70           N
ATOM   2172  N   ILE A 315     -12.734  28.016  22.656  1.00 11.56           N
ATOM   2173  CA  ILE A 315     -12.891  26.750  21.938  1.00 11.56           C
ATOM   2174  C   ILE A 315     -12.508  25.594  22.859  1.00 11.56           C
ATOM   2175  CB  ILE A 315     -12.047  26.719  20.641  1.00 11.56           C
ATOM   2176  O   ILE A 315     -13.180  24.562  22.891  1.00 11.56           O
ATOM   2177 CG1  ILE A 315     -12.555  27.766  19.656  1.00 11.56           C
ATOM   2178 CG2  ILE A 315     -12.062  25.312  20.031  1.00 11.56           C
ATOM   2179 CD1  ILE A 315     -11.656  27.953  18.438  1.00 11.56           C
ATOM   2180  N   GLY A 316     -11.461  25.859  23.766  1.00  1.54           N
ATOM   2181  CA  GLY A 316     -11.102  24.844  24.750  1.00  1.54           C
ATOM   2182  C   GLY A 316     -12.203  24.578  25.750  1.00  1.54           C
ATOM   2183  O   GLY A 316     -12.508  23.422  26.047  1.00  1.54           O
ATOM   2184  N   LYS A 317     -12.930  25.609  26.297  1.00  0.00           N
ATOM   2185  CA  LYS A 317     -14.039  25.438  27.234  1.00  0.00           C
ATOM   2186  C   LYS A 317     -15.188  24.672  26.609  1.00  0.00           C
ATOM   2187  CB  LYS A 317     -14.523  26.797  27.734  1.00  0.00           C
ATOM   2188  O   LYS A 317     -15.766  23.781  27.219  1.00  0.00           O
ATOM   2189  CG  LYS A 317     -15.586  26.719  28.828  1.00  0.00           C
ATOM   2190  CD  LYS A 317     -16.031  28.109  29.281  1.00  0.00           C
ATOM   2191  CE  LYS A 317     -17.172  28.016  30.281  1.00  0.00           C
ATOM   2192  NZ  LYS A 317     -17.594  29.375  30.750  1.00  0.00           N
ATOM   2193  N   GLY A 318     -15.461  25.047  25.328  1.00  1.20           N
ATOM   2194  CA  GLY A 318     -16.547  24.359  24.641  1.00  1.20           C
ATOM   2195  C   GLY A 318     -16.266  22.875  24.422  1.00  1.20           C
ATOM   2196  O   GLY A 318     -17.156  22.047  24.609  1.00  1.20           O
ATOM   2197  N   THR A 319     -14.969  22.422  24.109  1.00 16.22           N
ATOM   2198  CA  THR A 319     -14.602  21.031  23.906  1.00 16.22           C
ATOM   2199  C   THR A 319     -14.648  20.250  25.219  1.00 16.22           C
ATOM   2200  CB  THR A 319     -13.195  20.906  23.281  1.00 16.22           C
ATOM   2201  O   THR A 319     -15.109  19.109  25.250  1.00 16.22           O
ATOM   2202 CG2  THR A 319     -12.898  19.469  22.875  1.00 16.22           C
ATOM   2203 OG1  THR A 319     -13.117  21.734  22.125  1.00 16.22           O
ATOM   2204  N   GLY A 320     -14.164  20.891  26.344  1.00  1.37           N
ATOM   2205  CA  GLY A 320     -14.281  20.266  27.641  1.00  1.37           C
ATOM   2206  C   GLY A 320     -15.711  20.000  28.062  1.00  1.37           C
ATOM   2207  O   GLY A 320     -16.016  18.922  28.594  1.00  1.37           O
ATOM   2208  N   GLU A 321     -16.656  20.984  27.828  1.00  0.08           N
ATOM   2209  CA  GLU A 321     -18.078  20.797  28.125  1.00  0.08           C
ATOM   2210  C   GLU A 321     -18.672  19.672  27.281  1.00  0.08           C
ATOM   2211  CB  GLU A 321     -18.859  22.094  27.875  1.00  0.08           C
ATOM   2212  O   GLU A 321     -19.578  18.969  27.719  1.00  0.08           O
ATOM   2213  CG  GLU A 321     -18.594  23.172  28.922  1.00  0.08           C
ATOM   2214  CD  GLU A 321     -19.375  24.453  28.656  1.00  0.08           C
ATOM   2215 OE1  GLU A 321     -19.312  25.375  29.500  1.00  0.08           O
ATOM   2216 OE2  GLU A 321     -20.047  24.531  27.609  1.00  0.08           O
ATOM   2217  N   PHE A 322     -18.000  19.375  26.016  1.00 21.81           N
ATOM   2218  CA  PHE A 322     -18.406  18.266  25.156  1.00 21.81           C
ATOM   2219  C   PHE A 322     -18.047  16.938  25.797  1.00 21.81           C
ATOM   2220  CB  PHE A 322     -17.750  18.375  23.781  1.00 21.81           C
ATOM   2221  O   PHE A 322     -18.891  16.031  25.875  1.00 21.81           O
ATOM   2222  CG  PHE A 322     -17.906  17.156  22.922  1.00 21.81           C
ATOM   2223 CD1  PHE A 322     -16.859  16.250  22.781  1.00 21.81           C
ATOM   2224 CD2  PHE A 322     -19.109  16.906  22.266  1.00 21.81           C
ATOM   2225 CE1  PHE A 322     -17.016  15.102  22.000  1.00 21.81           C
ATOM   2226 CE2  PHE A 322     -19.250  15.766  21.469  1.00 21.81           C
ATOM   2227  CZ  PHE A 322     -18.203  14.867  21.344  1.00 21.81           C
ATOM   2228  N   ILE A 323     -16.922  16.797  26.250  1.00 10.71           N
ATOM   2229  CA  ILE A 323     -16.484  15.539  26.844  1.00 10.71           C
ATOM   2230  C   ILE A 323     -17.266  15.273  28.141  1.00 10.71           C
ATOM   2231  CB  ILE A 323     -14.969  15.531  27.125  1.00 10.71           C
ATOM   2232  O   ILE A 323     -17.719  14.156  28.375  1.00 10.71           O
ATOM   2233 CG1  ILE A 323     -14.188  15.664  25.812  1.00 10.71           C
ATOM   2234 CG2  ILE A 323     -14.570  14.266  27.875  1.00 10.71           C
ATOM   2235 CD1  ILE A 323     -12.695  15.906  26.000  1.00 10.71           C
ATOM   2236  N   LYS A 324     -17.531  16.312  29.016  1.00  0.04           N
ATOM   2237  CA  LYS A 324     -18.297  16.172  30.250  1.00  0.04           C
ATOM   2238  C   LYS A 324     -19.719  15.711  29.969  1.00  0.04           C
ATOM   2239  CB  LYS A 324     -18.312  17.484  31.031  1.00  0.04           C
ATOM   2240  O   LYS A 324     -20.234  14.805  30.625  1.00  0.04           O
ATOM   2241  CG  LYS A 324     -18.984  17.391  32.375  1.00  0.04           C
ATOM   2242  CD  LYS A 324     -18.953  18.719  33.125  1.00  0.04           C
ATOM   2243  CE  LYS A 324     -19.625  18.625  34.500  1.00  0.04           C
ATOM   2244  NZ  LYS A 324     -19.547  19.922  35.250  1.00  0.04           N
ATOM   2245  N   ALA A 325     -20.375  16.375  29.016  1.00  0.54           N
ATOM   2246  CA  ALA A 325     -21.750  16.016  28.703  1.00  0.54           C
ATOM   2247  C   ALA A 325     -21.844  14.594  28.141  1.00  0.54           C
ATOM   2248  CB  ALA A 325     -22.344  17.000  27.703  1.00  0.54           C
ATOM   2249  O   ALA A 325     -22.797  13.859  28.422  1.00  0.54           O
ATOM   2250  N   LEU A 326     -20.766  14.117  27.250  1.00  9.32           N
ATOM   2251  CA  LEU A 326     -20.719  12.766  26.703  1.00  9.32           C
ATOM   2252  C   LEU A 326     -20.562  11.734  27.812  1.00  9.32           C
ATOM   2253  CB  LEU A 326     -19.594  12.625  25.688  1.00  9.32           C
ATOM   2254  O   LEU A 326     -21.297  10.742  27.859  1.00  9.32           O
ATOM   2255  CG  LEU A 326     -19.406  11.242  25.047  1.00  9.32           C
ATOM   2256 CD1  LEU A 326     -19.953  11.234  23.625  1.00  9.32           C
ATOM   2257 CD2  LEU A 326     -17.938  10.844  25.062  1.00  9.32           C
ATOM   2258  N   MET A 327     -19.656  11.969  28.750  1.00  7.89           N
ATOM   2259  CA  MET A 327     -19.344  10.984  29.781  1.00  7.89           C
ATOM   2260  C   MET A 327     -20.422  10.945  30.859  1.00  7.89           C
ATOM   2261  CB  MET A 327     -17.984  11.289  30.422  1.00  7.89           C
ATOM   2262  O   MET A 327     -20.672   9.906  31.469  1.00  7.89           O
ATOM   2263  CG  MET A 327     -16.812  11.195  29.453  1.00  7.89           C
ATOM   2264  SD  MET A 327     -16.547   9.492  28.844  1.00  7.89           S
ATOM   2265  CE  MET A 327     -14.758   9.328  29.125  1.00  7.89           C
ATOM   2266  N   LYS A 328     -21.312  12.102  31.344  1.00  0.08           N
ATOM   2267  CA  LYS A 328     -22.359  12.156  32.344  1.00  0.08           C
ATOM   2268  C   LYS A 328     -23.500  11.180  32.031  1.00  0.08           C
ATOM   2269  CB  LYS A 328     -22.922  13.578  32.469  1.00  0.08           C
ATOM   2270  O   LYS A 328     -24.141  10.641  32.938  1.00  0.08           O
ATOM   2271  CG  LYS A 328     -23.797  13.797  33.719  1.00  0.08           C
ATOM   2272  CD  LYS A 328     -24.281  15.234  33.812  1.00  0.08           C
ATOM   2273  CE  LYS A 328     -25.203  15.438  35.000  1.00  0.08           C
ATOM   2274  NZ  LYS A 328     -25.656  16.859  35.094  1.00  0.08           N
ATOM   2275  N   GLU A 329     -23.688  10.906  30.766  1.00  0.01           N
ATOM   2276  CA  GLU A 329     -24.797  10.039  30.406  1.00  0.01           C
ATOM   2277  C   GLU A 329     -24.391   8.570  30.422  1.00  0.01           C
ATOM   2278  CB  GLU A 329     -25.359  10.414  29.031  1.00  0.01           C
ATOM   2279  O   GLU A 329     -25.234   7.680  30.422  1.00  0.01           O
ATOM   2280  CG  GLU A 329     -26.031  11.781  29.000  1.00  0.01           C
ATOM   2281  CD  GLU A 329     -27.391  11.789  29.672  1.00  0.01           C
ATOM   2282 OE1  GLU A 329     -27.969  12.883  29.859  1.00  0.01           O
ATOM   2283 OE2  GLU A 329     -27.891  10.695  30.031  1.00  0.01           O
ATOM   2284  N   ILE A 330     -23.016   8.234  30.391  1.00  3.00           N
ATOM   2285  CA  ILE A 330     -22.516   6.871  30.344  1.00  3.00           C
ATOM   2286  C   ILE A 330     -22.172   6.395  31.766  1.00  3.00           C
ATOM   2287  CB  ILE A 330     -21.266   6.762  29.438  1.00  3.00           C
ATOM   2288  O   ILE A 330     -21.672   7.168  32.594  1.00  3.00           O
ATOM   2289 CG1  ILE A 330     -21.578   7.316  28.047  1.00  3.00           C
ATOM   2290 CG2  ILE A 330     -20.781   5.309  29.359  1.00  3.00           C
ATOM   2291 CD1  ILE A 330     -20.359   7.422  27.141  1.00  3.00           C
ATOM   2292  N   PRO A 331     -22.672   5.250  32.094  1.00 15.85           N
ATOM   2293  CA  PRO A 331     -22.344   4.762  33.438  1.00 15.85           C
ATOM   2294  C   PRO A 331     -20.844   4.777  33.719  1.00 15.85           C
ATOM   2295  CB  PRO A 331     -22.875   3.328  33.438  1.00 15.85           C
ATOM   2296  O   PRO A 331     -20.031   4.688  32.812  1.00 15.85           O
ATOM   2297  CG  PRO A 331     -23.141   3.027  32.000  1.00 15.85           C
ATOM   2298  CD  PRO A 331     -23.078   4.312  31.219  1.00 15.85           C
ATOM   2299  N   ALA A 332     -20.344   4.949  34.906  1.00 43.09           N
ATOM   2300  CA  ALA A 332     -18.984   5.203  35.344  1.00 43.09           C
ATOM   2301  C   ALA A 332     -18.031   4.098  34.906  1.00 43.09           C
ATOM   2302  CB  ALA A 332     -18.938   5.340  36.875  1.00 43.09           C
ATOM   2303  O   ALA A 332     -16.844   4.344  34.656  1.00 43.09           O
ATOM   2304  N   LEU A 333     -18.547   2.836  34.594  1.00 88.01           N
ATOM   2305  CA  LEU A 333     -17.672   1.724  34.250  1.00 88.01           C
ATOM   2306  C   LEU A 333     -17.188   1.846  32.812  1.00 88.01           C
ATOM   2307  CB  LEU A 333     -18.391   0.388  34.469  1.00 88.01           C
ATOM   2308  O   LEU A 333     -16.109   1.360  32.469  1.00 88.01           O
ATOM   2309  CG  LEU A 333     -17.719  -0.624  35.375  1.00 88.01           C
ATOM   2310 CD1  LEU A 333     -18.625  -0.996  36.531  1.00 88.01           C
ATOM   2311 CD2  LEU A 333     -17.297  -1.866  34.594  1.00 88.01           C
ATOM   2312  N   LEU A 334     -17.922   2.637  31.891  1.00 19.79           N
ATOM   2313  CA  LEU A 334     -17.594   2.707  30.469  1.00 19.79           C
ATOM   2314  C   LEU A 334     -16.859   4.004  30.141  1.00 19.79           C
ATOM   2315  CB  LEU A 334     -18.859   2.598  29.625  1.00 19.79           C
ATOM   2316  O   LEU A 334     -16.578   4.277  28.969  1.00 19.79           O
ATOM   2317  CG  LEU A 334     -19.516   1.211  29.547  1.00 19.79           C
ATOM   2318 CD1  LEU A 334     -21.016   1.337  29.328  1.00 19.79           C
ATOM   2319 CD2  LEU A 334     -18.875   0.389  28.438  1.00 19.79           C
ATOM   2320  N   HIS A 335     -16.531   4.836  31.109  1.00 21.24           N
ATOM   2321  CA  HIS A 335     -15.875   6.109  30.828  1.00 21.24           C
ATOM   2322  C   HIS A 335     -14.500   5.891  30.203  1.00 21.24           C
ATOM   2323  CB  HIS A 335     -15.734   6.926  32.125  1.00 21.24           C
ATOM   2324  O   HIS A 335     -14.148   6.566  29.234  1.00 21.24           O
ATOM   2325  CG  HIS A 335     -17.016   7.531  32.594  1.00 21.24           C
ATOM   2326 CD2  HIS A 335     -18.281   7.422  32.094  1.00 21.24           C
ATOM   2327 ND1  HIS A 335     -17.094   8.367  33.688  1.00 21.24           N
ATOM   2328 CE1  HIS A 335     -18.359   8.750  33.844  1.00 21.24           C
ATOM   2329 NE2  HIS A 335     -19.094   8.188  32.906  1.00 21.24           N
ATOM   2330  N   LEU A 336     -13.836   4.953  30.703  1.00 92.70           N
ATOM   2331  CA  LEU A 336     -12.477   4.742  30.219  1.00 92.70           C
ATOM   2332  C   LEU A 336     -12.500   4.191  28.797  1.00 92.70           C
ATOM   2333  CB  LEU A 336     -11.711   3.785  31.125  1.00 92.70           C
ATOM   2334  O   LEU A 336     -11.781   4.688  27.922  1.00 92.70           O
ATOM   2335  CG  LEU A 336     -10.250   4.137  31.406  1.00 92.70           C
ATOM   2336 CD1  LEU A 336     -10.039   4.344  32.906  1.00 92.70           C
ATOM   2337 CD2  LEU A 336      -9.328   3.051  30.875  1.00 92.70           C
ATOM   2338  N   PRO A 337     -13.406   3.270  28.328  1.00 66.47           N
ATOM   2339  CA  PRO A 337     -13.398   2.803  26.938  1.00 66.47           C
ATOM   2340  C   PRO A 337     -13.891   3.863  25.953  1.00 66.47           C
ATOM   2341  CB  PRO A 337     -14.352   1.604  26.953  1.00 66.47           C
ATOM   2342  O   PRO A 337     -13.383   3.957  24.828  1.00 66.47           O
ATOM   2343  CG  PRO A 337     -14.789   1.493  28.391  1.00 66.47           C
ATOM   2344  CD  PRO A 337     -14.164   2.615  29.156  1.00 66.47           C
ATOM   2345  N   VAL A 338     -14.719   4.688  26.234  1.00 14.05           N
ATOM   2346  CA  VAL A 338     -15.227   5.703  25.328  1.00 14.05           C
ATOM   2347  C   VAL A 338     -14.164   6.781  25.109  1.00 14.05           C
ATOM   2348  CB  VAL A 338     -16.531   6.340  25.844  1.00 14.05           C
ATOM   2349  O   VAL A 338     -14.023   7.312  24.016  1.00 14.05           O
ATOM   2350 CG1  VAL A 338     -16.922   7.555  25.016  1.00 14.05           C
ATOM   2351 CG2  VAL A 338     -17.656   5.309  25.859  1.00 14.05           C
ATOM   2352  N   LEU A 339     -13.469   7.109  26.125  1.00 38.13           N
ATOM   2353  CA  LEU A 339     -12.383   8.070  25.969  1.00 38.13           C
ATOM   2354  C   LEU A 339     -11.305   7.531  25.047  1.00 38.13           C
ATOM   2355  CB  LEU A 339     -11.781   8.414  27.328  1.00 38.13           C
ATOM   2356  O   LEU A 339     -10.719   8.281  24.266  1.00 38.13           O
ATOM   2357  CG  LEU A 339     -11.898   9.867  27.781  1.00 38.13           C
ATOM   2358 CD1  LEU A 339     -12.406   9.938  29.219  1.00 38.13           C
ATOM   2359 CD2  LEU A 339     -10.562  10.586  27.656  1.00 38.13           C
ATOM   2360  N   ILE A 340     -11.109   6.254  25.109  1.00 90.90           N
ATOM   2361  CA  ILE A 340     -10.133   5.645  24.219  1.00 90.90           C
ATOM   2362  C   ILE A 340     -10.656   5.672  22.781  1.00 90.90           C
ATOM   2363  CB  ILE A 340      -9.805   4.199  24.641  1.00 90.90           C
ATOM   2364  O   ILE A 340      -9.906   5.969  21.844  1.00 90.90           O
ATOM   2365 CG1  ILE A 340      -9.062   4.191  25.984  1.00 90.90           C
ATOM   2366 CG2  ILE A 340      -8.977   3.492  23.562  1.00 90.90           C
ATOM   2367 CD1  ILE A 340      -8.875   2.803  26.578  1.00 90.90           C
ATOM   2368  N   ILE A 341     -11.977   5.629  22.516  1.00 31.43           N
ATOM   2369  CA  ILE A 341     -12.570   5.684  21.188  1.00 31.43           C
ATOM   2370  C   ILE A 341     -12.500   7.109  20.641  1.00 31.43           C
ATOM   2371  CB  ILE A 341     -14.039   5.188  21.188  1.00 31.43           C
ATOM   2372  O   ILE A 341     -12.172   7.320  19.469  1.00 31.43           O
ATOM   2373 CG1  ILE A 341     -14.094   3.709  21.594  1.00 31.43           C
ATOM   2374 CG2  ILE A 341     -14.695   5.406  19.828  1.00 31.43           C
ATOM   2375 CD1  ILE A 341     -15.508   3.184  21.812  1.00 31.43           C
ATOM   2376  N   MET A 342     -12.750   8.055  21.438  1.00 24.02           N
ATOM   2377  CA  MET A 342     -12.688   9.453  21.016  1.00 24.02           C
ATOM   2378  C   MET A 342     -11.258   9.844  20.656  1.00 24.02           C
ATOM   2379  CB  MET A 342     -13.227  10.375  22.094  1.00 24.02           C
ATOM   2380  O   MET A 342     -11.023  10.562  19.672  1.00 24.02           O
ATOM   2381  CG  MET A 342     -14.727  10.609  22.016  1.00 24.02           C
ATOM   2382  SD  MET A 342     -15.180  12.367  22.281  1.00 24.02           S
ATOM   2383  CE  MET A 342     -14.555  12.609  23.953  1.00 24.02           C
ATOM   2384  N   ALA A 343     -10.328   9.461  21.469  1.00 49.33           N
ATOM   2385  CA  ALA A 343      -8.930   9.758  21.188  1.00 49.33           C
ATOM   2386  C   ALA A 343      -8.508   9.172  19.844  1.00 49.33           C
ATOM   2387  CB  ALA A 343      -8.039   9.219  22.297  1.00 49.33           C
ATOM   2388  O   ALA A 343      -7.855   9.844  19.047  1.00 49.33           O
ATOM   2389  N   LEU A 344      -9.047   7.949  19.484  1.00 61.61           N
ATOM   2390  CA  LEU A 344      -8.703   7.305  18.234  1.00 61.61           C
ATOM   2391  C   LEU A 344      -9.422   7.973  17.062  1.00 61.61           C
ATOM   2392  CB  LEU A 344      -9.047   5.816  18.266  1.00 61.61           C
ATOM   2393  O   LEU A 344      -8.859   8.109  15.977  1.00 61.61           O
ATOM   2394  CG  LEU A 344      -8.094   4.922  19.062  1.00 61.61           C
ATOM   2395 CD1  LEU A 344      -8.758   3.582  19.375  1.00 61.61           C
ATOM   2396 CD2  LEU A 344      -6.789   4.719  18.297  1.00 61.61           C
ATOM   2397  N   ALA A 345     -10.633   8.555  17.188  1.00 15.87           N
ATOM   2398  CA  ALA A 345     -11.367   9.258  16.141  1.00 15.87           C
ATOM   2399  C   ALA A 345     -10.711  10.594  15.812  1.00 15.87           C
ATOM   2400  CB  ALA A 345     -12.820   9.461  16.547  1.00 15.87           C
ATOM   2401  O   ALA A 345     -10.570  10.953  14.641  1.00 15.87           O
ATOM   2402  N   ILE A 346     -10.383  11.406  16.859  1.00 22.34           N
ATOM   2403  CA  ILE A 346      -9.766  12.711  16.656  1.00 22.34           C
ATOM   2404  C   ILE A 346      -8.406  12.531  15.969  1.00 22.34           C
ATOM   2405  CB  ILE A 346      -9.594  13.484  17.984  1.00 22.34           C
ATOM   2406  O   ILE A 346      -8.055  13.289  15.062  1.00 22.34           O
ATOM   2407 CG1  ILE A 346     -10.969  13.852  18.562  1.00 22.34           C
ATOM   2408 CG2  ILE A 346      -8.734  14.727  17.781  1.00 22.34           C
ATOM   2409 CD1  ILE A 346     -10.914  14.430  19.969  1.00 22.34           C
ATOM   2410  N   LEU A 347      -7.688  11.484  16.469  1.00 30.42           N
ATOM   2411  CA  LEU A 347      -6.387  11.242  15.859  1.00 30.42           C
ATOM   2412  C   LEU A 347      -6.539  10.883  14.383  1.00 30.42           C
ATOM   2413  CB  LEU A 347      -5.648  10.117  16.594  1.00 30.42           C
ATOM   2414  O   LEU A 347      -5.777  11.367  13.547  1.00 30.42           O
ATOM   2415  CG  LEU A 347      -4.812  10.539  17.797  1.00 30.42           C
ATOM   2416 CD1  LEU A 347      -4.793   9.422  18.844  1.00 30.42           C
ATOM   2417 CD2  LEU A 347      -3.396  10.898  17.375  1.00 30.42           C
ATOM   2418  N   SER A 348      -7.617  10.219  13.891  1.00  2.50           N
ATOM   2419  CA  SER A 348      -7.820   9.859  12.492  1.00  2.50           C
ATOM   2420  C   SER A 348      -8.297  11.055  11.680  1.00  2.50           C
ATOM   2421  CB  SER A 348      -8.820   8.711  12.375  1.00  2.50           C
ATOM   2422  O   SER A 348      -7.883  11.242  10.531  1.00  2.50           O
ATOM   2423  OG  SER A 348     -10.141   9.172  12.594  1.00  2.50           O
ATOM   2424  N   PHE A 349      -9.055  12.031  12.219  1.00 19.72           N
ATOM   2425  CA  PHE A 349      -9.531  13.219  11.516  1.00 19.72           C
ATOM   2426  C   PHE A 349      -8.398  14.227  11.328  1.00 19.72           C
ATOM   2427  CB  PHE A 349     -10.688  13.867  12.281  1.00 19.72           C
ATOM   2428  O   PHE A 349      -8.258  14.812  10.258  1.00 19.72           O
ATOM   2429  CG  PHE A 349     -11.242  15.094  11.617  1.00 19.72           C
ATOM   2430 CD1  PHE A 349     -10.891  16.359  12.062  1.00 19.72           C
ATOM   2431 CD2  PHE A 349     -12.109  14.992  10.539  1.00 19.72           C
ATOM   2432 CE1  PHE A 349     -11.398  17.500  11.453  1.00 19.72           C
ATOM   2433 CE2  PHE A 349     -12.625  16.125   9.922  1.00 19.72           C
ATOM   2434  CZ  PHE A 349     -12.266  17.391  10.375  1.00 19.72           C
ATOM   2435  N   CYS A 350      -7.840  14.641  12.375  1.00  8.55           N
ATOM   2436  CA  CYS A 350      -6.801  15.656  12.258  1.00  8.55           C
ATOM   2437  C   CYS A 350      -5.734  15.227  11.250  1.00  8.55           C
ATOM   2438  CB  CYS A 350      -6.152  15.922  13.609  1.00  8.55           C
ATOM   2439  O   CYS A 350      -5.227  16.047  10.492  1.00  8.55           O
ATOM   2440  SG  CYS A 350      -7.215  16.828  14.758  1.00  8.55           S
ATOM   2441  N   TYR A 351      -5.355  13.938  11.094  1.00  5.79           N
ATOM   2442  CA  TYR A 351      -4.410  13.422  10.102  1.00  5.79           C
ATOM   2443  C   TYR A 351      -4.945  13.609   8.688  1.00  5.79           C
ATOM   2444  CB  TYR A 351      -4.109  11.945  10.359  1.00  5.79           C
ATOM   2445  O   TYR A 351      -4.211  14.023   7.793  1.00  5.79           O
ATOM   2446  CG  TYR A 351      -3.115  11.352   9.398  1.00  5.79           C
ATOM   2447 CD1  TYR A 351      -3.529  10.516   8.359  1.00  5.79           C
ATOM   2448 CD2  TYR A 351      -1.756  11.625   9.523  1.00  5.79           C
ATOM   2449 CE1  TYR A 351      -2.615   9.969   7.473  1.00  5.79           C
ATOM   2450 CE2  TYR A 351      -0.832  11.078   8.633  1.00  5.79           C
ATOM   2451  OH  TYR A 351      -0.360   9.703   6.738  1.00  5.79           O
ATOM   2452  CZ  TYR A 351      -1.271  10.250   7.617  1.00  5.79           C
ATOM   2453  N   GLY A 352      -6.359  13.422   8.312  1.00  0.03           N
ATOM   2454  CA  GLY A 352      -6.961  13.680   7.012  1.00  0.03           C
ATOM   2455  C   GLY A 352      -7.043  15.156   6.680  1.00  0.03           C
ATOM   2456  O   GLY A 352      -6.754  15.562   5.555  1.00  0.03           O
ATOM   2457  N   ALA A 353      -7.441  16.141   7.566  1.00  5.44           N
ATOM   2458  CA  ALA A 353      -7.555  17.578   7.328  1.00  5.44           C
ATOM   2459  C   ALA A 353      -6.184  18.203   7.090  1.00  5.44           C
ATOM   2460  CB  ALA A 353      -8.250  18.250   8.500  1.00  5.44           C
ATOM   2461  O   ALA A 353      -6.047  19.125   6.281  1.00  5.44           O
ATOM   2462  N   GLY A 354      -5.184  18.000   7.871  1.00  0.49           N
ATOM   2463  CA  GLY A 354      -3.855  18.547   7.617  1.00  0.49           C
ATOM   2464  C   GLY A 354      -3.361  18.281   6.207  1.00  0.49           C
ATOM   2465  O   GLY A 354      -2.709  19.125   5.602  1.00  0.49           O
ATOM   2466  N   LYS A 355      -3.814  17.266   5.375  1.00  0.08           N
ATOM   2467  CA  LYS A 355      -3.445  16.984   3.992  1.00  0.08           C
ATOM   2468  C   LYS A 355      -4.242  17.859   3.023  1.00  0.08           C
ATOM   2469  CB  LYS A 355      -3.662  15.508   3.668  1.00  0.08           C
ATOM   2470  O   LYS A 355      -3.783  18.141   1.915  1.00  0.08           O
ATOM   2471  CG  LYS A 355      -2.377  14.688   3.605  1.00  0.08           C
ATOM   2472  CD  LYS A 355      -2.596  13.359   2.906  1.00  0.08           C
ATOM   2473  CE  LYS A 355      -1.306  12.555   2.814  1.00  0.08           C
ATOM   2474  NZ  LYS A 355      -1.526  11.219   2.182  1.00  0.08           N
ATOM   2475  N   SER A 356      -5.473  18.438   3.229  1.00  1.04           N
ATOM   2476  CA  SER A 356      -6.270  19.266   2.318  1.00  1.04           C
ATOM   2477  C   SER A 356      -6.102  20.750   2.619  1.00  1.04           C
ATOM   2478  CB  SER A 356      -7.746  18.875   2.406  1.00  1.04           C
ATOM   2479  O   SER A 356      -6.848  21.578   2.100  1.00  1.04           O
ATOM   2480  OG  SER A 356      -8.289  19.250   3.658  1.00  1.04           O
ATOM   2481  N   VAL A 357      -5.492  21.297   3.510  1.00  2.97           N
ATOM   2482  CA  VAL A 357      -5.367  22.734   3.736  1.00  2.97           C
ATOM   2483  C   VAL A 357      -5.023  23.438   2.424  1.00  2.97           C
ATOM   2484  CB  VAL A 357      -4.301  23.062   4.805  1.00  2.97           C
ATOM   2485  O   VAL A 357      -5.398  24.594   2.215  1.00  2.97           O
ATOM   2486 CG1  VAL A 357      -4.023  24.562   4.863  1.00  2.97           C
ATOM   2487 CG2  VAL A 357      -4.746  22.531   6.172  1.00  2.97           C
ATOM   2488  N   HIS A 358      -4.414  22.844   1.334  1.00  0.00           N
ATOM   2489  CA  HIS A 358      -4.098  23.594   0.125  1.00  0.00           C
ATOM   2490  C   HIS A 358      -5.367  24.078  -0.564  1.00  0.00           C
ATOM   2491  CB  HIS A 358      -3.275  22.734  -0.839  1.00  0.00           C
ATOM   2492  O   HIS A 358      -5.340  25.094  -1.276  1.00  0.00           O
ATOM   2493  CG  HIS A 358      -4.105  21.859  -1.725  1.00  0.00           C
ATOM   2494 CD2  HIS A 358      -4.426  21.969  -3.035  1.00  0.00           C
ATOM   2495 ND1  HIS A 358      -4.715  20.719  -1.272  1.00  0.00           N
ATOM   2496 CE1  HIS A 358      -5.379  20.156  -2.270  1.00  0.00           C
ATOM   2497 NE2  HIS A 358      -5.219  20.891  -3.350  1.00  0.00           N
ATOM   2498  N   VAL A 359      -6.500  23.438  -0.548  1.00  0.06           N
ATOM   2499  CA  VAL A 359      -7.645  23.859  -1.346  1.00  0.06           C
ATOM   2500  C   VAL A 359      -8.406  24.969  -0.610  1.00  0.06           C
ATOM   2501  CB  VAL A 359      -8.594  22.672  -1.662  1.00  0.06           C
ATOM   2502  O   VAL A 359      -9.266  25.625  -1.194  1.00  0.06           O
ATOM   2503 CG1  VAL A 359      -9.758  23.141  -2.529  1.00  0.06           C
ATOM   2504 CG2  VAL A 359      -7.824  21.547  -2.352  1.00  0.06           C
ATOM   2505  N   LEU A 360      -8.203  25.359   0.737  1.00  2.76           N
ATOM   2506  CA  LEU A 360      -8.898  26.500   1.332  1.00  2.76           C
ATOM   2507  C   LEU A 360      -8.516  27.797   0.639  1.00  2.76           C
ATOM   2508  CB  LEU A 360      -8.594  26.594   2.828  1.00  2.76           C
ATOM   2509  O   LEU A 360      -9.141  28.844   0.866  1.00  2.76           O
ATOM   2510  CG  LEU A 360      -9.617  25.969   3.773  1.00  2.76           C
ATOM   2511 CD1  LEU A 360      -8.922  25.125   4.840  1.00  2.76           C
ATOM   2512 CD2  LEU A 360     -10.484  27.047   4.414  1.00  2.76           C
ATOM   2513  N   ARG A 361      -7.613  27.938  -0.271  1.00  0.07           N
ATOM   2514  CA  ARG A 361      -7.297  29.203  -0.916  1.00  0.07           C
ATOM   2515  C   ARG A 361      -8.500  29.750  -1.686  1.00  0.07           C
ATOM   2516  CB  ARG A 361      -6.098  29.047  -1.855  1.00  0.07           C
ATOM   2517  O   ARG A 361      -8.703  30.953  -1.753  1.00  0.07           O
ATOM   2518  CG  ARG A 361      -5.062  30.156  -1.727  1.00  0.07           C
ATOM   2519  CD  ARG A 361      -3.943  30.000  -2.744  1.00  0.07           C
ATOM   2520  NE  ARG A 361      -3.014  31.125  -2.697  1.00  0.07           N
ATOM   2521 NH1  ARG A 361      -1.612  30.297  -4.340  1.00  0.07           N
ATOM   2522 NH2  ARG A 361      -1.149  32.312  -3.330  1.00  0.07           N
ATOM   2523  CZ  ARG A 361      -1.927  31.250  -3.457  1.00  0.07           C
ATOM   2524  N   HIS A 362      -9.359  28.953  -2.463  1.00  0.00           N
ATOM   2525  CA  HIS A 362     -10.250  29.641  -3.391  1.00  0.00           C
ATOM   2526  C   HIS A 362     -11.453  30.234  -2.666  1.00  0.00           C
ATOM   2527  CB  HIS A 362     -10.719  28.688  -4.488  1.00  0.00           C
ATOM   2528  O   HIS A 362     -12.375  30.750  -3.301  1.00  0.00           O
ATOM   2529  CG  HIS A 362      -9.750  28.547  -5.621  1.00  0.00           C
ATOM   2530 CD2  HIS A 362      -9.383  27.469  -6.348  1.00  0.00           C
ATOM   2531 ND1  HIS A 362      -9.031  29.609  -6.117  1.00  0.00           N
ATOM   2532 CE1  HIS A 362      -8.266  29.188  -7.105  1.00  0.00           C
ATOM   2533 NE2  HIS A 362      -8.453  27.891  -7.266  1.00  0.00           N
ATOM   2534  N   ILE A 363     -11.531  30.203  -1.322  1.00  0.62           N
ATOM   2535  CA  ILE A 363     -12.727  30.844  -0.806  1.00  0.62           C
ATOM   2536  C   ILE A 363     -12.562  32.375  -0.880  1.00  0.62           C
ATOM   2537  CB  ILE A 363     -13.023  30.406   0.646  1.00  0.62           C
ATOM   2538  O   ILE A 363     -13.547  33.094  -1.011  1.00  0.62           O
ATOM   2539 CG1  ILE A 363     -13.312  28.906   0.704  1.00  0.62           C
ATOM   2540 CG2  ILE A 363     -14.195  31.219   1.220  1.00  0.62           C
ATOM   2541 CD1  ILE A 363     -13.484  28.359   2.115  1.00  0.62           C
ATOM   2542  N   GLY A 364     -11.352  33.062  -0.941  1.00  0.05           N
ATOM   2543  CA  GLY A 364     -11.492  34.531  -0.987  1.00  0.05           C
ATOM   2544  C   GLY A 364     -11.859  35.031  -2.363  1.00  0.05           C
ATOM   2545  O   GLY A 364     -12.312  36.188  -2.504  1.00  0.05           O
ATOM   2546  N   GLY A 365     -11.570  34.375  -3.594  1.00  0.02           N
ATOM   2547  CA  GLY A 365     -12.070  35.281  -4.613  1.00  0.02           C
ATOM   2548  C   GLY A 365     -13.570  35.219  -4.789  1.00  0.02           C
ATOM   2549  O   GLY A 365     -14.211  34.219  -4.402  1.00  0.02           O
TER    2550      GLY A 365
ATOM   2551  N   PRO B  56     -53.938 102.875 106.750  1.00  0.02           N
ATOM   2552  CA  PRO B  56     -53.812 103.375 105.375  1.00  0.02           C
ATOM   2553  C   PRO B  56     -52.938 102.438 104.500  1.00  0.02           C
ATOM   2554  CB  PRO B  56     -53.188 104.750 105.500  1.00  0.02           C
ATOM   2555  O   PRO B  56     -52.969 102.562 103.250  1.00  0.02           O
ATOM   2556  CG  PRO B  56     -52.656 104.750 106.938  1.00  0.02           C
ATOM   2557  CD  PRO B  56     -53.156 103.500 107.625  1.00  0.02           C
ATOM   2558  N   ASP B  57     -51.812 101.938 105.062  1.00  0.01           N
ATOM   2559  CA  ASP B  57     -50.500 101.375 104.688  1.00  0.01           C
ATOM   2560  C   ASP B  57     -50.656 100.062 103.938  1.00  0.01           C
ATOM   2561  CB  ASP B  57     -49.688 101.125 106.000  1.00  0.01           C
ATOM   2562  O   ASP B  57     -49.719  99.250 103.812  1.00  0.01           O
ATOM   2563  CG  ASP B  57     -48.938 102.312 106.438  1.00  0.01           C
ATOM   2564 OD1  ASP B  57     -48.781 103.312 105.688  1.00  0.01           O
ATOM   2565 OD2  ASP B  57     -48.500 102.312 107.625  1.00  0.01           O
ATOM   2566  N   LEU B  58     -52.000  99.562 103.500  1.00  0.13           N
ATOM   2567  CA  LEU B  58     -52.625  98.562 102.688  1.00  0.13           C
ATOM   2568  C   LEU B  58     -52.344  98.750 101.250  1.00  0.13           C
ATOM   2569  CB  LEU B  58     -54.125  98.562 102.938  1.00  0.13           C
ATOM   2570  O   LEU B  58     -52.781  98.000 100.375  1.00  0.13           O
ATOM   2571  CG  LEU B  58     -54.656  97.438 103.875  1.00  0.13           C
ATOM   2572 CD1  LEU B  58     -55.438  98.062 105.062  1.00  0.13           C
ATOM   2573 CD2  LEU B  58     -55.531  96.438 103.125  1.00  0.13           C
ATOM   2574  N   SER B  59     -51.938 100.000 100.750  1.00  0.01           N
ATOM   2575  CA  SER B  59     -51.875 100.438  99.375  1.00  0.01           C
ATOM   2576  C   SER B  59     -50.719  99.750  98.688  1.00  0.01           C
ATOM   2577  CB  SER B  59     -51.750 101.938  99.250  1.00  0.01           C
ATOM   2578  O   SER B  59     -50.688  99.625  97.438  1.00  0.01           O
ATOM   2579  OG  SER B  59     -50.438 102.375  99.688  1.00  0.01           O
ATOM   2580  N   CYS B  60     -49.625  99.375  99.250  1.00  0.00           N
ATOM   2581  CA  CYS B  60     -48.375  98.875  98.625  1.00  0.00           C
ATOM   2582  C   CYS B  60     -48.625  97.500  98.000  1.00  0.00           C
ATOM   2583  CB  CYS B  60     -47.281  98.750  99.688  1.00  0.00           C
ATOM   2584  O   CYS B  60     -48.031  97.188  97.000  1.00  0.00           O
ATOM   2585  SG  CYS B  60     -45.969 100.000  99.500  1.00  0.00           S
ATOM   2586  N   ALA B  61     -49.500  96.562  98.500  1.00  0.01           N
ATOM   2587  CA  ALA B  61     -49.781  95.188  98.062  1.00  0.01           C
ATOM   2588  C   ALA B  61     -50.406  95.188  96.688  1.00  0.01           C
ATOM   2589  CB  ALA B  61     -50.719  94.500  99.062  1.00  0.01           C
ATOM   2590  O   ALA B  61     -50.094  94.312  95.875  1.00  0.01           O
ATOM   2591  N   ASP B  62     -51.250  96.188  96.312  1.00  0.01           N
ATOM   2592  CA  ASP B  62     -51.969  96.250  95.062  1.00  0.01           C
ATOM   2593  C   ASP B  62     -51.031  96.500  93.875  1.00  0.01           C
ATOM   2594  CB  ASP B  62     -53.094  97.312  95.062  1.00  0.01           C
ATOM   2595  O   ASP B  62     -51.188  95.938  92.812  1.00  0.01           O
ATOM   2596  CG  ASP B  62     -54.344  96.812  95.812  1.00  0.01           C
ATOM   2597 OD1  ASP B  62     -54.469  95.562  96.062  1.00  0.01           O
ATOM   2598 OD2  ASP B  62     -55.188  97.625  96.125  1.00  0.01           O
ATOM   2599  N   GLU B  63     -49.938  97.312  94.125  1.00  0.00           N
ATOM   2600  CA  GLU B  63     -48.969  97.688  93.062  1.00  0.00           C
ATOM   2601  C   GLU B  63     -48.125  96.438  92.688  1.00  0.00           C
ATOM   2602  CB  GLU B  63     -48.094  98.812  93.500  1.00  0.00           C
ATOM   2603  O   GLU B  63     -47.781  96.250  91.500  1.00  0.00           O
ATOM   2604  CG  GLU B  63     -48.438 100.125  92.812  1.00  0.00           C
ATOM   2605  CD  GLU B  63     -47.531 101.312  93.250  1.00  0.00           C
ATOM   2606 OE1  GLU B  63     -47.719 102.438  92.750  1.00  0.00           O
ATOM   2607 OE2  GLU B  63     -46.594 101.062  94.062  1.00  0.00           O
ATOM   2608  N   ILE B  64     -47.750  95.562  93.562  1.00  0.00           N
ATOM   2609  CA  ILE B  64     -47.062  94.312  93.312  1.00  0.00           C
ATOM   2610  C   ILE B  64     -47.906  93.375  92.438  1.00  0.00           C
ATOM   2611  CB  ILE B  64     -46.656  93.562  94.625  1.00  0.00           C
ATOM   2612  O   ILE B  64     -47.406  92.750  91.500  1.00  0.00           O
ATOM   2613 CG1  ILE B  64     -45.625  94.375  95.375  1.00  0.00           C
ATOM   2614 CG2  ILE B  64     -46.156  92.188  94.375  1.00  0.00           C
ATOM   2615 CD1  ILE B  64     -45.312  93.875  96.812  1.00  0.00           C
ATOM   2616  N   SER B  65     -49.281  93.312  92.625  1.00  0.00           N
ATOM   2617  CA  SER B  65     -50.188  92.500  91.875  1.00  0.00           C
ATOM   2618  C   SER B  65     -50.281  93.000  90.438  1.00  0.00           C
ATOM   2619  CB  SER B  65     -51.594  92.500  92.500  1.00  0.00           C
ATOM   2620  O   SER B  65     -50.344  92.188  89.500  1.00  0.00           O
ATOM   2621  OG  SER B  65     -52.500  93.250  91.750  1.00  0.00           O
ATOM   2622  N   GLU B  66     -50.250  94.375  90.250  1.00  0.00           N
ATOM   2623  CA  GLU B  66     -50.281  94.938  88.938  1.00  0.00           C
ATOM   2624  C   GLU B  66     -49.000  94.625  88.125  1.00  0.00           C
ATOM   2625  CB  GLU B  66     -50.500  96.438  88.938  1.00  0.00           C
ATOM   2626  O   GLU B  66     -49.031  94.375  86.938  1.00  0.00           O
ATOM   2627  CG  GLU B  66     -51.562  97.000  88.000  1.00  0.00           C
ATOM   2628  CD  GLU B  66     -51.812  98.500  88.125  1.00  0.00           C
ATOM   2629 OE1  GLU B  66     -52.625  99.000  87.312  1.00  0.00           O
ATOM   2630 OE2  GLU B  66     -51.156  99.125  88.938  1.00  0.00           O
ATOM   2631  N   CYS B  67     -47.781  94.688  88.875  1.00  0.00           N
ATOM   2632  CA  CYS B  67     -46.531  94.312  88.250  1.00  0.00           C
ATOM   2633  C   CYS B  67     -46.531  92.812  87.812  1.00  0.00           C
ATOM   2634  CB  CYS B  67     -45.344  94.562  89.188  1.00  0.00           C
ATOM   2635  O   CYS B  67     -46.125  92.500  86.750  1.00  0.00           O
ATOM   2636  SG  CYS B  67     -43.750  94.500  88.375  1.00  0.00           S
ATOM   2637  N   TYR B  68     -47.094  91.875  88.625  1.00  0.00           N
ATOM   2638  CA  TYR B  68     -47.188  90.500  88.250  1.00  0.00           C
ATOM   2639  C   TYR B  68     -48.188  90.312  87.125  1.00  0.00           C
ATOM   2640  CB  TYR B  68     -47.625  89.625  89.438  1.00  0.00           C
ATOM   2641  O   TYR B  68     -47.969  89.438  86.250  1.00  0.00           O
ATOM   2642  CG  TYR B  68     -46.500  89.312  90.438  1.00  0.00           C
ATOM   2643 CD1  TYR B  68     -45.438  88.562  90.000  1.00  0.00           C
ATOM   2644 CD2  TYR B  68     -46.500  89.750  91.750  1.00  0.00           C
ATOM   2645 CE1  TYR B  68     -44.375  88.250  90.812  1.00  0.00           C
ATOM   2646 CE2  TYR B  68     -45.469  89.438  92.562  1.00  0.00           C
ATOM   2647  OH  TYR B  68     -43.375  88.375  93.000  1.00  0.00           O
ATOM   2648  CZ  TYR B  68     -44.406  88.688  92.125  1.00  0.00           C
ATOM   2649  N   HIS B  69     -49.281  91.125  87.125  1.00  0.01           N
ATOM   2650  CA  HIS B  69     -50.250  91.062  86.000  1.00  0.01           C
ATOM   2651  C   HIS B  69     -49.594  91.562  84.750  1.00  0.01           C
ATOM   2652  CB  HIS B  69     -51.469  91.875  86.375  1.00  0.01           C
ATOM   2653  O   HIS B  69     -49.812  91.000  83.625  1.00  0.01           O
ATOM   2654  CG  HIS B  69     -52.688  91.062  86.688  1.00  0.01           C
ATOM   2655 CD2  HIS B  69     -53.312  90.875  87.875  1.00  0.01           C
ATOM   2656 ND1  HIS B  69     -53.344  90.312  85.812  1.00  0.01           N
ATOM   2657 CE1  HIS B  69     -54.344  89.688  86.375  1.00  0.01           C
ATOM   2658 NE2  HIS B  69     -54.344  90.000  87.688  1.00  0.01           N
ATOM   2659  N   LYS B  70     -48.812  92.688  84.812  1.00  0.00           N
ATOM   2660  CA  LYS B  70     -48.062  93.125  83.625  1.00  0.00           C
ATOM   2661  C   LYS B  70     -47.031  92.125  83.250  1.00  0.00           C
ATOM   2662  CB  LYS B  70     -47.406  94.500  83.938  1.00  0.00           C
ATOM   2663  O   LYS B  70     -46.781  91.875  82.062  1.00  0.00           O
ATOM   2664  CG  LYS B  70     -48.219  95.688  83.438  1.00  0.00           C
ATOM   2665  CD  LYS B  70     -47.469  97.000  83.688  1.00  0.00           C
ATOM   2666  CE  LYS B  70     -48.312  98.188  83.250  1.00  0.00           C
ATOM   2667  NZ  LYS B  70     -47.562  99.500  83.500  1.00  0.00           N
ATOM   2668  N   LEU B  71     -46.312  91.438  84.188  1.00  0.00           N
ATOM   2669  CA  LEU B  71     -45.438  90.312  83.875  1.00  0.00           C
ATOM   2670  C   LEU B  71     -46.188  89.188  83.250  1.00  0.00           C
ATOM   2671  CB  LEU B  71     -44.719  89.875  85.188  1.00  0.00           C
ATOM   2672  O   LEU B  71     -45.719  88.562  82.312  1.00  0.00           O
ATOM   2673  CG  LEU B  71     -43.250  89.562  85.062  1.00  0.00           C
ATOM   2674 CD1  LEU B  71     -42.438  90.375  86.062  1.00  0.00           C
ATOM   2675 CD2  LEU B  71     -43.000  88.062  85.188  1.00  0.00           C
ATOM   2676  N   ASP B  72     -47.469  88.750  83.688  1.00  0.00           N
ATOM   2677  CA  ASP B  72     -48.312  87.750  83.062  1.00  0.00           C
ATOM   2678  C   ASP B  72     -48.844  88.250  81.688  1.00  0.00           C
ATOM   2679  CB  ASP B  72     -49.500  87.438  84.000  1.00  0.00           C
ATOM   2680  O   ASP B  72     -48.906  87.438  80.750  1.00  0.00           O
ATOM   2681  CG  ASP B  72     -49.156  86.438  85.062  1.00  0.00           C
ATOM   2682 OD1  ASP B  72     -48.062  85.750  84.938  1.00  0.00           O
ATOM   2683 OD2  ASP B  72     -49.969  86.188  85.938  1.00  0.00           O
ATOM   2684  N   SER B  73     -49.219  89.562  81.562  1.00  0.00           N
ATOM   2685  CA  SER B  73     -49.656  90.062  80.250  1.00  0.00           C
ATOM   2686  C   SER B  73     -48.469  90.125  79.312  1.00  0.00           C
ATOM   2687  CB  SER B  73     -50.250  91.438  80.438  1.00  0.00           C
ATOM   2688  O   SER B  73     -48.625  89.812  78.125  1.00  0.00           O
ATOM   2689  OG  SER B  73     -49.406  92.438  79.938  1.00  0.00           O
ATOM   2690  N   LEU B  74     -47.281  90.562  79.750  1.00  0.00           N
ATOM   2691  CA  LEU B  74     -46.125  90.562  78.875  1.00  0.00           C
ATOM   2692  C   LEU B  74     -45.656  89.125  78.625  1.00  0.00           C
ATOM   2693  CB  LEU B  74     -44.969  91.375  79.438  1.00  0.00           C
ATOM   2694  O   LEU B  74     -45.188  88.750  77.562  1.00  0.00           O
ATOM   2695  CG  LEU B  74     -44.906  92.812  79.000  1.00  0.00           C
ATOM   2696 CD1  LEU B  74     -44.344  93.688  80.125  1.00  0.00           C
ATOM   2697 CD2  LEU B  74     -44.031  92.938  77.750  1.00  0.00           C
ATOM   2698  N   THR B  75     -45.688  88.062  79.500  1.00  0.00           N
ATOM   2699  CA  THR B  75     -45.562  86.625  79.312  1.00  0.00           C
ATOM   2700  C   THR B  75     -46.625  86.125  78.375  1.00  0.00           C
ATOM   2701  CB  THR B  75     -45.594  85.875  80.625  1.00  0.00           C
ATOM   2702  O   THR B  75     -46.344  85.312  77.500  1.00  0.00           O
ATOM   2703 CG2  THR B  75     -44.969  84.500  80.500  1.00  0.00           C
ATOM   2704 OG1  THR B  75     -44.875  86.625  81.625  1.00  0.00           O
ATOM   2705  N   TYR B  76     -47.875  86.562  78.500  1.00  0.00           N
ATOM   2706  CA  TYR B  76     -48.938  86.250  77.562  1.00  0.00           C
ATOM   2707  C   TYR B  76     -48.688  86.938  76.188  1.00  0.00           C
ATOM   2708  CB  TYR B  76     -50.312  86.688  78.125  1.00  0.00           C
ATOM   2709  O   TYR B  76     -48.875  86.312  75.125  1.00  0.00           O
ATOM   2710  CG  TYR B  76     -51.469  86.250  77.250  1.00  0.00           C
ATOM   2711 CD1  TYR B  76     -52.094  87.125  76.375  1.00  0.00           C
ATOM   2712 CD2  TYR B  76     -51.969  84.938  77.375  1.00  0.00           C
ATOM   2713 CE1  TYR B  76     -53.156  86.750  75.625  1.00  0.00           C
ATOM   2714 CE2  TYR B  76     -53.062  84.562  76.562  1.00  0.00           C
ATOM   2715  OH  TYR B  76     -54.719  85.062  74.938  1.00  0.00           O
ATOM   2716  CZ  TYR B  76     -53.656  85.438  75.688  1.00  0.00           C
ATOM   2717  N   LYS B  77     -48.312  88.250  76.188  1.00  0.00           N
ATOM   2718  CA  LYS B  77     -47.906  88.812  74.938  1.00  0.00           C
ATOM   2719  C   LYS B  77     -46.688  88.125  74.312  1.00  0.00           C
ATOM   2720  CB  LYS B  77     -47.625  90.312  75.062  1.00  0.00           C
ATOM   2721  O   LYS B  77     -46.562  88.000  73.125  1.00  0.00           O
ATOM   2722  CG  LYS B  77     -48.844  91.250  74.875  1.00  0.00           C
ATOM   2723  CD  LYS B  77     -48.469  92.688  74.875  1.00  0.00           C
ATOM   2724  CE  LYS B  77     -49.656  93.562  74.625  1.00  0.00           C
ATOM   2725  NZ  LYS B  77     -49.312  95.062  74.688  1.00  0.00           N
ATOM   2726  N   ILE B  78     -45.688  87.688  75.062  1.00  0.00           N
ATOM   2727  CA  ILE B  78     -44.625  86.875  74.625  1.00  0.00           C
ATOM   2728  C   ILE B  78     -45.188  85.500  74.188  1.00  0.00           C
ATOM   2729  CB  ILE B  78     -43.531  86.688  75.688  1.00  0.00           C
ATOM   2730  O   ILE B  78     -44.781  84.938  73.125  1.00  0.00           O
ATOM   2731 CG1  ILE B  78     -42.750  87.938  75.875  1.00  0.00           C
ATOM   2732 CG2  ILE B  78     -42.625  85.500  75.375  1.00  0.00           C
ATOM   2733 CD1  ILE B  78     -41.812  87.938  77.125  1.00  0.00           C
ATOM   2734  N   ASP B  79     -46.188  84.750  74.812  1.00  0.00           N
ATOM   2735  CA  ASP B  79     -46.938  83.562  74.375  1.00  0.00           C
ATOM   2736  C   ASP B  79     -47.812  83.875  73.188  1.00  0.00           C
ATOM   2737  CB  ASP B  79     -47.781  83.062  75.562  1.00  0.00           C
ATOM   2738  O   ASP B  79     -47.906  83.125  72.250  1.00  0.00           O
ATOM   2739  CG  ASP B  79     -47.125  81.875  76.250  1.00  0.00           C
ATOM   2740 OD1  ASP B  79     -46.062  81.375  75.812  1.00  0.00           O
ATOM   2741 OD2  ASP B  79     -47.656  81.438  77.312  1.00  0.00           O
ATOM   2742  N   GLU B  80     -48.625  85.062  73.250  1.00  0.00           N
ATOM   2743  CA  GLU B  80     -49.375  85.500  72.062  1.00  0.00           C
ATOM   2744  C   GLU B  80     -48.438  86.000  71.000  1.00  0.00           C
ATOM   2745  CB  GLU B  80     -50.344  86.562  72.438  1.00  0.00           C
ATOM   2746  O   GLU B  80     -48.688  85.750  69.812  1.00  0.00           O
ATOM   2747  CG  GLU B  80     -51.781  86.312  72.000  1.00  0.00           C
ATOM   2748  CD  GLU B  80     -52.719  87.500  72.188  1.00  0.00           C
ATOM   2749 OE1  GLU B  80     -53.844  87.500  71.688  1.00  0.00           O
ATOM   2750 OE2  GLU B  80     -52.281  88.438  72.875  1.00  0.00           O
ATOM   2751  N   CYS B  81     -47.375  86.750  71.250  1.00  0.00           N
ATOM   2752  CA  CYS B  81     -46.375  87.062  70.250  1.00  0.00           C
ATOM   2753  C   CYS B  81     -45.625  85.750  69.812  1.00  0.00           C
ATOM   2754  CB  CYS B  81     -45.344  88.062  70.750  1.00  0.00           C
ATOM   2755  O   CYS B  81     -45.312  85.562  68.625  1.00  0.00           O
ATOM   2756  SG  CYS B  81     -44.969  89.375  69.625  1.00  0.00           S
ATOM   2757  N   GLU B  82     -45.281  84.750  70.688  1.00  0.00           N
ATOM   2758  CA  GLU B  82     -44.812  83.438  70.312  1.00  0.00           C
ATOM   2759  C   GLU B  82     -45.875  82.688  69.562  1.00  0.00           C
ATOM   2760  CB  GLU B  82     -44.406  82.688  71.562  1.00  0.00           C
ATOM   2761  O   GLU B  82     -45.562  81.875  68.625  1.00  0.00           O
ATOM   2762  CG  GLU B  82     -42.938  82.812  71.938  1.00  0.00           C
ATOM   2763  CD  GLU B  82     -42.531  82.000  73.125  1.00  0.00           C
ATOM   2764 OE1  GLU B  82     -41.312  81.938  73.500  1.00  0.00           O
ATOM   2765 OE2  GLU B  82     -43.406  81.312  73.750  1.00  0.00           O
ATOM   2766  N   LYS B  83     -47.188  82.812  69.812  1.00  0.00           N
ATOM   2767  CA  LYS B  83     -48.312  82.250  69.062  1.00  0.00           C
ATOM   2768  C   LYS B  83     -48.562  83.062  67.750  1.00  0.00           C
ATOM   2769  CB  LYS B  83     -49.594  82.250  69.938  1.00  0.00           C
ATOM   2770  O   LYS B  83     -48.812  82.500  66.688  1.00  0.00           O
ATOM   2771  CG  LYS B  83     -50.094  80.875  70.250  1.00  0.00           C
ATOM   2772  CD  LYS B  83     -51.375  80.938  71.062  1.00  0.00           C
ATOM   2773  CE  LYS B  83     -51.875  79.500  71.438  1.00  0.00           C
ATOM   2774  NZ  LYS B  83     -53.125  79.562  72.250  1.00  0.00           N
ATOM   2775  N   LYS B  84     -48.750  84.438  67.812  1.00  0.00           N
ATOM   2776  CA  LYS B  84     -48.844  85.188  66.625  1.00  0.00           C
ATOM   2777  C   LYS B  84     -47.531  85.125  65.812  1.00  0.00           C
ATOM   2778  CB  LYS B  84     -49.156  86.688  66.938  1.00  0.00           C
ATOM   2779  O   LYS B  84     -47.562  85.188  64.562  1.00  0.00           O
ATOM   2780  CG  LYS B  84     -50.562  87.125  66.562  1.00  0.00           C
ATOM   2781  CD  LYS B  84     -50.812  88.562  66.812  1.00  0.00           C
ATOM   2782  CE  LYS B  84     -52.250  89.000  66.438  1.00  0.00           C
ATOM   2783  NZ  LYS B  84     -52.500  90.438  66.750  1.00  0.00           N
ATOM   2784  N   LYS B  85     -46.344  85.188  66.375  1.00  0.00           N
ATOM   2785  CA  LYS B  85     -45.094  84.875  65.688  1.00  0.00           C
ATOM   2786  C   LYS B  85     -45.156  83.500  65.062  1.00  0.00           C
ATOM   2787  CB  LYS B  85     -43.906  85.000  66.625  1.00  0.00           C
ATOM   2788  O   LYS B  85     -44.531  83.250  64.062  1.00  0.00           O
ATOM   2789  CG  LYS B  85     -43.000  86.188  66.312  1.00  0.00           C
ATOM   2790  CD  LYS B  85     -41.750  86.188  67.188  1.00  0.00           C
ATOM   2791  CE  LYS B  85     -40.844  87.375  66.875  1.00  0.00           C
ATOM   2792  NZ  LYS B  85     -39.625  87.375  67.750  1.00  0.00           N
ATOM   2793  N   ARG B  86     -45.781  82.500  65.562  1.00  0.00           N
ATOM   2794  CA  ARG B  86     -46.219  81.188  65.125  1.00  0.00           C
ATOM   2795  C   ARG B  86     -47.156  81.375  63.906  1.00  0.00           C
ATOM   2796  CB  ARG B  86     -46.875  80.375  66.188  1.00  0.00           C
ATOM   2797  O   ARG B  86     -47.031  80.625  62.938  1.00  0.00           O
ATOM   2798  CG  ARG B  86     -46.344  79.000  66.312  1.00  0.00           C
ATOM   2799  CD  ARG B  86     -47.031  78.188  67.438  1.00  0.00           C
ATOM   2800  NE  ARG B  86     -46.125  77.312  68.125  1.00  0.00           N
ATOM   2801 NH1  ARG B  86     -47.750  76.062  69.125  1.00  0.00           N
ATOM   2802 NH2  ARG B  86     -45.562  75.562  69.500  1.00  0.00           N
ATOM   2803  CZ  ARG B  86     -46.469  76.312  68.938  1.00  0.00           C
ATOM   2804  N   GLU B  87     -48.219  82.125  63.906  1.00  0.00           N
ATOM   2805  CA  GLU B  87     -49.156  82.375  62.812  1.00  0.00           C
ATOM   2806  C   GLU B  87     -48.469  83.188  61.688  1.00  0.00           C
ATOM   2807  CB  GLU B  87     -50.375  83.062  63.312  1.00  0.00           C
ATOM   2808  O   GLU B  87     -48.719  82.938  60.500  1.00  0.00           O
ATOM   2809  CG  GLU B  87     -51.500  82.125  63.812  1.00  0.00           C
ATOM   2810  CD  GLU B  87     -52.719  82.875  64.312  1.00  0.00           C
ATOM   2811 OE1  GLU B  87     -53.719  82.250  64.688  1.00  0.00           O
ATOM   2812 OE2  GLU B  87     -52.719  84.125  64.250  1.00  0.00           O
ATOM   2813  N   ASP B  88     -47.969  84.375  62.000  1.00  0.00           N
ATOM   2814  CA  ASP B  88     -47.312  85.125  60.938  1.00  0.00           C
ATOM   2815  C   ASP B  88     -46.094  84.375  60.406  1.00  0.00           C
ATOM   2816  CB  ASP B  88     -46.875  86.500  61.469  1.00  0.00           C
ATOM   2817  O   ASP B  88     -45.625  84.688  59.312  1.00  0.00           O
ATOM   2818  CG  ASP B  88     -47.969  87.562  61.406  1.00  0.00           C
ATOM   2819 OD1  ASP B  88     -49.031  87.312  60.750  1.00  0.00           O
ATOM   2820 OD2  ASP B  88     -47.812  88.625  61.969  1.00  0.00           O
ATOM   2821  N   TYR B  89     -45.250  83.688  61.250  1.00  0.01           N
ATOM   2822  CA  TYR B  89     -44.156  82.875  60.688  1.00  0.01           C
ATOM   2823  C   TYR B  89     -44.688  81.875  59.656  1.00  0.01           C
ATOM   2824  CB  TYR B  89     -43.438  82.125  61.812  1.00  0.01           C
ATOM   2825  O   TYR B  89     -43.906  81.250  58.938  1.00  0.01           O
ATOM   2826  CG  TYR B  89     -42.406  82.938  62.531  1.00  0.01           C
ATOM   2827 CD1  TYR B  89     -41.125  83.125  62.000  1.00  0.01           C
ATOM   2828 CD2  TYR B  89     -42.719  83.562  63.750  1.00  0.01           C
ATOM   2829 CE1  TYR B  89     -40.188  83.938  62.656  1.00  0.01           C
ATOM   2830 CE2  TYR B  89     -41.750  84.312  64.438  1.00  0.01           C
ATOM   2831  OH  TYR B  89     -39.562  85.250  64.500  1.00  0.01           O
ATOM   2832  CZ  TYR B  89     -40.500  84.500  63.875  1.00  0.01           C
ATOM   2833  N   GLU B  90     -45.844  81.438  59.656  1.00  0.00           N
ATOM   2834  CA  GLU B  90     -46.531  80.562  58.719  1.00  0.00           C
ATOM   2835  C   GLU B  90     -46.688  81.250  57.375  1.00  0.00           C
ATOM   2836  CB  GLU B  90     -47.906  80.188  59.250  1.00  0.00           C
ATOM   2837  O   GLU B  90     -46.688  80.562  56.312  1.00  0.00           O
ATOM   2838  CG  GLU B  90     -47.875  79.000  60.219  1.00  0.00           C
ATOM   2839  CD  GLU B  90     -49.219  78.562  60.719  1.00  0.00           C
ATOM   2840 OE1  GLU B  90     -49.312  77.562  61.500  1.00  0.00           O
ATOM   2841 OE2  GLU B  90     -50.219  79.250  60.375  1.00  0.00           O
ATOM   2842  N   SER B  91     -47.031  82.438  57.375  1.00  0.00           N
ATOM   2843  CA  SER B  91     -47.375  83.062  56.062  1.00  0.00           C
ATOM   2844  C   SER B  91     -46.125  83.312  55.250  1.00  0.00           C
ATOM   2845  CB  SER B  91     -48.188  84.312  56.250  1.00  0.00           C
ATOM   2846  O   SER B  91     -46.219  83.562  54.031  1.00  0.00           O
ATOM   2847  OG  SER B  91     -47.375  85.375  56.625  1.00  0.00           O
ATOM   2848  N   GLN B  92     -45.094  83.938  55.906  1.00  0.01           N
ATOM   2849  CA  GLN B  92     -44.125  84.500  54.969  1.00  0.01           C
ATOM   2850  C   GLN B  92     -43.312  83.438  54.281  1.00  0.01           C
ATOM   2851  CB  GLN B  92     -43.188  85.500  55.719  1.00  0.01           C
ATOM   2852  O   GLN B  92     -42.500  82.750  54.938  1.00  0.01           O
ATOM   2853  CG  GLN B  92     -43.750  86.875  55.844  1.00  0.01           C
ATOM   2854  CD  GLN B  92     -42.750  87.875  56.438  1.00  0.01           C
ATOM   2855 NE2  GLN B  92     -43.125  89.125  56.531  1.00  0.01           N
ATOM   2856 OE1  GLN B  92     -41.656  87.500  56.875  1.00  0.01           O
ATOM   2857  N   SER B  93     -43.969  82.750  53.375  1.00  0.00           N
ATOM   2858  CA  SER B  93     -43.438  81.750  52.438  1.00  0.00           C
ATOM   2859  C   SER B  93     -42.156  82.188  51.781  1.00  0.00           C
ATOM   2860  CB  SER B  93     -44.500  81.438  51.375  1.00  0.00           C
ATOM   2861  O   SER B  93     -42.062  83.375  51.344  1.00  0.00           O
ATOM   2862  OG  SER B  93     -44.656  82.500  50.469  1.00  0.00           O
ATOM   2863  N   ASN B  94     -40.969  82.000  52.438  1.00  0.15           N
ATOM   2864  CA  ASN B  94     -39.656  82.312  51.844  1.00  0.15           C
ATOM   2865  C   ASN B  94     -39.688  82.125  50.312  1.00  0.15           C
ATOM   2866  CB  ASN B  94     -38.562  81.438  52.469  1.00  0.15           C
ATOM   2867  O   ASN B  94     -40.031  81.000  49.812  1.00  0.15           O
ATOM   2868  CG  ASN B  94     -37.281  82.188  52.656  1.00  0.15           C
ATOM   2869 ND2  ASN B  94     -36.375  81.625  53.469  1.00  0.15           N
ATOM   2870 OD1  ASN B  94     -37.094  83.250  52.125  1.00  0.15           O
ATOM   2871  N   PRO B  95     -39.688  83.125  49.562  1.00  0.01           N
ATOM   2872  CA  PRO B  95     -39.812  83.062  48.094  1.00  0.01           C
ATOM   2873  C   PRO B  95     -38.750  82.188  47.438  1.00  0.01           C
ATOM   2874  CB  PRO B  95     -39.688  84.500  47.688  1.00  0.01           C
ATOM   2875  O   PRO B  95     -39.000  81.562  46.375  1.00  0.01           O
ATOM   2876  CG  PRO B  95     -39.156  85.188  48.906  1.00  0.01           C
ATOM   2877  CD  PRO B  95     -39.312  84.312  50.062  1.00  0.01           C
ATOM   2878  N   VAL B  96     -37.500  82.188  48.000  1.00  0.18           N
ATOM   2879  CA  VAL B  96     -36.469  81.375  47.344  1.00  0.18           C
ATOM   2880  C   VAL B  96     -36.812  79.875  47.500  1.00  0.18           C
ATOM   2881  CB  VAL B  96     -35.062  81.688  47.906  1.00  0.18           C
ATOM   2882  O   VAL B  96     -36.688  79.125  46.562  1.00  0.18           O
ATOM   2883 CG1  VAL B  96     -34.031  80.750  47.250  1.00  0.18           C
ATOM   2884 CG2  VAL B  96     -34.688  83.125  47.656  1.00  0.18           C
ATOM   2885  N   PHE B  97     -37.062  79.250  48.750  1.00  0.44           N
ATOM   2886  CA  PHE B  97     -37.500  77.875  48.938  1.00  0.44           C
ATOM   2887  C   PHE B  97     -38.781  77.625  48.188  1.00  0.44           C
ATOM   2888  CB  PHE B  97     -37.656  77.562  50.438  1.00  0.44           C
ATOM   2889  O   PHE B  97     -38.969  76.562  47.594  1.00  0.44           O
ATOM   2890  CG  PHE B  97     -37.875  76.125  50.719  1.00  0.44           C
ATOM   2891 CD1  PHE B  97     -39.031  75.688  51.375  1.00  0.44           C
ATOM   2892 CD2  PHE B  97     -36.938  75.188  50.375  1.00  0.44           C
ATOM   2893 CE1  PHE B  97     -39.250  74.312  51.656  1.00  0.44           C
ATOM   2894 CE2  PHE B  97     -37.125  73.812  50.625  1.00  0.44           C
ATOM   2895  CZ  PHE B  97     -38.281  73.375  51.281  1.00  0.44           C
ATOM   2896  N   ARG B  98     -39.688  78.562  48.094  1.00  0.01           N
ATOM   2897  CA  ARG B  98     -40.906  78.500  47.281  1.00  0.01           C
ATOM   2898  C   ARG B  98     -40.562  78.500  45.781  1.00  0.01           C
ATOM   2899  CB  ARG B  98     -41.844  79.625  47.594  1.00  0.01           C
ATOM   2900  O   ARG B  98     -41.125  77.688  45.031  1.00  0.01           O
ATOM   2901  CG  ARG B  98     -42.906  79.312  48.656  1.00  0.01           C
ATOM   2902  CD  ARG B  98     -43.875  80.500  48.844  1.00  0.01           C
ATOM   2903  NE  ARG B  98     -44.812  80.188  49.938  1.00  0.01           N
ATOM   2904 NH1  ARG B  98     -45.938  82.188  49.719  1.00  0.01           N
ATOM   2905 NH2  ARG B  98     -46.562  80.688  51.344  1.00  0.01           N
ATOM   2906  CZ  ARG B  98     -45.781  81.000  50.344  1.00  0.01           C
ATOM   2907  N   ARG B  99     -39.531  79.312  45.438  1.00  0.00           N
ATOM   2908  CA  ARG B  99     -39.094  79.312  44.062  1.00  0.00           C
ATOM   2909  C   ARG B  99     -38.375  78.000  43.750  1.00  0.00           C
ATOM   2910  CB  ARG B  99     -38.125  80.500  43.781  1.00  0.00           C
ATOM   2911  O   ARG B  99     -38.562  77.438  42.656  1.00  0.00           O
ATOM   2912  CG  ARG B  99     -38.750  81.562  42.906  1.00  0.00           C
ATOM   2913  CD  ARG B  99     -37.750  82.688  42.625  1.00  0.00           C
ATOM   2914  NE  ARG B  99     -38.406  83.938  42.281  1.00  0.00           N
ATOM   2915 NH1  ARG B  99     -36.469  85.125  42.031  1.00  0.00           N
ATOM   2916 NH2  ARG B  99     -38.469  86.188  41.719  1.00  0.00           N
ATOM   2917  CZ  ARG B  99     -37.781  85.062  42.031  1.00  0.00           C
ATOM   2918  N   TYR B 100     -37.531  77.500  44.719  1.00  0.76           N
ATOM   2919  CA  TYR B 100     -36.875  76.188  44.500  1.00  0.76           C
ATOM   2920  C   TYR B 100     -37.875  75.062  44.500  1.00  0.76           C
ATOM   2921  CB  TYR B 100     -35.781  75.938  45.562  1.00  0.76           C
ATOM   2922  O   TYR B 100     -37.812  74.188  43.625  1.00  0.76           O
ATOM   2923  CG  TYR B 100     -34.875  74.812  45.250  1.00  0.76           C
ATOM   2924 CD1  TYR B 100     -35.062  73.562  45.781  1.00  0.76           C
ATOM   2925 CD2  TYR B 100     -33.750  75.000  44.406  1.00  0.76           C
ATOM   2926 CE1  TYR B 100     -34.219  72.500  45.469  1.00  0.76           C
ATOM   2927 CE2  TYR B 100     -32.906  74.000  44.125  1.00  0.76           C
ATOM   2928  OH  TYR B 100     -32.281  71.688  44.375  1.00  0.76           O
ATOM   2929  CZ  TYR B 100     -33.125  72.688  44.656  1.00  0.76           C
ATOM   2930  N   LEU B 101     -38.812  74.938  45.406  1.00  0.66           N
ATOM   2931  CA  LEU B 101     -39.844  73.938  45.344  1.00  0.66           C
ATOM   2932  C   LEU B 101     -40.781  74.125  44.156  1.00  0.66           C
ATOM   2933  CB  LEU B 101     -40.656  73.875  46.625  1.00  0.66           C
ATOM   2934  O   LEU B 101     -41.219  73.188  43.500  1.00  0.66           O
ATOM   2935  CG  LEU B 101     -40.031  73.125  47.812  1.00  0.66           C
ATOM   2936 CD1  LEU B 101     -40.719  73.500  49.125  1.00  0.66           C
ATOM   2937 CD2  LEU B 101     -40.156  71.625  47.594  1.00  0.66           C
ATOM   2938  N   ASN B 102     -41.031  75.438  43.719  1.00  0.00           N
ATOM   2939  CA  ASN B 102     -41.812  75.750  42.500  1.00  0.00           C
ATOM   2940  C   ASN B 102     -41.031  75.312  41.250  1.00  0.00           C
ATOM   2941  CB  ASN B 102     -42.188  77.188  42.469  1.00  0.00           C
ATOM   2942  O   ASN B 102     -41.594  74.875  40.281  1.00  0.00           O
ATOM   2943  CG  ASN B 102     -43.562  77.438  41.875  1.00  0.00           C
ATOM   2944 ND2  ASN B 102     -43.906  78.688  41.594  1.00  0.00           N
ATOM   2945 OD1  ASN B 102     -44.312  76.500  41.625  1.00  0.00           O
ATOM   2946  N   LYS B 103     -39.625  75.562  41.250  1.00  0.00           N
ATOM   2947  CA  LYS B 103     -38.781  75.062  40.156  1.00  0.00           C
ATOM   2948  C   LYS B 103     -38.781  73.562  40.094  1.00  0.00           C
ATOM   2949  CB  LYS B 103     -37.375  75.625  40.281  1.00  0.00           C
ATOM   2950  O   LYS B 103     -38.844  73.000  39.000  1.00  0.00           O
ATOM   2951  CG  LYS B 103     -36.719  76.000  38.938  1.00  0.00           C
ATOM   2952  CD  LYS B 103     -35.344  76.562  39.125  1.00  0.00           C
ATOM   2953  CE  LYS B 103     -34.688  76.938  37.812  1.00  0.00           C
ATOM   2954  NZ  LYS B 103     -33.312  77.500  38.000  1.00  0.00           N
ATOM   2955  N   ILE B 104     -38.750  72.875  41.219  1.00  0.59           N
ATOM   2956  CA  ILE B 104     -38.844  71.438  41.219  1.00  0.59           C
ATOM   2957  C   ILE B 104     -40.250  71.000  40.750  1.00  0.59           C
ATOM   2958  CB  ILE B 104     -38.594  70.812  42.625  1.00  0.59           C
ATOM   2959  O   ILE B 104     -40.375  70.062  39.938  1.00  0.59           O
ATOM   2960 CG1  ILE B 104     -37.125  71.000  43.000  1.00  0.59           C
ATOM   2961 CG2  ILE B 104     -39.031  69.375  42.688  1.00  0.59           C
ATOM   2962 CD1  ILE B 104     -36.781  70.625  44.438  1.00  0.59           C
ATOM   2963  N   LEU B 105     -41.312  71.688  41.094  1.00  0.20           N
ATOM   2964  CA  LEU B 105     -42.656  71.312  40.625  1.00  0.20           C
ATOM   2965  C   LEU B 105     -42.844  71.688  39.156  1.00  0.20           C
ATOM   2966  CB  LEU B 105     -43.719  72.000  41.500  1.00  0.20           C
ATOM   2967  O   LEU B 105     -43.531  71.000  38.438  1.00  0.20           O
ATOM   2968  CG  LEU B 105     -44.281  71.250  42.688  1.00  0.20           C
ATOM   2969 CD1  LEU B 105     -44.688  72.188  43.812  1.00  0.20           C
ATOM   2970 CD2  LEU B 105     -45.438  70.375  42.250  1.00  0.20           C
ATOM   2971  N   ILE B 106     -42.219  72.938  38.625  1.00  0.01           N
ATOM   2972  CA  ILE B 106     -42.312  73.250  37.188  1.00  0.01           C
ATOM   2973  C   ILE B 106     -41.562  72.188  36.375  1.00  0.01           C
ATOM   2974  CB  ILE B 106     -41.750  74.688  36.906  1.00  0.01           C
ATOM   2975  O   ILE B 106     -42.094  71.750  35.344  1.00  0.01           O
ATOM   2976 CG1  ILE B 106     -42.656  75.750  37.500  1.00  0.01           C
ATOM   2977 CG2  ILE B 106     -41.531  74.875  35.406  1.00  0.01           C
ATOM   2978 CD1  ILE B 106     -42.062  77.125  37.438  1.00  0.01           C
ATOM   2979  N   GLU B 107     -40.375  71.750  36.844  1.00  0.01           N
ATOM   2980  CA  GLU B 107     -39.688  70.750  36.094  1.00  0.01           C
ATOM   2981  C   GLU B 107     -40.344  69.375  36.219  1.00  0.01           C
ATOM   2982  CB  GLU B 107     -38.219  70.625  36.562  1.00  0.01           C
ATOM   2983  O   GLU B 107     -40.438  68.625  35.281  1.00  0.01           O
ATOM   2984  CG  GLU B 107     -37.312  71.688  35.875  1.00  0.01           C
ATOM   2985  CD  GLU B 107     -37.062  71.375  34.406  1.00  0.01           C
ATOM   2986 OE1  GLU B 107     -36.625  72.312  33.688  1.00  0.01           O
ATOM   2987 OE2  GLU B 107     -37.312  70.250  33.969  1.00  0.01           O
ATOM   2988  N   ALA B 108     -40.844  69.062  37.438  1.00  0.14           N
ATOM   2989  CA  ALA B 108     -41.625  67.812  37.562  1.00  0.14           C
ATOM   2990  C   ALA B 108     -42.969  67.938  36.812  1.00  0.14           C
ATOM   2991  CB  ALA B 108     -41.906  67.500  39.031  1.00  0.14           C
ATOM   2992  O   ALA B 108     -43.469  66.938  36.281  1.00  0.14           O
ATOM   2993  N   GLY B 109     -43.531  69.125  36.688  1.00  0.01           N
ATOM   2994  CA  GLY B 109     -44.750  69.375  35.906  1.00  0.01           C
ATOM   2995  C   GLY B 109     -44.562  69.125  34.438  1.00  0.01           C
ATOM   2996  O   GLY B 109     -45.500  68.688  33.781  1.00  0.01           O
ATOM   2997  N   LYS B 110     -43.219  69.312  33.938  1.00  0.09           N
ATOM   2998  CA  LYS B 110     -43.000  68.938  32.531  1.00  0.09           C
ATOM   2999  C   LYS B 110     -43.156  67.438  32.344  1.00  0.09           C
ATOM   3000  CB  LYS B 110     -41.625  69.375  32.062  1.00  0.09           C
ATOM   3001  O   LYS B 110     -43.562  67.000  31.266  1.00  0.09           O
ATOM   3002  CG  LYS B 110     -41.500  70.938  31.922  1.00  0.09           C
ATOM   3003  CD  LYS B 110     -40.156  71.312  31.375  1.00  0.09           C
ATOM   3004  CE  LYS B 110     -40.000  72.812  31.250  1.00  0.09           C
ATOM   3005  NZ  LYS B 110     -38.656  73.250  30.766  1.00  0.09           N
ATOM   3006  N   LEU B 111     -42.719  66.562  33.344  1.00  0.15           N
ATOM   3007  CA  LEU B 111     -42.750  65.125  33.125  1.00  0.15           C
ATOM   3008  C   LEU B 111     -44.062  64.500  33.594  1.00  0.15           C
ATOM   3009  CB  LEU B 111     -41.562  64.438  33.844  1.00  0.15           C
ATOM   3010  O   LEU B 111     -44.312  63.344  33.375  1.00  0.15           O
ATOM   3011  CG  LEU B 111     -40.188  64.625  33.219  1.00  0.15           C
ATOM   3012 CD1  LEU B 111     -39.125  64.562  34.281  1.00  0.15           C
ATOM   3013 CD2  LEU B 111     -39.938  63.594  32.125  1.00  0.15           C
ATOM   3014  N   GLY B 112     -45.031  65.125  34.062  1.00  0.04           N
ATOM   3015  CA  GLY B 112     -46.375  64.688  34.406  1.00  0.04           C
ATOM   3016  C   GLY B 112     -46.625  64.625  35.906  1.00  0.04           C
ATOM   3017  O   GLY B 112     -45.844  64.062  36.656  1.00  0.04           O
ATOM   3018  N   LEU B 113     -47.281  65.500  36.688  1.00  0.08           N
ATOM   3019  CA  LEU B 113     -47.594  65.562  38.125  1.00  0.08           C
ATOM   3020  C   LEU B 113     -48.781  64.688  38.469  1.00  0.08           C
ATOM   3021  CB  LEU B 113     -47.875  67.000  38.531  1.00  0.08           C
ATOM   3022  O   LEU B 113     -49.656  64.438  37.625  1.00  0.08           O
ATOM   3023  CG  LEU B 113     -46.656  67.938  38.656  1.00  0.08           C
ATOM   3024 CD1  LEU B 113     -47.031  69.375  38.312  1.00  0.08           C
ATOM   3025 CD2  LEU B 113     -46.062  67.812  40.062  1.00  0.08           C
ATOM   3026  N   PRO B 114     -48.906  63.906  39.531  1.00  0.00           N
ATOM   3027  CA  PRO B 114     -50.031  63.031  39.844  1.00  0.00           C
ATOM   3028  C   PRO B 114     -51.344  63.781  39.969  1.00  0.00           C
ATOM   3029  CB  PRO B 114     -49.625  62.406  41.188  1.00  0.00           C
ATOM   3030  O   PRO B 114     -51.375  64.938  40.500  1.00  0.00           O
ATOM   3031  CG  PRO B 114     -48.438  63.188  41.625  1.00  0.00           C
ATOM   3032  CD  PRO B 114     -48.031  64.125  40.531  1.00  0.00           C
ATOM   3033  N   ASP B 115     -52.406  63.688  38.969  1.00  0.01           N
ATOM   3034  CA  ASP B 115     -53.750  64.188  38.969  1.00  0.01           C
ATOM   3035  C   ASP B 115     -54.688  63.312  39.812  1.00  0.01           C
ATOM   3036  CB  ASP B 115     -54.312  64.312  37.562  1.00  0.01           C
ATOM   3037  O   ASP B 115     -54.250  62.250  40.281  1.00  0.01           O
ATOM   3038  CG  ASP B 115     -54.344  65.750  37.062  1.00  0.01           C
ATOM   3039 OD1  ASP B 115     -54.219  66.688  37.906  1.00  0.01           O
ATOM   3040 OD2  ASP B 115     -54.531  66.000  35.875  1.00  0.01           O
ATOM   3041  N   GLU B 116     -56.000  63.531  40.156  1.00  0.01           N
ATOM   3042  CA  GLU B 116     -57.031  62.750  40.875  1.00  0.01           C
ATOM   3043  C   GLU B 116     -56.938  61.281  40.562  1.00  0.01           C
ATOM   3044  CB  GLU B 116     -58.438  63.281  40.531  1.00  0.01           C
ATOM   3045  O   GLU B 116     -57.125  60.438  41.438  1.00  0.01           O
ATOM   3046  CG  GLU B 116     -58.906  64.438  41.438  1.00  0.01           C
ATOM   3047  CD  GLU B 116     -60.312  64.875  41.125  1.00  0.01           C
ATOM   3048 OE1  GLU B 116     -60.812  65.812  41.812  1.00  0.01           O
ATOM   3049 OE2  GLU B 116     -60.906  64.312  40.188  1.00  0.01           O
ATOM   3050  N   ASN B 117     -56.969  60.875  39.344  1.00  0.03           N
ATOM   3051  CA  ASN B 117     -57.031  59.500  38.938  1.00  0.03           C
ATOM   3052  C   ASN B 117     -55.625  58.844  39.000  1.00  0.03           C
ATOM   3053  CB  ASN B 117     -57.625  59.344  37.562  1.00  0.03           C
ATOM   3054  O   ASN B 117     -55.500  57.625  38.844  1.00  0.03           O
ATOM   3055  CG  ASN B 117     -59.156  59.375  37.562  1.00  0.03           C
ATOM   3056 ND2  ASN B 117     -59.750  59.469  36.406  1.00  0.03           N
ATOM   3057 OD1  ASN B 117     -59.750  59.344  38.656  1.00  0.03           O
ATOM   3058  N   LYS B 118     -54.531  59.562  38.719  1.00  0.08           N
ATOM   3059  CA  LYS B 118     -53.219  58.906  38.531  1.00  0.08           C
ATOM   3060  C   LYS B 118     -52.438  58.938  39.844  1.00  0.08           C
ATOM   3061  CB  LYS B 118     -52.438  59.594  37.406  1.00  0.08           C
ATOM   3062  O   LYS B 118     -52.188  60.000  40.406  1.00  0.08           O
ATOM   3063  CG  LYS B 118     -52.875  59.219  36.000  1.00  0.08           C
ATOM   3064  CD  LYS B 118     -51.969  59.812  34.969  1.00  0.08           C
ATOM   3065  CE  LYS B 118     -52.406  59.438  33.562  1.00  0.08           C
ATOM   3066  NZ  LYS B 118     -51.531  60.031  32.500  1.00  0.08           N
ATOM   3067  N   GLY B 119     -52.438  57.875  40.750  1.00  0.00           N
ATOM   3068  CA  GLY B 119     -51.781  57.688  42.031  1.00  0.00           C
ATOM   3069  C   GLY B 119     -50.406  58.281  42.094  1.00  0.00           C
ATOM   3070  O   GLY B 119     -50.062  59.188  41.312  1.00  0.00           O
ATOM   3071  N   ASP B 120     -49.281  57.562  42.750  1.00  0.00           N
ATOM   3072  CA  ASP B 120     -47.969  57.906  43.250  1.00  0.00           C
ATOM   3073  C   ASP B 120     -46.938  57.875  42.094  1.00  0.00           C
ATOM   3074  CB  ASP B 120     -47.531  56.969  44.344  1.00  0.00           C
ATOM   3075  O   ASP B 120     -46.875  56.938  41.312  1.00  0.00           O
ATOM   3076  CG  ASP B 120     -48.406  57.031  45.594  1.00  0.00           C
ATOM   3077 OD1  ASP B 120     -49.219  58.000  45.688  1.00  0.00           O
ATOM   3078 OD2  ASP B 120     -48.312  56.156  46.438  1.00  0.00           O
ATOM   3079  N   MET B 121     -46.500  58.969  41.438  1.00  0.02           N
ATOM   3080  CA  MET B 121     -45.562  59.031  40.312  1.00  0.02           C
ATOM   3081  C   MET B 121     -44.125  59.062  40.812  1.00  0.02           C
ATOM   3082  CB  MET B 121     -45.844  60.250  39.438  1.00  0.02           C
ATOM   3083  O   MET B 121     -43.781  59.812  41.719  1.00  0.02           O
ATOM   3084  CG  MET B 121     -46.969  60.031  38.438  1.00  0.02           C
ATOM   3085  SD  MET B 121     -46.812  61.125  36.969  1.00  0.02           S
ATOM   3086  CE  MET B 121     -48.469  60.969  36.281  1.00  0.02           C
ATOM   3087  N   HIS B 122     -43.312  57.938  40.656  1.00  0.08           N
ATOM   3088  CA  HIS B 122     -41.938  57.688  41.062  1.00  0.08           C
ATOM   3089  C   HIS B 122     -40.969  58.312  40.062  1.00  0.08           C
ATOM   3090  CB  HIS B 122     -41.688  56.188  41.188  1.00  0.08           C
ATOM   3091  O   HIS B 122     -41.094  58.094  38.844  1.00  0.08           O
ATOM   3092  CG  HIS B 122     -42.250  55.594  42.438  1.00  0.08           C
ATOM   3093 CD2  HIS B 122     -43.375  54.875  42.656  1.00  0.08           C
ATOM   3094 ND1  HIS B 122     -41.594  55.688  43.656  1.00  0.08           N
ATOM   3095 CE1  HIS B 122     -42.344  55.062  44.562  1.00  0.08           C
ATOM   3096 NE2  HIS B 122     -43.406  54.562  44.000  1.00  0.08           N
ATOM   3097  N   TYR B 123     -40.406  59.438  40.281  1.00  0.15           N
ATOM   3098  CA  TYR B 123     -39.469  60.062  39.375  1.00  0.15           C
ATOM   3099  C   TYR B 123     -38.062  59.594  39.656  1.00  0.15           C
ATOM   3100  CB  TYR B 123     -39.531  61.594  39.500  1.00  0.15           C
ATOM   3101  O   TYR B 123     -37.750  59.188  40.781  1.00  0.15           O
ATOM   3102  CG  TYR B 123     -40.906  62.156  39.250  1.00  0.15           C
ATOM   3103 CD1  TYR B 123     -41.375  62.375  37.938  1.00  0.15           C
ATOM   3104 CD2  TYR B 123     -41.750  62.500  40.312  1.00  0.15           C
ATOM   3105 CE1  TYR B 123     -42.656  62.875  37.719  1.00  0.15           C
ATOM   3106 CE2  TYR B 123     -43.031  63.000  40.062  1.00  0.15           C
ATOM   3107  OH  TYR B 123     -44.719  63.719  38.531  1.00  0.15           O
ATOM   3108  CZ  TYR B 123     -43.469  63.219  38.781  1.00  0.15           C
ATOM   3109  N   ASP B 124     -37.156  59.094  38.688  1.00  0.21           N
ATOM   3110  CA  ASP B 124     -35.812  58.531  38.844  1.00  0.21           C
ATOM   3111  C   ASP B 124     -35.062  59.250  40.000  1.00  0.21           C
ATOM   3112  CB  ASP B 124     -35.000  58.656  37.562  1.00  0.21           C
ATOM   3113  O   ASP B 124     -34.344  58.594  40.750  1.00  0.21           O
ATOM   3114  CG  ASP B 124     -35.406  57.594  36.531  1.00  0.21           C
ATOM   3115 OD1  ASP B 124     -36.094  56.625  36.875  1.00  0.21           O
ATOM   3116 OD2  ASP B 124     -35.031  57.781  35.344  1.00  0.21           O
ATOM   3117  N   ALA B 125     -34.562  60.344  40.125  1.00  0.07           N
ATOM   3118  CA  ALA B 125     -34.156  60.844  41.438  1.00  0.07           C
ATOM   3119  C   ALA B 125     -35.250  60.750  42.469  1.00  0.07           C
ATOM   3120  CB  ALA B 125     -33.656  62.281  41.312  1.00  0.07           C
ATOM   3121  O   ALA B 125     -36.375  61.250  42.250  1.00  0.07           O
ATOM   3122  N   GLU B 126     -35.406  59.375  42.938  1.00  0.01           N
ATOM   3123  CA  GLU B 126     -36.625  58.812  43.531  1.00  0.01           C
ATOM   3124  C   GLU B 126     -37.344  59.844  44.375  1.00  0.01           C
ATOM   3125  CB  GLU B 126     -36.281  57.562  44.344  1.00  0.01           C
ATOM   3126  O   GLU B 126     -37.094  59.938  45.562  1.00  0.01           O
ATOM   3127  CG  GLU B 126     -37.125  56.344  43.969  1.00  0.01           C
ATOM   3128  CD  GLU B 126     -36.781  55.094  44.812  1.00  0.01           C
ATOM   3129 OE1  GLU B 126     -37.406  54.031  44.594  1.00  0.01           O
ATOM   3130 OE2  GLU B 126     -35.906  55.219  45.688  1.00  0.01           O
ATOM   3131  N   ILE B 127     -37.406  60.969  43.875  1.00  0.50           N
ATOM   3132  CA  ILE B 127     -38.344  61.906  44.500  1.00  0.50           C
ATOM   3133  C   ILE B 127     -39.781  61.375  44.344  1.00  0.50           C
ATOM   3134  CB  ILE B 127     -38.219  63.312  43.938  1.00  0.50           C
ATOM   3135  O   ILE B 127     -40.250  61.156  43.250  1.00  0.50           O
ATOM   3136 CG1  ILE B 127     -36.781  63.844  44.031  1.00  0.50           C
ATOM   3137 CG2  ILE B 127     -39.219  64.250  44.625  1.00  0.50           C
ATOM   3138 CD1  ILE B 127     -36.531  65.125  43.312  1.00  0.50           C
ATOM   3139  N   ILE B 128     -40.125  60.500  45.344  1.00  0.00           N
ATOM   3140  CA  ILE B 128     -41.500  60.031  45.344  1.00  0.00           C
ATOM   3141  C   ILE B 128     -42.438  61.125  45.750  1.00  0.00           C
ATOM   3142  CB  ILE B 128     -41.656  58.781  46.250  1.00  0.00           C
ATOM   3143  O   ILE B 128     -42.312  61.688  46.844  1.00  0.00           O
ATOM   3144 CG1  ILE B 128     -40.656  57.688  45.875  1.00  0.00           C
ATOM   3145 CG2  ILE B 128     -43.094  58.281  46.219  1.00  0.00           C
ATOM   3146 CD1  ILE B 128     -40.625  56.531  46.844  1.00  0.00           C
ATOM   3147  N   LEU B 129     -42.906  61.875  44.812  1.00  0.18           N
ATOM   3148  CA  LEU B 129     -43.906  62.906  45.094  1.00  0.18           C
ATOM   3149  C   LEU B 129     -45.281  62.312  45.250  1.00  0.18           C
ATOM   3150  CB  LEU B 129     -43.906  63.938  43.969  1.00  0.18           C
ATOM   3151  O   LEU B 129     -45.812  61.688  44.344  1.00  0.18           O
ATOM   3152  CG  LEU B 129     -42.844  65.000  44.031  1.00  0.18           C
ATOM   3153 CD1  LEU B 129     -42.406  65.438  42.625  1.00  0.18           C
ATOM   3154 CD2  LEU B 129     -43.344  66.250  44.812  1.00  0.18           C
ATOM   3155  N   LYS B 130     -45.656  61.938  46.500  1.00  0.00           N
ATOM   3156  CA  LYS B 130     -47.031  61.469  46.781  1.00  0.00           C
ATOM   3157  C   LYS B 130     -48.031  62.625  46.656  1.00  0.00           C
ATOM   3158  CB  LYS B 130     -47.094  60.812  48.156  1.00  0.00           C
ATOM   3159  O   LYS B 130     -47.656  63.781  46.750  1.00  0.00           O
ATOM   3160  CG  LYS B 130     -46.281  59.531  48.281  1.00  0.00           C
ATOM   3161  CD  LYS B 130     -46.469  58.906  49.656  1.00  0.00           C
ATOM   3162  CE  LYS B 130     -45.625  57.625  49.812  1.00  0.00           C
ATOM   3163  NZ  LYS B 130     -45.781  57.031  51.156  1.00  0.00           N
ATOM   3164  N   ARG B 131     -49.312  62.438  46.281  1.00  0.00           N
ATOM   3165  CA  ARG B 131     -50.375  63.438  46.125  1.00  0.00           C
ATOM   3166  C   ARG B 131     -50.438  64.312  47.344  1.00  0.00           C
ATOM   3167  CB  ARG B 131     -51.719  62.750  45.906  1.00  0.00           C
ATOM   3168  O   ARG B 131     -50.594  65.562  47.219  1.00  0.00           O
ATOM   3169  CG  ARG B 131     -52.812  63.688  45.500  1.00  0.00           C
ATOM   3170  CD  ARG B 131     -54.156  62.969  45.281  1.00  0.00           C
ATOM   3171  NE  ARG B 131     -55.219  63.906  44.969  1.00  0.00           N
ATOM   3172 NH1  ARG B 131     -56.844  62.250  44.750  1.00  0.00           N
ATOM   3173 NH2  ARG B 131     -57.375  64.438  44.438  1.00  0.00           N
ATOM   3174  CZ  ARG B 131     -56.500  63.531  44.719  1.00  0.00           C
ATOM   3175  N   GLU B 132     -50.344  63.625  48.594  1.00  0.00           N
ATOM   3176  CA  GLU B 132     -50.469  64.375  49.844  1.00  0.00           C
ATOM   3177  C   GLU B 132     -49.281  65.312  50.031  1.00  0.00           C
ATOM   3178  CB  GLU B 132     -50.594  63.438  51.031  1.00  0.00           C
ATOM   3179  O   GLU B 132     -49.469  66.438  50.500  1.00  0.00           O
ATOM   3180  CG  GLU B 132     -51.969  62.875  51.250  1.00  0.00           C
ATOM   3181  CD  GLU B 132     -52.062  61.844  52.344  1.00  0.00           C
ATOM   3182 OE1  GLU B 132     -53.156  61.312  52.625  1.00  0.00           O
ATOM   3183 OE2  GLU B 132     -51.000  61.562  52.969  1.00  0.00           O
ATOM   3184  N   THR B 133     -48.062  64.688  49.438  1.00  0.10           N
ATOM   3185  CA  THR B 133     -46.875  65.562  49.562  1.00  0.10           C
ATOM   3186  C   THR B 133     -46.969  66.750  48.594  1.00  0.10           C
ATOM   3187  CB  THR B 133     -45.594  64.750  49.312  1.00  0.10           C
ATOM   3188  O   THR B 133     -46.562  67.875  48.938  1.00  0.10           O
ATOM   3189 CG2  THR B 133     -45.125  64.062  50.562  1.00  0.10           C
ATOM   3190 OG1  THR B 133     -45.812  63.812  48.250  1.00  0.10           O
ATOM   3191  N   LEU B 134     -47.531  66.438  47.281  1.00  0.08           N
ATOM   3192  CA  LEU B 134     -47.719  67.500  46.344  1.00  0.08           C
ATOM   3193  C   LEU B 134     -48.688  68.562  46.844  1.00  0.08           C
ATOM   3194  CB  LEU B 134     -48.188  66.938  45.000  1.00  0.08           C
ATOM   3195  O   LEU B 134     -48.500  69.750  46.688  1.00  0.08           O
ATOM   3196  CG  LEU B 134     -47.688  67.688  43.750  1.00  0.08           C
ATOM   3197 CD1  LEU B 134     -47.000  66.688  42.781  1.00  0.08           C
ATOM   3198 CD2  LEU B 134     -48.875  68.375  43.031  1.00  0.08           C
ATOM   3199  N   LEU B 135     -49.938  68.062  47.469  1.00  0.00           N
ATOM   3200  CA  LEU B 135     -50.969  68.938  48.000  1.00  0.00           C
ATOM   3201  C   LEU B 135     -50.406  69.812  49.125  1.00  0.00           C
ATOM   3202  CB  LEU B 135     -52.156  68.125  48.500  1.00  0.00           C
ATOM   3203  O   LEU B 135     -50.688  71.000  49.188  1.00  0.00           O
ATOM   3204  CG  LEU B 135     -53.344  68.062  47.531  1.00  0.00           C
ATOM   3205 CD1  LEU B 135     -54.000  66.688  47.656  1.00  0.00           C
ATOM   3206 CD2  LEU B 135     -54.375  69.188  47.844  1.00  0.00           C
ATOM   3207  N   GLU B 136     -49.344  69.125  49.906  1.00  0.02           N
ATOM   3208  CA  GLU B 136     -48.781  69.875  51.000  1.00  0.02           C
ATOM   3209  C   GLU B 136     -47.781  70.938  50.500  1.00  0.02           C
ATOM   3210  CB  GLU B 136     -48.125  69.000  52.031  1.00  0.02           C
ATOM   3211  O   GLU B 136     -47.719  72.062  51.000  1.00  0.02           O
ATOM   3212  CG  GLU B 136     -49.094  68.438  53.094  1.00  0.02           C
ATOM   3213  CD  GLU B 136     -49.031  69.188  54.406  1.00  0.02           C
ATOM   3214 OE1  GLU B 136     -49.875  68.938  55.312  1.00  0.02           O
ATOM   3215 OE2  GLU B 136     -48.156  70.062  54.531  1.00  0.02           O
ATOM   3216  N   ILE B 137     -47.031  70.500  49.312  1.00  0.48           N
ATOM   3217  CA  ILE B 137     -46.094  71.438  48.719  1.00  0.48           C
ATOM   3218  C   ILE B 137     -46.875  72.562  48.031  1.00  0.48           C
ATOM   3219  CB  ILE B 137     -45.156  70.750  47.688  1.00  0.48           C
ATOM   3220  O   ILE B 137     -46.531  73.750  48.094  1.00  0.48           O
ATOM   3221 CG1  ILE B 137     -44.188  69.812  48.438  1.00  0.48           C
ATOM   3222 CG2  ILE B 137     -44.375  71.812  46.906  1.00  0.48           C
ATOM   3223 CD1  ILE B 137     -43.375  68.938  47.500  1.00  0.48           C
ATOM   3224  N   GLN B 138     -48.125  72.188  47.219  1.00  0.01           N
ATOM   3225  CA  GLN B 138     -48.938  73.188  46.562  1.00  0.01           C
ATOM   3226  C   GLN B 138     -49.625  74.062  47.562  1.00  0.01           C
ATOM   3227  CB  GLN B 138     -50.000  72.500  45.656  1.00  0.01           C
ATOM   3228  O   GLN B 138     -49.781  75.312  47.312  1.00  0.01           O
ATOM   3229  CG  GLN B 138     -49.625  72.438  44.188  1.00  0.01           C
ATOM   3230  CD  GLN B 138     -50.688  71.750  43.344  1.00  0.01           C
ATOM   3231 NE2  GLN B 138     -50.500  71.750  42.031  1.00  0.01           N
ATOM   3232 OE1  GLN B 138     -51.656  71.188  43.875  1.00  0.01           O
ATOM   3233  N   LYS B 139     -50.031  73.500  48.781  1.00  0.00           N
ATOM   3234  CA  LYS B 139     -50.625  74.375  49.812  1.00  0.00           C
ATOM   3235  C   LYS B 139     -49.625  75.375  50.344  1.00  0.00           C
ATOM   3236  CB  LYS B 139     -51.156  73.500  50.969  1.00  0.00           C
ATOM   3237  O   LYS B 139     -49.969  76.562  50.562  1.00  0.00           O
ATOM   3238  CG  LYS B 139     -52.500  72.875  50.688  1.00  0.00           C
ATOM   3239  CD  LYS B 139     -53.031  72.062  51.906  1.00  0.00           C
ATOM   3240  CE  LYS B 139     -54.375  71.438  51.625  1.00  0.00           C
ATOM   3241  NZ  LYS B 139     -54.875  70.625  52.781  1.00  0.00           N
ATOM   3242  N   PHE B 140     -48.281  74.750  50.312  1.00  0.25           N
ATOM   3243  CA  PHE B 140     -47.188  75.625  50.750  1.00  0.25           C
ATOM   3244  C   PHE B 140     -46.938  76.688  49.688  1.00  0.25           C
ATOM   3245  CB  PHE B 140     -45.906  74.812  51.000  1.00  0.25           C
ATOM   3246  O   PHE B 140     -46.750  77.875  50.031  1.00  0.25           O
ATOM   3247  CG  PHE B 140     -44.719  75.688  51.344  1.00  0.25           C
ATOM   3248 CD1  PHE B 140     -43.719  75.875  50.406  1.00  0.25           C
ATOM   3249 CD2  PHE B 140     -44.594  76.250  52.594  1.00  0.25           C
ATOM   3250 CE1  PHE B 140     -42.625  76.688  50.688  1.00  0.25           C
ATOM   3251 CE2  PHE B 140     -43.500  77.062  52.906  1.00  0.25           C
ATOM   3252  CZ  PHE B 140     -42.500  77.250  51.969  1.00  0.25           C
ATOM   3253  N   LEU B 141     -46.969  76.312  48.281  1.00  0.05           N
ATOM   3254  CA  LEU B 141     -46.719  77.250  47.250  1.00  0.05           C
ATOM   3255  C   LEU B 141     -47.875  78.250  47.094  1.00  0.05           C
ATOM   3256  CB  LEU B 141     -46.469  76.562  45.906  1.00  0.05           C
ATOM   3257  O   LEU B 141     -47.656  79.438  46.812  1.00  0.05           O
ATOM   3258  CG  LEU B 141     -45.094  75.938  45.688  1.00  0.05           C
ATOM   3259 CD1  LEU B 141     -45.156  74.875  44.594  1.00  0.05           C
ATOM   3260 CD2  LEU B 141     -44.031  77.000  45.375  1.00  0.05           C
ATOM   3261  N   ASN B 142     -49.281  77.812  47.250  1.00  0.00           N
ATOM   3262  CA  ASN B 142     -50.438  78.625  47.094  1.00  0.00           C
ATOM   3263  C   ASN B 142     -50.750  79.438  48.344  1.00  0.00           C
ATOM   3264  CB  ASN B 142     -51.656  77.812  46.688  1.00  0.00           C
ATOM   3265  O   ASN B 142     -51.719  80.188  48.406  1.00  0.00           O
ATOM   3266  CG  ASN B 142     -51.562  77.312  45.250  1.00  0.00           C
ATOM   3267 ND2  ASN B 142     -52.469  76.438  44.906  1.00  0.00           N
ATOM   3268 OD1  ASN B 142     -50.688  77.688  44.500  1.00  0.00           O
ATOM   3269  N   GLY B 143     -49.875  79.562  49.406  1.00  0.00           N
ATOM   3270  CA  GLY B 143     -50.000  80.438  50.562  1.00  0.00           C
ATOM   3271  C   GLY B 143     -51.031  79.938  51.562  1.00  0.00           C
ATOM   3272  O   GLY B 143     -51.531  80.688  52.406  1.00  0.00           O
ATOM   3273  N   GLU B 144     -51.781  78.688  51.344  1.00  0.00           N
ATOM   3274  CA  GLU B 144     -52.812  78.250  52.281  1.00  0.00           C
ATOM   3275  C   GLU B 144     -52.219  77.750  53.594  1.00  0.00           C
ATOM   3276  CB  GLU B 144     -53.688  77.188  51.656  1.00  0.00           C
ATOM   3277  O   GLU B 144     -51.000  77.625  53.688  1.00  0.00           O
ATOM   3278  CG  GLU B 144     -54.531  77.625  50.469  1.00  0.00           C
ATOM   3279  CD  GLU B 144     -55.406  76.562  49.906  1.00  0.00           C
ATOM   3280 OE1  GLU B 144     -56.125  76.812  48.906  1.00  0.00           O
ATOM   3281 OE2  GLU B 144     -55.375  75.438  50.438  1.00  0.00           O
ATOM   3282  N   ASP B 145     -52.906  77.625  54.875  1.00  0.00           N
ATOM   3283  CA  ASP B 145     -52.562  77.312  56.250  1.00  0.00           C
ATOM   3284  C   ASP B 145     -51.688  76.062  56.312  1.00  0.00           C
ATOM   3285  CB  ASP B 145     -53.844  77.062  57.094  1.00  0.00           C
ATOM   3286  O   ASP B 145     -52.125  74.938  55.906  1.00  0.00           O
ATOM   3287  CG  ASP B 145     -54.312  78.375  57.781  1.00  0.00           C
ATOM   3288 OD1  ASP B 145     -53.531  79.375  57.812  1.00  0.00           O
ATOM   3289 OD2  ASP B 145     -55.438  78.375  58.281  1.00  0.00           O
ATOM   3290  N   TRP B 146     -50.156  75.938  56.062  1.00  0.09           N
ATOM   3291  CA  TRP B 146     -49.312  74.750  56.062  1.00  0.09           C
ATOM   3292  C   TRP B 146     -48.594  74.562  57.375  1.00  0.09           C
ATOM   3293  CB  TRP B 146     -48.312  74.875  54.906  1.00  0.09           C
ATOM   3294  O   TRP B 146     -48.344  75.562  58.094  1.00  0.09           O
ATOM   3295  CG  TRP B 146     -47.344  76.000  55.031  1.00  0.09           C
ATOM   3296 CD1  TRP B 146     -47.625  77.312  54.938  1.00  0.09           C
ATOM   3297 CD2  TRP B 146     -45.938  75.875  55.281  1.00  0.09           C
ATOM   3298 CE2  TRP B 146     -45.406  77.188  55.312  1.00  0.09           C
ATOM   3299 CE3  TRP B 146     -45.062  74.812  55.469  1.00  0.09           C
ATOM   3300 NE1  TRP B 146     -46.469  78.062  55.125  1.00  0.09           N
ATOM   3301 CH2  TRP B 146     -43.219  76.375  55.719  1.00  0.09           C
ATOM   3302 CZ2  TRP B 146     -44.062  77.500  55.562  1.00  0.09           C
ATOM   3303 CZ3  TRP B 146     -43.688  75.062  55.688  1.00  0.09           C
ATOM   3304  N   LYS B 147     -48.656  73.375  58.281  1.00  0.00           N
ATOM   3305  CA  LYS B 147     -47.938  73.000  59.531  1.00  0.00           C
ATOM   3306  C   LYS B 147     -46.500  72.688  59.250  1.00  0.00           C
ATOM   3307  CB  LYS B 147     -48.656  71.875  60.250  1.00  0.00           C
ATOM   3308  O   LYS B 147     -46.188  71.875  58.344  1.00  0.00           O
ATOM   3309  CG  LYS B 147     -49.969  72.250  60.906  1.00  0.00           C
ATOM   3310  CD  LYS B 147     -50.562  71.125  61.719  1.00  0.00           C
ATOM   3311  CE  LYS B 147     -51.875  71.500  62.375  1.00  0.00           C
ATOM   3312  NZ  LYS B 147     -52.469  70.375  63.156  1.00  0.00           N
ATOM   3313  N   PRO B 148     -45.344  73.250  59.781  1.00  0.01           N
ATOM   3314  CA  PRO B 148     -43.906  73.000  59.594  1.00  0.01           C
ATOM   3315  C   PRO B 148     -43.531  71.562  59.812  1.00  0.01           C
ATOM   3316  CB  PRO B 148     -43.250  73.938  60.625  1.00  0.01           C
ATOM   3317  O   PRO B 148     -42.625  71.000  59.188  1.00  0.01           O
ATOM   3318  CG  PRO B 148     -44.375  74.500  61.375  1.00  0.01           C
ATOM   3319  CD  PRO B 148     -45.656  74.062  60.750  1.00  0.01           C
ATOM   3320  N   GLY B 149     -43.844  70.688  60.906  1.00  0.00           N
ATOM   3321  CA  GLY B 149     -43.562  69.250  61.062  1.00  0.00           C
ATOM   3322  C   GLY B 149     -43.938  68.438  59.812  1.00  0.00           C
ATOM   3323  O   GLY B 149     -43.188  67.562  59.438  1.00  0.00           O
ATOM   3324  N   ALA B 150     -45.062  68.688  59.281  1.00  0.00           N
ATOM   3325  CA  ALA B 150     -45.500  68.000  58.125  1.00  0.00           C
ATOM   3326  C   ALA B 150     -44.656  68.312  56.906  1.00  0.00           C
ATOM   3327  CB  ALA B 150     -46.969  68.250  57.812  1.00  0.00           C
ATOM   3328  O   ALA B 150     -44.375  67.438  56.062  1.00  0.00           O
ATOM   3329  N   LEU B 151     -44.344  69.562  56.656  1.00  0.36           N
ATOM   3330  CA  LEU B 151     -43.375  69.938  55.625  1.00  0.36           C
ATOM   3331  C   LEU B 151     -42.031  69.250  55.906  1.00  0.36           C
ATOM   3332  CB  LEU B 151     -43.219  71.438  55.500  1.00  0.36           C
ATOM   3333  O   LEU B 151     -41.344  68.812  55.000  1.00  0.36           O
ATOM   3334  CG  LEU B 151     -42.562  71.938  54.219  1.00  0.36           C
ATOM   3335 CD1  LEU B 151     -43.594  72.188  53.125  1.00  0.36           C
ATOM   3336 CD2  LEU B 151     -41.750  73.188  54.500  1.00  0.36           C
ATOM   3337  N   ASP B 152     -41.438  69.375  57.156  1.00  0.01           N
ATOM   3338  CA  ASP B 152     -40.250  68.688  57.531  1.00  0.01           C
ATOM   3339  C   ASP B 152     -40.406  67.188  57.312  1.00  0.01           C
ATOM   3340  CB  ASP B 152     -39.906  68.938  59.000  1.00  0.01           C
ATOM   3341  O   ASP B 152     -39.500  66.500  56.781  1.00  0.01           O
ATOM   3342  CG  ASP B 152     -38.438  68.688  59.344  1.00  0.01           C
ATOM   3343 OD1  ASP B 152     -37.625  68.500  58.406  1.00  0.01           O
ATOM   3344 OD2  ASP B 152     -38.125  68.688  60.531  1.00  0.01           O
ATOM   3345  N   ASP B 153     -41.469  66.562  57.781  1.00  0.00           N
ATOM   3346  CA  ASP B 153     -41.750  65.125  57.500  1.00  0.00           C
ATOM   3347  C   ASP B 153     -41.906  64.938  55.969  1.00  0.00           C
ATOM   3348  CB  ASP B 153     -43.000  64.688  58.219  1.00  0.00           C
ATOM   3349  O   ASP B 153     -41.438  63.938  55.438  1.00  0.00           O
ATOM   3350  CG  ASP B 153     -42.750  64.312  59.656  1.00  0.00           C
ATOM   3351 OD1  ASP B 153     -41.594  64.188  60.062  1.00  0.00           O
ATOM   3352 OD2  ASP B 153     -43.750  64.125  60.406  1.00  0.00           O
ATOM   3353  N   ALA B 154     -42.656  65.812  55.312  1.00  0.14           N
ATOM   3354  CA  ALA B 154     -42.750  65.812  53.844  1.00  0.14           C
ATOM   3355  C   ALA B 154     -41.406  66.000  53.188  1.00  0.14           C
ATOM   3356  CB  ALA B 154     -43.781  66.812  53.375  1.00  0.14           C
ATOM   3357  O   ALA B 154     -41.062  65.375  52.188  1.00  0.14           O
ATOM   3358  N   LEU B 155     -40.750  67.125  53.594  1.00  0.86           N
ATOM   3359  CA  LEU B 155     -39.406  67.312  53.062  1.00  0.86           C
ATOM   3360  C   LEU B 155     -38.438  66.250  53.562  1.00  0.86           C
ATOM   3361  CB  LEU B 155     -38.906  68.688  53.469  1.00  0.86           C
ATOM   3362  O   LEU B 155     -37.531  65.812  52.875  1.00  0.86           O
ATOM   3363  CG  LEU B 155     -39.281  69.875  52.562  1.00  0.86           C
ATOM   3364 CD1  LEU B 155     -39.375  71.125  53.344  1.00  0.86           C
ATOM   3365 CD2  LEU B 155     -38.250  70.000  51.438  1.00  0.86           C
ATOM   3366  N   SER B 156     -38.375  65.875  54.906  1.00  0.00           N
ATOM   3367  CA  SER B 156     -37.562  64.750  55.406  1.00  0.00           C
ATOM   3368  C   SER B 156     -37.938  63.469  54.688  1.00  0.00           C
ATOM   3369  CB  SER B 156     -37.781  64.625  56.938  1.00  0.00           C
ATOM   3370  O   SER B 156     -37.062  62.625  54.469  1.00  0.00           O
ATOM   3371  OG  SER B 156     -39.094  64.188  57.219  1.00  0.00           O
ATOM   3372  N   ASP B 157     -39.219  63.219  54.750  1.00  0.00           N
ATOM   3373  CA  ASP B 157     -39.656  62.094  53.938  1.00  0.00           C
ATOM   3374  C   ASP B 157     -39.281  62.281  52.469  1.00  0.00           C
ATOM   3375  CB  ASP B 157     -41.188  61.938  54.062  1.00  0.00           C
ATOM   3376  O   ASP B 157     -39.219  61.312  51.719  1.00  0.00           O
ATOM   3377  CG  ASP B 157     -41.594  61.062  55.250  1.00  0.00           C
ATOM   3378 OD1  ASP B 157     -40.719  60.438  55.875  1.00  0.00           O
ATOM   3379 OD2  ASP B 157     -42.812  61.000  55.562  1.00  0.00           O
ATOM   3380  N   ILE B 158     -39.281  63.562  52.125  1.00  0.49           N
ATOM   3381  CA  ILE B 158     -38.750  63.875  50.812  1.00  0.49           C
ATOM   3382  C   ILE B 158     -37.250  63.500  50.781  1.00  0.49           C
ATOM   3383  CB  ILE B 158     -38.938  65.375  50.469  1.00  0.49           C
ATOM   3384  O   ILE B 158     -36.688  63.188  49.719  1.00  0.49           O
ATOM   3385 CG1  ILE B 158     -40.406  65.688  50.250  1.00  0.49           C
ATOM   3386 CG2  ILE B 158     -38.125  65.750  49.219  1.00  0.49           C
ATOM   3387 CD1  ILE B 158     -40.719  67.188  50.125  1.00  0.49           C
ATOM   3388  N   LEU B 159     -36.500  63.875  51.875  1.00  0.58           N
ATOM   3389  CA  LEU B 159     -35.094  63.469  51.875  1.00  0.58           C
ATOM   3390  C   LEU B 159     -34.969  61.938  51.812  1.00  0.58           C
ATOM   3391  CB  LEU B 159     -34.375  64.000  53.094  1.00  0.58           C
ATOM   3392  O   LEU B 159     -35.344  61.250  52.781  1.00  0.58           O
ATOM   3393  CG  LEU B 159     -33.594  65.312  52.906  1.00  0.58           C
ATOM   3394 CD1  LEU B 159     -33.875  66.250  54.094  1.00  0.58           C
ATOM   3395 CD2  LEU B 159     -32.094  65.000  52.781  1.00  0.58           C
ATOM   3396  N   ILE B 160     -35.344  61.438  50.812  1.00  0.26           N
ATOM   3397  CA  ILE B 160     -35.625  60.062  50.469  1.00  0.26           C
ATOM   3398  C   ILE B 160     -34.500  59.156  50.969  1.00  0.26           C
ATOM   3399  CB  ILE B 160     -35.781  59.875  48.938  1.00  0.26           C
ATOM   3400  O   ILE B 160     -33.344  59.594  51.000  1.00  0.26           O
ATOM   3401 CG1  ILE B 160     -36.875  60.812  48.406  1.00  0.26           C
ATOM   3402 CG2  ILE B 160     -36.125  58.406  48.594  1.00  0.26           C
ATOM   3403 CD1  ILE B 160     -36.969  60.875  46.875  1.00  0.26           C
ATOM   3404  N   ASN B 161     -34.594  58.375  52.000  1.00  0.02           N
ATOM   3405  CA  ASN B 161     -33.812  57.156  51.906  1.00  0.02           C
ATOM   3406  C   ASN B 161     -33.531  56.781  50.469  1.00  0.02           C
ATOM   3407  CB  ASN B 161     -34.531  56.000  52.625  1.00  0.02           C
ATOM   3408  O   ASN B 161     -34.438  56.688  49.656  1.00  0.02           O
ATOM   3409  CG  ASN B 161     -34.031  55.781  54.031  1.00  0.02           C
ATOM   3410 ND2  ASN B 161     -34.719  54.906  54.781  1.00  0.02           N
ATOM   3411 OD1  ASN B 161     -33.062  56.375  54.469  1.00  0.02           O
ATOM   3412  N   PHE B 162     -32.500  57.250  49.969  1.00  0.54           N
ATOM   3413  CA  PHE B 162     -32.219  56.938  48.594  1.00  0.54           C
ATOM   3414  C   PHE B 162     -32.438  55.438  48.344  1.00  0.54           C
ATOM   3415  CB  PHE B 162     -30.812  57.344  48.188  1.00  0.54           C
ATOM   3416  O   PHE B 162     -31.734  54.594  48.906  1.00  0.54           O
ATOM   3417  CG  PHE B 162     -30.594  58.812  48.094  1.00  0.54           C
ATOM   3418 CD1  PHE B 162     -31.062  59.531  47.000  1.00  0.54           C
ATOM   3419 CD2  PHE B 162     -29.953  59.500  49.125  1.00  0.54           C
ATOM   3420 CE1  PHE B 162     -30.875  60.906  46.938  1.00  0.54           C
ATOM   3421 CE2  PHE B 162     -29.750  60.875  49.031  1.00  0.54           C
ATOM   3422  CZ  PHE B 162     -30.219  61.594  47.938  1.00  0.54           C
ATOM   3423  N   LYS B 163     -33.438  54.938  48.625  1.00  0.42           N
ATOM   3424  CA  LYS B 163     -33.438  53.500  48.344  1.00  0.42           C
ATOM   3425  C   LYS B 163     -33.469  53.219  46.844  1.00  0.42           C
ATOM   3426  CB  LYS B 163     -34.594  52.812  49.031  1.00  0.42           C
ATOM   3427  O   LYS B 163     -33.969  54.062  46.094  1.00  0.42           O
ATOM   3428  CG  LYS B 163     -34.406  52.562  50.531  1.00  0.42           C
ATOM   3429  CD  LYS B 163     -35.531  51.750  51.125  1.00  0.42           C
ATOM   3430  CE  LYS B 163     -35.344  51.531  52.625  1.00  0.42           C
ATOM   3431  NZ  LYS B 163     -36.469  50.719  53.219  1.00  0.42           N
ATOM   3432  N   PHE B 164     -32.594  52.344  46.375  1.00  2.21           N
ATOM   3433  CA  PHE B 164     -32.656  51.750  45.031  1.00  2.21           C
ATOM   3434  C   PHE B 164     -34.062  51.406  44.656  1.00  2.21           C
ATOM   3435  CB  PHE B 164     -31.766  50.500  44.969  1.00  2.21           C
ATOM   3436  O   PHE B 164     -34.875  51.031  45.500  1.00  2.21           O
ATOM   3437  CG  PHE B 164     -30.953  50.406  43.688  1.00  2.21           C
ATOM   3438 CD1  PHE B 164     -31.438  49.688  42.594  1.00  2.21           C
ATOM   3439 CD2  PHE B 164     -29.734  51.062  43.562  1.00  2.21           C
ATOM   3440 CE1  PHE B 164     -30.688  49.594  41.438  1.00  2.21           C
ATOM   3441 CE2  PHE B 164     -29.000  50.969  42.406  1.00  2.21           C
ATOM   3442  CZ  PHE B 164     -29.469  50.250  41.344  1.00  2.21           C
ATOM   3443  N   HIS B 165     -34.781  52.219  43.969  1.00  3.10           N
ATOM   3444  CA  HIS B 165     -35.906  51.594  43.312  1.00  3.10           C
ATOM   3445  C   HIS B 165     -35.625  50.125  43.031  1.00  3.10           C
ATOM   3446  CB  HIS B 165     -36.250  52.344  42.031  1.00  3.10           C
ATOM   3447  O   HIS B 165     -34.656  49.812  42.344  1.00  3.10           O
ATOM   3448  CG  HIS B 165     -37.688  52.250  41.625  1.00  3.10           C
ATOM   3449 CD2  HIS B 165     -38.656  53.188  41.562  1.00  3.10           C
ATOM   3450 ND1  HIS B 165     -38.312  51.062  41.281  1.00  3.10           N
ATOM   3451 CE1  HIS B 165     -39.562  51.281  41.000  1.00  3.10           C
ATOM   3452 NE2  HIS B 165     -39.812  52.594  41.156  1.00  3.10           N
ATOM   3453  N   ASP B 166     -35.781  49.344  43.875  1.00  0.05           N
ATOM   3454  CA  ASP B 166     -35.344  47.969  43.625  1.00  0.05           C
ATOM   3455  C   ASP B 166     -35.969  47.406  42.344  1.00  0.05           C
ATOM   3456  CB  ASP B 166     -35.688  47.062  44.812  1.00  0.05           C
ATOM   3457  O   ASP B 166     -37.125  47.031  42.312  1.00  0.05           O
ATOM   3458  CG  ASP B 166     -34.688  45.969  45.031  1.00  0.05           C
ATOM   3459 OD1  ASP B 166     -33.812  45.750  44.125  1.00  0.05           O
ATOM   3460 OD2  ASP B 166     -34.750  45.281  46.062  1.00  0.05           O
ATOM   3461  N   PHE B 167     -35.938  48.094  41.250  1.00  3.95           N
ATOM   3462  CA  PHE B 167     -36.125  47.438  39.969  1.00  3.95           C
ATOM   3463  C   PHE B 167     -35.781  45.938  40.062  1.00  3.95           C
ATOM   3464  CB  PHE B 167     -35.250  48.094  38.875  1.00  3.95           C
ATOM   3465  O   PHE B 167     -36.281  45.125  39.312  1.00  3.95           O
ATOM   3466  CG  PHE B 167     -35.594  47.688  37.469  1.00  3.95           C
ATOM   3467 CD1  PHE B 167     -34.875  46.719  36.812  1.00  3.95           C
ATOM   3468 CD2  PHE B 167     -36.688  48.281  36.844  1.00  3.95           C
ATOM   3469 CE1  PHE B 167     -35.219  46.344  35.500  1.00  3.95           C
ATOM   3470 CE2  PHE B 167     -37.031  47.938  35.531  1.00  3.95           C
ATOM   3471  CZ  PHE B 167     -36.281  46.969  34.875  1.00  3.95           C
ATOM   3472  N   GLU B 168     -35.094  45.594  41.031  1.00  0.00           N
ATOM   3473  CA  GLU B 168     -34.781  44.250  41.438  1.00  0.00           C
ATOM   3474  C   GLU B 168     -35.969  43.594  42.188  1.00  0.00           C
ATOM   3475  CB  GLU B 168     -33.531  44.219  42.344  1.00  0.00           C
ATOM   3476  O   GLU B 168     -36.281  42.438  41.969  1.00  0.00           O
ATOM   3477  CG  GLU B 168     -32.375  43.469  41.750  1.00  0.00           C
ATOM   3478  CD  GLU B 168     -31.094  43.562  42.562  1.00  0.00           C
ATOM   3479 OE1  GLU B 168     -30.078  42.969  42.188  1.00  0.00           O
ATOM   3480 OE2  GLU B 168     -31.141  44.250  43.625  1.00  0.00           O
ATOM   3481  N   THR B 169     -36.750  44.219  43.062  1.00  0.02           N
ATOM   3482  CA  THR B 169     -37.906  43.531  43.656  1.00  0.02           C
ATOM   3483  C   THR B 169     -39.062  43.500  42.625  1.00  0.02           C
ATOM   3484  CB  THR B 169     -38.406  44.250  44.938  1.00  0.02           C
ATOM   3485  O   THR B 169     -39.781  42.500  42.531  1.00  0.02           O
ATOM   3486 CG2  THR B 169     -37.969  43.469  46.156  1.00  0.02           C
ATOM   3487 OG1  THR B 169     -37.812  45.562  45.000  1.00  0.02           O
ATOM   3488  N   TRP B 170     -39.469  44.594  41.969  1.00  7.80           N
ATOM   3489  CA  TRP B 170     -40.281  44.438  40.750  1.00  7.80           C
ATOM   3490  C   TRP B 170     -39.562  43.594  39.719  1.00  7.80           C
ATOM   3491  CB  TRP B 170     -40.688  45.781  40.188  1.00  7.80           C
ATOM   3492  O   TRP B 170     -40.156  42.750  39.062  1.00  7.80           O
ATOM   3493  CG  TRP B 170     -41.500  45.719  38.938  1.00  7.80           C
ATOM   3494 CD1  TRP B 170     -42.844  45.438  38.844  1.00  7.80           C
ATOM   3495 CD2  TRP B 170     -41.031  45.875  37.594  1.00  7.80           C
ATOM   3496 CE2  TRP B 170     -42.156  45.719  36.719  1.00  7.80           C
ATOM   3497 CE3  TRP B 170     -39.781  46.156  37.000  1.00  7.80           C
ATOM   3498 NE1  TRP B 170     -43.250  45.438  37.531  1.00  7.80           N
ATOM   3499 CH2  TRP B 170     -40.812  46.094  34.812  1.00  7.80           C
ATOM   3500 CZ2  TRP B 170     -42.062  45.812  35.344  1.00  7.80           C
ATOM   3501 CZ3  TRP B 170     -39.688  46.250  35.625  1.00  7.80           C
ATOM   3502  N   LYS B 171     -38.281  43.969  39.406  1.00  0.16           N
ATOM   3503  CA  LYS B 171     -37.375  43.062  38.688  1.00  0.16           C
ATOM   3504  C   LYS B 171     -37.281  41.750  39.438  1.00  0.16           C
ATOM   3505  CB  LYS B 171     -36.000  43.719  38.531  1.00  0.16           C
ATOM   3506  O   LYS B 171     -37.312  40.688  38.812  1.00  0.16           O
ATOM   3507  CG  LYS B 171     -35.094  42.938  37.594  1.00  0.16           C
ATOM   3508  CD  LYS B 171     -33.719  43.594  37.500  1.00  0.16           C
ATOM   3509  CE  LYS B 171     -32.688  42.656  36.875  1.00  0.16           C
ATOM   3510  NZ  LYS B 171     -31.344  43.281  36.750  1.00  0.16           N
ATOM   3511  N   TRP B 172     -37.312  41.875  40.812  1.00  0.00           N
ATOM   3512  CA  TRP B 172     -37.344  40.625  41.594  1.00  0.00           C
ATOM   3513  C   TRP B 172     -38.719  40.000  41.562  1.00  0.00           C
ATOM   3514  CB  TRP B 172     -36.906  40.875  43.031  1.00  0.00           C
ATOM   3515  O   TRP B 172     -38.875  38.781  41.438  1.00  0.00           O
ATOM   3516  CG  TRP B 172     -35.438  40.969  43.219  1.00  0.00           C
ATOM   3517 CD1  TRP B 172     -34.562  41.719  42.500  1.00  0.00           C
ATOM   3518 CD2  TRP B 172     -34.656  40.312  44.219  1.00  0.00           C
ATOM   3519 CE2  TRP B 172     -33.312  40.688  44.031  1.00  0.00           C
ATOM   3520 CE3  TRP B 172     -34.969  39.406  45.250  1.00  0.00           C
ATOM   3521 NE1  TRP B 172     -33.281  41.562  42.969  1.00  0.00           N
ATOM   3522 CH2  TRP B 172     -32.594  39.344  45.812  1.00  0.00           C
ATOM   3523 CZ2  TRP B 172     -32.250  40.219  44.812  1.00  0.00           C
ATOM   3524 CZ3  TRP B 172     -33.906  38.938  46.031  1.00  0.00           C
ATOM   3525  N   ARG B 173     -39.844  40.719  41.812  1.00  0.27           N
ATOM   3526  CA  ARG B 173     -41.188  40.188  41.656  1.00  0.27           C
ATOM   3527  C   ARG B 173     -41.438  39.844  40.188  1.00  0.27           C
ATOM   3528  CB  ARG B 173     -42.219  41.188  42.156  1.00  0.27           C
ATOM   3529  O   ARG B 173     -42.062  38.812  39.875  1.00  0.27           O
ATOM   3530  CG  ARG B 173     -43.031  40.688  43.312  1.00  0.27           C
ATOM   3531  CD  ARG B 173     -44.125  41.688  43.719  1.00  0.27           C
ATOM   3532  NE  ARG B 173     -44.438  41.594  45.125  1.00  0.27           N
ATOM   3533 NH1  ARG B 173     -46.156  43.156  45.062  1.00  0.27           N
ATOM   3534 NH2  ARG B 173     -45.625  42.125  47.031  1.00  0.27           N
ATOM   3535  CZ  ARG B 173     -45.406  42.281  45.750  1.00  0.27           C
ATOM   3536  N   PHE B 174     -41.125  40.875  39.344  1.00  5.79           N
ATOM   3537  CA  PHE B 174     -41.062  40.469  37.938  1.00  5.79           C
ATOM   3538  C   PHE B 174     -40.062  39.344  37.750  1.00  5.79           C
ATOM   3539  CB  PHE B 174     -40.656  41.688  37.062  1.00  5.79           C
ATOM   3540  O   PHE B 174     -40.375  38.344  37.062  1.00  5.79           O
ATOM   3541  CG  PHE B 174     -40.656  41.375  35.594  1.00  5.79           C
ATOM   3542 CD1  PHE B 174     -39.500  40.969  34.938  1.00  5.79           C
ATOM   3543 CD2  PHE B 174     -41.844  41.500  34.844  1.00  5.79           C
ATOM   3544 CE1  PHE B 174     -39.500  40.719  33.562  1.00  5.79           C
ATOM   3545 CE2  PHE B 174     -41.844  41.250  33.469  1.00  5.79           C
ATOM   3546  CZ  PHE B 174     -40.688  40.844  32.844  1.00  5.79           C
ATOM   3547  N   GLU B 175     -38.844  39.562  38.344  1.00  0.00           N
ATOM   3548  CA  GLU B 175     -37.875  38.469  38.344  1.00  0.00           C
ATOM   3549  C   GLU B 175     -38.406  37.281  39.156  1.00  0.00           C
ATOM   3550  CB  GLU B 175     -36.531  38.906  38.938  1.00  0.00           C
ATOM   3551  O   GLU B 175     -38.250  36.125  38.781  1.00  0.00           O
ATOM   3552  CG  GLU B 175     -35.562  39.406  37.875  1.00  0.00           C
ATOM   3553  CD  GLU B 175     -34.219  39.844  38.438  1.00  0.00           C
ATOM   3554 OE1  GLU B 175     -33.344  40.281  37.656  1.00  0.00           O
ATOM   3555 OE2  GLU B 175     -34.031  39.719  39.656  1.00  0.00           O
ATOM   3556  N   ASP B 176     -39.125  37.531  40.375  1.00  0.00           N
ATOM   3557  CA  ASP B 176     -39.750  36.438  41.094  1.00  0.00           C
ATOM   3558  C   ASP B 176     -40.969  35.906  40.375  1.00  0.00           C
ATOM   3559  CB  ASP B 176     -40.156  36.906  42.500  1.00  0.00           C
ATOM   3560  O   ASP B 176     -41.219  34.688  40.312  1.00  0.00           O
ATOM   3561  CG  ASP B 176     -39.000  36.875  43.500  1.00  0.00           C
ATOM   3562 OD1  ASP B 176     -37.938  36.312  43.188  1.00  0.00           O
ATOM   3563 OD2  ASP B 176     -39.156  37.469  44.594  1.00  0.00           O
ATOM   3564  N   SER B 177     -41.781  36.875  39.844  1.00  0.48           N
ATOM   3565  CA  SER B 177     -42.938  36.438  39.094  1.00  0.48           C
ATOM   3566  C   SER B 177     -42.562  35.906  37.719  1.00  0.48           C
ATOM   3567  CB  SER B 177     -43.969  37.531  38.969  1.00  0.48           C
ATOM   3568  O   SER B 177     -43.094  34.875  37.281  1.00  0.48           O
ATOM   3569  OG  SER B 177     -43.406  38.688  38.344  1.00  0.48           O
ATOM   3570  N   PHE B 178     -41.656  36.750  36.969  1.00  7.07           N
ATOM   3571  CA  PHE B 178     -41.281  36.375  35.594  1.00  7.07           C
ATOM   3572  C   PHE B 178     -39.844  35.844  35.562  1.00  7.07           C
ATOM   3573  CB  PHE B 178     -41.438  37.531  34.625  1.00  7.07           C
ATOM   3574  O   PHE B 178     -39.438  35.250  34.562  1.00  7.07           O
ATOM   3575  CG  PHE B 178     -42.875  37.969  34.406  1.00  7.07           C
ATOM   3576 CD1  PHE B 178     -43.719  37.188  33.625  1.00  7.07           C
ATOM   3577 CD2  PHE B 178     -43.344  39.125  35.000  1.00  7.07           C
ATOM   3578 CE1  PHE B 178     -45.031  37.594  33.406  1.00  7.07           C
ATOM   3579 CE2  PHE B 178     -44.656  39.500  34.781  1.00  7.07           C
ATOM   3580  CZ  PHE B 178     -45.500  38.750  34.000  1.00  7.07           C
ATOM   3581  N   GLY B 179     -39.031  35.844  36.969  1.00  0.20           N
ATOM   3582  CA  GLY B 179     -37.625  35.406  37.094  1.00  0.20           C
ATOM   3583  C   GLY B 179     -36.688  36.250  36.250  1.00  0.20           C
ATOM   3584  O   GLY B 179     -35.562  35.781  35.938  1.00  0.20           O
ATOM   3585  N   VAL B 180     -37.031  37.156  35.312  1.00  3.01           N
ATOM   3586  CA  VAL B 180     -36.188  37.938  34.406  1.00  3.01           C
ATOM   3587  C   VAL B 180     -36.312  39.406  34.781  1.00  3.01           C
ATOM   3588  CB  VAL B 180     -36.562  37.719  32.938  1.00  3.01           C
ATOM   3589  O   VAL B 180     -37.375  39.875  35.219  1.00  3.01           O
ATOM   3590 CG1  VAL B 180     -35.594  38.469  32.031  1.00  3.01           C
ATOM   3591 CG2  VAL B 180     -36.531  36.219  32.625  1.00  3.01           C
ATOM   3592  N   ASP B 181     -35.312  40.250  34.875  1.00  0.04           N
ATOM   3593  CA  ASP B 181     -35.312  41.688  35.062  1.00  0.04           C
ATOM   3594  C   ASP B 181     -36.156  42.375  34.000  1.00  0.04           C
ATOM   3595  CB  ASP B 181     -33.875  42.250  35.031  1.00  0.04           C
ATOM   3596  O   ASP B 181     -36.156  41.969  32.812  1.00  0.04           O
ATOM   3597  CG  ASP B 181     -33.781  43.688  35.469  1.00  0.04           C
ATOM   3598 OD1  ASP B 181     -34.844  44.375  35.531  1.00  0.04           O
ATOM   3599 OD2  ASP B 181     -32.656  44.156  35.750  1.00  0.04           O
ATOM   3600  N   PRO B 182     -37.156  43.094  34.250  1.00  3.93           N
ATOM   3601  CA  PRO B 182     -38.062  43.719  33.281  1.00  3.93           C
ATOM   3602  C   PRO B 182     -37.344  44.438  32.156  1.00  3.93           C
ATOM   3603  CB  PRO B 182     -38.875  44.688  34.156  1.00  3.93           C
ATOM   3604  O   PRO B 182     -37.844  44.500  31.031  1.00  3.93           O
ATOM   3605  CG  PRO B 182     -38.188  44.688  35.469  1.00  3.93           C
ATOM   3606  CD  PRO B 182     -37.188  43.562  35.469  1.00  3.93           C
ATOM   3607  N   TYR B 183     -36.312  45.250  32.469  1.00  6.07           N
ATOM   3608  CA  TYR B 183     -35.562  45.875  31.391  1.00  6.07           C
ATOM   3609  C   TYR B 183     -35.094  44.812  30.375  1.00  6.07           C
ATOM   3610  CB  TYR B 183     -34.344  46.656  31.938  1.00  6.07           C
ATOM   3611  O   TYR B 183     -35.156  45.062  29.172  1.00  6.07           O
ATOM   3612  CG  TYR B 183     -33.625  47.469  30.891  1.00  6.07           C
ATOM   3613 CD1  TYR B 183     -32.469  46.969  30.281  1.00  6.07           C
ATOM   3614 CD2  TYR B 183     -34.094  48.719  30.500  1.00  6.07           C
ATOM   3615 CE1  TYR B 183     -31.797  47.719  29.312  1.00  6.07           C
ATOM   3616 CE2  TYR B 183     -33.438  49.469  29.547  1.00  6.07           C
ATOM   3617  OH  TYR B 183     -31.641  49.719  28.000  1.00  6.07           O
ATOM   3618  CZ  TYR B 183     -32.281  48.969  28.953  1.00  6.07           C
ATOM   3619  N   ASN B 184     -34.656  43.688  30.875  1.00  0.36           N
ATOM   3620  CA  ASN B 184     -34.219  42.625  29.984  1.00  0.36           C
ATOM   3621  C   ASN B 184     -35.406  42.062  29.172  1.00  0.36           C
ATOM   3622  CB  ASN B 184     -33.562  41.469  30.766  1.00  0.36           C
ATOM   3623  O   ASN B 184     -35.250  41.750  27.984  1.00  0.36           O
ATOM   3624  CG  ASN B 184     -32.219  41.875  31.312  1.00  0.36           C
ATOM   3625 ND2  ASN B 184     -31.734  41.125  32.312  1.00  0.36           N
ATOM   3626 OD1  ASN B 184     -31.594  42.844  30.859  1.00  0.36           O
ATOM   3627  N   VAL B 185     -36.469  41.969  29.875  1.00  6.59           N
ATOM   3628  CA  VAL B 185     -37.656  41.562  29.156  1.00  6.59           C
ATOM   3629  C   VAL B 185     -38.031  42.594  28.109  1.00  6.59           C
ATOM   3630  CB  VAL B 185     -38.875  41.312  30.109  1.00  6.59           C
ATOM   3631  O   VAL B 185     -38.375  42.250  26.969  1.00  6.59           O
ATOM   3632 CG1  VAL B 185     -40.156  41.062  29.312  1.00  6.59           C
ATOM   3633 CG2  VAL B 185     -38.562  40.156  31.047  1.00  6.59           C
ATOM   3634  N   LEU B 186     -38.000  43.875  28.422  1.00 12.46           N
ATOM   3635  CA  LEU B 186     -38.281  44.906  27.438  1.00 12.46           C
ATOM   3636  C   LEU B 186     -37.250  44.875  26.328  1.00 12.46           C
ATOM   3637  CB  LEU B 186     -38.281  46.281  28.109  1.00 12.46           C
ATOM   3638  O   LEU B 186     -37.562  45.062  25.156  1.00 12.46           O
ATOM   3639  CG  LEU B 186     -39.656  46.969  28.266  1.00 12.46           C
ATOM   3640 CD1  LEU B 186     -39.750  47.656  29.625  1.00 12.46           C
ATOM   3641 CD2  LEU B 186     -39.906  47.938  27.141  1.00 12.46           C
ATOM   3642  N   MET B 187     -35.938  44.625  26.688  1.00  6.64           N
ATOM   3643  CA  MET B 187     -34.906  44.500  25.641  1.00  6.64           C
ATOM   3644  C   MET B 187     -35.156  43.312  24.750  1.00  6.64           C
ATOM   3645  CB  MET B 187     -33.500  44.406  26.266  1.00  6.64           C
ATOM   3646  O   MET B 187     -35.000  43.375  23.531  1.00  6.64           O
ATOM   3647  CG  MET B 187     -32.875  45.781  26.516  1.00  6.64           C
ATOM   3648  SD  MET B 187     -31.453  46.094  25.391  1.00  6.64           S
ATOM   3649  CE  MET B 187     -30.078  45.531  26.422  1.00  6.64           C
ATOM   3650  N   VAL B 188     -35.562  42.188  25.453  1.00  4.31           N
ATOM   3651  CA  VAL B 188     -35.938  41.031  24.672  1.00  4.31           C
ATOM   3652  C   VAL B 188     -37.188  41.312  23.859  1.00  4.31           C
ATOM   3653  CB  VAL B 188     -36.156  39.781  25.562  1.00  4.31           C
ATOM   3654  O   VAL B 188     -37.281  40.938  22.688  1.00  4.31           O
ATOM   3655 CG1  VAL B 188     -36.750  38.625  24.750  1.00  4.31           C
ATOM   3656 CG2  VAL B 188     -34.844  39.344  26.203  1.00  4.31           C
ATOM   3657  N   LEU B 189     -38.188  42.031  24.484  1.00 12.16           N
ATOM   3658  CA  LEU B 189     -39.375  42.406  23.734  1.00 12.16           C
ATOM   3659  C   LEU B 189     -39.031  43.406  22.625  1.00 12.16           C
ATOM   3660  CB  LEU B 189     -40.438  43.000  24.672  1.00 12.16           C
ATOM   3661  O   LEU B 189     -39.562  43.312  21.516  1.00 12.16           O
ATOM   3662  CG  LEU B 189     -41.500  42.031  25.203  1.00 12.16           C
ATOM   3663 CD1  LEU B 189     -41.875  42.406  26.641  1.00 12.16           C
ATOM   3664 CD2  LEU B 189     -42.719  42.062  24.297  1.00 12.16           C
ATOM   3665  N   LEU B 190     -38.156  44.375  22.984  1.00 13.22           N
ATOM   3666  CA  LEU B 190     -37.719  45.281  21.922  1.00 13.22           C
ATOM   3667  C   LEU B 190     -37.000  44.500  20.828  1.00 13.22           C
ATOM   3668  CB  LEU B 190     -36.844  46.375  22.484  1.00 13.22           C
ATOM   3669  O   LEU B 190     -37.156  44.781  19.641  1.00 13.22           O
ATOM   3670  CG  LEU B 190     -37.250  47.812  22.141  1.00 13.22           C
ATOM   3671 CD1  LEU B 190     -37.281  48.688  23.406  1.00 13.22           C
ATOM   3672 CD2  LEU B 190     -36.281  48.406  21.125  1.00 13.22           C
ATOM   3673  N   CYS B 191     -36.094  43.469  21.250  1.00  2.01           N
ATOM   3674  CA  CYS B 191     -35.438  42.656  20.250  1.00  2.01           C
ATOM   3675  C   CYS B 191     -36.469  41.844  19.469  1.00  2.01           C
ATOM   3676  CB  CYS B 191     -34.438  41.688  20.906  1.00  2.01           C
ATOM   3677  O   CYS B 191     -36.375  41.719  18.250  1.00  2.01           O
ATOM   3678  SG  CYS B 191     -32.812  42.438  21.172  1.00  2.01           S
ATOM   3679  N   LEU B 192     -37.500  41.250  20.234  1.00  9.87           N
ATOM   3680  CA  LEU B 192     -38.562  40.531  19.547  1.00  9.87           C
ATOM   3681  C   LEU B 192     -39.406  41.469  18.672  1.00  9.87           C
ATOM   3682  CB  LEU B 192     -39.469  39.812  20.547  1.00  9.87           C
ATOM   3683  O   LEU B 192     -39.750  41.125  17.547  1.00  9.87           O
ATOM   3684  CG  LEU B 192     -39.219  38.312  20.766  1.00  9.87           C
ATOM   3685 CD1  LEU B 192     -39.562  37.938  22.203  1.00  9.87           C
ATOM   3686 CD2  LEU B 192     -40.000  37.500  19.766  1.00  9.87           C
ATOM   3687  N   LEU B 193     -39.688  42.656  19.172  1.00 12.50           N
ATOM   3688  CA  LEU B 193     -40.406  43.625  18.328  1.00 12.50           C
ATOM   3689  C   LEU B 193     -39.562  44.000  17.109  1.00 12.50           C
ATOM   3690  CB  LEU B 193     -40.750  44.875  19.125  1.00 12.50           C
ATOM   3691  O   LEU B 193     -40.094  44.125  16.000  1.00 12.50           O
ATOM   3692  CG  LEU B 193     -42.250  45.125  19.391  1.00 12.50           C
ATOM   3693 CD1  LEU B 193     -42.469  45.625  20.812  1.00 12.50           C
ATOM   3694 CD2  LEU B 193     -42.844  46.094  18.375  1.00 12.50           C
ATOM   3695  N   CYS B 194     -38.188  44.125  17.328  1.00 10.51           N
ATOM   3696  CA  CYS B 194     -37.344  44.406  16.188  1.00 10.51           C
ATOM   3697  C   CYS B 194     -37.344  43.250  15.203  1.00 10.51           C
ATOM   3698  CB  CYS B 194     -35.906  44.688  16.625  1.00 10.51           C
ATOM   3699  O   CYS B 194     -37.406  43.438  13.984  1.00 10.51           O
ATOM   3700  SG  CYS B 194     -35.688  46.344  17.297  1.00 10.51           S
ATOM   3701  N   ILE B 195     -37.375  42.000  15.750  1.00  4.13           N
ATOM   3702  CA  ILE B 195     -37.469  40.844  14.875  1.00  4.13           C
ATOM   3703  C   ILE B 195     -38.844  40.812  14.211  1.00  4.13           C
ATOM   3704  CB  ILE B 195     -37.219  39.531  15.656  1.00  4.13           C
ATOM   3705  O   ILE B 195     -38.938  40.562  13.008  1.00  4.13           O
ATOM   3706 CG1  ILE B 195     -35.750  39.469  16.125  1.00  4.13           C
ATOM   3707 CG2  ILE B 195     -37.562  38.312  14.789  1.00  4.13           C
ATOM   3708 CD1  ILE B 195     -35.469  38.312  17.078  1.00  4.13           C
ATOM   3709  N   VAL B 196     -39.969  41.062  14.953  1.00 10.74           N
ATOM   3710  CA  VAL B 196     -41.281  41.031  14.359  1.00 10.74           C
ATOM   3711  C   VAL B 196     -41.406  42.156  13.344  1.00 10.74           C
ATOM   3712  CB  VAL B 196     -42.406  41.125  15.430  1.00 10.74           C
ATOM   3713  O   VAL B 196     -41.969  41.969  12.258  1.00 10.74           O
ATOM   3714 CG1  VAL B 196     -43.750  41.312  14.773  1.00 10.74           C
ATOM   3715 CG2  VAL B 196     -42.406  39.875  16.312  1.00 10.74           C
ATOM   3716  N   VAL B 197     -40.969  43.344  13.734  1.00 12.98           N
ATOM   3717  CA  VAL B 197     -41.031  44.438  12.773  1.00 12.98           C
ATOM   3718  C   VAL B 197     -40.219  44.094  11.539  1.00 12.98           C
ATOM   3719  CB  VAL B 197     -40.562  45.750  13.383  1.00 12.98           C
ATOM   3720  O   VAL B 197     -40.625  44.344  10.406  1.00 12.98           O
ATOM   3721 CG1  VAL B 197     -40.406  46.844  12.305  1.00 12.98           C
ATOM   3722 CG2  VAL B 197     -41.531  46.219  14.469  1.00 12.98           C
ATOM   3723  N   LEU B 198     -39.062  43.438  11.711  1.00  4.76           N
ATOM   3724  CA  LEU B 198     -38.281  43.000  10.562  1.00  4.76           C
ATOM   3725  C   LEU B 198     -39.031  41.969   9.734  1.00  4.76           C
ATOM   3726  CB  LEU B 198     -36.938  42.406  11.016  1.00  4.76           C
ATOM   3727  O   LEU B 198     -39.031  42.031   8.500  1.00  4.76           O
ATOM   3728  CG  LEU B 198     -35.750  43.375  11.016  1.00  4.76           C
ATOM   3729 CD1  LEU B 198     -34.750  42.969  12.094  1.00  4.76           C
ATOM   3730 CD2  LEU B 198     -35.062  43.406   9.641  1.00  4.76           C
ATOM   3731  N   VAL B 199     -39.656  41.031  10.453  1.00  6.89           N
ATOM   3732  CA  VAL B 199     -40.406  40.062   9.695  1.00  6.89           C
ATOM   3733  C   VAL B 199     -41.625  40.719   9.070  1.00  6.89           C
ATOM   3734  CB  VAL B 199     -40.875  38.875  10.586  1.00  6.89           C
ATOM   3735  O   VAL B 199     -41.969  40.469   7.906  1.00  6.89           O
ATOM   3736 CG1  VAL B 199     -41.844  37.969   9.836  1.00  6.89           C
ATOM   3737 CG2  VAL B 199     -39.656  38.094  11.078  1.00  6.89           C
ATOM   3738  N   ALA B 200     -42.344  41.656   9.812  1.00  9.75           N
ATOM   3739  CA  ALA B 200     -43.500  42.312   9.219  1.00  9.75           C
ATOM   3740  C   ALA B 200     -43.094  43.219   8.055  1.00  9.75           C
ATOM   3741  CB  ALA B 200     -44.250  43.156  10.281  1.00  9.75           C
ATOM   3742  O   ALA B 200     -43.812  43.375   7.086  1.00  9.75           O
ATOM   3743  N   THR B 201     -41.938  43.938   8.188  1.00  3.04           N
ATOM   3744  CA  THR B 201     -41.531  44.719   7.027  1.00  3.04           C
ATOM   3745  C   THR B 201     -41.312  43.812   5.816  1.00  3.04           C
ATOM   3746  CB  THR B 201     -40.219  45.469   7.309  1.00  3.04           C
ATOM   3747  O   THR B 201     -41.625  44.188   4.684  1.00  3.04           O
ATOM   3748 CG2  THR B 201     -40.125  46.719   6.438  1.00  3.04           C
ATOM   3749 OG1  THR B 201     -40.188  45.875   8.688  1.00  3.04           O
ATOM   3750  N   GLU B 202     -40.875  42.594   6.062  1.00  0.20           N
ATOM   3751  CA  GLU B 202     -40.781  41.688   4.930  1.00  0.20           C
ATOM   3752  C   GLU B 202     -42.156  41.406   4.316  1.00  0.20           C
ATOM   3753  CB  GLU B 202     -40.125  40.375   5.355  1.00  0.20           C
ATOM   3754  O   GLU B 202     -42.281  41.344   3.096  1.00  0.20           O
ATOM   3755  CG  GLU B 202     -39.344  39.688   4.242  1.00  0.20           C
ATOM   3756  CD  GLU B 202     -38.688  38.375   4.680  1.00  0.20           C
ATOM   3757 OE1  GLU B 202     -38.094  37.688   3.836  1.00  0.20           O
ATOM   3758 OE2  GLU B 202     -38.812  38.031   5.875  1.00  0.20           O
ATOM   3759  N   LEU B 203     -43.125  41.188   5.168  1.00  7.95           N
ATOM   3760  CA  LEU B 203     -44.438  40.938   4.582  1.00  7.95           C
ATOM   3761  C   LEU B 203     -44.938  42.125   3.771  1.00  7.95           C
ATOM   3762  CB  LEU B 203     -45.469  40.594   5.676  1.00  7.95           C
ATOM   3763  O   LEU B 203     -45.531  41.969   2.719  1.00  7.95           O
ATOM   3764  CG  LEU B 203     -45.531  39.125   6.102  1.00  7.95           C
ATOM   3765 CD1  LEU B 203     -45.906  39.031   7.578  1.00  7.95           C
ATOM   3766 CD2  LEU B 203     -46.562  38.375   5.246  1.00  7.95           C
ATOM   3767  N   TRP B 204     -44.625  43.312   4.395  1.00 14.96           N
ATOM   3768  CA  TRP B 204     -45.125  44.406   3.584  1.00 14.96           C
ATOM   3769  C   TRP B 204     -44.188  44.656   2.389  1.00 14.96           C
ATOM   3770  CB  TRP B 204     -45.219  45.688   4.426  1.00 14.96           C
ATOM   3771  O   TRP B 204     -44.656  45.125   1.343  1.00 14.96           O
ATOM   3772  CG  TRP B 204     -46.531  45.875   5.109  1.00 14.96           C
ATOM   3773 CD1  TRP B 204     -47.531  44.938   5.254  1.00 14.96           C
ATOM   3774 CD2  TRP B 204     -47.031  47.062   5.742  1.00 14.96           C
ATOM   3775 CE2  TRP B 204     -48.312  46.750   6.246  1.00 14.96           C
ATOM   3776 CE3  TRP B 204     -46.500  48.344   5.926  1.00 14.96           C
ATOM   3777 NE1  TRP B 204     -48.594  45.469   5.938  1.00 14.96           N
ATOM   3778 CH2  TRP B 204     -48.531  48.969   7.094  1.00 14.96           C
ATOM   3779 CZ2  TRP B 204     -49.062  47.719   6.926  1.00 14.96           C
ATOM   3780 CZ3  TRP B 204     -47.250  49.281   6.605  1.00 14.96           C
ATOM   3781  N   THR B 205     -42.750  44.406   2.537  1.00  1.23           N
ATOM   3782  CA  THR B 205     -41.875  44.625   1.388  1.00  1.23           C
ATOM   3783  C   THR B 205     -41.531  43.281   0.711  1.00  1.23           C
ATOM   3784  CB  THR B 205     -40.562  45.312   1.798  1.00  1.23           C
ATOM   3785  O   THR B 205     -41.719  42.219   1.310  1.00  1.23           O
ATOM   3786 CG2  THR B 205     -40.812  46.688   2.363  1.00  1.23           C
ATOM   3787 OG1  THR B 205     -39.906  44.531   2.795  1.00  1.23           O
ATOM   3788  N   TYR B 206     -41.594  43.062  -0.653  1.00 14.97           N
ATOM   3789  CA  TYR B 206     -41.281  41.969  -1.575  1.00 14.97           C
ATOM   3790  C   TYR B 206     -39.938  41.344  -1.231  1.00 14.97           C
ATOM   3791  CB  TYR B 206     -41.250  42.500  -3.020  1.00 14.97           C
ATOM   3792  O   TYR B 206     -39.188  40.938  -2.123  1.00 14.97           O
ATOM   3793  CG  TYR B 206     -42.562  42.344  -3.738  1.00 14.97           C
ATOM   3794 CD1  TYR B 206     -42.875  41.156  -4.426  1.00 14.97           C
ATOM   3795 CD2  TYR B 206     -43.500  43.344  -3.734  1.00 14.97           C
ATOM   3796 CE1  TYR B 206     -44.094  41.000  -5.094  1.00 14.97           C
ATOM   3797 CE2  TYR B 206     -44.719  43.219  -4.398  1.00 14.97           C
ATOM   3798  OH  TYR B 206     -46.219  41.906  -5.730  1.00 14.97           O
ATOM   3799  CZ  TYR B 206     -45.000  42.031  -5.070  1.00 14.97           C
ATOM   3800  N   VAL B 207     -39.312  41.312   0.037  1.00  0.06           N
ATOM   3801  CA  VAL B 207     -37.969  40.719   0.226  1.00  0.06           C
ATOM   3802  C   VAL B 207     -38.125  39.219   0.460  1.00  0.06           C
ATOM   3803  CB  VAL B 207     -37.219  41.375   1.404  1.00  0.06           C
ATOM   3804  O   VAL B 207     -38.969  38.781   1.243  1.00  0.06           O
ATOM   3805 CG1  VAL B 207     -35.844  40.719   1.600  1.00  0.06           C
ATOM   3806 CG2  VAL B 207     -37.094  42.875   1.172  1.00  0.06           C
ATOM   3807  N   ARG B 208     -37.281  38.375  -0.270  1.00  8.04           N
ATOM   3808  CA  ARG B 208     -37.219  36.938  -0.304  1.00  8.04           C
ATOM   3809  C   ARG B 208     -36.906  36.344   1.072  1.00  8.04           C
ATOM   3810  CB  ARG B 208     -36.188  36.438  -1.327  1.00  8.04           C
ATOM   3811  O   ARG B 208     -36.281  37.031   1.896  1.00  8.04           O
ATOM   3812  CG  ARG B 208     -36.625  36.625  -2.771  1.00  8.04           C
ATOM   3813  CD  ARG B 208     -35.594  36.094  -3.746  1.00  8.04           C
ATOM   3814  NE  ARG B 208     -36.000  36.281  -5.133  1.00  8.04           N
ATOM   3815 NH1  ARG B 208     -34.156  35.250  -6.043  1.00  8.04           N
ATOM   3816 NH2  ARG B 208     -35.781  36.094  -7.410  1.00  8.04           N
ATOM   3817  CZ  ARG B 208     -35.312  35.875  -6.191  1.00  8.04           C
ATOM   3818  N   TRP B 209     -37.312  35.219   1.649  1.00 13.53           N
ATOM   3819  CA  TRP B 209     -37.188  34.531   2.916  1.00 13.53           C
ATOM   3820  C   TRP B 209     -35.719  34.281   3.260  1.00 13.53           C
ATOM   3821  CB  TRP B 209     -37.906  33.188   2.865  1.00 13.53           C
ATOM   3822  O   TRP B 209     -35.312  34.406   4.422  1.00 13.53           O
ATOM   3823  CG  TRP B 209     -38.250  32.625   4.211  1.00 13.53           C
ATOM   3824 CD1  TRP B 209     -39.250  33.000   5.051  1.00 13.53           C
ATOM   3825 CD2  TRP B 209     -37.562  31.547   4.879  1.00 13.53           C
ATOM   3826 CE2  TRP B 209     -38.219  31.344   6.121  1.00 13.53           C
ATOM   3827 CE3  TRP B 209     -36.469  30.734   4.547  1.00 13.53           C
ATOM   3828 NE1  TRP B 209     -39.250  32.250   6.199  1.00 13.53           N
ATOM   3829 CH2  TRP B 209     -36.719  29.594   6.680  1.00 13.53           C
ATOM   3830 CZ2  TRP B 209     -37.812  30.375   7.031  1.00 13.53           C
ATOM   3831 CZ3  TRP B 209     -36.062  29.766   5.453  1.00 13.53           C
ATOM   3832  N   TYR B 210     -34.812  33.938   2.400  1.00 13.95           N
ATOM   3833  CA  TYR B 210     -33.375  33.750   2.643  1.00 13.95           C
ATOM   3834  C   TYR B 210     -32.719  35.031   3.164  1.00 13.95           C
ATOM   3835  CB  TYR B 210     -32.656  33.312   1.363  1.00 13.95           C
ATOM   3836  O   TYR B 210     -31.875  35.000   4.043  1.00 13.95           O
ATOM   3837  CG  TYR B 210     -31.250  32.812   1.589  1.00 13.95           C
ATOM   3838 CD1  TYR B 210     -30.172  33.688   1.430  1.00 13.95           C
ATOM   3839 CD2  TYR B 210     -31.000  31.500   1.961  1.00 13.95           C
ATOM   3840 CE1  TYR B 210     -28.859  33.250   1.636  1.00 13.95           C
ATOM   3841 CE2  TYR B 210     -29.703  31.047   2.170  1.00 13.95           C
ATOM   3842  OH  TYR B 210     -27.359  31.484   2.209  1.00 13.95           O
ATOM   3843  CZ  TYR B 210     -28.641  31.922   2.006  1.00 13.95           C
ATOM   3844  N   THR B 211     -33.375  36.000   2.674  1.00  0.12           N
ATOM   3845  CA  THR B 211     -32.844  37.281   3.090  1.00  0.12           C
ATOM   3846  C   THR B 211     -33.250  37.625   4.523  1.00  0.12           C
ATOM   3847  CB  THR B 211     -33.281  38.438   2.150  1.00  0.12           C
ATOM   3848  O   THR B 211     -32.438  38.156   5.293  1.00  0.12           O
ATOM   3849 CG2  THR B 211     -32.156  38.875   1.235  1.00  0.12           C
ATOM   3850 OG1  THR B 211     -34.375  37.969   1.345  1.00  0.12           O
ATOM   3851  N   GLN B 212     -34.438  37.125   4.895  1.00  2.62           N
ATOM   3852  CA  GLN B 212     -34.875  37.375   6.258  1.00  2.62           C
ATOM   3853  C   GLN B 212     -34.094  36.531   7.266  1.00  2.62           C
ATOM   3854  CB  GLN B 212     -36.375  37.125   6.387  1.00  2.62           C
ATOM   3855  O   GLN B 212     -33.750  37.031   8.344  1.00  2.62           O
ATOM   3856  CG  GLN B 212     -37.250  38.219   5.820  1.00  2.62           C
ATOM   3857  CD  GLN B 212     -38.719  38.062   6.215  1.00  2.62           C
ATOM   3858 NE2  GLN B 212     -39.531  39.094   5.938  1.00  2.62           N
ATOM   3859 OE1  GLN B 212     -39.125  37.031   6.766  1.00  2.62           O
ATOM   3860  N   LEU B 213     -33.781  35.312   6.910  1.00 11.83           N
ATOM   3861  CA  LEU B 213     -33.000  34.438   7.789  1.00 11.83           C
ATOM   3862  C   LEU B 213     -31.578  34.969   7.953  1.00 11.83           C
ATOM   3863  CB  LEU B 213     -32.969  33.000   7.246  1.00 11.83           C
ATOM   3864  O   LEU B 213     -31.031  34.938   9.047  1.00 11.83           O
ATOM   3865  CG  LEU B 213     -33.500  31.906   8.188  1.00 11.83           C
ATOM   3866 CD1  LEU B 213     -34.438  30.984   7.438  1.00 11.83           C
ATOM   3867 CD2  LEU B 213     -32.344  31.125   8.789  1.00 11.83           C
ATOM   3868  N   ARG B 214     -31.109  35.469   7.035  1.00  3.48           N
ATOM   3869  CA  ARG B 214     -29.781  36.062   7.078  1.00  3.48           C
ATOM   3870  C   ARG B 214     -29.766  37.312   7.941  1.00  3.48           C
ATOM   3871  CB  ARG B 214     -29.297  36.375   5.664  1.00  3.48           C
ATOM   3872  O   ARG B 214     -28.828  37.531   8.711  1.00  3.48           O
ATOM   3873  CG  ARG B 214     -27.781  36.281   5.496  1.00  3.48           C
ATOM   3874  CD  ARG B 214     -27.359  36.625   4.074  1.00  3.48           C
ATOM   3875  NE  ARG B 214     -25.922  36.469   3.889  1.00  3.48           N
ATOM   3876 NH1  ARG B 214     -25.875  37.281   1.734  1.00  3.48           N
ATOM   3877 NH2  ARG B 214     -23.938  36.562   2.719  1.00  3.48           N
ATOM   3878  CZ  ARG B 214     -25.250  36.781   2.781  1.00  3.48           C
ATOM   3879  N   ARG B 215     -30.906  38.031   7.965  1.00  1.39           N
ATOM   3880  CA  ARG B 215     -30.984  39.281   8.750  1.00  1.39           C
ATOM   3881  C   ARG B 215     -31.109  38.969  10.234  1.00  1.39           C
ATOM   3882  CB  ARG B 215     -32.156  40.125   8.289  1.00  1.39           C
ATOM   3883  O   ARG B 215     -30.500  39.625  11.078  1.00  1.39           O
ATOM   3884  CG  ARG B 215     -31.922  40.844   6.957  1.00  1.39           C
ATOM   3885  CD  ARG B 215     -33.094  41.719   6.562  1.00  1.39           C
ATOM   3886  NE  ARG B 215     -32.969  42.219   5.195  1.00  1.39           N
ATOM   3887 NH1  ARG B 215     -34.844  43.531   5.281  1.00  1.39           N
ATOM   3888 NH2  ARG B 215     -33.594  43.438   3.365  1.00  1.39           N
ATOM   3889  CZ  ARG B 215     -33.812  43.062   4.617  1.00  1.39           C
ATOM   3890  N   VAL B 216     -31.859  37.875  10.547  1.00  6.07           N
ATOM   3891  CA  VAL B 216     -32.000  37.469  11.945  1.00  6.07           C
ATOM   3892  C   VAL B 216     -30.656  36.969  12.477  1.00  6.07           C
ATOM   3893  CB  VAL B 216     -33.062  36.375  12.125  1.00  6.07           C
ATOM   3894  O   VAL B 216     -30.281  37.281  13.625  1.00  6.07           O
ATOM   3895 CG1  VAL B 216     -33.031  35.812  13.539  1.00  6.07           C
ATOM   3896 CG2  VAL B 216     -34.469  36.938  11.828  1.00  6.07           C
ATOM   3897  N   LEU B 217     -29.844  36.312  11.672  1.00 12.70           N
ATOM   3898  CA  LEU B 217     -28.531  35.812  12.055  1.00 12.70           C
ATOM   3899  C   LEU B 217     -27.578  36.969  12.297  1.00 12.70           C
ATOM   3900  CB  LEU B 217     -27.953  34.906  10.977  1.00 12.70           C
ATOM   3901  O   LEU B 217     -26.844  37.000  13.297  1.00 12.70           O
ATOM   3902  CG  LEU B 217     -27.422  33.531  11.445  1.00 12.70           C
ATOM   3903 CD1  LEU B 217     -27.828  32.438  10.461  1.00 12.70           C
ATOM   3904 CD2  LEU B 217     -25.922  33.594  11.625  1.00 12.70           C
ATOM   3905  N   ILE B 218     -27.672  38.031  11.555  1.00 16.30           N
ATOM   3906  CA  ILE B 218     -26.766  39.156  11.648  1.00 16.30           C
ATOM   3907  C   ILE B 218     -27.141  40.031  12.852  1.00 16.30           C
ATOM   3908  CB  ILE B 218     -26.750  40.000  10.359  1.00 16.30           C
ATOM   3909  O   ILE B 218     -26.266  40.469  13.617  1.00 16.30           O
ATOM   3910 CG1  ILE B 218     -26.172  39.188   9.195  1.00 16.30           C
ATOM   3911 CG2  ILE B 218     -25.984  41.312  10.562  1.00 16.30           C
ATOM   3912 CD1  ILE B 218     -26.391  39.844   7.828  1.00 16.30           C
ATOM   3913  N   ILE B 219     -28.531  40.281  13.047  1.00 12.05           N
ATOM   3914  CA  ILE B 219     -28.984  41.094  14.156  1.00 12.05           C
ATOM   3915  C   ILE B 219     -28.672  40.406  15.484  1.00 12.05           C
ATOM   3916  CB  ILE B 219     -30.500  41.406  14.055  1.00 12.05           C
ATOM   3917  O   ILE B 219     -28.234  41.031  16.438  1.00 12.05           O
ATOM   3918 CG1  ILE B 219     -30.781  42.312  12.852  1.00 12.05           C
ATOM   3919 CG2  ILE B 219     -31.016  42.031  15.352  1.00 12.05           C
ATOM   3920 CD1  ILE B 219     -32.250  42.438  12.500  1.00 12.05           C
ATOM   3921  N   SER B 220     -28.891  39.125  15.508  1.00  2.28           N
ATOM   3922  CA  SER B 220     -28.578  38.375  16.734  1.00  2.28           C
ATOM   3923  C   SER B 220     -27.094  38.438  17.031  1.00  2.28           C
ATOM   3924  CB  SER B 220     -29.047  36.938  16.609  1.00  2.28           C
ATOM   3925  O   SER B 220     -26.688  38.500  18.203  1.00  2.28           O
ATOM   3926  OG  SER B 220     -28.109  36.156  15.867  1.00  2.28           O
ATOM   3927  N   PHE B 221     -26.234  38.562  16.078  1.00 11.97           N
ATOM   3928  CA  PHE B 221     -24.781  38.625  16.250  1.00 11.97           C
ATOM   3929  C   PHE B 221     -24.359  40.000  16.766  1.00 11.97           C
ATOM   3930  CB  PHE B 221     -24.062  38.312  14.945  1.00 11.97           C
ATOM   3931  O   PHE B 221     -23.547  40.094  17.688  1.00 11.97           O
ATOM   3932  CG  PHE B 221     -22.562  38.250  15.078  1.00 11.97           C
ATOM   3933 CD1  PHE B 221     -21.781  39.312  14.680  1.00 11.97           C
ATOM   3934 CD2  PHE B 221     -21.938  37.125  15.602  1.00 11.97           C
ATOM   3935 CE1  PHE B 221     -20.391  39.281  14.797  1.00 11.97           C
ATOM   3936 CE2  PHE B 221     -20.547  37.062  15.719  1.00 11.97           C
ATOM   3937  CZ  PHE B 221     -19.781  38.156  15.320  1.00 11.97           C
ATOM   3938  N   LEU B 222     -24.984  41.062  16.203  1.00 29.23           N
ATOM   3939  CA  LEU B 222     -24.609  42.406  16.594  1.00 29.23           C
ATOM   3940  C   LEU B 222     -25.047  42.688  18.031  1.00 29.23           C
ATOM   3941  CB  LEU B 222     -25.250  43.438  15.656  1.00 29.23           C
ATOM   3942  O   LEU B 222     -24.281  43.250  18.812  1.00 29.23           O
ATOM   3943  CG  LEU B 222     -24.594  43.594  14.281  1.00 29.23           C
ATOM   3944 CD1  LEU B 222     -25.516  44.344  13.336  1.00 29.23           C
ATOM   3945 CD2  LEU B 222     -23.250  44.281  14.406  1.00 29.23           C
ATOM   3946  N   PHE B 223     -26.234  42.281  18.375  1.00 18.67           N
ATOM   3947  CA  PHE B 223     -26.703  42.469  19.750  1.00 18.67           C
ATOM   3948  C   PHE B 223     -25.875  41.656  20.719  1.00 18.67           C
ATOM   3949  CB  PHE B 223     -28.188  42.094  19.875  1.00 18.67           C
ATOM   3950  O   PHE B 223     -25.578  42.094  21.828  1.00 18.67           O
ATOM   3951  CG  PHE B 223     -29.109  43.281  19.734  1.00 18.67           C
ATOM   3952 CD1  PHE B 223     -29.219  44.219  20.766  1.00 18.67           C
ATOM   3953 CD2  PHE B 223     -29.891  43.438  18.594  1.00 18.67           C
ATOM   3954 CE1  PHE B 223     -30.078  45.312  20.641  1.00 18.67           C
ATOM   3955 CE2  PHE B 223     -30.750  44.531  18.469  1.00 18.67           C
ATOM   3956  CZ  PHE B 223     -30.844  45.469  19.500  1.00 18.67           C
ATOM   3957  N   SER B 224     -25.359  40.500  20.391  1.00  0.01           N
ATOM   3958  CA  SER B 224     -24.578  39.625  21.266  1.00  0.01           C
ATOM   3959  C   SER B 224     -23.172  40.188  21.500  1.00  0.01           C
ATOM   3960  CB  SER B 224     -24.469  38.219  20.688  1.00  0.01           C
ATOM   3961  O   SER B 224     -22.547  39.938  22.531  1.00  0.01           O
ATOM   3962  OG  SER B 224     -23.531  38.188  19.609  1.00  0.01           O
ATOM   3963  N   LEU B 225     -22.703  41.031  20.531  1.00 12.79           N
ATOM   3964  CA  LEU B 225     -21.406  41.656  20.703  1.00 12.79           C
ATOM   3965  C   LEU B 225     -21.438  42.625  21.891  1.00 12.79           C
ATOM   3966  CB  LEU B 225     -21.000  42.406  19.438  1.00 12.79           C
ATOM   3967  O   LEU B 225     -20.547  42.625  22.734  1.00 12.79           O
ATOM   3968  CG  LEU B 225     -19.531  42.844  19.344  1.00 12.79           C
ATOM   3969 CD1  LEU B 225     -18.891  42.250  18.078  1.00 12.79           C
ATOM   3970 CD2  LEU B 225     -19.422  44.375  19.359  1.00 12.79           C
ATOM   3971  N   GLY B 226     -22.547  43.500  21.984  1.00  8.80           N
ATOM   3972  CA  GLY B 226     -22.703  44.406  23.109  1.00  8.80           C
ATOM   3973  C   GLY B 226     -22.969  43.688  24.422  1.00  8.80           C
ATOM   3974  O   GLY B 226     -22.422  44.094  25.453  1.00  8.80           O
ATOM   3975  N   TRP B 227     -23.703  42.625  24.266  1.00  1.14           N
ATOM   3976  CA  TRP B 227     -24.047  41.812  25.438  1.00  1.14           C
ATOM   3977  C   TRP B 227     -22.797  41.156  26.031  1.00  1.14           C
ATOM   3978  CB  TRP B 227     -25.078  40.750  25.078  1.00  1.14           C
ATOM   3979  O   TRP B 227     -22.562  41.219  27.234  1.00  1.14           O
ATOM   3980  CG  TRP B 227     -25.891  40.250  26.234  1.00  1.14           C
ATOM   3981 CD1  TRP B 227     -25.469  39.469  27.266  1.00  1.14           C
ATOM   3982 CD2  TRP B 227     -27.281  40.531  26.484  1.00  1.14           C
ATOM   3983 CE2  TRP B 227     -27.625  39.906  27.688  1.00  1.14           C
ATOM   3984 CE3  TRP B 227     -28.250  41.281  25.797  1.00  1.14           C
ATOM   3985 NE1  TRP B 227     -26.516  39.250  28.141  1.00  1.14           N
ATOM   3986 CH2  TRP B 227     -29.844  40.688  27.531  1.00  1.14           C
ATOM   3987 CZ2  TRP B 227     -28.922  39.969  28.219  1.00  1.14           C
ATOM   3988 CZ3  TRP B 227     -29.531  41.344  26.344  1.00  1.14           C
ATOM   3989  N   ASN B 228     -21.844  40.656  25.328  1.00  0.00           N
ATOM   3990  CA  ASN B 228     -20.641  39.969  25.766  1.00  0.00           C
ATOM   3991  C   ASN B 228     -19.578  40.938  26.266  1.00  0.00           C
ATOM   3992  CB  ASN B 228     -20.078  39.094  24.641  1.00  0.00           C
ATOM   3993  O   ASN B 228     -18.781  40.594  27.156  1.00  0.00           O
ATOM   3994  CG  ASN B 228     -20.859  37.812  24.469  1.00  0.00           C
ATOM   3995 ND2  ASN B 228     -20.750  37.219  23.281  1.00  0.00           N
ATOM   3996 OD1  ASN B 228     -21.531  37.344  25.375  1.00  0.00           O
ATOM   3997  N   TRP B 229     -19.578  42.094  25.641  1.00  5.26           N
ATOM   3998  CA  TRP B 229     -18.625  43.094  26.172  1.00  5.26           C
ATOM   3999  C   TRP B 229     -18.969  43.438  27.609  1.00  5.26           C
ATOM   4000  CB  TRP B 229     -18.625  44.344  25.297  1.00  5.26           C
ATOM   4001  O   TRP B 229     -18.078  43.531  28.469  1.00  5.26           O
ATOM   4002  CG  TRP B 229     -17.594  45.344  25.703  1.00  5.26           C
ATOM   4003 CD1  TRP B 229     -16.266  45.375  25.359  1.00  5.26           C
ATOM   4004 CD2  TRP B 229     -17.812  46.500  26.531  1.00  5.26           C
ATOM   4005 CE2  TRP B 229     -16.562  47.156  26.641  1.00  5.26           C
ATOM   4006 CE3  TRP B 229     -18.922  47.031  27.172  1.00  5.26           C
ATOM   4007 NE1  TRP B 229     -15.648  46.469  25.922  1.00  5.26           N
ATOM   4008 CH2  TRP B 229     -17.531  48.844  28.016  1.00  5.26           C
ATOM   4009 CZ2  TRP B 229     -16.422  48.344  27.391  1.00  5.26           C
ATOM   4010 CZ3  TRP B 229     -18.781  48.219  27.922  1.00  5.26           C
ATOM   4011  N   MET B 230     -20.281  43.625  27.906  1.00  6.05           N
ATOM   4012  CA  MET B 230     -20.703  43.969  29.266  1.00  6.05           C
ATOM   4013  C   MET B 230     -20.406  42.844  30.234  1.00  6.05           C
ATOM   4014  CB  MET B 230     -22.188  44.312  29.297  1.00  6.05           C
ATOM   4015  O   MET B 230     -19.938  43.062  31.344  1.00  6.05           O
ATOM   4016  CG  MET B 230     -22.469  45.812  29.266  1.00  6.05           C
ATOM   4017  SD  MET B 230     -21.469  46.750  30.500  1.00  6.05           S
ATOM   4018  CE  MET B 230     -22.719  47.031  31.781  1.00  6.05           C
ATOM   4019  N   TYR B 231     -20.500  41.719  29.844  1.00  0.01           N
ATOM   4020  CA  TYR B 231     -20.219  40.562  30.656  1.00  0.01           C
ATOM   4021  C   TYR B 231     -18.719  40.438  30.969  1.00  0.01           C
ATOM   4022  CB  TYR B 231     -20.688  39.281  29.969  1.00  0.01           C
ATOM   4023  O   TYR B 231     -18.328  40.250  32.125  1.00  0.01           O
ATOM   4024  CG  TYR B 231     -20.234  38.000  30.641  1.00  0.01           C
ATOM   4025 CD1  TYR B 231     -19.266  37.188  30.062  1.00  0.01           C
ATOM   4026 CD2  TYR B 231     -20.781  37.625  31.859  1.00  0.01           C
ATOM   4027 CE1  TYR B 231     -18.844  36.031  30.688  1.00  0.01           C
ATOM   4028 CE2  TYR B 231     -20.359  36.438  32.500  1.00  0.01           C
ATOM   4029  OH  TYR B 231     -18.984  34.500  32.531  1.00  0.01           O
ATOM   4030  CZ  TYR B 231     -19.406  35.656  31.906  1.00  0.01           C
ATOM   4031  N   LEU B 232     -17.906  40.656  29.922  1.00  0.01           N
ATOM   4032  CA  LEU B 232     -16.453  40.562  30.094  1.00  0.01           C
ATOM   4033  C   LEU B 232     -15.945  41.688  31.016  1.00  0.01           C
ATOM   4034  CB  LEU B 232     -15.750  40.656  28.750  1.00  0.01           C
ATOM   4035  O   LEU B 232     -15.047  41.438  31.828  1.00  0.01           O
ATOM   4036  CG  LEU B 232     -15.859  39.406  27.844  1.00  0.01           C
ATOM   4037 CD1  LEU B 232     -15.438  39.750  26.422  1.00  0.01           C
ATOM   4038 CD2  LEU B 232     -15.016  38.281  28.406  1.00  0.01           C
ATOM   4039  N   TYR B 233     -16.562  42.781  30.859  1.00  1.56           N
ATOM   4040  CA  TYR B 233     -16.141  43.875  31.719  1.00  1.56           C
ATOM   4041  C   TYR B 233     -16.500  43.594  33.188  1.00  1.56           C
ATOM   4042  CB  TYR B 233     -16.797  45.188  31.266  1.00  1.56           C
ATOM   4043  O   TYR B 233     -15.672  43.781  34.062  1.00  1.56           O
ATOM   4044  CG  TYR B 233     -16.484  46.375  32.156  1.00  1.56           C
ATOM   4045 CD1  TYR B 233     -17.438  46.875  33.031  1.00  1.56           C
ATOM   4046 CD2  TYR B 233     -15.219  46.969  32.156  1.00  1.56           C
ATOM   4047 CE1  TYR B 233     -17.156  47.969  33.844  1.00  1.56           C
ATOM   4048 CE2  TYR B 233     -14.922  48.031  32.969  1.00  1.56           C
ATOM   4049  OH  TYR B 233     -15.609  49.594  34.656  1.00  1.56           O
ATOM   4050  CZ  TYR B 233     -15.898  48.531  33.812  1.00  1.56           C
ATOM   4051  N   LYS B 234     -17.703  43.125  33.469  1.00  0.53           N
ATOM   4052  CA  LYS B 234     -18.094  42.875  34.844  1.00  0.53           C
ATOM   4053  C   LYS B 234     -17.250  41.750  35.469  1.00  0.53           C
ATOM   4054  CB  LYS B 234     -19.578  42.500  34.938  1.00  0.53           C
ATOM   4055  O   LYS B 234     -16.938  41.781  36.656  1.00  0.53           O
ATOM   4056  CG  LYS B 234     -20.531  43.656  34.688  1.00  0.53           C
ATOM   4057  CD  LYS B 234     -20.625  44.562  35.906  1.00  0.53           C
ATOM   4058  CE  LYS B 234     -21.656  45.656  35.688  1.00  0.53           C
ATOM   4059  NZ  LYS B 234     -21.719  46.594  36.875  1.00  0.53           N
ATOM   4060  N   LEU B 235     -16.719  40.781  34.656  1.00  0.01           N
ATOM   4061  CA  LEU B 235     -15.852  39.719  35.125  1.00  0.01           C
ATOM   4062  C   LEU B 235     -14.461  40.250  35.469  1.00  0.01           C
ATOM   4063  CB  LEU B 235     -15.750  38.594  34.094  1.00  0.01           C
ATOM   4064  O   LEU B 235     -13.875  39.875  36.500  1.00  0.01           O
ATOM   4065  CG  LEU B 235     -15.906  37.188  34.594  1.00  0.01           C
ATOM   4066 CD1  LEU B 235     -17.016  36.469  33.844  1.00  0.01           C
ATOM   4067 CD2  LEU B 235     -14.594  36.406  34.469  1.00  0.01           C
ATOM   4068  N   ALA B 236     -14.008  41.156  34.500  1.00  0.07           N
ATOM   4069  CA  ALA B 236     -12.688  41.719  34.750  1.00  0.07           C
ATOM   4070  C   ALA B 236     -12.695  42.625  36.000  1.00  0.07           C
ATOM   4071  CB  ALA B 236     -12.219  42.531  33.531  1.00  0.07           C
ATOM   4072  O   ALA B 236     -11.742  42.625  36.781  1.00  0.07           O
ATOM   4073  N   PHE B 237     -13.836  43.344  36.188  1.00  0.15           N
ATOM   4074  CA  PHE B 237     -13.953  44.219  37.375  1.00  0.15           C
ATOM   4075  C   PHE B 237     -14.055  43.375  38.656  1.00  0.15           C
ATOM   4076  CB  PHE B 237     -15.180  45.125  37.250  1.00  0.15           C
ATOM   4077  O   PHE B 237     -13.438  43.688  39.656  1.00  0.15           O
ATOM   4078  CG  PHE B 237     -15.281  46.156  38.344  1.00  0.15           C
ATOM   4079 CD1  PHE B 237     -16.188  45.969  39.375  1.00  0.15           C
ATOM   4080 CD2  PHE B 237     -14.484  47.281  38.312  1.00  0.15           C
ATOM   4081 CE1  PHE B 237     -16.281  46.938  40.406  1.00  0.15           C
ATOM   4082 CE2  PHE B 237     -14.578  48.219  39.344  1.00  0.15           C
ATOM   4083  CZ  PHE B 237     -15.477  48.062  40.375  1.00  0.15           C
ATOM   4084  N   ALA B 238     -14.648  42.219  38.625  1.00  0.00           N
ATOM   4085  CA  ALA B 238     -14.742  41.344  39.781  1.00  0.00           C
ATOM   4086  C   ALA B 238     -13.391  40.719  40.125  1.00  0.00           C
ATOM   4087  CB  ALA B 238     -15.781  40.250  39.531  1.00  0.00           C
ATOM   4088  O   ALA B 238     -13.023  40.625  41.281  1.00  0.00           O
ATOM   4089  N   GLN B 239     -12.562  40.312  39.062  1.00  0.08           N
ATOM   4090  CA  GLN B 239     -11.234  39.750  39.281  1.00  0.08           C
ATOM   4091  C   GLN B 239     -10.281  40.750  39.875  1.00  0.08           C
ATOM   4092  CB  GLN B 239     -10.664  39.219  37.969  1.00  0.08           C
ATOM   4093  O   GLN B 239      -9.484  40.438  40.750  1.00  0.08           O
ATOM   4094  CG  GLN B 239      -9.430  38.344  38.125  1.00  0.08           C
ATOM   4095  CD  GLN B 239      -8.938  37.750  36.812  1.00  0.08           C
ATOM   4096 NE2  GLN B 239      -7.863  36.969  36.875  1.00  0.08           N
ATOM   4097 OE1  GLN B 239      -9.516  38.000  35.750  1.00  0.08           O
ATOM   4098  N   HIS B 240     -10.383  41.969  39.250  1.00  0.09           N
ATOM   4099  CA  HIS B 240      -9.539  43.031  39.812  1.00  0.09           C
ATOM   4100  C   HIS B 240      -9.859  43.281  41.281  1.00  0.09           C
ATOM   4101  CB  HIS B 240      -9.703  44.312  39.000  1.00  0.09           C
ATOM   4102  O   HIS B 240      -8.953  43.406  42.094  1.00  0.09           O
ATOM   4103  CG  HIS B 240      -8.672  45.344  39.281  1.00  0.09           C
ATOM   4104 CD2  HIS B 240      -7.535  45.688  38.656  1.00  0.09           C
ATOM   4105 ND1  HIS B 240      -8.766  46.188  40.375  1.00  0.09           N
ATOM   4106 CE1  HIS B 240      -7.727  47.000  40.406  1.00  0.09           C
ATOM   4107 NE2  HIS B 240      -6.961  46.719  39.375  1.00  0.09           N
ATOM   4108  N   GLN B 241     -11.172  43.312  41.719  1.00  0.02           N
ATOM   4109  CA  GLN B 241     -11.570  43.562  43.125  1.00  0.02           C
ATOM   4110  C   GLN B 241     -11.133  42.438  44.031  1.00  0.02           C
ATOM   4111  CB  GLN B 241     -13.086  43.781  43.219  1.00  0.02           C
ATOM   4112  O   GLN B 241     -10.719  42.656  45.156  1.00  0.02           O
ATOM   4113  CG  GLN B 241     -13.562  45.125  42.688  1.00  0.02           C
ATOM   4114  CD  GLN B 241     -14.445  45.844  43.656  1.00  0.02           C
ATOM   4115 NE2  GLN B 241     -14.695  47.125  43.406  1.00  0.02           N
ATOM   4116 OE1  GLN B 241     -14.898  45.281  44.656  1.00  0.02           O
ATOM   4117  N   ALA B 242     -11.039  41.219  43.500  1.00  0.00           N
ATOM   4118  CA  ALA B 242     -10.602  40.062  44.281  1.00  0.00           C
ATOM   4119  C   ALA B 242      -9.102  40.125  44.531  1.00  0.00           C
ATOM   4120  CB  ALA B 242     -10.984  38.781  43.562  1.00  0.00           C
ATOM   4121  O   ALA B 242      -8.641  39.844  45.656  1.00  0.00           O
ATOM   4122  N   GLU B 243      -8.367  40.562  43.438  1.00  0.05           N
ATOM   4123  CA  GLU B 243      -6.914  40.656  43.594  1.00  0.05           C
ATOM   4124  C   GLU B 243      -6.504  41.781  44.500  1.00  0.05           C
ATOM   4125  CB  GLU B 243      -6.254  40.812  42.219  1.00  0.05           C
ATOM   4126  O   GLU B 243      -5.551  41.656  45.281  1.00  0.05           O
ATOM   4127  CG  GLU B 243      -6.223  39.562  41.375  1.00  0.05           C
ATOM   4128  CD  GLU B 243      -5.473  39.719  40.062  1.00  0.05           C
ATOM   4129 OE1  GLU B 243      -5.332  38.719  39.312  1.00  0.05           O
ATOM   4130 OE2  GLU B 243      -5.023  40.844  39.781  1.00  0.05           O
ATOM   4131  N   VAL B 244      -7.250  43.000  44.500  1.00  0.01           N
ATOM   4132  CA  VAL B 244      -6.973  44.125  45.406  1.00  0.01           C
ATOM   4133  C   VAL B 244      -7.266  43.719  46.844  1.00  0.01           C
ATOM   4134  CB  VAL B 244      -7.801  45.375  45.000  1.00  0.01           C
ATOM   4135  O   VAL B 244      -6.516  44.062  47.750  1.00  0.01           O
ATOM   4136 CG1  VAL B 244      -7.633  46.469  46.062  1.00  0.01           C
ATOM   4137 CG2  VAL B 244      -7.398  45.875  43.625  1.00  0.01           C
ATOM   4138  N   ALA B 245      -8.227  42.875  47.031  1.00  0.00           N
ATOM   4139  CA  ALA B 245      -8.562  42.469  48.406  1.00  0.00           C
ATOM   4140  C   ALA B 245      -7.496  41.531  48.938  1.00  0.00           C
ATOM   4141  CB  ALA B 245      -9.930  41.781  48.406  1.00  0.00           C
ATOM   4142  O   ALA B 245      -7.250  41.500  50.156  1.00  0.00           O
ATOM   4143  N   LYS B 246      -6.574  40.844  47.969  1.00  0.00           N
ATOM   4144  CA  LYS B 246      -5.551  39.906  48.406  1.00  0.00           C
ATOM   4145  C   LYS B 246      -4.184  40.562  48.500  1.00  0.00           C
ATOM   4146  CB  LYS B 246      -5.477  38.719  47.438  1.00  0.00           C
ATOM   4147  O   LYS B 246      -3.195  39.938  48.875  1.00  0.00           O
ATOM   4148  CG  LYS B 246      -6.727  37.844  47.438  1.00  0.00           C
ATOM   4149  CD  LYS B 246      -6.598  36.688  46.469  1.00  0.00           C
ATOM   4150  CE  LYS B 246      -7.953  36.094  46.125  1.00  0.00           C
ATOM   4151  NZ  LYS B 246      -7.828  34.938  45.156  1.00  0.00           N
ATOM   4152  N   MET B 247      -3.977  41.812  48.062  1.00  0.00           N
ATOM   4153  CA  MET B 247      -2.736  42.562  47.906  1.00  0.00           C
ATOM   4154  C   MET B 247      -2.059  42.781  49.250  1.00  0.00           C
ATOM   4155  CB  MET B 247      -3.008  43.906  47.250  1.00  0.00           C
ATOM   4156  O   MET B 247      -0.843  42.969  49.312  1.00  0.00           O
ATOM   4157  CG  MET B 247      -2.531  44.000  45.781  1.00  0.00           C
ATOM   4158  SD  MET B 247      -2.434  45.719  45.156  1.00  0.00           S
ATOM   4159  CE  MET B 247      -2.461  45.406  43.375  1.00  0.00           C
ATOM   4160  N   GLU B 248      -2.518  42.750  50.375  1.00  0.00           N
ATOM   4161  CA  GLU B 248      -1.909  43.156  51.625  1.00  0.00           C
ATOM   4162  C   GLU B 248      -0.619  42.406  51.906  1.00  0.00           C
ATOM   4163  CB  GLU B 248      -2.889  43.000  52.812  1.00  0.00           C
ATOM   4164  O   GLU B 248       0.405  43.000  52.250  1.00  0.00           O
ATOM   4165  CG  GLU B 248      -2.965  44.188  53.719  1.00  0.00           C
ATOM   4166  CD  GLU B 248      -3.910  43.969  54.906  1.00  0.00           C
ATOM   4167 OE1  GLU B 248      -3.984  44.844  55.781  1.00  0.00           O
ATOM   4168 OE2  GLU B 248      -4.582  42.906  54.938  1.00  0.00           O
ATOM   4169  N   PRO B 249      -0.390  41.094  51.531  1.00  0.00           N
ATOM   4170  CA  PRO B 249       0.878  40.438  51.844  1.00  0.00           C
ATOM   4171  C   PRO B 249       1.983  40.781  50.844  1.00  0.00           C
ATOM   4172  CB  PRO B 249       0.522  38.969  51.812  1.00  0.00           C
ATOM   4173  O   PRO B 249       3.168  40.656  51.156  1.00  0.00           O
ATOM   4174  CG  PRO B 249      -0.841  38.906  51.188  1.00  0.00           C
ATOM   4175  CD  PRO B 249      -1.377  40.312  51.094  1.00  0.00           C
ATOM   4176  N   LEU B 250       1.784  41.156  49.625  1.00  0.00           N
ATOM   4177  CA  LEU B 250       2.740  41.406  48.531  1.00  0.00           C
ATOM   4178  C   LEU B 250       3.516  42.688  48.812  1.00  0.00           C
ATOM   4179  CB  LEU B 250       2.025  41.500  47.188  1.00  0.00           C
ATOM   4180  O   LEU B 250       4.680  42.812  48.406  1.00  0.00           O
ATOM   4181  CG  LEU B 250       1.631  40.156  46.531  1.00  0.00           C
ATOM   4182 CD1  LEU B 250       0.340  40.312  45.750  1.00  0.00           C
ATOM   4183 CD2  LEU B 250       2.754  39.656  45.656  1.00  0.00           C
ATOM   4184  N   ASN B 251       3.061  43.781  49.406  1.00  0.00           N
ATOM   4185  CA  ASN B 251       3.734  45.031  49.719  1.00  0.00           C
ATOM   4186  C   ASN B 251       4.953  44.781  50.625  1.00  0.00           C
ATOM   4187  CB  ASN B 251       2.768  46.000  50.406  1.00  0.00           C
ATOM   4188  O   ASN B 251       5.984  45.438  50.438  1.00  0.00           O
ATOM   4189  CG  ASN B 251       2.127  46.969  49.438  1.00  0.00           C
ATOM   4190 ND2  ASN B 251       1.199  47.781  49.938  1.00  0.00           N
ATOM   4191 OD1  ASN B 251       2.461  46.969  48.250  1.00  0.00           O
ATOM   4192  N   ASN B 252       4.859  43.781  51.469  1.00  0.00           N
ATOM   4193  CA  ASN B 252       5.965  43.562  52.406  1.00  0.00           C
ATOM   4194  C   ASN B 252       7.176  42.969  51.719  1.00  0.00           C
ATOM   4195  CB  ASN B 252       5.520  42.688  53.594  1.00  0.00           C
ATOM   4196  O   ASN B 252       8.320  43.281  52.062  1.00  0.00           O
ATOM   4197  CG  ASN B 252       4.730  43.469  54.625  1.00  0.00           C
ATOM   4198 ND2  ASN B 252       4.125  42.750  55.562  1.00  0.00           N
ATOM   4199 OD1  ASN B 252       4.664  44.688  54.594  1.00  0.00           O
ATOM   4200  N   VAL B 253       6.992  42.094  50.625  1.00  0.00           N
ATOM   4201  CA  VAL B 253       8.117  41.406  50.000  1.00  0.00           C
ATOM   4202  C   VAL B 253       8.914  42.375  49.156  1.00  0.00           C
ATOM   4203  CB  VAL B 253       7.637  40.188  49.156  1.00  0.00           C
ATOM   4204  O   VAL B 253      10.133  42.219  49.000  1.00  0.00           O
ATOM   4205 CG1  VAL B 253       8.820  39.531  48.438  1.00  0.00           C
ATOM   4206 CG2  VAL B 253       6.891  39.188  50.031  1.00  0.00           C
ATOM   4207  N   CYS B 254       8.289  43.312  48.562  1.00  0.00           N
ATOM   4208  CA  CYS B 254       9.023  44.281  47.750  1.00  0.00           C
ATOM   4209  C   CYS B 254       9.891  45.188  48.594  1.00  0.00           C
ATOM   4210  CB  CYS B 254       8.055  45.125  46.906  1.00  0.00           C
ATOM   4211  O   CYS B 254      11.008  45.531  48.219  1.00  0.00           O
ATOM   4212  SG  CYS B 254       7.188  44.188  45.625  1.00  0.00           S
ATOM   4213  N   ALA B 255       9.367  45.781  49.812  1.00  0.00           N
ATOM   4214  CA  ALA B 255      10.078  46.750  50.594  1.00  0.00           C
ATOM   4215  C   ALA B 255      11.109  46.094  51.500  1.00  0.00           C
ATOM   4216  CB  ALA B 255       9.086  47.562  51.438  1.00  0.00           C
ATOM   4217  O   ALA B 255      12.141  46.688  51.844  1.00  0.00           O
ATOM   4218  N   LYS B 256      10.773  44.844  52.094  1.00  0.01           N
ATOM   4219  CA  LYS B 256      11.664  44.406  53.188  1.00  0.01           C
ATOM   4220  C   LYS B 256      12.883  43.688  52.656  1.00  0.01           C
ATOM   4221  CB  LYS B 256      10.914  43.531  54.188  1.00  0.01           C
ATOM   4222  O   LYS B 256      12.828  43.094  51.562  1.00  0.01           O
ATOM   4223  CG  LYS B 256      10.398  44.281  55.406  1.00  0.01           C
ATOM   4224  CD  LYS B 256       9.711  43.344  56.375  1.00  0.01           C
ATOM   4225  CE  LYS B 256       9.156  44.062  57.594  1.00  0.01           C
ATOM   4226  NZ  LYS B 256       8.438  43.156  58.531  1.00  0.01           N
ATOM   4227  N   LYS B 257      14.156  43.906  53.219  1.00  0.00           N
ATOM   4228  CA  LYS B 257      15.461  43.250  53.062  1.00  0.00           C
ATOM   4229  C   LYS B 257      15.336  41.719  53.125  1.00  0.00           C
ATOM   4230  CB  LYS B 257      16.422  43.750  54.156  1.00  0.00           C
ATOM   4231  O   LYS B 257      14.750  41.188  54.062  1.00  0.00           O
ATOM   4232  CG  LYS B 257      17.109  45.062  53.812  1.00  0.00           C
ATOM   4233  CD  LYS B 257      18.125  45.438  54.875  1.00  0.00           C
ATOM   4234  CE  LYS B 257      18.781  46.781  54.562  1.00  0.00           C
ATOM   4235  NZ  LYS B 257      19.766  47.188  55.625  1.00  0.00           N
ATOM   4236  N   MET B 258      15.383  40.969  52.062  1.00  0.01           N
ATOM   4237  CA  MET B 258      15.305  39.531  51.969  1.00  0.01           C
ATOM   4238  C   MET B 258      16.422  38.875  52.781  1.00  0.01           C
ATOM   4239  CB  MET B 258      15.383  39.062  50.500  1.00  0.01           C
ATOM   4240  O   MET B 258      17.594  39.188  52.594  1.00  0.01           O
ATOM   4241  CG  MET B 258      14.102  39.281  49.719  1.00  0.01           C
ATOM   4242  SD  MET B 258      13.914  38.094  48.344  1.00  0.01           S
ATOM   4243  CE  MET B 258      12.477  38.812  47.500  1.00  0.01           C
ATOM   4244  N   ASP B 259      16.188  38.125  53.844  1.00  0.35           N
ATOM   4245  CA  ASP B 259      17.125  37.312  54.594  1.00  0.35           C
ATOM   4246  C   ASP B 259      17.578  36.094  53.781  1.00  0.35           C
ATOM   4247  CB  ASP B 259      16.516  36.844  55.906  1.00  0.35           C
ATOM   4248  O   ASP B 259      17.031  35.844  52.688  1.00  0.35           O
ATOM   4249  CG  ASP B 259      15.992  38.000  56.750  1.00  0.35           C
ATOM   4250 OD1  ASP B 259      16.266  39.156  56.438  1.00  0.35           O
ATOM   4251 OD2  ASP B 259      15.297  37.719  57.781  1.00  0.35           O
ATOM   4252  N   TRP B 260      18.562  35.375  54.125  1.00 65.70           N
ATOM   4253  CA  TRP B 260      19.203  34.250  53.438  1.00 65.70           C
ATOM   4254  C   TRP B 260      18.188  33.156  53.094  1.00 65.70           C
ATOM   4255  CB  TRP B 260      20.312  33.625  54.344  1.00 65.70           C
ATOM   4256  O   TRP B 260      18.234  32.594  52.000  1.00 65.70           O
ATOM   4257  CG  TRP B 260      21.047  32.500  53.688  1.00 65.70           C
ATOM   4258 CD1  TRP B 260      22.031  32.594  52.719  1.00 65.70           C
ATOM   4259 CD2  TRP B 260      20.875  31.109  53.938  1.00 65.70           C
ATOM   4260 CE2  TRP B 260      21.781  30.422  53.094  1.00 65.70           C
ATOM   4261 CE3  TRP B 260      20.047  30.375  54.781  1.00 65.70           C
ATOM   4262 NE1  TRP B 260      22.469  31.359  52.375  1.00 65.70           N
ATOM   4263 CH2  TRP B 260      21.062  28.328  53.938  1.00 65.70           C
ATOM   4264 CZ2  TRP B 260      21.891  29.031  53.094  1.00 65.70           C
ATOM   4265 CZ3  TRP B 260      20.156  28.984  54.781  1.00 65.70           C
ATOM   4266  N   THR B 261      17.266  32.750  53.969  1.00 21.49           N
ATOM   4267  CA  THR B 261      16.250  31.750  53.625  1.00 21.49           C
ATOM   4268  C   THR B 261      15.281  32.281  52.594  1.00 21.49           C
ATOM   4269  CB  THR B 261      15.469  31.328  54.906  1.00 21.49           C
ATOM   4270  O   THR B 261      14.820  31.531  51.719  1.00 21.49           O
ATOM   4271 CG2  THR B 261      16.250  30.297  55.719  1.00 21.49           C
ATOM   4272 OG1  THR B 261      15.227  32.469  55.719  1.00 21.49           O
ATOM   4273  N   GLY B 262      15.109  33.656  52.562  1.00  2.48           N
ATOM   4274  CA  GLY B 262      14.258  34.250  51.531  1.00  2.48           C
ATOM   4275  C   GLY B 262      14.875  34.281  50.156  1.00  2.48           C
ATOM   4276  O   GLY B 262      14.180  34.062  49.156  1.00  2.48           O
ATOM   4277  N   SER B 263      16.250  34.406  50.250  1.00  1.26           N
ATOM   4278  CA  SER B 263      16.984  34.406  48.969  1.00  1.26           C
ATOM   4279  C   SER B 263      17.000  33.000  48.344  1.00  1.26           C
ATOM   4280  CB  SER B 263      18.422  34.906  49.188  1.00  1.26           C
ATOM   4281  O   SER B 263      16.922  32.875  47.125  1.00  1.26           O
ATOM   4282  OG  SER B 263      19.344  33.875  48.875  1.00  1.26           O
ATOM   4283  N   ILE B 264      17.125  31.891  49.250  1.00 50.51           N
ATOM   4284  CA  ILE B 264      17.109  30.516  48.750  1.00 50.51           C
ATOM   4285  C   ILE B 264      15.703  30.188  48.250  1.00 50.51           C
ATOM   4286  CB  ILE B 264      17.531  29.500  49.844  1.00 50.51           C
ATOM   4287  O   ILE B 264      15.562  29.562  47.188  1.00 50.51           O
ATOM   4288 CG1  ILE B 264      19.031  29.641  50.125  1.00 50.51           C
ATOM   4289 CG2  ILE B 264      17.188  28.078  49.406  1.00 50.51           C
ATOM   4290 CD1  ILE B 264      19.516  28.812  51.312  1.00 50.51           C
ATOM   4291  N   TRP B 265      14.781  30.625  48.938  1.00 54.77           N
ATOM   4292  CA  TRP B 265      13.414  30.375  48.500  1.00 54.77           C
ATOM   4293  C   TRP B 265      13.109  31.141  47.188  1.00 54.77           C
ATOM   4294  CB  TRP B 265      12.414  30.766  49.562  1.00 54.77           C
ATOM   4295  O   TRP B 265      12.438  30.625  46.312  1.00 54.77           O
ATOM   4296  CG  TRP B 265      11.047  30.172  49.375  1.00 54.77           C
ATOM   4297 CD1  TRP B 265       9.875  30.859  49.219  1.00 54.77           C
ATOM   4298 CD2  TRP B 265      10.719  28.781  49.344  1.00 54.77           C
ATOM   4299 CE2  TRP B 265       9.320  28.688  49.156  1.00 54.77           C
ATOM   4300 CE3  TRP B 265      11.469  27.594  49.438  1.00 54.77           C
ATOM   4301 NE1  TRP B 265       8.828  29.969  49.094  1.00 54.77           N
ATOM   4302 CH2  TRP B 265       9.414  26.328  49.156  1.00 54.77           C
ATOM   4303 CZ2  TRP B 265       8.656  27.469  49.062  1.00 54.77           C
ATOM   4304 CZ3  TRP B 265      10.805  26.375  49.375  1.00 54.77           C
ATOM   4305  N   GLU B 266      13.719  32.344  47.094  1.00  0.01           N
ATOM   4306  CA  GLU B 266      13.555  33.094  45.844  1.00  0.01           C
ATOM   4307  C   GLU B 266      14.305  32.406  44.688  1.00  0.01           C
ATOM   4308  CB  GLU B 266      14.039  34.531  46.000  1.00  0.01           C
ATOM   4309  O   GLU B 266      13.828  32.406  43.562  1.00  0.01           O
ATOM   4310  CG  GLU B 266      13.305  35.531  45.125  1.00  0.01           C
ATOM   4311  CD  GLU B 266      13.234  36.906  45.719  1.00  0.01           C
ATOM   4312 OE1  GLU B 266      12.695  37.844  45.062  1.00  0.01           O
ATOM   4313 OE2  GLU B 266      13.734  37.094  46.844  1.00  0.01           O
ATOM   4314  N   TRP B 267      15.445  31.984  45.219  1.00 53.60           N
ATOM   4315  CA  TRP B 267      16.203  31.234  44.219  1.00 53.60           C
ATOM   4316  C   TRP B 267      15.461  29.984  43.781  1.00 53.60           C
ATOM   4317  CB  TRP B 267      17.594  30.859  44.781  1.00 53.60           C
ATOM   4318  O   TRP B 267      15.406  29.672  42.594  1.00 53.60           O
ATOM   4319  CG  TRP B 267      18.453  30.109  43.812  1.00 53.60           C
ATOM   4320 CD1  TRP B 267      19.109  30.625  42.719  1.00 53.60           C
ATOM   4321 CD2  TRP B 267      18.719  28.703  43.812  1.00 53.60           C
ATOM   4322 CE2  TRP B 267      19.562  28.438  42.719  1.00 53.60           C
ATOM   4323 CE3  TRP B 267      18.344  27.656  44.656  1.00 53.60           C
ATOM   4324 NE1  TRP B 267      19.797  29.625  42.062  1.00 53.60           N
ATOM   4325 CH2  TRP B 267      19.641  26.141  43.281  1.00 53.60           C
ATOM   4326 CZ2  TRP B 267      20.031  27.141  42.438  1.00 53.60           C
ATOM   4327 CZ3  TRP B 267      18.812  26.375  44.375  1.00 53.60           C
ATOM   4328  N   PHE B 268      14.781  29.234  44.750  1.00 83.88           N
ATOM   4329  CA  PHE B 268      13.977  28.062  44.406  1.00 83.88           C
ATOM   4330  C   PHE B 268      12.766  28.469  43.562  1.00 83.88           C
ATOM   4331  CB  PHE B 268      13.531  27.328  45.656  1.00 83.88           C
ATOM   4332  O   PHE B 268      12.430  27.812  42.562  1.00 83.88           O
ATOM   4333  CG  PHE B 268      13.156  25.891  45.406  1.00 83.88           C
ATOM   4334 CD1  PHE B 268      11.828  25.516  45.219  1.00 83.88           C
ATOM   4335 CD2  PHE B 268      14.133  24.906  45.406  1.00 83.88           C
ATOM   4336 CE1  PHE B 268      11.484  24.188  45.000  1.00 83.88           C
ATOM   4337 CE2  PHE B 268      13.789  23.562  45.156  1.00 83.88           C
ATOM   4338  CZ  PHE B 268      12.469  23.219  44.969  1.00 83.88           C
ATOM   4339  N   ARG B 269      12.359  29.578  43.719  1.00  1.28           N
ATOM   4340  CA  ARG B 269      11.188  30.094  43.031  1.00  1.28           C
ATOM   4341  C   ARG B 269      11.531  30.516  41.625  1.00  1.28           C
ATOM   4342  CB  ARG B 269      10.578  31.266  43.812  1.00  1.28           C
ATOM   4343  O   ARG B 269      10.812  30.188  40.656  1.00  1.28           O
ATOM   4344  CG  ARG B 269       9.289  31.797  43.188  1.00  1.28           C
ATOM   4345  CD  ARG B 269       8.852  33.094  43.844  1.00  1.28           C
ATOM   4346  NE  ARG B 269       9.578  34.250  43.281  1.00  1.28           N
ATOM   4347 NH1  ARG B 269       8.320  35.844  44.375  1.00  1.28           N
ATOM   4348 NH2  ARG B 269      10.039  36.469  43.000  1.00  1.28           N
ATOM   4349  CZ  ARG B 269       9.312  35.531  43.562  1.00  1.28           C
ATOM   4350  N   SER B 270      12.617  31.281  41.438  1.00  0.00           N
ATOM   4351  CA  SER B 270      12.984  31.828  40.125  1.00  0.00           C
ATOM   4352  C   SER B 270      13.586  30.750  39.219  1.00  0.00           C
ATOM   4353  CB  SER B 270      13.984  32.969  40.281  1.00  0.00           C
ATOM   4354  O   SER B 270      13.422  30.812  38.000  1.00  0.00           O
ATOM   4355  OG  SER B 270      15.297  32.469  40.500  1.00  0.00           O
ATOM   4356  N   SER B 271      14.219  29.812  39.969  1.00  3.75           N
ATOM   4357  CA  SER B 271      14.953  28.875  39.094  1.00  3.75           C
ATOM   4358  C   SER B 271      14.125  27.641  38.812  1.00  3.75           C
ATOM   4359  CB  SER B 271      16.266  28.469  39.781  1.00  3.75           C
ATOM   4360  O   SER B 271      14.273  27.031  37.750  1.00  3.75           O
ATOM   4361  OG  SER B 271      16.031  27.844  41.031  1.00  3.75           O
ATOM   4362  N   TRP B 272      13.117  27.266  39.875  1.00 93.43           N
ATOM   4363  CA  TRP B 272      12.453  25.969  39.719  1.00 93.43           C
ATOM   4364  C   TRP B 272      10.961  26.156  39.438  1.00 93.43           C
ATOM   4365  CB  TRP B 272      12.648  25.109  40.969  1.00 93.43           C
ATOM   4366  O   TRP B 272      10.297  25.234  38.938  1.00 93.43           O
ATOM   4367  CG  TRP B 272      14.039  24.547  41.094  1.00 93.43           C
ATOM   4368 CD1  TRP B 272      15.211  25.156  40.750  1.00 93.43           C
ATOM   4369 CD2  TRP B 272      14.391  23.266  41.625  1.00 93.43           C
ATOM   4370 CE2  TRP B 272      15.797  23.172  41.562  1.00 93.43           C
ATOM   4371 CE3  TRP B 272      13.656  22.203  42.156  1.00 93.43           C
ATOM   4372 NE1  TRP B 272      16.266  24.328  41.031  1.00 93.43           N
ATOM   4373 CH2  TRP B 272      15.734  21.000  42.531  1.00 93.43           C
ATOM   4374 CZ2  TRP B 272      16.484  22.031  42.031  1.00 93.43           C
ATOM   4375 CZ3  TRP B 272      14.336  21.078  42.625  1.00 93.43           C
ATOM   4376  N   THR B 273      10.445  27.500  39.812  1.00  6.74           N
ATOM   4377  CA  THR B 273       9.000  27.625  39.688  1.00  6.74           C
ATOM   4378  C   THR B 273       8.641  28.688  38.656  1.00  6.74           C
ATOM   4379  CB  THR B 273       8.359  27.984  41.031  1.00  6.74           C
ATOM   4380  O   THR B 273       9.477  29.516  38.281  1.00  6.74           O
ATOM   4381 CG2  THR B 273       8.844  27.062  42.156  1.00  6.74           C
ATOM   4382 OG1  THR B 273       8.711  29.344  41.375  1.00  6.74           O
ATOM   4383  N   TYR B 274       7.707  28.484  37.906  1.00  6.58           N
ATOM   4384  CA  TYR B 274       7.164  29.453  36.969  1.00  6.58           C
ATOM   4385  C   TYR B 274       6.332  30.516  37.688  1.00  6.58           C
ATOM   4386  CB  TYR B 274       6.316  28.750  35.906  1.00  6.58           C
ATOM   4387  O   TYR B 274       5.520  31.188  37.062  1.00  6.58           O
ATOM   4388  CG  TYR B 274       7.125  27.906  34.938  1.00  6.58           C
ATOM   4389 CD1  TYR B 274       7.887  28.484  33.938  1.00  6.58           C
ATOM   4390 CD2  TYR B 274       7.121  26.516  35.062  1.00  6.58           C
ATOM   4391 CE1  TYR B 274       8.633  27.719  33.062  1.00  6.58           C
ATOM   4392 CE2  TYR B 274       7.859  25.734  34.156  1.00  6.58           C
ATOM   4393  OH  TYR B 274       9.344  25.562  32.312  1.00  6.58           O
ATOM   4394  CZ  TYR B 274       8.609  26.344  33.188  1.00  6.58           C
ATOM   4395  N   LYS B 275       6.453  30.594  39.062  1.00  0.53           N
ATOM   4396  CA  LYS B 275       5.660  31.578  39.781  1.00  0.53           C
ATOM   4397  C   LYS B 275       6.176  33.000  39.531  1.00  0.53           C
ATOM   4398  CB  LYS B 275       5.668  31.281  41.281  1.00  0.53           C
ATOM   4399  O   LYS B 275       7.383  33.219  39.375  1.00  0.53           O
ATOM   4400  CG  LYS B 275       4.570  30.328  41.719  1.00  0.53           C
ATOM   4401  CD  LYS B 275       4.473  30.266  43.250  1.00  0.53           C
ATOM   4402  CE  LYS B 275       3.375  29.312  43.688  1.00  0.53           C
ATOM   4403  NZ  LYS B 275       3.275  29.234  45.188  1.00  0.53           N
ATOM   4404  N   ASP B 276       5.172  34.000  39.219  1.00  0.02           N
ATOM   4405  CA  ASP B 276       5.520  35.375  38.875  1.00  0.02           C
ATOM   4406  C   ASP B 276       6.199  36.062  40.062  1.00  0.02           C
ATOM   4407  CB  ASP B 276       4.273  36.156  38.469  1.00  0.02           C
ATOM   4408  O   ASP B 276       6.000  35.688  41.219  1.00  0.02           O
ATOM   4409  CG  ASP B 276       3.689  35.688  37.156  1.00  0.02           C
ATOM   4410 OD1  ASP B 276       4.434  35.094  36.312  1.00  0.02           O
ATOM   4411 OD2  ASP B 276       2.475  35.875  36.938  1.00  0.02           O
ATOM   4412  N   ASP B 277       7.004  37.062  39.938  1.00  0.00           N
ATOM   4413  CA  ASP B 277       7.609  37.938  40.938  1.00  0.00           C
ATOM   4414  C   ASP B 277       6.547  38.719  41.719  1.00  0.00           C
ATOM   4415  CB  ASP B 277       8.602  38.875  40.281  1.00  0.00           C
ATOM   4416  O   ASP B 277       5.758  39.438  41.094  1.00  0.00           O
ATOM   4417  CG  ASP B 277       9.406  39.688  41.281  1.00  0.00           C
ATOM   4418 OD1  ASP B 277       9.070  39.656  42.500  1.00  0.00           O
ATOM   4419 OD2  ASP B 277      10.367  40.375  40.875  1.00  0.00           O
ATOM   4420  N   PRO B 278       6.262  38.469  43.000  1.00  0.00           N
ATOM   4421  CA  PRO B 278       5.254  39.188  43.781  1.00  0.00           C
ATOM   4422  C   PRO B 278       5.406  40.688  43.719  1.00  0.00           C
ATOM   4423  CB  PRO B 278       5.508  38.688  45.219  1.00  0.00           C
ATOM   4424  O   PRO B 278       4.406  41.438  43.719  1.00  0.00           O
ATOM   4425  CG  PRO B 278       6.828  37.969  45.125  1.00  0.00           C
ATOM   4426  CD  PRO B 278       7.164  37.750  43.688  1.00  0.00           C
ATOM   4427  N   CYS B 279       6.691  41.312  43.688  1.00  0.00           N
ATOM   4428  CA  CYS B 279       6.895  42.750  43.625  1.00  0.00           C
ATOM   4429  C   CYS B 279       6.383  43.312  42.281  1.00  0.00           C
ATOM   4430  CB  CYS B 279       8.375  43.094  43.781  1.00  0.00           C
ATOM   4431  O   CYS B 279       5.762  44.375  42.250  1.00  0.00           O
ATOM   4432  SG  CYS B 279       8.672  44.594  44.719  1.00  0.00           S
ATOM   4433  N   GLN B 280       6.516  42.562  41.094  1.00  0.15           N
ATOM   4434  CA  GLN B 280       5.992  43.000  39.781  1.00  0.15           C
ATOM   4435  C   GLN B 280       4.465  42.969  39.781  1.00  0.15           C
ATOM   4436  CB  GLN B 280       6.543  42.094  38.688  1.00  0.15           C
ATOM   4437  O   GLN B 280       3.826  43.844  39.219  1.00  0.15           O
ATOM   4438  CG  GLN B 280       6.102  42.531  37.281  1.00  0.15           C
ATOM   4439  CD  GLN B 280       6.668  41.625  36.188  1.00  0.15           C
ATOM   4440 NE2  GLN B 280       6.219  41.844  34.969  1.00  0.15           N
ATOM   4441 OE1  GLN B 280       7.500  40.750  36.469  1.00  0.15           O
ATOM   4442  N   LYS B 281       3.869  42.031  40.469  1.00  0.04           N
ATOM   4443  CA  LYS B 281       2.414  41.938  40.500  1.00  0.04           C
ATOM   4444  C   LYS B 281       1.814  43.094  41.312  1.00  0.04           C
ATOM   4445  CB  LYS B 281       1.979  40.594  41.094  1.00  0.04           C
ATOM   4446  O   LYS B 281       0.750  43.625  40.969  1.00  0.04           O
ATOM   4447  CG  LYS B 281       1.369  39.656  40.094  1.00  0.04           C
ATOM   4448  CD  LYS B 281       0.701  38.469  40.781  1.00  0.04           C
ATOM   4449  CE  LYS B 281       0.120  37.500  39.750  1.00  0.04           C
ATOM   4450  NZ  LYS B 281      -0.512  36.312  40.438  1.00  0.04           N
ATOM   4451  N   TYR B 282       2.518  43.531  42.500  1.00  0.01           N
ATOM   4452  CA  TYR B 282       2.080  44.656  43.281  1.00  0.01           C
ATOM   4453  C   TYR B 282       2.006  45.938  42.438  1.00  0.01           C
ATOM   4454  CB  TYR B 282       3.027  44.906  44.469  1.00  0.01           C
ATOM   4455  O   TYR B 282       0.989  46.625  42.438  1.00  0.01           O
ATOM   4456  CG  TYR B 282       2.715  46.125  45.250  1.00  0.01           C
ATOM   4457 CD1  TYR B 282       3.439  47.312  45.062  1.00  0.01           C
ATOM   4458 CD2  TYR B 282       1.697  46.156  46.219  1.00  0.01           C
ATOM   4459 CE1  TYR B 282       3.158  48.469  45.812  1.00  0.01           C
ATOM   4460 CE2  TYR B 282       1.406  47.281  46.938  1.00  0.01           C
ATOM   4461  OH  TYR B 282       1.856  49.562  47.469  1.00  0.01           O
ATOM   4462  CZ  TYR B 282       2.141  48.438  46.750  1.00  0.01           C
ATOM   4463  N   TYR B 283       3.027  46.188  41.625  1.00  0.01           N
ATOM   4464  CA  TYR B 283       3.037  47.406  40.844  1.00  0.01           C
ATOM   4465  C   TYR B 283       2.105  47.312  39.625  1.00  0.01           C
ATOM   4466  CB  TYR B 283       4.457  47.750  40.375  1.00  0.01           C
ATOM   4467  O   TYR B 283       1.530  48.312  39.188  1.00  0.01           O
ATOM   4468  CG  TYR B 283       5.355  48.250  41.469  1.00  0.01           C
ATOM   4469 CD1  TYR B 283       5.191  49.562  41.969  1.00  0.01           C
ATOM   4470 CD2  TYR B 283       6.371  47.469  42.000  1.00  0.01           C
ATOM   4471 CE1  TYR B 283       6.016  50.031  42.969  1.00  0.01           C
ATOM   4472 CE2  TYR B 283       7.203  47.938  43.000  1.00  0.01           C
ATOM   4473  OH  TYR B 283       7.836  49.719  44.469  1.00  0.01           O
ATOM   4474  CZ  TYR B 283       7.016  49.219  43.469  1.00  0.01           C
ATOM   4475  N   GLU B 284       1.851  46.031  39.031  1.00  0.40           N
ATOM   4476  CA  GLU B 284       0.902  45.812  37.938  1.00  0.40           C
ATOM   4477  C   GLU B 284      -0.529  46.094  38.375  1.00  0.40           C
ATOM   4478  CB  GLU B 284       1.018  44.406  37.375  1.00  0.40           C
ATOM   4479  O   GLU B 284      -1.309  46.719  37.656  1.00  0.40           O
ATOM   4480  CG  GLU B 284       2.115  44.219  36.344  1.00  0.40           C
ATOM   4481  CD  GLU B 284       2.221  42.812  35.812  1.00  0.40           C
ATOM   4482 OE1  GLU B 284       3.146  42.531  35.031  1.00  0.40           O
ATOM   4483 OE2  GLU B 284       1.369  41.969  36.188  1.00  0.40           O
ATOM   4484  N   LEU B 285      -0.839  45.656  39.562  1.00  0.03           N
ATOM   4485  CA  LEU B 285      -2.195  45.812  40.062  1.00  0.03           C
ATOM   4486  C   LEU B 285      -2.488  47.281  40.375  1.00  0.03           C
ATOM   4487  CB  LEU B 285      -2.400  45.000  41.344  1.00  0.03           C
ATOM   4488  O   LEU B 285      -3.611  47.750  40.156  1.00  0.03           O
ATOM   4489  CG  LEU B 285      -2.670  43.500  41.125  1.00  0.03           C
ATOM   4490 CD1  LEU B 285      -2.189  42.719  42.344  1.00  0.03           C
ATOM   4491 CD2  LEU B 285      -4.152  43.250  40.875  1.00  0.03           C
ATOM   4492  N   LEU B 286      -1.417  48.094  40.812  1.00  0.02           N
ATOM   4493  CA  LEU B 286      -1.600  49.500  41.125  1.00  0.02           C
ATOM   4494  C   LEU B 286      -1.700  50.344  39.875  1.00  0.02           C
ATOM   4495  CB  LEU B 286      -0.445  50.000  42.000  1.00  0.02           C
ATOM   4496  O   LEU B 286      -2.512  51.281  39.812  1.00  0.02           O
ATOM   4497  CG  LEU B 286      -0.775  50.250  43.469  1.00  0.02           C
ATOM   4498 CD1  LEU B 286       0.340  49.750  44.375  1.00  0.02           C
ATOM   4499 CD2  LEU B 286      -1.000  51.750  43.719  1.00  0.02           C
ATOM   4500  N   LEU B 287      -1.033  49.844  38.750  1.00  0.02           N
ATOM   4501  CA  LEU B 287      -0.900  50.750  37.625  1.00  0.02           C
ATOM   4502  C   LEU B 287      -1.842  50.344  36.500  1.00  0.02           C
ATOM   4503  CB  LEU B 287       0.544  50.781  37.125  1.00  0.02           C
ATOM   4504  O   LEU B 287      -2.285  51.219  35.719  1.00  0.02           O
ATOM   4505  CG  LEU B 287       1.552  51.531  37.969  1.00  0.02           C
ATOM   4506 CD1  LEU B 287       2.949  50.938  37.812  1.00  0.02           C
ATOM   4507 CD2  LEU B 287       1.541  53.031  37.625  1.00  0.02           C
ATOM   4508  N   VAL B 288      -2.350  48.969  36.375  1.00  0.14           N
ATOM   4509  CA  VAL B 288      -3.133  48.531  35.250  1.00  0.14           C
ATOM   4510  C   VAL B 288      -4.605  48.438  35.625  1.00  0.14           C
ATOM   4511  CB  VAL B 288      -2.635  47.188  34.688  1.00  0.14           C
ATOM   4512  O   VAL B 288      -5.000  47.562  36.406  1.00  0.14           O
ATOM   4513 CG1  VAL B 288      -3.434  46.750  33.469  1.00  0.14           C
ATOM   4514 CG2  VAL B 288      -1.144  47.250  34.375  1.00  0.14           C
ATOM   4515  N   ASN B 289      -5.473  49.594  35.188  1.00  0.07           N
ATOM   4516  CA  ASN B 289      -6.922  49.594  35.344  1.00  0.07           C
ATOM   4517  C   ASN B 289      -7.574  48.438  34.594  1.00  0.07           C
ATOM   4518  CB  ASN B 289      -7.520  50.938  34.906  1.00  0.07           C
ATOM   4519  O   ASN B 289      -7.113  48.062  33.500  1.00  0.07           O
ATOM   4520  CG  ASN B 289      -8.852  51.219  35.562  1.00  0.07           C
ATOM   4521 ND2  ASN B 289      -9.211  52.500  35.625  1.00  0.07           N
ATOM   4522 OD1  ASN B 289      -9.555  50.312  36.000  1.00  0.07           O
ATOM   4523  N   PRO B 290      -8.508  47.594  35.031  1.00  0.10           N
ATOM   4524  CA  PRO B 290      -9.141  46.438  34.406  1.00  0.10           C
ATOM   4525  C   PRO B 290      -9.797  46.812  33.062  1.00  0.10           C
ATOM   4526  CB  PRO B 290     -10.188  46.000  35.438  1.00  0.10           C
ATOM   4527  O   PRO B 290     -10.070  45.906  32.250  1.00  0.10           O
ATOM   4528  CG  PRO B 290     -10.281  47.125  36.375  1.00  0.10           C
ATOM   4529  CD  PRO B 290      -9.070  48.000  36.219  1.00  0.10           C
ATOM   4530  N   ILE B 291     -10.070  47.938  32.719  1.00  0.24           N
ATOM   4531  CA  ILE B 291     -10.688  48.344  31.453  1.00  0.24           C
ATOM   4532  C   ILE B 291      -9.750  48.062  30.281  1.00  0.24           C
ATOM   4533  CB  ILE B 291     -11.062  49.844  31.469  1.00  0.24           C
ATOM   4534  O   ILE B 291     -10.195  47.781  29.172  1.00  0.24           O
ATOM   4535 CG1  ILE B 291     -12.086  50.156  30.375  1.00  0.24           C
ATOM   4536 CG2  ILE B 291      -9.812  50.719  31.312  1.00  0.24           C
ATOM   4537 CD1  ILE B 291     -13.203  51.094  30.812  1.00  0.24           C
ATOM   4538  N   TRP B 292      -8.477  48.125  30.516  1.00  2.40           N
ATOM   4539  CA  TRP B 292      -7.496  47.969  29.438  1.00  2.40           C
ATOM   4540  C   TRP B 292      -7.312  46.500  29.109  1.00  2.40           C
ATOM   4541  CB  TRP B 292      -6.152  48.594  29.844  1.00  2.40           C
ATOM   4542  O   TRP B 292      -6.691  46.156  28.094  1.00  2.40           O
ATOM   4543  CG  TRP B 292      -6.223  50.062  30.156  1.00  2.40           C
ATOM   4544 CD1  TRP B 292      -6.027  50.656  31.359  1.00  2.40           C
ATOM   4545 CD2  TRP B 292      -6.508  51.094  29.219  1.00  2.40           C
ATOM   4546 CE2  TRP B 292      -6.469  52.312  29.938  1.00  2.40           C
ATOM   4547 CE3  TRP B 292      -6.789  51.125  27.844  1.00  2.40           C
ATOM   4548 NE1  TRP B 292      -6.176  52.000  31.250  1.00  2.40           N
ATOM   4549 CH2  TRP B 292      -6.980  53.562  28.000  1.00  2.40           C
ATOM   4550 CZ2  TRP B 292      -6.707  53.562  29.328  1.00  2.40           C
ATOM   4551 CZ3  TRP B 292      -7.023  52.375  27.250  1.00  2.40           C
ATOM   4552  N   LEU B 293      -8.023  45.656  29.859  1.00  0.84           N
ATOM   4553  CA  LEU B 293      -7.895  44.219  29.656  1.00  0.84           C
ATOM   4554  C   LEU B 293      -8.945  43.688  28.688  1.00  0.84           C
ATOM   4555  CB  LEU B 293      -8.008  43.469  31.000  1.00  0.84           C
ATOM   4556  O   LEU B 293      -8.836  42.562  28.172  1.00  0.84           O
ATOM   4557  CG  LEU B 293      -6.789  43.531  31.922  1.00  0.84           C
ATOM   4558 CD1  LEU B 293      -7.219  43.469  33.375  1.00  0.84           C
ATOM   4559 CD2  LEU B 293      -5.828  42.375  31.594  1.00  0.84           C
ATOM   4560  N   VAL B 294      -9.969  44.625  28.359  1.00  0.06           N
ATOM   4561  CA  VAL B 294     -11.055  44.156  27.500  1.00  0.06           C
ATOM   4562  C   VAL B 294     -11.156  45.031  26.250  1.00  0.06           C
ATOM   4563  CB  VAL B 294     -12.406  44.125  28.250  1.00  0.06           C
ATOM   4564  O   VAL B 294     -12.086  45.812  26.125  1.00  0.06           O
ATOM   4565 CG1  VAL B 294     -13.461  43.375  27.469  1.00  0.06           C
ATOM   4566 CG2  VAL B 294     -12.234  43.531  29.656  1.00  0.06           C
ATOM   4567  N   PRO B 295     -10.203  44.844  25.375  1.00  0.85           N
ATOM   4568  CA  PRO B 295     -10.312  45.594  24.125  1.00  0.85           C
ATOM   4569  C   PRO B 295     -11.516  45.188  23.281  1.00  0.85           C
ATOM   4570  CB  PRO B 295      -9.000  45.281  23.406  1.00  0.85           C
ATOM   4571  O   PRO B 295     -12.023  44.062  23.422  1.00  0.85           O
ATOM   4572  CG  PRO B 295      -8.578  43.938  23.953  1.00  0.85           C
ATOM   4573  CD  PRO B 295      -9.156  43.812  25.328  1.00  0.85           C
ATOM   4574  N   PRO B 296     -12.133  46.031  22.609  1.00  3.51           N
ATOM   4575  CA  PRO B 296     -13.312  45.719  21.797  1.00  3.51           C
ATOM   4576  C   PRO B 296     -13.109  44.500  20.891  1.00  3.51           C
ATOM   4577  CB  PRO B 296     -13.500  46.969  20.953  1.00  3.51           C
ATOM   4578  O   PRO B 296     -14.070  43.812  20.547  1.00  3.51           O
ATOM   4579  CG  PRO B 296     -12.383  47.875  21.359  1.00  3.51           C
ATOM   4580  CD  PRO B 296     -11.586  47.188  22.438  1.00  3.51           C
ATOM   4581  N   THR B 297     -11.922  44.062  20.453  1.00  0.63           N
ATOM   4582  CA  THR B 297     -11.680  42.875  19.641  1.00  0.63           C
ATOM   4583  C   THR B 297     -11.898  41.594  20.438  1.00  0.63           C
ATOM   4584  CB  THR B 297     -10.250  42.875  19.062  1.00  0.63           C
ATOM   4585  O   THR B 297     -12.242  40.562  19.891  1.00  0.63           O
ATOM   4586 CG2  THR B 297     -10.125  43.875  17.906  1.00  0.63           C
ATOM   4587 OG1  THR B 297      -9.328  43.281  20.094  1.00  0.63           O
ATOM   4588  N   LYS B 298     -11.789  41.750  21.750  1.00  0.57           N
ATOM   4589  CA  LYS B 298     -12.078  40.594  22.625  1.00  0.57           C
ATOM   4590  C   LYS B 298     -13.578  40.312  22.688  1.00  0.57           C
ATOM   4591  CB  LYS B 298     -11.531  40.844  24.031  1.00  0.57           C
ATOM   4592  O   LYS B 298     -14.000  39.156  22.656  1.00  0.57           O
ATOM   4593  CG  LYS B 298     -11.625  39.656  24.953  1.00  0.57           C
ATOM   4594  CD  LYS B 298     -10.898  39.906  26.266  1.00  0.57           C
ATOM   4595  CE  LYS B 298     -10.953  38.688  27.188  1.00  0.57           C
ATOM   4596  NZ  LYS B 298     -10.078  38.844  28.391  1.00  0.57           N
ATOM   4597  N   ALA B 299     -14.289  41.281  22.734  1.00  3.06           N
ATOM   4598  CA  ALA B 299     -15.742  41.094  22.766  1.00  3.06           C
ATOM   4599  C   ALA B 299     -16.250  40.500  21.469  1.00  3.06           C
ATOM   4600  CB  ALA B 299     -16.422  42.438  23.047  1.00  3.06           C
ATOM   4601  O   ALA B 299     -17.141  39.656  21.469  1.00  3.06           O
ATOM   4602  N   LEU B 300     -15.625  40.875  20.344  1.00 10.71           N
ATOM   4603  CA  LEU B 300     -16.000  40.344  19.047  1.00 10.71           C
ATOM   4604  C   LEU B 300     -15.594  38.875  18.938  1.00 10.71           C
ATOM   4605  CB  LEU B 300     -15.359  41.156  17.922  1.00 10.71           C
ATOM   4606  O   LEU B 300     -16.375  38.031  18.469  1.00 10.71           O
ATOM   4607  CG  LEU B 300     -15.984  40.969  16.531  1.00 10.71           C
ATOM   4608 CD1  LEU B 300     -16.391  42.344  15.961  1.00 10.71           C
ATOM   4609 CD2  LEU B 300     -15.016  40.281  15.586  1.00 10.71           C
ATOM   4610  N   ALA B 301     -14.477  38.469  19.531  1.00  1.38           N
ATOM   4611  CA  ALA B 301     -13.977  37.094  19.469  1.00  1.38           C
ATOM   4612  C   ALA B 301     -14.805  36.156  20.344  1.00  1.38           C
ATOM   4613  CB  ALA B 301     -12.508  37.031  19.875  1.00  1.38           C
ATOM   4614  O   ALA B 301     -15.148  35.062  19.938  1.00  1.38           O
ATOM   4615  N   VAL B 302     -15.258  36.781  21.469  1.00  0.00           N
ATOM   4616  CA  VAL B 302     -16.047  35.969  22.375  1.00  0.00           C
ATOM   4617  C   VAL B 302     -17.438  35.750  21.797  1.00  0.00           C
ATOM   4618  CB  VAL B 302     -16.141  36.594  23.781  1.00  0.00           C
ATOM   4619  O   VAL B 302     -17.984  34.625  21.875  1.00  0.00           O
ATOM   4620 CG1  VAL B 302     -17.156  35.844  24.656  1.00  0.00           C
ATOM   4621 CG2  VAL B 302     -14.773  36.656  24.438  1.00  0.00           C
ATOM   4622  N   THR B 303     -17.891  36.688  21.094  1.00  0.80           N
ATOM   4623  CA  THR B 303     -19.234  36.562  20.531  1.00  0.80           C
ATOM   4624  C   THR B 303     -19.234  35.594  19.375  1.00  0.80           C
ATOM   4625  CB  THR B 303     -19.766  37.938  20.047  1.00  0.80           C
ATOM   4626  O   THR B 303     -20.109  34.719  19.297  1.00  0.80           O
ATOM   4627 CG2  THR B 303     -21.250  37.875  19.719  1.00  0.80           C
ATOM   4628 OG1  THR B 303     -19.562  38.906  21.094  1.00  0.80           O
ATOM   4629  N   PHE B 304     -18.219  35.594  18.484  1.00 16.35           N
ATOM   4630  CA  PHE B 304     -18.156  34.688  17.344  1.00 16.35           C
ATOM   4631  C   PHE B 304     -17.812  33.281  17.797  1.00 16.35           C
ATOM   4632  CB  PHE B 304     -17.109  35.188  16.328  1.00 16.35           C
ATOM   4633  O   PHE B 304     -18.438  32.312  17.344  1.00 16.35           O
ATOM   4634  CG  PHE B 304     -16.938  34.250  15.148  1.00 16.35           C
ATOM   4635 CD1  PHE B 304     -15.852  33.406  15.055  1.00 16.35           C
ATOM   4636 CD2  PHE B 304     -17.875  34.281  14.117  1.00 16.35           C
ATOM   4637 CE1  PHE B 304     -15.688  32.562  13.961  1.00 16.35           C
ATOM   4638 CE2  PHE B 304     -17.719  33.438  13.016  1.00 16.35           C
ATOM   4639  CZ  PHE B 304     -16.625  32.562  12.938  1.00 16.35           C
ATOM   4640  N   THR B 305     -17.000  33.156  18.891  1.00  0.79           N
ATOM   4641  CA  THR B 305     -16.562  31.828  19.312  1.00  0.79           C
ATOM   4642  C   THR B 305     -17.656  31.141  20.125  1.00  0.79           C
ATOM   4643  CB  THR B 305     -15.273  31.906  20.141  1.00  0.79           C
ATOM   4644  O   THR B 305     -17.891  29.938  19.953  1.00  0.79           O
ATOM   4645 CG2  THR B 305     -14.188  31.000  19.562  1.00  0.79           C
ATOM   4646 OG1  THR B 305     -14.789  33.250  20.156  1.00  0.79           O
ATOM   4647  N   THR B 306     -18.359  31.922  20.969  1.00  0.00           N
ATOM   4648  CA  THR B 306     -19.438  31.312  21.750  1.00  0.00           C
ATOM   4649  C   THR B 306     -20.578  30.859  20.828  1.00  0.00           C
ATOM   4650  CB  THR B 306     -19.984  32.281  22.797  1.00  0.00           C
ATOM   4651  O   THR B 306     -21.203  29.828  21.078  1.00  0.00           O
ATOM   4652 CG2  THR B 306     -19.828  31.719  24.203  1.00  0.00           C
ATOM   4653 OG1  THR B 306     -19.266  33.531  22.719  1.00  0.00           O
ATOM   4654  N   PHE B 307     -20.656  31.531  19.703  1.00  8.94           N
ATOM   4655  CA  PHE B 307     -21.688  31.141  18.734  1.00  8.94           C
ATOM   4656  C   PHE B 307     -21.328  29.828  18.047  1.00  8.94           C
ATOM   4657  CB  PHE B 307     -21.875  32.250  17.688  1.00  8.94           C
ATOM   4658  O   PHE B 307     -22.188  28.969  17.875  1.00  8.94           O
ATOM   4659  CG  PHE B 307     -22.953  31.953  16.688  1.00  8.94           C
ATOM   4660 CD1  PHE B 307     -22.641  31.703  15.352  1.00  8.94           C
ATOM   4661 CD2  PHE B 307     -24.281  31.891  17.078  1.00  8.94           C
ATOM   4662 CE1  PHE B 307     -23.641  31.438  14.422  1.00  8.94           C
ATOM   4663 CE2  PHE B 307     -25.297  31.625  16.141  1.00  8.94           C
ATOM   4664  CZ  PHE B 307     -24.953  31.391  14.820  1.00  8.94           C
ATOM   4665  N   VAL B 308     -20.031  29.484  17.797  1.00 11.50           N
ATOM   4666  CA  VAL B 308     -19.609  28.312  17.047  1.00 11.50           C
ATOM   4667  C   VAL B 308     -19.406  27.125  17.984  1.00 11.50           C
ATOM   4668  CB  VAL B 308     -18.297  28.578  16.266  1.00 11.50           C
ATOM   4669  O   VAL B 308     -19.719  25.984  17.641  1.00 11.50           O
ATOM   4670 CG1  VAL B 308     -17.766  27.297  15.625  1.00 11.50           C
ATOM   4671 CG2  VAL B 308     -18.531  29.656  15.195  1.00 11.50           C
ATOM   4672  N   THR B 309     -19.078  27.359  19.391  1.00  1.28           N
ATOM   4673  CA  THR B 309     -18.719  26.266  20.281  1.00  1.28           C
ATOM   4674  C   THR B 309     -19.938  25.844  21.109  1.00  1.28           C
ATOM   4675  CB  THR B 309     -17.578  26.656  21.234  1.00  1.28           C
ATOM   4676  O   THR B 309     -19.969  24.734  21.641  1.00  1.28           O
ATOM   4677 CG2  THR B 309     -16.266  26.844  20.453  1.00  1.28           C
ATOM   4678 OG1  THR B 309     -17.906  27.891  21.891  1.00  1.28           O
ATOM   4679  N   GLU B 310     -21.078  26.578  21.328  1.00  0.06           N
ATOM   4680  CA  GLU B 310     -22.234  26.234  22.141  1.00  0.06           C
ATOM   4681  C   GLU B 310     -22.906  24.953  21.641  1.00  0.06           C
ATOM   4682  CB  GLU B 310     -23.234  27.391  22.172  1.00  0.06           C
ATOM   4683  O   GLU B 310     -23.328  24.109  22.438  1.00  0.06           O
ATOM   4684  CG  GLU B 310     -24.281  27.266  23.281  1.00  0.06           C
ATOM   4685  CD  GLU B 310     -23.688  27.406  24.672  1.00  0.06           C
ATOM   4686 OE1  GLU B 310     -24.391  27.078  25.656  1.00  0.06           O
ATOM   4687 OE2  GLU B 310     -22.531  27.875  24.781  1.00  0.06           O
ATOM   4688  N   PRO B 311     -22.859  24.719  20.312  1.00 12.42           N
ATOM   4689  CA  PRO B 311     -23.547  23.500  19.875  1.00 12.42           C
ATOM   4690  C   PRO B 311     -22.797  22.219  20.266  1.00 12.42           C
ATOM   4691  CB  PRO B 311     -23.625  23.656  18.359  1.00 12.42           C
ATOM   4692  O   PRO B 311     -23.391  21.141  20.344  1.00 12.42           O
ATOM   4693  CG  PRO B 311     -23.000  24.984  18.094  1.00 12.42           C
ATOM   4694  CD  PRO B 311     -22.500  25.547  19.375  1.00 12.42           C
ATOM   4695  N   LEU B 312     -21.438  22.250  20.625  1.00 15.45           N
ATOM   4696  CA  LEU B 312     -20.625  21.078  20.938  1.00 15.45           C
ATOM   4697  C   LEU B 312     -21.125  20.391  22.203  1.00 15.45           C
ATOM   4698  CB  LEU B 312     -19.156  21.469  21.094  1.00 15.45           C
ATOM   4699  O   LEU B 312     -21.172  19.156  22.281  1.00 15.45           O
ATOM   4700  CG  LEU B 312     -18.359  21.641  19.797  1.00 15.45           C
ATOM   4701 CD1  LEU B 312     -17.125  22.500  20.047  1.00 15.45           C
ATOM   4702 CD2  LEU B 312     -17.969  20.297  19.203  1.00 15.45           C
ATOM   4703  N   LYS B 313     -21.719  21.172  23.281  1.00  0.95           N
ATOM   4704  CA  LYS B 313     -22.266  20.609  24.516  1.00  0.95           C
ATOM   4705  C   LYS B 313     -23.500  19.750  24.219  1.00  0.95           C
ATOM   4706  CB  LYS B 313     -22.625  21.719  25.500  1.00  0.95           C
ATOM   4707  O   LYS B 313     -23.625  18.641  24.750  1.00  0.95           O
ATOM   4708  CG  LYS B 313     -23.156  21.219  26.828  1.00  0.95           C
ATOM   4709  CD  LYS B 313     -23.562  22.375  27.734  1.00  0.95           C
ATOM   4710  CE  LYS B 313     -24.188  21.875  29.031  1.00  0.95           C
ATOM   4711  NZ  LYS B 313     -24.547  23.000  29.938  1.00  0.95           N
ATOM   4712  N   HIS B 314     -24.234  20.234  23.406  1.00  2.95           N
ATOM   4713  CA  HIS B 314     -25.484  19.516  23.141  1.00  2.95           C
ATOM   4714  C   HIS B 314     -25.250  18.328  22.219  1.00  2.95           C
ATOM   4715  CB  HIS B 314     -26.516  20.469  22.531  1.00  2.95           C
ATOM   4716  O   HIS B 314     -25.938  17.312  22.344  1.00  2.95           O
ATOM   4717  CG  HIS B 314     -26.859  21.625  23.406  1.00  2.95           C
ATOM   4718 CD2  HIS B 314     -26.594  22.953  23.266  1.00  2.95           C
ATOM   4719 ND1  HIS B 314     -27.547  21.500  24.594  1.00  2.95           N
ATOM   4720 CE1  HIS B 314     -27.703  22.688  25.141  1.00  2.95           C
ATOM   4721 NE2  HIS B 314     -27.125  23.594  24.359  1.00  2.95           N
ATOM   4722  N   ILE B 315     -24.141  18.312  21.250  1.00 19.84           N
ATOM   4723  CA  ILE B 315     -23.766  17.172  20.422  1.00 19.84           C
ATOM   4724  C   ILE B 315     -23.172  16.062  21.281  1.00 19.84           C
ATOM   4725  CB  ILE B 315     -22.766  17.578  19.312  1.00 19.84           C
ATOM   4726  O   ILE B 315     -23.469  14.891  21.094  1.00 19.84           O
ATOM   4727 CG1  ILE B 315     -23.422  18.562  18.328  1.00 19.84           C
ATOM   4728 CG2  ILE B 315     -22.234  16.344  18.578  1.00 19.84           C
ATOM   4729 CD1  ILE B 315     -22.453  19.188  17.328  1.00 19.84           C
ATOM   4730  N   GLY B 316     -22.406  16.484  22.375  1.00  2.82           N
ATOM   4731  CA  GLY B 316     -21.891  15.508  23.312  1.00  2.82           C
ATOM   4732  C   GLY B 316     -22.984  14.781  24.062  1.00  2.82           C
ATOM   4733  O   GLY B 316     -22.953  13.555  24.203  1.00  2.82           O
ATOM   4734  N   LYS B 317     -24.078  15.492  24.547  1.00  1.81           N
ATOM   4735  CA  LYS B 317     -25.203  14.867  25.234  1.00  1.81           C
ATOM   4736  C   LYS B 317     -25.953  13.898  24.328  1.00  1.81           C
ATOM   4737  CB  LYS B 317     -26.172  15.930  25.766  1.00  1.81           C
ATOM   4738  O   LYS B 317     -26.281  12.781  24.750  1.00  1.81           O
ATOM   4739  CG  LYS B 317     -27.297  15.383  26.625  1.00  1.81           C
ATOM   4740  CD  LYS B 317     -28.219  16.484  27.109  1.00  1.81           C
ATOM   4741  CE  LYS B 317     -29.406  15.922  27.891  1.00  1.81           C
ATOM   4742  NZ  LYS B 317     -30.297  17.000  28.391  1.00  1.81           N
ATOM   4743  N   GLY B 318     -26.141  14.352  23.078  1.00  2.52           N
ATOM   4744  CA  GLY B 318     -26.844  13.484  22.141  1.00  2.52           C
ATOM   4745  C   GLY B 318     -26.078  12.203  21.844  1.00  2.52           C
ATOM   4746  O   GLY B 318     -26.672  11.125  21.781  1.00  2.52           O
ATOM   4747  N   THR B 319     -24.672  12.203  21.734  1.00 23.64           N
ATOM   4748  CA  THR B 319     -23.859  11.023  21.484  1.00 23.64           C
ATOM   4749  C   THR B 319     -23.859  10.094  22.688  1.00 23.64           C
ATOM   4750  CB  THR B 319     -22.406  11.414  21.125  1.00 23.64           C
ATOM   4751  O   THR B 319     -23.922   8.875  22.531  1.00 23.64           O
ATOM   4752 CG2  THR B 319     -21.609  10.203  20.656  1.00 23.64           C
ATOM   4753 OG1  THR B 319     -22.422  12.398  20.094  1.00 23.64           O
ATOM   4754  N   GLY B 320     -23.766  10.672  23.906  1.00  1.32           N
ATOM   4755  CA  GLY B 320     -23.875   9.852  25.109  1.00  1.32           C
ATOM   4756  C   GLY B 320     -25.188   9.117  25.219  1.00  1.32           C
ATOM   4757  O   GLY B 320     -25.219   7.938  25.578  1.00  1.32           O
ATOM   4758  N   GLU B 321     -26.375   9.812  24.891  1.00  0.04           N
ATOM   4759  CA  GLU B 321     -27.688   9.172  24.891  1.00  0.04           C
ATOM   4760  C   GLU B 321     -27.750   8.047  23.859  1.00  0.04           C
ATOM   4761  CB  GLU B 321     -28.781  10.195  24.625  1.00  0.04           C
ATOM   4762  O   GLU B 321     -28.453   7.059  24.062  1.00  0.04           O
ATOM   4763  CG  GLU B 321     -29.047  11.148  25.781  1.00  0.04           C
ATOM   4764  CD  GLU B 321     -30.141  12.164  25.500  1.00  0.04           C
ATOM   4765 OE1  GLU B 321     -30.500  12.938  26.422  1.00  0.04           O
ATOM   4766 OE2  GLU B 321     -30.641  12.188  24.359  1.00  0.04           O
ATOM   4767  N   PHE B 322     -26.828   8.148  22.719  1.00 25.55           N
ATOM   4768  CA  PHE B 322     -26.719   7.102  21.703  1.00 25.55           C
ATOM   4769  C   PHE B 322     -26.062   5.855  22.266  1.00 25.55           C
ATOM   4770  CB  PHE B 322     -25.938   7.605  20.484  1.00 25.55           C
ATOM   4771  O   PHE B 322     -26.578   4.742  22.094  1.00 25.55           O
ATOM   4772  CG  PHE B 322     -25.562   6.523  19.516  1.00 25.55           C
ATOM   4773 CD1  PHE B 322     -24.281   6.000  19.484  1.00 25.55           C
ATOM   4774 CD2  PHE B 322     -26.516   6.023  18.625  1.00 25.55           C
ATOM   4775 CE1  PHE B 322     -23.938   4.996  18.578  1.00 25.55           C
ATOM   4776 CE2  PHE B 322     -26.172   5.023  17.719  1.00 25.55           C
ATOM   4777  CZ  PHE B 322     -24.891   4.512  17.688  1.00 25.55           C
ATOM   4778  N   ILE B 323     -25.062   6.016  22.938  1.00 13.27           N
ATOM   4779  CA  ILE B 323     -24.344   4.867  23.469  1.00 13.27           C
ATOM   4780  C   ILE B 323     -25.172   4.207  24.562  1.00 13.27           C
ATOM   4781  CB  ILE B 323     -22.953   5.273  24.031  1.00 13.27           C
ATOM   4782  O   ILE B 323     -25.281   2.979  24.625  1.00 13.27           O
ATOM   4783 CG1  ILE B 323     -22.062   5.816  22.906  1.00 13.27           C
ATOM   4784 CG2  ILE B 323     -22.297   4.090  24.734  1.00 13.27           C
ATOM   4785 CD1  ILE B 323     -20.781   6.465  23.391  1.00 13.27           C
ATOM   4786  N   LYS B 324     -25.891   4.949  25.453  1.00  0.01           N
ATOM   4787  CA  LYS B 324     -26.734   4.406  26.516  1.00  0.01           C
ATOM   4788  C   LYS B 324     -27.891   3.590  25.922  1.00  0.01           C
ATOM   4789  CB  LYS B 324     -27.281   5.531  27.391  1.00  0.01           C
ATOM   4790  O   LYS B 324     -28.172   2.488  26.406  1.00  0.01           O
ATOM   4791  CG  LYS B 324     -28.094   5.047  28.594  1.00  0.01           C
ATOM   4792  CD  LYS B 324     -28.594   6.211  29.438  1.00  0.01           C
ATOM   4793  CE  LYS B 324     -29.391   5.727  30.641  1.00  0.01           C
ATOM   4794  NZ  LYS B 324     -29.844   6.863  31.500  1.00  0.01           N
ATOM   4795  N   ALA B 325     -28.578   4.160  24.938  1.00  0.29           N
ATOM   4796  CA  ALA B 325     -29.719   3.455  24.344  1.00  0.29           C
ATOM   4797  C   ALA B 325     -29.266   2.168  23.656  1.00  0.29           C
ATOM   4798  CB  ALA B 325     -30.438   4.355  23.344  1.00  0.29           C
ATOM   4799  O   ALA B 325     -29.969   1.156  23.688  1.00  0.29           O
ATOM   4800  N   LEU B 326     -27.969   2.164  22.938  1.00 14.27           N
ATOM   4801  CA  LEU B 326     -27.422   0.977  22.281  1.00 14.27           C
ATOM   4802  C   LEU B 326     -27.094  -0.103  23.312  1.00 14.27           C
ATOM   4803  CB  LEU B 326     -26.156   1.331  21.484  1.00 14.27           C
ATOM   4804  O   LEU B 326     -27.469  -1.265  23.141  1.00 14.27           O
ATOM   4805  CG  LEU B 326     -25.453   0.171  20.781  1.00 14.27           C
ATOM   4806 CD1  LEU B 326     -25.734   0.211  19.281  1.00 14.27           C
ATOM   4807 CD2  LEU B 326     -23.953   0.214  21.062  1.00 14.27           C
ATOM   4808  N   MET B 327     -26.469   0.257  24.422  1.00  6.34           N
ATOM   4809  CA  MET B 327     -26.016  -0.719  25.406  1.00  6.34           C
ATOM   4810  C   MET B 327     -27.172  -1.231  26.234  1.00  6.34           C
ATOM   4811  CB  MET B 327     -24.938  -0.109  26.312  1.00  6.34           C
ATOM   4812  O   MET B 327     -27.172  -2.377  26.688  1.00  6.34           O
ATOM   4813  CG  MET B 327     -23.672   0.294  25.578  1.00  6.34           C
ATOM   4814  SD  MET B 327     -22.781  -1.146  24.891  1.00  6.34           S
ATOM   4815  CE  MET B 327     -21.078  -0.723  25.359  1.00  6.34           C
ATOM   4816  N   LYS B 328     -28.469  -0.489  26.641  1.00  0.00           N
ATOM   4817  CA  LYS B 328     -29.625  -0.899  27.438  1.00  0.00           C
ATOM   4818  C   LYS B 328     -30.312  -2.113  26.812  1.00  0.00           C
ATOM   4819  CB  LYS B 328     -30.609   0.254  27.578  1.00  0.00           C
ATOM   4820  O   LYS B 328     -30.875  -2.941  27.531  1.00  0.00           O
ATOM   4821  CG  LYS B 328     -31.672   0.026  28.641  1.00  0.00           C
ATOM   4822  CD  LYS B 328     -32.594   1.228  28.766  1.00  0.00           C
ATOM   4823  CE  LYS B 328     -33.719   0.973  29.766  1.00  0.00           C
ATOM   4824  NZ  LYS B 328     -34.594   2.164  29.938  1.00  0.00           N
ATOM   4825  N   GLU B 329     -30.188  -2.238  25.531  1.00  0.10           N
ATOM   4826  CA  GLU B 329     -30.891  -3.342  24.875  1.00  0.10           C
ATOM   4827  C   GLU B 329     -30.031  -4.602  24.844  1.00  0.10           C
ATOM   4828  CB  GLU B 329     -31.328  -2.953  23.469  1.00  0.10           C
ATOM   4829  O   GLU B 329     -30.531  -5.695  24.578  1.00  0.10           O
ATOM   4830  CG  GLU B 329     -32.375  -1.856  23.422  1.00  0.10           C
ATOM   4831  CD  GLU B 329     -33.750  -2.332  23.844  1.00  0.10           C
ATOM   4832 OE1  GLU B 329     -34.656  -1.485  24.047  1.00  0.10           O
ATOM   4833 OE2  GLU B 329     -33.938  -3.562  23.984  1.00  0.10           O
ATOM   4834  N   ILE B 330     -28.641  -4.512  25.062  1.00  9.47           N
ATOM   4835  CA  ILE B 330     -27.719  -5.641  24.984  1.00  9.47           C
ATOM   4836  C   ILE B 330     -27.453  -6.184  26.391  1.00  9.47           C
ATOM   4837  CB  ILE B 330     -26.375  -5.238  24.312  1.00  9.47           C
ATOM   4838  O   ILE B 330     -27.359  -5.418  27.359  1.00  9.47           O
ATOM   4839 CG1  ILE B 330     -26.641  -4.609  22.953  1.00  9.47           C
ATOM   4840 CG2  ILE B 330     -25.453  -6.449  24.203  1.00  9.47           C
ATOM   4841 CD1  ILE B 330     -25.406  -4.008  22.297  1.00  9.47           C
ATOM   4842  N   PRO B 331     -27.609  -7.465  26.516  1.00 20.82           N
ATOM   4843  CA  PRO B 331     -27.344  -8.016  27.844  1.00 20.82           C
ATOM   4844  C   PRO B 331     -25.984  -7.582  28.406  1.00 20.82           C
ATOM   4845  CB  PRO B 331     -27.375  -9.523  27.625  1.00 20.82           C
ATOM   4846  O   PRO B 331     -25.062  -7.301  27.641  1.00 20.82           O
ATOM   4847  CG  PRO B 331     -27.328  -9.688  26.141  1.00 20.82           C
ATOM   4848  CD  PRO B 331     -27.562  -8.352  25.500  1.00 20.82           C
ATOM   4849  N   ALA B 332     -25.734  -7.441  29.656  1.00 44.47           N
ATOM   4850  CA  ALA B 332     -24.609  -6.844  30.375  1.00 44.47           C
ATOM   4851  C   ALA B 332     -23.297  -7.535  30.016  1.00 44.47           C
ATOM   4852  CB  ALA B 332     -24.844  -6.918  31.875  1.00 44.47           C
ATOM   4853  O   ALA B 332     -22.234  -6.906  30.016  1.00 44.47           O
ATOM   4854  N   LEU B 333     -23.359  -8.852  29.516  1.00 87.86           N
ATOM   4855  CA  LEU B 333     -22.125  -9.578  29.234  1.00 87.86           C
ATOM   4856  C   LEU B 333     -21.500  -9.117  27.922  1.00 87.86           C
ATOM   4857  CB  LEU B 333     -22.391 -11.086  29.172  1.00 87.86           C
ATOM   4858  O   LEU B 333     -20.281  -9.195  27.734  1.00 87.86           O
ATOM   4859  CG  LEU B 333     -21.562 -11.961  30.125  1.00 87.86           C
ATOM   4860 CD1  LEU B 333     -22.469 -12.773  31.031  1.00 87.86           C
ATOM   4861 CD2  LEU B 333     -20.641 -12.875  29.328  1.00 87.86           C
ATOM   4862  N   LEU B 334     -22.281  -8.469  26.953  1.00 32.43           N
ATOM   4863  CA  LEU B 334     -21.797  -8.109  25.625  1.00 32.43           C
ATOM   4864  C   LEU B 334     -21.484  -6.617  25.547  1.00 32.43           C
ATOM   4865  CB  LEU B 334     -22.828  -8.484  24.562  1.00 32.43           C
ATOM   4866  O   LEU B 334     -21.125  -6.109  24.484  1.00 32.43           O
ATOM   4867  CG  LEU B 334     -22.984  -9.977  24.266  1.00 32.43           C
ATOM   4868 CD1  LEU B 334     -24.406 -10.273  23.781  1.00 32.43           C
ATOM   4869 CD2  LEU B 334     -21.953 -10.422  23.234  1.00 32.43           C
ATOM   4870  N   HIS B 335     -21.609  -5.852  26.609  1.00 18.12           N
ATOM   4871  CA  HIS B 335     -21.359  -4.414  26.578  1.00 18.12           C
ATOM   4872  C   HIS B 335     -19.922  -4.109  26.203  1.00 18.12           C
ATOM   4873  CB  HIS B 335     -21.688  -3.781  27.938  1.00 18.12           C
ATOM   4874  O   HIS B 335     -19.656  -3.234  25.375  1.00 18.12           O
ATOM   4875  CG  HIS B 335     -23.156  -3.666  28.203  1.00 18.12           C
ATOM   4876 CD2  HIS B 335     -24.234  -4.074  27.484  1.00 18.12           C
ATOM   4877 ND1  HIS B 335     -23.656  -3.062  29.328  1.00 18.12           N
ATOM   4878 CE1  HIS B 335     -24.984  -3.107  29.297  1.00 18.12           C
ATOM   4879 NE2  HIS B 335     -25.359  -3.717  28.188  1.00 18.12           N
ATOM   4880  N   LEU B 336     -19.078  -4.855  26.734  1.00 93.13           N
ATOM   4881  CA  LEU B 336     -17.656  -4.574  26.484  1.00 93.13           C
ATOM   4882  C   LEU B 336     -17.297  -4.902  25.031  1.00 93.13           C
ATOM   4883  CB  LEU B 336     -16.781  -5.371  27.438  1.00 93.13           C
ATOM   4884  O   LEU B 336     -16.656  -4.094  24.359  1.00 93.13           O
ATOM   4885  CG  LEU B 336     -15.555  -4.641  28.000  1.00 93.13           C
ATOM   4886 CD1  LEU B 336     -15.656  -4.539  29.516  1.00 93.13           C
ATOM   4887 CD2  LEU B 336     -14.273  -5.348  27.594  1.00 93.13           C
ATOM   4888  N   PRO B 337     -17.766  -5.965  24.328  1.00 71.19           N
ATOM   4889  CA  PRO B 337     -17.406  -6.215  22.922  1.00 71.19           C
ATOM   4890  C   PRO B 337     -18.062  -5.223  21.969  1.00 71.19           C
ATOM   4891  CB  PRO B 337     -17.922  -7.637  22.672  1.00 71.19           C
ATOM   4892  O   PRO B 337     -17.438  -4.824  20.969  1.00 71.19           O
ATOM   4893  CG  PRO B 337     -18.500  -8.070  23.984  1.00 71.19           C
ATOM   4894  CD  PRO B 337     -18.391  -6.926  24.953  1.00 71.19           C
ATOM   4895  N   VAL B 338     -19.141  -4.754  22.188  1.00 22.11           N
ATOM   4896  CA  VAL B 338     -19.797  -3.818  21.281  1.00 22.11           C
ATOM   4897  C   VAL B 338     -19.125  -2.453  21.359  1.00 22.11           C
ATOM   4898  CB  VAL B 338     -21.312  -3.686  21.609  1.00 22.11           C
ATOM   4899  O   VAL B 338     -19.000  -1.754  20.359  1.00 22.11           O
ATOM   4900 CG1  VAL B 338     -21.938  -2.537  20.812  1.00 22.11           C
ATOM   4901 CG2  VAL B 338     -22.031  -4.996  21.312  1.00 22.11           C
ATOM   4902  N   LEU B 339     -18.703  -2.088  22.484  1.00 34.85           N
ATOM   4903  CA  LEU B 339     -17.969  -0.833  22.625  1.00 34.85           C
ATOM   4904  C   LEU B 339     -16.656  -0.890  21.859  1.00 34.85           C
ATOM   4905  CB  LEU B 339     -17.719  -0.522  24.094  1.00 34.85           C
ATOM   4906  O   LEU B 339     -16.219   0.106  21.266  1.00 34.85           O
ATOM   4907  CG  LEU B 339     -18.422   0.709  24.656  1.00 34.85           C
ATOM   4908 CD1  LEU B 339     -19.062   0.381  26.000  1.00 34.85           C
ATOM   4909 CD2  LEU B 339     -17.453   1.873  24.797  1.00 34.85           C
ATOM   4910  N   ILE B 340     -16.078  -2.033  21.844  1.00 90.95           N
ATOM   4911  CA  ILE B 340     -14.828  -2.189  21.109  1.00 90.95           C
ATOM   4912  C   ILE B 340     -15.117  -2.117  19.609  1.00 90.95           C
ATOM   4913  CB  ILE B 340     -14.125  -3.520  21.453  1.00 90.95           C
ATOM   4914  O   ILE B 340     -14.375  -1.480  18.859  1.00 90.95           O
ATOM   4915 CG1  ILE B 340     -13.625  -3.496  22.891  1.00 90.95           C
ATOM   4916 CG2  ILE B 340     -12.977  -3.791  20.469  1.00 90.95           C
ATOM   4917 CD1  ILE B 340     -13.094  -4.836  23.391  1.00 90.95           C
ATOM   4918  N   ILE B 341     -16.297  -2.535  19.094  1.00 44.76           N
ATOM   4919  CA  ILE B 341     -16.672  -2.469  17.688  1.00 44.76           C
ATOM   4920  C   ILE B 341     -16.984  -1.024  17.312  1.00 44.76           C
ATOM   4921  CB  ILE B 341     -17.891  -3.377  17.391  1.00 44.76           C
ATOM   4922  O   ILE B 341     -16.578  -0.555  16.250  1.00 44.76           O
ATOM   4923 CG1  ILE B 341     -17.531  -4.848  17.641  1.00 44.76           C
ATOM   4924 CG2  ILE B 341     -18.375  -3.166  15.945  1.00 44.76           C
ATOM   4925 CD1  ILE B 341     -18.719  -5.797  17.531  1.00 44.76           C
ATOM   4926  N   MET B 342     -17.656  -0.328  18.125  1.00 26.13           N
ATOM   4927  CA  MET B 342     -17.969   1.069  17.844  1.00 26.13           C
ATOM   4928  C   MET B 342     -16.703   1.918  17.797  1.00 26.13           C
ATOM   4929  CB  MET B 342     -18.938   1.623  18.891  1.00 26.13           C
ATOM   4930  O   MET B 342     -16.578   2.803  16.953  1.00 26.13           O
ATOM   4931  CG  MET B 342     -20.406   1.417  18.547  1.00 26.13           C
ATOM   4932  SD  MET B 342     -21.422   2.900  18.891  1.00 26.13           S
ATOM   4933  CE  MET B 342     -21.172   3.053  20.688  1.00 26.13           C
ATOM   4934  N   ALA B 343     -15.844   1.702  18.703  1.00 48.65           N
ATOM   4935  CA  ALA B 343     -14.578   2.436  18.719  1.00 48.65           C
ATOM   4936  C   ALA B 343     -13.797   2.209  17.422  1.00 48.65           C
ATOM   4937  CB  ALA B 343     -13.734   2.025  19.922  1.00 48.65           C
ATOM   4938  O   ALA B 343     -13.289   3.158  16.828  1.00 48.65           O
ATOM   4939  N   LEU B 344     -13.844   0.965  16.859  1.00 62.98           N
ATOM   4940  CA  LEU B 344     -13.133   0.643  15.625  1.00 62.98           C
ATOM   4941  C   LEU B 344     -13.852   1.229  14.414  1.00 62.98           C
ATOM   4942  CB  LEU B 344     -12.992  -0.873  15.469  1.00 62.98           C
ATOM   4943  O   LEU B 344     -13.203   1.677  13.469  1.00 62.98           O
ATOM   4944  CG  LEU B 344     -11.938  -1.552  16.344  1.00 62.98           C
ATOM   4945 CD1  LEU B 344     -12.180  -3.057  16.391  1.00 62.98           C
ATOM   4946 CD2  LEU B 344     -10.539  -1.254  15.812  1.00 62.98           C
ATOM   4947  N   ALA B 345     -15.188   1.391  14.383  1.00 23.92           N
ATOM   4948  CA  ALA B 345     -15.945   1.996  13.289  1.00 23.92           C
ATOM   4949  C   ALA B 345     -15.703   3.502  13.227  1.00 23.92           C
ATOM   4950  CB  ALA B 345     -17.438   1.708  13.453  1.00 23.92           C
ATOM   4951  O   ALA B 345     -15.500   4.059  12.141  1.00 23.92           O
ATOM   4952  N   ILE B 346     -15.797   4.199  14.383  1.00 28.75           N
ATOM   4953  CA  ILE B 346     -15.586   5.641  14.414  1.00 28.75           C
ATOM   4954  C   ILE B 346     -14.156   5.965  13.984  1.00 28.75           C
ATOM   4955  CB  ILE B 346     -15.867   6.223  15.820  1.00 28.75           C
ATOM   4956  O   ILE B 346     -13.930   6.918  13.234  1.00 28.75           O
ATOM   4957 CG1  ILE B 346     -17.359   6.094  16.156  1.00 28.75           C
ATOM   4958 CG2  ILE B 346     -15.414   7.680  15.898  1.00 28.75           C
ATOM   4959 CD1  ILE B 346     -17.703   6.457  17.594  1.00 28.75           C
ATOM   4960  N   LEU B 347     -13.227   5.113  14.492  1.00 27.85           N
ATOM   4961  CA  LEU B 347     -11.836   5.348  14.109  1.00 27.85           C
ATOM   4962  C   LEU B 347     -11.656   5.191  12.602  1.00 27.85           C
ATOM   4963  CB  LEU B 347     -10.906   4.383  14.852  1.00 27.85           C
ATOM   4964  O   LEU B 347     -10.969   5.996  11.969  1.00 27.85           O
ATOM   4965  CG  LEU B 347     -10.414   4.840  16.219  1.00 27.85           C
ATOM   4966 CD1  LEU B 347     -10.211   3.635  17.141  1.00 27.85           C
ATOM   4967 CD2  LEU B 347      -9.125   5.645  16.094  1.00 27.85           C
ATOM   4968  N   SER B 348     -12.359   4.305  11.859  1.00  6.45           N
ATOM   4969  CA  SER B 348     -12.234   4.121  10.414  1.00  6.45           C
ATOM   4970  C   SER B 348     -12.938   5.238   9.648  1.00  6.45           C
ATOM   4971  CB  SER B 348     -12.805   2.768   9.992  1.00  6.45           C
ATOM   4972  O   SER B 348     -12.445   5.707   8.625  1.00  6.45           O
ATOM   4973  OG  SER B 348     -14.227   2.787  10.031  1.00  6.45           O
ATOM   4974  N   PHE B 349     -14.023   5.875  10.164  1.00 27.00           N
ATOM   4975  CA  PHE B 349     -14.734   6.973   9.516  1.00 27.00           C
ATOM   4976  C   PHE B 349     -13.961   8.273   9.648  1.00 27.00           C
ATOM   4977  CB  PHE B 349     -16.141   7.129  10.109  1.00 27.00           C
ATOM   4978  O   PHE B 349     -13.844   9.039   8.688  1.00 27.00           O
ATOM   4979  CG  PHE B 349     -16.938   8.242   9.484  1.00 27.00           C
ATOM   4980 CD1  PHE B 349     -17.062   9.469  10.125  1.00 27.00           C
ATOM   4981 CD2  PHE B 349     -17.562   8.062   8.258  1.00 27.00           C
ATOM   4982 CE1  PHE B 349     -17.797  10.500   9.555  1.00 27.00           C
ATOM   4983 CE2  PHE B 349     -18.312   9.094   7.684  1.00 27.00           C
ATOM   4984  CZ  PHE B 349     -18.422  10.312   8.336  1.00 27.00           C
ATOM   4985  N   CYS B 350     -13.711   8.648  10.820  1.00 15.24           N
ATOM   4986  CA  CYS B 350     -13.023   9.922  11.008  1.00 15.24           C
ATOM   4987  C   CYS B 350     -11.742   9.969  10.188  1.00 15.24           C
ATOM   4988  CB  CYS B 350     -12.711  10.148  12.484  1.00 15.24           C
ATOM   4989  O   CYS B 350     -11.406  11.016   9.617  1.00 15.24           O
ATOM   4990  SG  CYS B 350     -14.156  10.531  13.492  1.00 15.24           S
ATOM   4991  N   TYR B 351     -10.961   8.906   9.961  1.00  3.75           N
ATOM   4992  CA  TYR B 351      -9.766   8.844   9.125  1.00  3.75           C
ATOM   4993  C   TYR B 351     -10.109   9.086   7.656  1.00  3.75           C
ATOM   4994  CB  TYR B 351      -9.062   7.492   9.281  1.00  3.75           C
ATOM   4995  O   TYR B 351      -9.414   9.820   6.957  1.00  3.75           O
ATOM   4996  CG  TYR B 351      -7.793   7.371   8.477  1.00  3.75           C
ATOM   4997 CD1  TYR B 351      -7.758   6.613   7.305  1.00  3.75           C
ATOM   4998 CD2  TYR B 351      -6.629   8.008   8.875  1.00  3.75           C
ATOM   4999 CE1  TYR B 351      -6.590   6.492   6.559  1.00  3.75           C
ATOM   5000 CE2  TYR B 351      -5.453   7.898   8.141  1.00  3.75           C
ATOM   5001  OH  TYR B 351      -4.285   7.023   6.250  1.00  3.75           O
ATOM   5002  CZ  TYR B 351      -5.445   7.141   6.984  1.00  3.75           C
ATOM   5003  N   GLY B 352     -11.336   8.562   7.008  1.00  1.02           N
ATOM   5004  CA  GLY B 352     -11.789   8.844   5.656  1.00  1.02           C
ATOM   5005  C   GLY B 352     -12.281  10.273   5.473  1.00  1.02           C
ATOM   5006  O   GLY B 352     -11.969  10.914   4.465  1.00  1.02           O
ATOM   5007  N   ALA B 353     -13.078  10.922   6.355  1.00 14.78           N
ATOM   5008  CA  ALA B 353     -13.586  12.289   6.254  1.00 14.78           C
ATOM   5009  C   ALA B 353     -12.453  13.297   6.355  1.00 14.78           C
ATOM   5010  CB  ALA B 353     -14.625  12.547   7.344  1.00 14.78           C
ATOM   5011  O   ALA B 353     -12.484  14.344   5.695  1.00 14.78           O
ATOM   5012  N   GLY B 354     -11.562  13.250   7.277  1.00  2.78           N
ATOM   5013  CA  GLY B 354     -10.438  14.172   7.344  1.00  2.78           C
ATOM   5014  C   GLY B 354      -9.680  14.281   6.035  1.00  2.78           C
ATOM   5015  O   GLY B 354      -9.234  15.367   5.660  1.00  2.78           O
ATOM   5016  N   LYS B 355      -9.672  13.344   5.047  1.00  0.04           N
ATOM   5017  CA  LYS B 355      -9.023  13.383   3.738  1.00  0.04           C
ATOM   5018  C   LYS B 355      -9.883  14.133   2.725  1.00  0.04           C
ATOM   5019  CB  LYS B 355      -8.734  11.969   3.234  1.00  0.04           C
ATOM   5020  O   LYS B 355      -9.367  14.688   1.751  1.00  0.04           O
ATOM   5021  CG  LYS B 355      -7.273  11.555   3.365  1.00  0.04           C
ATOM   5022  CD  LYS B 355      -6.953  10.352   2.490  1.00  0.04           C
ATOM   5023  CE  LYS B 355      -5.488   9.945   2.605  1.00  0.04           C
ATOM   5024  NZ  LYS B 355      -5.188   8.727   1.801  1.00  0.04           N
ATOM   5025  N   SER B 356     -11.250  14.336   2.730  1.00  6.03           N
ATOM   5026  CA  SER B 356     -12.117  15.031   1.779  1.00  6.03           C
ATOM   5027  C   SER B 356     -12.469  16.438   2.271  1.00  6.03           C
ATOM   5028  CB  SER B 356     -13.398  14.234   1.533  1.00  6.03           C
ATOM   5029  O   SER B 356     -13.367  17.078   1.729  1.00  6.03           O
ATOM   5030  OG  SER B 356     -14.219  14.234   2.688  1.00  6.03           O
ATOM   5031  N   VAL B 357     -12.164  16.984   3.289  1.00  8.14           N
ATOM   5032  CA  VAL B 357     -12.531  18.344   3.689  1.00  8.14           C
ATOM   5033  C   VAL B 357     -12.250  19.312   2.545  1.00  8.14           C
ATOM   5034  CB  VAL B 357     -11.773  18.781   4.961  1.00  8.14           C
ATOM   5035  O   VAL B 357     -12.930  20.328   2.406  1.00  8.14           O
ATOM   5036 CG1  VAL B 357     -11.984  20.266   5.230  1.00  8.14           C
ATOM   5037 CG2  VAL B 357     -12.211  17.938   6.160  1.00  8.14           C
ATOM   5038  N   HIS B 358     -11.352  19.094   1.506  1.00  0.01           N
ATOM   5039  CA  HIS B 358     -11.133  20.078   0.447  1.00  0.01           C
ATOM   5040  C   HIS B 358     -12.391  20.281  -0.388  1.00  0.01           C
ATOM   5041  CB  HIS B 358      -9.969  19.641  -0.450  1.00  0.01           C
ATOM   5042  O   HIS B 358     -12.602  21.359  -0.944  1.00  0.01           O
ATOM   5043  CG  HIS B 358     -10.227  18.359  -1.183  1.00  0.01           C
ATOM   5044 CD2  HIS B 358     -10.562  18.125  -2.475  1.00  0.01           C
ATOM   5045 ND1  HIS B 358     -10.164  17.125  -0.573  1.00  0.01           N
ATOM   5046 CE1  HIS B 358     -10.438  16.188  -1.462  1.00  0.01           C
ATOM   5047 NE2  HIS B 358     -10.688  16.766  -2.623  1.00  0.01           N
ATOM   5048  N   VAL B 359     -13.250  19.344  -0.643  1.00  4.51           N
ATOM   5049  CA  VAL B 359     -14.367  19.531  -1.564  1.00  4.51           C
ATOM   5050  C   VAL B 359     -15.516  20.234  -0.844  1.00  4.51           C
ATOM   5051  CB  VAL B 359     -14.852  18.203  -2.160  1.00  4.51           C
ATOM   5052  O   VAL B 359     -16.469  20.703  -1.481  1.00  4.51           O
ATOM   5053 CG1  VAL B 359     -15.992  18.422  -3.150  1.00  4.51           C
ATOM   5054 CG2  VAL B 359     -13.695  17.469  -2.836  1.00  4.51           C
ATOM   5055  N   LEU B 360     -15.625  20.453   0.543  1.00 14.84           N
ATOM   5056  CA  LEU B 360     -16.719  21.234   1.128  1.00 14.84           C
ATOM   5057  C   LEU B 360     -16.672  22.672   0.636  1.00 14.84           C
ATOM   5058  CB  LEU B 360     -16.625  21.203   2.656  1.00 14.84           C
ATOM   5059  O   LEU B 360     -17.609  23.453   0.880  1.00 14.84           O
ATOM   5060  CG  LEU B 360     -17.500  20.156   3.359  1.00 14.84           C
ATOM   5061 CD1  LEU B 360     -16.719  19.469   4.469  1.00 14.84           C
ATOM   5062 CD2  LEU B 360     -18.766  20.812   3.916  1.00 14.84           C
[truncated: 2,822,685 more chars]
