# Supplementary material for: CLCC1 promotes hepatic neutral lipid flux and nuclear pore complex assembly
Source: Nature. 2026 Feb 25;652(8109):462–70. doi: 10.1038/s41586-025-10064-4 (PMC13061601; doi:10.1038/s41586-025-10064-4)
Supplement: Supplementary file 10 — Source data files for Supplementary Figs. 3, 4 and 13. [file 41586_2025_10064_MOESM10_ESM.zip]

Archive with 4 entries (3 files):
- 2024-05-09615C-s10/
- 2024-05-09615C-s10/SuppFig13_Statistical_source_data.xlsx
- 2024-05-09615C-s10/SuppFig3_Statistical_source_data.xlsx
- 2024-05-09615C-s10/SuppFig4_Statistical_source_data.xlsx
