# Supplementary material for: CLCC1 promotes hepatic neutral lipid flux and nuclear pore complex assembly
Source: Nature. 2026 Feb 25;652(8109):462–70. doi: 10.1038/s41586-025-10064-4 (PMC13061601; doi:10.1038/s41586-025-10064-4)
Supplement: Supplementary file 10 — Source data files for Supplementary Figs. 3, 4 and 13. [file 41586_2025_10064_MOESM10_ESM.zip › 2024-05-09615C-s10/SuppFig13_Statistical_source_data.xlsx]

## Sheet: S13j
CLCC1KO Cells
Vector	WT	C254S	C279S	AH1+p25	AH1+p22	∆AH2+linker	AH2 3x asp	AH2 3xgln
9.4	29.6	28.6	34	4	19.6	9.4	28.2	5.3
8.2	0.1	1	25.8	0.09804	2	9.8	31.8	2.1
2.7	5.6	0.5	22.4	1.4	5.8	19.2	16	5.6
4	3.1	64.6	14.1	1	0.5	10.2	5.1	5.3
5.3	5.9	22.1	0.7	3.6	1.5	7.4	3.1	7.8
9.8	2.6	31.7	53.1	0.8	2.2	6.4	59.2	15.8
3.6	5.9	27.8	75.8	1.2	5.1	10.3	27.1	20.6
3.3	5.7	29.9	29.7	1.5	5.2	6.2	24.3	15.1
2.1	8.4	35.3	29.6	0.8	2.1	8.9	2.1	13
3.6	2.7	33.5	29.2	0.6	2.6	4.4	11.1	14.8
4.9	1.8	45.6	35.6	0.6	3.6	17.2	2.5	12.1
4.7	2.7	51.6	4.1	1.1	4.5	6.9	4.8	7.7
3.4	0.7	3	22.2	1.3	1.4	9.8	2.7	10.9
3.6	29.3	49.3	20.2	1.8	3.7	13.3	1.8	8.3
4.5	16.7	44.8	37.7	1.1	0.8	15	2.1	7.2
3.4	2.1	2.5	18.9	1.2	8.5	3.9	2.6	2.4
5.5	16.9	29.9	34.7	2.9	2.4	11.6	3	9.1
7.4	32.1	41.7	11	1.1	5.2	13	3.3	9.1
3.7	20.8	13.8	0.2	1.5	4.8	12.4	5.2	18
3	28.9	41.4	38.2	2	0.6	9.8	4.4	10.3
5.4	32	41.4	17	2.2	8.5	1.3	5.3	0.7
5	5.7	55.6	34.9	1.5	2	6.4	2	40
4.1	1.1	57.8	35.9	3.1	3.3	5.5	3.5	10.1
5.9	47.2	60.3	0.8	3.2	2.4	9.4	6.7	8.3
3.6	34.4	20.4	42.5	13.3	3	1.6	7.7	35.7
6.9	13.4	3.2	1	3.6	1.5	8.3	3.3	2.8
6.5	12.6	37.6	6.5	2.7	2	4.7	0.6	4
5.9	52.3	49.3	65.6	2.6	65.9	10.4	9.4	4.5
4	27.1	3.6	2.7	4	1	8.1	10.2	9.4
5.7	7.4	41.6	25.6	5.4	6	11.6	8.7	8.2
3.8	40.1	5.4	2.1	1.7	2.8	7.2	24.3	9.4
5	6.4	50.8	3.2	5.9	4.1	5.2	6.3	10.4
8.4	37.7	33	44.2	5	4	9	3.3	4.8
4.7	3.8	40.9	1.4	3.5	4.4	5.7	6.6	4.4
5.4	12.8	31.1	5.5	4.1	2.1	14.7	62.6	3.6
4.8	28.9	4.3	8.4	18.3	2.4	7.8	6.9	7.5
6.8	8.4	30.6	34.3	4.7	2.4	14.7	10.3	2.8
5	40.7	14.8	21.3	5.7	4.3	6.4	16.3	7.3
9.8	14.3	27.1	2.3	4.8	3.2	10.2	6.4	13.2
4.3	23.8	1.7	32.3	9	4.8	1.7	6.3	16.1
3.8	43.4	29.2	2.8	4.8	1.5	7.1	27.6	10.9
4	9.4	22.5	5.6	9.3	16.9	12.9	0.5	0.8
3.4	5	4.4	25.4	4.4	1.2	0.5	24.6	40.2
9.2	24.2	8	15	5.6	5.7	4.3	5.9	6.3
3.3	34	70.9	25.8	13.2	7.4	7.1	3.8	6.8
5.5	11.3	34.6	40.2	5.7	5.3	10.8	2.8	1.9
2.8	31	2.6	39.4	9.3	3.8	0.7	3.8	7.1
3.3	23.6	0.7	4.7	4.5	3.9	10.2	6.8	8.6
10.7	3.6	48	2.1	2.7	6.6	4.5	3.7	22.4
2.4	42.3	44.1	3.9	8.6	6.4	15.7	8.1	10.7
4.8	5.2	45.8	11.5	5.9	2.7	7	3.4	10.1
12.6	6.2	59.5	43.3	5.1	2.6	6.7	3.5	26.3
3.5	26.6	40.7	39.8	5.9	3.3	2.4	9.2	10.2
3.9	40.5	4.8	30.6	3.3	2.5	4	4.7	13
2.2	12.8	65.4	21.4	5.8	3.5	10.4	4.6	13.1
10.5	3.6	28.1	34.7	3.1	1.1	2.2	1.3	10.5
8.1	5.1	42.3	10.7	6.4	5	8.8	3.7	39.3
6.9	0.8	37.2	2.5	7.1	2	14.3	7.8	11.3
3.7	39.1	72.3	25.9	6.1	2.7	11.5	4.9	48
4.1	34.2	23.3	6.8	5.4	0.5	14.6	4.6	9.9
4.6	25.8	35.5	26.3	7.9	6.6	10.2	9	13.9
3.8	31.9	64.8	23.3	5	10.1	3.8	5.4	20
9.5	7.7	18.9	38.5	13.2	6.3	18.2	4.9	26.4
9.9	0.3	45.5	1.9	6.8	6.3	0.7	2.3	27.9
9.7	34.4	25.1	32.4	1.6	3.7	3.8	7.9	7.5
7.6	9.2	11.4	2.1	5.9	2.2	5.9	10.2	8.3
9.8	22.3	22.3	27.3	6.4	3.5	6.2	6.6	14.1
4.3	24.7	9.3	35.2	9.8	1.9	3.3	155.4	17.6
5.6	10.7	3.6	20.7	5.1	2.1	4.1	4.8	4
10.2	50.9	5.2	3.8	10.7	1.5	18.4	5	19
14.7	41.2	63.3	2.7	25.7	7	15.4	23	17.1
3.8	26.9	58.5	31.9	5.6	2.5	11.7	3.4	13.4
5.9	4.2	97.5	25	36.7	3.9	12.8	3.3	35.9
5.9	31.2	13	18.2	4.8	3.8	12.9	18.8	39
8.8	6.2	31.9	21.2	4.9	3.1	20.7	12	11.1
5.4	29.7	46.9	42.9	12	4.1	13.8	7.9	48
4.2	37.9	41.3	29.2	5.9	8.5	20.7	58.5	4.7
6.3	9.8	44.3	15.9	8.1	5.8	7.2	7.6	10.6
4.3	10.1	9.7	32.7	10.4	4	5.9	2	58.4
8.9	10.5	4.3	45.1	5.8	4.8	17.3	7	15
8.9	12.9	60.4	46.2	7.7	3.1	15.1	4.2	14.1
13	8.4	15.8	12.3	2.4	4.8	35.7	1.5	10.6
13.9	25.9	56.6	20.6	6.5	7	13.6	11.4	38.9
14.9	23.9	24.9	5.7	5.5	3	7.5	5.4	7.4
12.3	9.7	57.2	17.8	10.2	2	9.2	3.6	24
8.2	24.4	27.1	23.6	9.9	4.9	8	9.4	12
9.3	22.2	47.3	22.4	6.3	1.8	29.6	2.3	84.2
7	15.3	59.3	30.8	2.6	7.7	14.9	10.2	16.8
3.6	29.7	5.2	8.2	5.7	4	19.8	4.7	9.2
4.2	17.1	83.1	5.2	5.4	2.7	15.1	9.8	11.9
6.7	6	20.2	4.6	4.6	3.1	11.8	36.2	12.3
5.7	23.7	72	20.2	13.9	4.6	16.1	17.1	5.5
8	42.1	39.3	1.7	9.8	2.7	51.9	4.1	17.9
5.6	9.8	69.9	16.7	4	6.6	5.7	4.7	12.2
8.2	28.8	39	6.3	7.7	3.5	5.8	4.4	1.2
125.2	23.5	33.9	6.6	4.6	1.4	3.7	12.4	5.2
2.8	1.8	80	17.5	7.4	2.7	10.7	10.6	67.4
10.1	31.8	77.6	31.2	17.3	6.6	1.8	6.9	27
8.4	6.9	37	25.9	16.8	4.3	27.1	69.8	2.6
82.4	13.6	56.7	16	15.7	3.5	13.8	32.1	8.8
11.9	14.9	64.8	38.9		1	1.3	9.2	12.2
93	12.7	31.3	1.2		0.8	18	10.6	9.9
10.1	8.4	55.7	29.3		15.4	9.7	3.8	10.4
73.7	8.7	60.1	48.6		3.9	1.3	8.2	8.7
9	41.7	71.7	48.8		2.1	12.5	4	40.6
5.2	12.8	25.4	31.3		9.4	9.3	9	12
9	37.8	14.3	8		4.5	11.2	11.5	12.8
7	48.9	47.2	3.2		3.1	3.8	39.5	17.9
6.8	8.2	36.5	5.4		4.6	6.6	2.9	1.3
47.4	10.4	28.8	62.2		2.8	10.2	7.9	15.5
10.8	13.5	71.7	4.6		2.3	10.5	8.9	8.8
6.8	1	76.8	60		4.7	12.5	13.3	9.9
8.9	26.5	37.9	8.4		5.7	10.7	0.9	17.4
12.3	1.1	36.5	21.7		0.9	7.4	8.6	12
10.5	4.4	55.4	3.5		2.1	7.6	9.5	13.3
7.1	45.2	61.7	29.4		16.5	8.3	1	16.9
4.4	3.4	33.7	36.1		8.4	10.6	10.3	17.2
9.9	52.7	42.1	36.1		2.1	7	1.6	11.2
20.5	6.1	89.9	3.8		7	14.5	11.2	13.5
9.3	7.2	49.2	11.5		2.1	13.4	8.1	4.2
10.7	17.6	25.7	23.8		2.2	1	4.2	15.1
8.2	19.5	37.2	8.7		2	13.6	6.3	10.6
7.7	24.5	1.7	3.5		3.1	9.5	6.6	7.1
10.3	5	17.1	4.4		1.6	7.7	6.6	22.8
8.4	36.6	15.2	35.3		2.8	2.4	2.6	7.1
7.6	28.5	22.1	1.6		4.9	11.7	2	9.5
10.2	2.5	17.4	10.5		2	5.7	3.4	42.6
11.9	43.7	20.2	23.2		2.6	10.8	6.3	12
5.6	3	2.2	2.7		5.6	6.4	9.1	2.7
10.4	9.1	27.6	26.2		2.2	9.4	4.8	4.2
4.5	43	6.4	3		2.1	9.8	4.1	3
17.1	23.4	10.7	22.1		2	19.2	7.5	1.3
8.3	55	14.8	10.5		0.7	10.2	2.5	12.5
6.7	15.3	28.7	8		2.2	7.4	10.2	10.4
14	54.2	25.5	12.9		0.3	6.4	1	8.4
7.9	9	28.9	14.5		2.4	10.3	5.8	18.8
11.3	1.6	19.6	51.6		2.9	6.2	4.9	22.2
4.6	4.6	15	3		4.3	8.9	16.1	54.9
10.7	26.3	16.2	2.3		1.2	4.4	7.8	14.2
19.8	33	49.2	3.3		2.8	17.2	73.8	13.6
3.6	4.5	30.8	1.3		7.9	6.9	4.7	38.1
13.5	9.9	2.8	34.3		3.7	9.8	4.8	47.5
9.6	37.5	26	24.9		2.5	13.3	9.3	15.9
14.8	3.1	29.4	3.4		2.6	15	5.5	5.6
29.4	15.1	2.6	3.4		1.9	3.9	21.2	31.9
10	22	22.4	16.9		1.7	11.6	9	40.9
123.7	50.8	34.3	1.8		0.8	13	6.9	10.4
3.2	2.6	1.7	19.4		3.3	12.4	2.1	22.1
5.6	30.1	33.2	3.7		2.3	9.8	6.1	3.8
13.2	39.6	2.5	2.6		4.6	1.3	3.7	5.8
5.8	2.4	40.2	3.3		2.9	6.4	9.3	7.3
17	46.6	43.9	33.2		11.6	5.5	6.1	20.6
12.4	33.1	43.8	12.1		1.9	9.4	4.6	26.5
6.8	9.6	39.5	23.9		1.3	1.6	6.6	14.4
27.1	1.5	2.8	4.2		1.8	8.3	3.8	13.1
10.4	3.2	4.8	45.5		5.3	4.7	4.8	2.4
	2.9	45.4	30.8		4.3	10.4	2.6	52.9
	28.8	33.1	21.7		2.8	8.1	2.1	15.8
	16.1	3.4	21.3		1.9	11.6	3.3	12.2
	20.8	36.9	18.4		2.6	7.2	4.4	7.8
	0.6	24.1	44.8		2.8	5.2	0.9	68.1
	25.2	51.2	5.3		2.2	9	1.8	21.3
	1.6	37.3	6.8		9.5	5.7	1.7	9.8
	7.7	48.5	24.3		10.3	14.7	1.9	13.8
	2	9.9	7		6.5	7.8	2.2	3.7
	14.5	50.9	30.3		4.6	14.7	1.4	9.9
	27.9	42	30.6		7	6.4	1.7	31.5
	36.7	17.5	3.5		3	10.2	3.3	10.4
	54.3	61.9	29.1		6.6	1.7	1.3	31.6
	12.7	2	4.4		9.7	7.1	4.5	8.3
	47.2	47.7	25.2		7.5	12.9	1.4	22
	4.2	3.1	49.1		29.6	0.5	2.8	9.3
	10.2	52.6	36.9		5.6	4.3	3	6.2
	34.1	46.7	4.8		2	7.1	2.4	3.2
	51.1	23	3.7		3.1	10.8	2.3	16.2
	45.1	44.6	4.9		2.8	0.7	1	35.2
	40	40.1	6.8		22.4	10.2	1.9	14.8
	14.7	46.8	9.2		2.3	4.5	1.7	3
	5.3	22.3	28.2		4.3	15.7	42.3	2.1
	16.7	16.1	4.9		2.4	7	2.4	5.3
	39.5	5.5	29.7		4.2	6.7	5	26.5
	35.7	36.7	11.8		18.5	2.4	3.3	3.8
	2.1	56.6	3.1		3	4	2.6	0.5
	10.1	32.9	49		1.8	10.4	8.7	6.3
	45.9	41.6	19.7		5.3	2.2	4.7	12.4
	10.6	2.5	5.1		6	8.8	2.9	11.1
	45.2	22.3	7			14.3	2.9	5.1
	51.8	41.9	29.7			11.5	4.3	41.9
	23.7	39.7	2			14.6	5.5	3.5
	31.7	67.8	21.3			10.2	4.7	5.3
	11.4	56.8	47.3			3.8	2	28.9
	40.4	66.6	23.9			18.2	3	2.3
	0.7	18.5	18.8			0.7	5	1.9
	53	39.5	22			3.8	2.4	14.9
	4.1	54.4	22.3			5.9	4.5	2
	1.4	3.1	16.9			6.2	2.8	3.5
	1.5	2.5	22			3.3	5.7	30.2
	21.3	39.9	24			4.1	24.8	3.9
	53.8	14.9	3.9			18.4	4.9	12.6
	40.5	33.9	2.8			15.4	1.4	34.4
	37.8	67.1	5.1			11.7	1.8	8.9
	13.9	108.9	0.5			12.8	6.5	17.6
	5.2	77.6	7.5			12.9	9.7	42.5
	11.2	88.1	6.3			20.7	28.4	15.1
	38	27.3	4.2			13.8	6.2	14.7
	21.2	56.5	4.9			20.7	2.3	20
	15.5	28.7	14.6			7.2	3.8	22.3
	18.1	9	5.7			5.9	5.9	11.7
	35.3	45.4	5.8			17.3	5.3	18.5
	27.2	5.8	1.2			15.1	2.1	36.7
	19.2	4.8	23.9			35.7	4.6	21.7
	32.3	91.7	7.1			13.6	4.1	6.6
	45.5	8.5	8.3			7.5	2.6	17.4
	0.7	71.7	27.4			9.2	1.8	12.8
	25.6	104.7	7.9			8	5.7	7.7
	33.6	12.3	0.9			29.6	2	7.1
	30.9	21.6	7.6			14.9	7.9	44.1
	24.8	82.5	15.9			19.8	4.6	14.9
	42.8	91.7	12.1			15.1	1.9	4.1
	49.4	62.5	11.6			11.8	2.4	3.5
	56.6	6.9	16			16.1	2.7	15
	30.5	27.4	9.8			51.9	4.2	16.9
	19.1	64.6	9			5.7	4	14.3
	19.4	8.3	8.2			5.8	2.3	5.8
	31.3	58.4	4.3			3.7	3.8	10.6
	45.1	4.4	12.6			10.7	5.3	1.6
	19.3	8.8	12			1.8	1.9	1.5
	50.7	8.1	4.9			27.1	7.2	2.8
	66	53.3	48.5			13.8	5.1	0.3
	31.5	2.1	14.4			1.3	5.4	4.2
	36.3	77.2	2.9			18	3.6	3.1
	36.6	4.4	25.7			9.7	7.9	30.2
	34.3	96.5	20.3			1.3	4.3	3.5
	5.1	52.1	18.1			12.5	2.6	29.7
	28.1	7.7	1.8			9.3	5.7	2.9
	12.6	3	9.5			11.2	10	1.6
	22.6	8.3	18.2			3.8	4.7	2.7
	56.4	6.1	1.9			6.6	4.1	45.3
	51.9	2.2	8.8			10.2	3.9	42.1
	29.8	7.1	3.2			10.5	10	3.7
	6.7	85	19.1			12.5	12	4.4
	16.4	0.3	25.9			10.7	4.7	0.9
	43	0.5	14.8			7.4	4.7	4
	7	62.2	11.4			7.6	5.5	1.2
	56.4	7.1	5.3			8.3	3.9	6.1
	9	116.5	22.6			10.6	25.6	2
	43.8	76.1	14.2			7	4	38.7
	46.2	76.8	5.6			14.5	2.9	3.7
	16.5	10.6	31.4			13.4	3.4	1.4
	13.8	45.3	10.8			1	50	8.3
	53.7	3.2	68			13.6	7.1	1.5
	12.3	16.1	14.5			9.5	1.7	7.4
	8.4	3.1	10.6			7.7	4.6	2.9
	37	2.8	38			2.4	3.7	63.2
	11.6	2.8	41.8			11.7	4.5	1.9
	5.2	5.3	5.3			5.7	2.2	40.6
	3.5	3.1	29.2			10.8	2.6	1.5
	13.1	4.1	87.6			6.4	3.2	3.5
	16.2	8	17.7				2	4.2
	15.6	30	6.4				23.7	2.7
	1.3	4.9	31.7				2.1	1.6
	10.4	103.5	7.9				2	9.3
	1.3	64.7	3.5				14.7	2.2
	9.7	2.1	5.3				2.9	8.5
	11.6	2.2	13.3				65.1	1.5
	1.8	58.1	2.1				4.4	4.1
	4.4	30.4	3.2				68.2	1.2
	5	21.4	7.5				27.5	2.8
	9	62.6	8.9				50.3	2.6
	6.1	8.2	4.3				21.9	4.4
	2.7	3.1	32.5				64.3	3.6
	5.6	59	79.5				54.6	2.8
	1.3	35.1	6.2				33.9	3.5
	58.3	6.9	12.5				4.5	5.8
	13.7	30.1	28.8				69.7	15.4
	0	10.5	4.9				5.1	3.5
	0.8	63.9	41.6				8.3	38.6
	2.1	2.5	10.9				2.5	2.1
	6.1	2.6	48.8				69.3	2.2
	2.3	37.7	14.8				4.8	34.1
	20.6	9	42.6				11.1	4.4
	3.2	71.3	23.4				7.6	2.1
	4.7	75.1	59				32.7	0.6
	9.1	16.7	6.6				3.3	2.5
	5.4	71.2	9.8				6.5	3.2
	2.5	86.3	5.2				1.5	2.5
	4.9	7.4	45.4				69.3	4
	8.6	57.2	11.6				5.1	3.7
	2.1	2.2	67.9				29.8	2.7
	3.9	40.1	7.7				6.2	2.8
	10.2	5	13.4				2.7	6.7
	19.8	3.9	0.9				2.1	65.3
	3.5	83.2	10.8				1.6	24.3
	20.5	5.7	8				2.1	1.7
	4.7	80.4	6.6				2.7	10.1
	4.5	4.7	68.5				42.8	21.5
	6.4	5.3	20.1				4.3	5.4
	34.9	8	9.4				2.5	3.6
	46.2	1.4	4.4				70.3	4.8
	43.4	68.6	3.9				4.2	2.4
	45.6	112.4	67.6				1.8	3.3
	5.3	28.5	19.2				4.9	4.2
	34.7	43	2.9				5.3	3
	22.8	86.1	46				3.7	2.1
	47.7	9.7	1.6				4.5	2.9
	50	2.8	29				34.1	5.9
	38	38.7	2.6				3.2	3.9
	41.8	51.4	30				7.2	5.4
	64.3	9	44.5				100.5	52.2
	72.1	5.9	82.5				46.3	1.3
	51	9.3	11.1				3.2	2.2
	56.4	7.1	34.2				4.7	2.1
	7.3	8.1	26.8				3	47.8
	21.7	28.4	8.9				7.8	2
	99.3	6.6	20.3				3.9	2.3
	41.4	38.8	18.6				3	3.3
	74.3	4.4	30.7				4.1	1.4
	37.9	4.8	29.9				1.7	5.1
	59.4	44.1	5.1				4.3	2.4
	65.2	15.9	33.7				3.5	4.1
	71.5	2.3	6.7				96.4	2.6
	42.9	3.7	36.9				4.8	6.1
	64.8	5.4	45.5				95.5	2.6
	27.9	18.9	12.3				8.8	2.7
	49.2	2.6	2.9				5.1	38.9
	16.7	6.7	13.9				2.6	3.5
	57	3.6	23.6				2.8	3.2
	52.2	1.6	19.8				55.9	3.4
	88.1	9.2	7.7				100.2	4.4
	41.4	84.8	29.4				5.8	7.6
	45	27.3	21.9				9.5	5.4
	46.2	5.7	5.2				5.8	3.8
	73.1	1.2	3.6				64.3	65
	21.6	7.8	37.5				34.3	2.3
	44.4	4.3	9.2				0.6	5.1
	33	7.2	28				9.2	4
	88.8	32.9	15.3				2.3	2.7
	56.2	15.3	16.3				4.7	9.1
	35.7	32.3	6.1				2.3	56.2
	72.1	13.1	20.4				6.7	2.8
	47.7	11.8	16.4				6.6	3.1
	39.1	25.8	19.7				17.2	35.5
	74.2	24.5	19.6				1.5	1.3
	5.8	18.9	14.9				13.9	4
	4.2	18.3	29.1				46.9	8.8
	58.5	14.5	11.3				18.8	43.1
	11.4	21.4	16.8				5.3	2.1
	55.5	30	16.1				5.3	1.4
	44.9	39.1	23.6				7	2.7
	85	25.3	15.9				3.5	2.2
	34.7	29.2	17.5				2.7	2.2
	84.2	27.7	24.3				4.4	2.5
	43.8	41.3	18.8				5.1	3.2
	67.5	32.3	34.8				3.5	3.6
	9.3	27.5	7.3				3.8	2.4
	38.4	16.4	25.6				51.4	2
	56.9	21.3	28.8				4.5	18.7
	36.9	16.7	31.6				3.4	3.8
	36.3	23.6	3.7				34.7	28.9
	91.1	25.4	22.8				74.8	4.5
	93.3	25.4	14.1				61.8	5.3
	53.4	48.3	13				11.7	5.2
	76.9	32.5	14.1				5.9	4.5
	14.7	23.1	19.4				3.4	4.8
	49.1	16.2	34.2				7.8	5.3
	43.2	31.1	26.4				3.1	6.9
	4.7	25.5	14				2.2	3.8
	118	14.1	15.6				3	5.3
	109.1	18.5	18.3				79.3	9.2
	40.1	38.5	6.9				3	5.2
	55.5	43.2	19.9				39.2	46.2
	73.2	35.1	28.2				49.1	7.6
	74.2	14.5	30.2				34.5	6.7
	60.4	15.3	9.9				22.9	35.6
	100.6	19.2	14.8				13.2	4.8
	69.9	23.2	42				2.7	4.6
	14.7	14	5.7				5.3	2.5
	64.8	49.4	54.4				25.7	4.3
	73.7	32	45.6				22	33
	79.4	31.1	31.3				46.4	4.6
	93	26.9	46.9				39.6	13.3
	82.7	34.1	5.6				4.9	3.4
	78.9	25.7	24.2				28.5	8.6
	73.2	34.2	10.5				33.7	6.9
	53.9	29.9	19.6				45.1	7
	84.8	28.6	38.6				37.9	14.6
	77.8	18.4	20				41.2	5.1
	70.4	59.7	29.8				50.2	5.8
	6.4	33.7	33.2				28.1	9.2
	74.7	28.1	26.8				37	2.6
	59.7	26.3	47				25.1	5.3
	23.8	19.4	44.2				10.4	3.6
	22.6	2.8	14.8				48.2	7.2
	47.6	35.1	6.3				81.7	7.1
	8.8	19	63.8				69.1	4.7
	75	20.5	17.8				37.2	2.9
	5.7	24.4	0.8				41.2	7.8
	57.5	38.7	24.7				62.7	8.6
	15.3	45.4	49.2				30.9	4.9
	9.7	39.6	11.7				49.3	1.8
	71.2	46.1	46.7				0.7	3.3
	69.9	2.1	35.4				44.1	5.9
	17.5	41.7	27.5				5	2.6
	64.3	17.1	49.6				65.6	15.8
	65.4	55.3	0.6				29.5	2.9
	94.3	47.3	29.3				68.6	2.6
	39.4	47.4	42.9				33.4	9.7
	82	0.6	61.7				82.9	8.7
	8.4	15.7	3.3				5.2	5.5
	20	24.8	6.2				1.4	4.5
	80.7	24.3	18.2				17.3	6.8
	7.8	18.1	50.2				0.9	9.7
	93.4	19.9	34.1				48.3	1.6
	90.2	42	32.1				57.7	1.8
	99.2	41.3	32.3				1.4	2
	64.2	23.8	49.4				52.3	2.7
	20.9	28.9	63.7				101.2	2.6
	5.9	32.6	38.5				51.7	8.3
	17.1	25.4	48.4				41.3	4.5
	17.3	28	28.8				41.7	8
	98	10.7	47				89.5	3
	9.6	26.2	15.5				9.7	2.2
	20.7	24.5	20.4				29.9	2
	5.5	37.1	33.2				11.6	81.9
	15	2.4	1.2				1.2	3.2
	9.6	46.2	1.2				4.2	4.5
	8.7	39	21.3				53	3
	15.3	2.4	20.4				74.7	1.7
	2.9	29.8	21.7				3.8	3.8
	6.9	13.4	26.6				101.9	3.1
	5.1	31.8	34.7				62.7	15.5
	4.1	22.9	43.1				87.5	5.6
	9.3	5.1	5				64.6	5.9
	7.9	4	37.3				1	4.8
	17.5	3.2	16.5				35.6	40.5
	13.1	12.4	80.5				1.6	55.5
	9.4	29.3	73.3				38.6	13.2
	9.7	34.5	3.6				61.1	35.2
	15.6	17.7	3.9				2.5	9.5
	17.6	13.7	16.6				79.1	8.3
	11.3	35.6	63.3				87	13.2
	31.6	19.5	3.4				90.5	12.5
	20.9	41.9	1.1				12.1	70.3
	17.6	17.3	4.3				65.9	5.5
	12.2	5.7	47.7				51.3	12
	11.5	20.8	77.8				34.4	2
	9.4	29.4	9.6				1.9	7.5
	14.6	21.9	75.8				1.1	4.8
	19.1	34.5	66.4				2.3	4.6
	9.3	26.7	74.1				1.8	7.4
	10.7	52.9	3.5				2.1	42.3
	33.4	33.9	15.6				1.6	4
	4.6	16	63.3				1.4	3.9
	24.5	11.1	67.9				0.6	2.9
	17.7	18.1	94.6				2.7	39.6
	8.3	20.4	20.8				3.3	55.1
	16.3	53.6	112.1				1.9	4
	9.9	3.4	2.4				2	25
	9.3	39.2	103.3				1.3	5.5
	12.5	41.8	5.4				69.2	18.9
	16.2	32.5	6.7				3.2	10.1
	32.1	23.8	2.8				1.8	3
	37.2	33	24.1				2.7	6.4
	2.3	25	82.9				24.6	4.3
	8.1	22.6	19.4				1.5	67.7
	17.2	60	0.8				34.1	46.8
	70.3	2.8	57.5				2.2	100.4
	10.8	11.9	85.4				1.8	18.2
	14.2	11.4	1.8				1.9	48.3
	15.3	17.5	86.5				36.5	5.4
	25.9	21.2	5.3				2.8	3.6
	25.8	35.3	9.3				3.3	3.7
	11.4	25	1.7				2.9	2.4
	21.8	28.8	164.2				4.5	66.6
	10.1	14.8	30.7				2.9	40.4
	17.7	26.2	86.4				2.2	35.8
	21.9	22.9	3.3				5.4	40
	35.8	28	129.5				4	10.2
	12.4	15.4	7.2				3.7	37.6
	2.3	5.9	2.6				3.1	4.5
	9.3	29.5	10				2.8	6.8
	7.6	26.3	86				5.2	3.6
	5	21.7	2.5				37.2	50.3
	10.4	16.8	4.2				38.3	5
	8.8	1.5	6.4				30.1	2.1
	5.5	19.9	1.2				10.3	3.3
	3.1	25.6	54				3.5	4.1
	4.2	32.5	50.1				2.2	2.3
	92.3	22.9	37				7.9	51.2
		26.5	1.9				4.4	2.3
		38.4	7				8.2	1.1
		23.2	9.4				66.1	4.4
		21.2	1.2				2.1	4.2
		43.5	61.9				4.3	5.5
		28.7	53.7				4	1.9
		30.9	18.1				64.4	4.7
		27.2	7.4				115.7	13.2
		3.2	34.8				48.3	48.5
		31.5	76.1				34.7	2.9
		27.4	66.4				1	8.7
		24	25.4				1.5	47.5
		24.4	1.2				2.3	10.9
		32.5	34.8				28	9.7
		25.6	9.2				6.3	0.8
		9	3.6				1.6	6.4
		17.5	7.2				34.3	7
		16.5	54.3				78.7	5.2
		22	14.8				47.7	3
		18.6	56.5				0.8	8.1
		25.2	73				36.8	3.6
		31.5	11.1				85	4.7
		41.2	7.6				34.2	4.2
		22.1	1.9				2	5
		23.1	0.5				82.9	6.4
		30.5	54.8				46.5	44.3
		9.8	5.9				66.8	108.4
		30.9	5.7				2	0.7
		18.3	4.7				76.2	7.9
		21.3	0.8				63	0.7
		26.3	20.6				10.7	11.4
		43.2	3.5				88.3	6.5
		23.2	56.3				19.5	8.3
		40.7	81.1				21.2	6.2
		34.4	5				49.8	8.9
		30.7	6.4				61.1	46.4
		20.5	0.6				3.5	3.5
		30.3	9				51	54.3
		28.4	25				92.2	8.9
		33.3	6.4				75.5	6
		27.2	13				3	6
		49.3	2.8				22.6	3
		26	100.1				21.3	6
		26.5	55				31.9	4.4
		45.6	8.5				1.9	25.6
		52.9	11.5				4.6	1.4
		3.2	3.5				45.5	6.2
		17.3	9.2				46.9	13.4
		31.4	6.7				70.3	4.9
		4.2	10.3				6.7	2.1
		23.6	12				4.5	8.8
		41.1	52.4				9.9	7.4
		14.9	0.7				42.6	5
		18.6	5.7				27.7	2.8
		45.8	5.2				50.5	7.7
		42.1	44.3				26.4	12.5
		1.9	68.3				50.6	4.3
		28.8	0.5				40.9	7.3
		43.1	6.4				48.2	7.8
		38	7.6				6.1	5
		42.2	2.8				61.7	19.7
		36.5	6.4				63.6	19.4
		17.4	126.2					26.1
		25.5	3					3.3
		33.7	7.4					28.7
		0.6	0.7					22.7
		26.9	42.7					27
		18.8	25.8					27.2
		38.5	2.7					37
		16.4	31.2					20
		50.5	5.4					3.4
		31	10.5					22.1
		32.5	63.6					25
		25.6	3					26.8
		9.5	21.2					31.4
		5.3	5					37.5
		1.3	0.8					31.1
		24.2	56.5					22.9
		50.9	17.8					35.3
		33.8	5.1					37.3
		50.5	37.4					28.8
		42.3	4.7					33.5
		16.6	4.1					32.4
		36	5.1					3.8
		32.8	3.8					23.2
		34.3	30.2					50.6
		34.9	9.4					4.3
		60.6	4.4					4.2
		38.6	52.6					2.9
		61.3	1.5					3.6
		41.7	9.6					49.2
		7.1	5.7					33.6
		36.8	8.2					4.5
		47.8	0.8					10.8
		41.1	1.2					42.2
		36.3	14					31.7
		3.3	1.4					80.8
		24.8	5.2					2.9
		49.5	19.1					5.2
		42.3	35.3					5.5
		20.6	49.9					6.9
		35.3	103.8					56.1
		16.7	2.2					3.6
		47.2	0.5					70.6
		39.6	67.3					108.7
		63.2	4.1					75.3
		48.7	4.1					2.7
		55.6	34.9					39.8
		16.5	7					64.5
		45.1	16					27.7
		31.8	5.8					55.8
		50.7	3.6					48.8
		7.7	6.7					37.8
		50.8	2.1					1.9
		45.3	65.7					4.5
		37.8	1.7					1.9
		53.1	3.6					33.4
		58.8	4.2					47.3
		27.9	2.7					2.8
		35.6	1.6					6.8
		17.2	37.1					68.2
		23.9	1.3					2.1
		4.3	28					2.8
		67.8	4.1					33.7
		52.1	4.2					4.8
		46.1	32.7					3.4
		37.5	0.4					2.5
		36.7	4.8					6
		35.7	0.8					4.6
		0.8	6.4					35.1
		58.6	4.1					5
		49.3	8.9					45.8
		68.7	17					44.4
		68.1	1					3.2
		3.4	1.3					24.1
		68.9	2.2					3.7
		73.7	3.6					2.4
		57.1	3.5					3.2
		68.6	4.1					5.1
		65.1	36.8					13.6
		60.5	0.6					33.4
		38.1	4.6					8.1
		67.2	3.2
		65.3	2.7
		70.7	0.5
		61.1	1.5
		3.4	0.8
		78	2.8
		36.7	1.9
		70.6	0.7
		39.3	1
		24.4	69.9
		76.8	61.4
		60.6	55.2
		29.6	56.4
		18	23.9
		10.4	56.9
		32.9	60.7
		1.6	43.5
		47	126.9
		51.8	85.3
		52	64.2
		42.8	19.2
		1.4	72.2
		8.4	65.1
		3.6	72.9
		8.5	68.6
		65.8	2.5
		59.5	78.3
		22.5	88.6
		57.9	71.3
		3.1	18.7
		6.5	21.1
		34.8	70.6
		36.8	45.8
		3.6	51.9
		26.6	4.6
		59.1	68.9
		10.8	79.5
		2.7	9.6
		2.3	77.7
		2	59.4
		3.4	48.6
		56.6	95.6
		2.6	24.5
		74.5	20.1
		57.3	46.4
		12.2	89.5
		3.9	84.2
		1.9	18
		43.1	69.9
		43.9	51.8
		60.8	46.1
		2.7	1.9
		9.7	54.4
		43.3	107.8
		75.8	95.6
		2.5	72.6
		5.7	0.3
		4.9	47.5
		1.5	80.1
		6.6	21.8
		44.6	82.7
		28.9	67.1
		3	78.2
		2.1	114.5
		2.3	30.6
		5.2	95.8
		59.2	87.7
		2.8	38.9
		4.2	96.6
		3.1	37
		69.6	101.3
		5.3	54.5
		2	54.6
		1.6	114.5
		4.7	86.1
		7.5	82.7
		4.6	55.1
		8.3	87.2
		10	46.5
		1.8	44.4
		63.2	89.7
		66.4	127.2
		2.6	103.4
		14.8	69.4
		7.4	87.1
		6.7	100.9
		11.3	40.9
		6.2	79.3
		5.7	84.9
		4.5	61.8
		63.4	78.3
		2.5	32.6
		54	5.2
		73.2	3.4
		4.6	22
		4.5	19.5
		24.6	39.2
		2.1	24.4
		4.9	2.8
		55.2	11.3
		4.3	15.6
		2.1	10.2
		1.3	4.8
		1.9	14.4
		6.3	27.6
		8.8	12
		4	21.5
		2.1	18.1
		1	37
		1	24.8
		3.6	16.7
		1.2	16.7
		4.3	39.2
		7.1	40.4
		2.8	15.3
		1.7	23.6
		10.3	20.7
		3.1	6.9
		2.5	24.8
		10.9	43.7
		1.5	40.8
		1.3	13.9
		2.3	24.2
		2.4	35.6
		2.6	30.8
		4.4	15
		3.1	44.6
		3.2	37.6
		3.7	23.7
		2.3	31.8
		27.5	30.3
		3.5	33
		22.9	45.1
		34.1	35.3
		37.9	23.3
		30.1	3.7
		25	31.8
		43	60.2
		27.6	22.7
		21.5	36
		27	51.2
		32.6	27.2
		33.5	43
		28.8	4.3
		36.6	35.5
		26.4	28.9
		30.3	37
		28.1	35.4
		32.8	30.5
		36.5	49.2
		7.4	48.5
		30.3	40.7
		49.2	34.1
		38.3	26.3
		50.5	22.4
		31.5	28.2
		3.1	34.4
		49.8	19.6
		39.6	32.7
		27.3	38.1
		32.6	40.9
		34.2	42.1
		52.8	33.9
		33.5	43.7
		51.9	38.4
		40.1	52.8
		39.8	19.6
		2.1	34.3
		54.3	25
		20.2	31.5
		46.3	47.3
		70.7	42.1
		18.4	48.4
		24.7	27.9
		49.1	47
		69.3	23.7
		73.2	7.7
		62.5	41.2
		45.3	63.6
		34.7	33.7
		44.9	10
		46.8	24.1
		24.7	20.1
		31.6	37.9
		23.2	0.1
		9.8	0.8
		24.5	33.6
		43.7	63.3
		49.1	27.7
		27.4	1.8
		34.7	36.2
		24.6	1
		58.3	43.5
		29.8	29.9
		42.4	19.4
		66.4	30.7
		21.4	4.3
		43	20.1
		97.9	60.3
		64.4	48.8
		61.7	1.1
		82.9	24
		20	22.6
		27.4	59.4
		53.5	2.2
		4.8	33.5
		133	34.9
		59.8	44.2
		65	35.5
		48.2	18.9
		87.5	53.6
		104	34.1
		94.2	42.8
		58.1	1.4
		80.2	64.3
		81.3	1
		77.7	54.2
		6.5	0.9
		47.4	88.2
		42.9	29.1
		67.2	0.7
		85.3	66.2
		81	45
		76.3	71.2
		11	43.9
		115.2	82.9
		55.1	16.4
		44.3	79.7
		70.3	70.7
		84.5	1.3
		61.6	26.2
		84.3	73.7
		76.5	15.4
		6.4	0.7
		94.2	25.8
		56.4	26
		73.9	80.1
		54.3	33.6
		49.5	56.7
		87	84.2
		60.2	30.2
		79.7	86.7
		121.5	32.8
		87.5	1.2
		64.9	54.7
		56.4	29
		58.5	42.5
		78.3	0.8
		101.2	2.1
		69.6	0.5
		57.2	53.9
		70.5	13.4
		52.9	64.6
		72.2	20.5
		14.9	47.7
		32.9	25.6
		63.6	1.1
		24.8	51.2
		83.2	26.8
		60	33
		56	0.6
		46.1	40.4
		78.1	24.5
		63.6	33.5
		42.8	30.3
		57.2	51.3
		64.9	18.5
		98.4	0.9
		89.3	49.1
		80.8	47.5
		46.7	27.7
		56.1	7.6
		58.1	37.8
		99.6	41.7
		42	20.9
		71.7	0.9
		42.4	16.2
		63.6	37.6
		45.1	26.2
		14.8	53.6
		73.5	0.6
		15.2	49.5
		24.8	40.6
		32.1	37.7
		51	20.6
		93.3	1.1
		31.9	30.2
		64.8	45.1
		16.5	37.3
		26.5	31.6
		13.6	2.7
		18.8	37.5
		29.4	27
		30	32.7
		38.5	64.5
		21.4	16.5
		65.1	54.1
		88	56.8
		49.2	2.1
		21.8	46.9
		50.4	67.2
		51.7	40.2
		69	44.8
		89	54.9
		33	2.7
		18.2	23.3
		63.9	63.5
		66.9	36.3
		79.9	33.2
		37	18.6
		47.7	66.5
		26.8	39.3
		42.5	67.6
		26.5	45
		90.6	38.3
		50.5	45.6
		43.8	47.5
		50.9	28.6
		24.9	48.6
		32.6	56.2
		75.8	25
		79.5	58.8
		23	34.2
		16.9	45.1
		21.5	35.9
		78.5	23.4
		67.2	1.3
		28.3	27.2
		53.7	26.2
		20.1	46.7
		66.9	11
		38.7	43
		0.6	45.5
		50.3	60.6
		94.5	17.6
		52.2	33
		45.8	13.4
		54.8	33
		48.8	1
		71.2	40.6
		65.6	55.3
		58.6	21.7
		68.3	30.6
		51.8	80.2
		41.4	60.1
		40	70.5
		83.2	22.7
		32.2	65.3
		41.2	19.8
		68.7	26.3
		47	9
		25.8	19.1
		47.8	38
		10	40.2
		68.3	41.3
		62.5	49.7
		17.6	26.8
		60.7	32.4
		79.6	38.9
		22.3	34.6
		79.4	15
		48.3	35
		80.5	9.7
		70	33.4
		56.1	7.8
		46.3	31.6
		43.7	22.3
		66.3	37.9
		39.4	11.6
		59.2	21.2
		63.5	17.9
		31.9	33.1
		78.5	10.1
		45.2	31.4
		34.7	7.9
		65.5	14.5
		2.5	18.4
		16.5	32.2
		31.4	24
		47.5	35.1
		84.9	33.6
		74	31.6
		103.7	4.9
		78.2	10.8
		54.1	48.9
		58.7	56.4
		75.8	4
		9.3	34.2
		73.7	42.7
		92.7	36.2
		97.5	21
		86.2	20.3
		35.7	44.1
		79.2	49
		73.6	41.7
		9.1	10.9
		114.1	40.2
		57.8	26.4
		68.6	16.5
		46.5	41.5
		56.6	44.2
		60	18.7
		85.7	33.8
		40.6	24.9
		64	29.5
		92.3	30.5
		102	37.1
		51.4	26.3
		94.7	14.7
		70.2	25.4
		88.8	25.3
		52.8	47.5
		88.7	21.5
		43.2	35.4
		32.4	42.2
		76.6	25.8
		54.1	15.6
		78.1	34.5
		32.8	44.2
		57.1	28.8
		64	24.9
		120.1	17.6
		91	18.3
		80.9	35.6
		24	43.1
		38.8	33.5
		105.4	30.2
		56.6	26.3
		6.9	34.6
		51.7	30.8
		43.9	49.9
		49.3	22.8
		69.7	24.8
		56.8	25.2
		82.8	41.1
		34.3	37.5
		38.4	22.3
		102.2	27.6
		77.3	23
		62.9	22.7
		37.6	18.8
		31.7	36.3
		24.1	42
		35.7	32.8
		23.7	14.6
		54.3	27.2
		60	20.2
		84.2	42.3
		66.2	31.8
		17.5	21.5
		50.3	51.9
		42.6	22.5
		41.2	20.2
		77.3	39.1
		69	31.7
		65.7	4.3
		38.8	53.6
		51.7	21.9
		44.2	38.8
		35	91.6
		99.7	34.5
		72.4	43.1
		64.6	19.9
		26.8	38.7
		52.6	60.5
		76.3	76.5
		33	54.2
		22.7	13.5
		78.1	19.3
		28	34.8
		33.1	34.9
		42.6	44.5
		66.5	32.9
		59.4	45.6
		63.2	46.4
		55.1	57.5
		77.3	34.9
		59.1	22
		48.6	42
		68.5	29.5
		97	42.3
		61	35.1
		50.9	70.4
		42.2	83.1
		46.3	15.3
		51.1	27.3
		50.5	16.4
		95.4	29.1
		40.4	56.6
		84.1	92.8
		49.2	23.9
		18.4	31.6
		37.8	40.2
		33.9	5.2
		38.3	15.7
		30.5	37.9
			19.8
			20.6
			36.2
			64.5
			37.4
			59.5
			44.9
			24.5
			34.4
			47.8
			40.7
			66.3
			63.7
			28.2
			26.4
			56.4
			64.4
			25.7
			66.7
			58.8
			38.2
			55.2
			35.4
			34.3
			46.6
			32.6
			40.4
			18.5
			58.6
			58.2
			38.8
			65.1
			20.8
			19
			56.9
			93.9
			46
			26.5
			36.4
			56.9
			60.5
			50.5
			34.8
			64.6
			55.3
			25.1
			67.4
			41.8
			48.4
			28.1
			63
			50.2
			25.8
			1.5
			52.8
			63
			18.5
			71.3
			48.9
			40
			33.2
			33.5
			48
			22.4
			39.5
			26.7
			30.1
			58.8
			60.6
			63.5
			57.6
			31.5
			23.9
			69.1
			22.8
			54.4
			81.1
			23
			31.9
			26
			44
			42.6
			38.5
			20.3
			30.6
			40.5
			33
			20.5
			43.2
			66.5
			29.9
			38.8
			52
			66.1
			32.4
			20.9
			47.4
			66
			13.9
			26.1
			53.5
			16
			41.1
			24.5
			44.9
			59
			49.4
			28.9
			45.6
			5.2
			81
			50.8
			45.9
			36.9
			79.4
			100.8
			73.5
			63.1
			109.8
			54.5
			52.5
			93.2
			66.1
			61.6
			52.4
			102
			9.9
			45.8
			43.3
			91
			58.3
			24.9
			84.8
			49
			67.4
			73.8
			77.1
			97.2
			84.8
			125.1
			1.8
			79.4
			88.4
			45.8
			35.9
			81.4
			133.9
			34.1
			69
			74.8
			88.7
			45
			70.4
			32.9
			75.8
			59.1
			58.5
			34.3
			72.1
			7.3
			2.8
			0.5
			21.5
			22.9
			2.5
			20.9
			16.2
			23.6
			22.8
			3.5
			41.2
			39.1
			19.5
			21.9
			32.4
			26.5
			31.5
			10.8
			42.9
			30.8
			37.3
			43.1
			58.6
			57.4
			28.2
			19.8
			43.5
			41.5
			58
			45.9
			26.5
			70.5
			29.5
			69.6
			58.8
			59
			13
			75.4
			18.4
			18.3
			48
			53.3
			45.7
			40
			25.7
			22.4
			42.9
			35
			46.1
			43.1
			32.2
			38.9
			2.1
			77.3
			82.2
			11.9
			14.2
			25.4
			35.4
			31.2
			71.8
			29.9
			57.3
			24
			61.2
			40.3
			13.4
			3.5
			43.4
			63.5
			31.7
			50.4
			48.8
			39.3
			31.5
			14.5
			1.4
			28.6
			19.3
			17
			24.1
			4.4
			20.7
			58.8
			42.9
			32
			18.5
			28.8
			30.9
			25.9
			71.7
			70.8
			26.6
			54.4
			9.7
			25
			35.8
			29.9
			44.8
			40.6
			37.3
			72.3
			31.9
			27
			3.2
			31.5
			59.2
			28.1
			72.6
			25.2
			1.8
			27
			28.5
			32
			3.4
			3.6
			27.9
			94.2
			3.5
			33.2
			36
			67.4
			41.3
			48.1
			37.5
			38.4
			26.8
			16.1
			47.2
			24.2
			47.5
			21.2
			58.4
			67.7
			29.9
			18
			36
			11.9
			68.6
			55.5
			41.8
			34
			48.8
			14.9
			38.9
			23.9
			24.8
			30.8
			18.5
			26
			4.5
			65
			32.4
			28.6
			56.5
			27.5
			6
			27.7
			17.2
			37.6
			77.5
			12.6
			36.5
			80.7
			82
			54.4
			29.3
			83.8
			76.9
			32
			24.8
			10.2
			90.5
			62.8
			2.2
			28.7
			4.4
			58.3
			31.9
			12.6
			9.7
			46.5
			41.6
			91.3
			21.4
			2.1
			28
			11.1
			28.2
			28.6
			50.8
			30.5
			61.3
			44.5
			52.9
			24.3
			45.9
			21.8
			52.4
			55.7
			40.6
			22.4
			54.8
			15.1
			32.3
			52
			69.2
			35.4
			43.8
			40.7
			22.6
			65.3
			43.4
			31.6
			39.8
			26.9
			63.7
			60.9
			53.6
			57.8
			54
			15.8
			44
			60.8
			44.6
			49.1
			51.1
			44.4
			28.6
			19
			45.8
			58
			78.4
			51.7
			77.6
			74
			37.3
			38.5
			32.7
			50.8
			43.7
			36.2
			49.7
			71.3
			45
			66.1
			61.9
			26.5
			39.8
			57.6
			37.9
			34.9
			85.1
			63.7
			54.2
			80.8
			57.6
			63.7
			61.1
			67.7
			63
			66.4
			57.6
			33.2
			74.8
			32.7
			32.9
			67.4
			38.6
			172.5
			47.2
			45.4
			47.6
			79.2
			69.7
			62.3
			31.2
			71.5
			18.6
			47.1
			131.4
			51.2
			57
			149
			54.6
			78.4
			71.2
			67.6
			55.9
			53.8
			148.4
			37.4
			105.2
			51.3
			62.6
			109.7
			92.1
			118.4
			70.5
			53.5
			57.4
			39.3
			47.9
			29.5
			77.4
			65.7
			116.8
			84.2
			46.3
			74.5
			42.4
			59.4
			26.5
			99.1
			79
			52.8
			83.8
			24.7
			27.8
			40.9
			22.1
			50.2
			38.3
			26.5
			35.9
			31.9
			43.8
			55.9
			22.2
			37.7
			49
			37.5
			17.2
			28
			37.6
			32.4
			38.2
			25.6
			45.8
			28.7
			47.8
			37.2
			53.2
			16.8
			33.3
			29.4
			26.7
			25.6
			13.7
			48.5
			13.6
			19.5
			53.1
			42.3
			56
			29.9
			23
			30.5
			50.6
			54.3
			40.9
			73.8
			60.8
			66.1
			3.5
			17.1
			40.5
			59.4
			31.4
			61.6
			69.3
			34.3
			63.9
			58
			2.9
			22.4
			47.4
			62.3
			48.1
			58.5
			65.9
			30.6
			45.7
			69
			28.5
			25.7
			21.6
			39.8
			41.9
			45.9
			41.2
			53.3
			50.8
			60.3
			71.5
			37.7
			41.5
			38.8
			76
			4.9
			72.8
			56.7
			46.4
			53.5
			4.3
			20.3
			34.4
			23.4
			46.6
			49.5
			41.6
			43.1
			47.6
			39.7
			29.4
			32.2
			20.9
			33.7
			63.7
			41.9
			52
			3.4
			5.1
			1.4
			4.7
			5.2
			69.9
			1
			5.8
			39.5
			12
			1.7
			2.1
			24.8
			23.8
			13.5
			11.9
			2.4
			28.8
			20.1
			4.6
			25.6
			15.7
			20
			32.5
			3.9
			34.4
			43.9
			31.4
			30.6
			8.5
			40.7
			0.6
			31.4
			36.5
			12.9
			2.5
			29.3
			8.8
			5.3
			40.2
			43.4
			9.5
			1.1
			36.8
			39.3
			5.9
			12.9
			5.2
			7.1
			2.5
			4.5
			5.4
			3.8
			3.2
			5.8
			5.9
			13.7
			56.7
			40.4
			0.8
			3.8
			6.2
			3.7
			1.6
			0.7
			4.1
			4.6
			3.2
			1
			2.4
			10.3
			1.3
			25.6
			21.7
			3.1
			5.5
			6
			5.7
			3.3
			3.4
			4.2
			3.5
			5.9
			3.9
			4
			6.9
			3.3
			3.3
			4.2
			11
			3.9
			8.6
			6.7
			5.4
			10.1
			9.5
			13.5
			6.2
			19.3
			20.7
			15.1
			13.6
			7.2
			10.8
			24.8
			18.2
			7.3
			28.1
			17.9
			25.5
			27.8
			25.7
			10.2
			33.9
			32.6
			36.4
			43.7
			33.2
			19.9
			18.9
			15
			20.8
			6.2
			3.4
			48.4
			25.4
			39.5
			33.1
			7.9
			52.5
			29.9
			11.2
			19.6
			42.4
			30.4
			28.9
			38.1
			18.4
			13.9
			30.5
			29.1
			30.3
			23.8
			9.5
			26.8
			37.6
			29.6
			42.6
			8.3
			49.8
			34.5
			10.2
			42
			39.8
			4.7
			34.9
			46.7
			27.9
			54.8
			51.6
			11.5
			10.7
			41.7
			30.9
			17.9
			35.6
			54.3
			32.7
			13.7
			26.8
			35.8
			23.5
			51.3
			37.9
			38.6
			32.5
			14
			55.1
			39.1
			44.7
			46.3
			47.8
			23.1
			20.3
			36.2
			51.8
			32.8
			28.1
			33.8
			39.1
			24.9
			34.3
			44.7
			31.9
			18.1
			21.1
			36
			22.7
			24.6
			17.1
			32.1
			48.2
			36.2
			24.6
			38
			28.6
			39.9
			81.1
			32.3
			50.3
			15.7
			15.3
			41.2
			7
			34.2
			24
			8.7
			19.6
			35.7
			52.7
			6.7
			65
