# Supplementary material for: CLCC1 promotes hepatic neutral lipid flux and nuclear pore complex assembly
Source: Nature. 2026 Feb 25;652(8109):462–70. doi: 10.1038/s41586-025-10064-4 (PMC13061601; doi:10.1038/s41586-025-10064-4)
Supplement: Supplementary file 10 — Source data files for Supplementary Figs. 3, 4 and 13. [file 41586_2025_10064_MOESM10_ESM.zip › 2024-05-09615C-s10/SuppFig3_Statistical_source_data.xlsx]

## Sheet: S3a
C12 incorporation into TAG
Time (h)	Control			CLCC1KO-1			CLCC1KO-2
0	0.81108	1.36723	0.821689	-0.458624	0.537975	0.848498	1.39956	1.30552	1.99587
1	18.3604	17.9206	16.9089	89.2413	68.7168	98.0546	33.3617	35.44	39.1744
3	59.849	52.5143	53.3746	339.1	267.919	286.885	110.37	108.16	141.423
6	102.741	139.704	108.009	587.901		491.273	219.023	300.592	246.011

## Sheet: S3b
Esterified C12 after triacsin C treatment
Time (h)	Control			CLCC1KO-1			CLCC1KO-2
0	100	100	100	100	100	100	100	100	100
6	55.9569	67.6434	75.1795	93.6869	81.3683	95.6381	89.9482	95.1074	105.669
24	16.3946	23.645	26.0494	58.4409	45.7066	58.4574	47.0449	66.3264	69.8183

## Sheet: S3c
ALT (U/L)
Control	CLCC1HepKO
46.2	842.2
401.8	331
35.6	319.2
126.4	456.2
	361.8
	415.8
	296.4
	233.4
	90
