# Supplementary material for: CLCC1 promotes hepatic neutral lipid flux and nuclear pore complex assembly
Source: Nature. 2026 Feb 25;652(8109):462–70. doi: 10.1038/s41586-025-10064-4 (PMC13061601; doi:10.1038/s41586-025-10064-4)
Supplement: Supplementary file 10 — Source data files for Supplementary Figs. 3, 4 and 13. [file 41586_2025_10064_MOESM10_ESM.zip › 2024-05-09615C-s10/SuppFig4_Statistical_source_data.xlsx]

## Sheet: S4b
ASGR-Cluc secretion luminesence values (normalized to control)
Thapsigargin (nM)	Control + ASGR									CLCC1KO-1 + ASGR									CLCC1KO-2 + ASGR
0.1	1.0406	0.921266	1.03813	1.21111	0.780378	1.00851	1.03049	1.03654	0.932972	1.37435	1.42402	1.28412		1.44245	1.07924	1.23431	1.25514	1.13774	1.07008	0.902383	0.943963	1.21107	1.15264	1.18344	1.128	1.33098	1.45497
1	0.858021	0.963989	1.03183	0.701957	0.444035	0.499874	0.645585	0.599382	0.526056	1.41381	1.28648	1.31493	0.704671	0.701974	0.847493	0.949102	0.737313	0.841517	1.05573	1.05297	1.04583	0.370199	0.321406	0.342849	0.651352	0.76979	0.692801
10	0.267293	0.318285	0.264471	0.709625	0.537723	0.716644	0.614272	0.681915	0.733873	0.341985	0.373867	0.304894	0.868344	0.869009	0.91611	0.799417	0.00175461	1.47468	0.334029	0.297333	0.304733	0.694352	0.437917	0.52487	0.725624	0.857372	1.10297
100	0.227216	0.257192	0.284568	1.09434	0.95321	0.811562	0.635807	0.74188	0.671123	0.401313	0.38975	0.257861	1.31055	1.07017	1.06467	0.527276	0.48093	0.463162	0.253305	0.228047	0.274803	0.469273	0.538926	0.781233	0.804714	0.89125	1.35136

## Sheet: S4c
RNA Seq fold change
Gene	CLCC1KO-1	CLCC1KO-2
HSP90B1	-0.159284	-0.014833
XBP1	-0.351493	-0.102131
EDEM1	-0.355594	0.0375567
DDIT3	0.518678	0.140618
HSPA5	0.0286631	-0.139791
ATF4	0.411022	-0.407218
ATF6	-0.41338	-0.175731
CLCC1	-2.49185	-2.03534
