# Supplementary material for: CLCC1 promotes hepatic neutral lipid flux and nuclear pore complex assembly
Source: Nature. 2026 Feb 25;652(8109):462–70. doi: 10.1038/s41586-025-10064-4 (PMC13061601; doi:10.1038/s41586-025-10064-4)
Supplement: Supplementary file 19 — Source Data Fig. 2 [file 41586_2025_10064_MOESM19_ESM.xlsx]

## Sheet: 2b
Liver weight (normalized to control)
Control	CLCC1HepKO
0.666948	1.42328
0.83503	1.35922
1.13988	1.64355
0.991943	2.05276
1.10447	2.73837
1.03272	1.93544
1.04437	2.27706
1.18465	2.36972
	2.2534
	2.38968
	2.25242

## Sheet: 2c
Body weight (g)
Control	CLCC1HepKO
20.7	19.4
24.8	23.7
18	21
16.4	21.6
14	21
23.7	15.8
21.9	15.4
19.8	16.4
	20.8
	16.6
	21.8

## Sheet: 2d
TAG abundance (normalized to PL)
Control	CLCC1HepKO
1.01875	48.0811
1.17105	37.5241
0.457966	51.2307
1.07642	30.3124
0.86494	32.4815
1.41087	30.07

## Sheet: 2e
CE abundance (normalized to PL)
Control	CLCC1HepKO
0.168804	8.74746
1.21823	6.04647
1.01344	2.01204
1.41532	3.64807
0.015675	1.86367
2.16853	2.99959

## Sheet: 2g
HPLC on mouse plasma
Cholesterol measurments (mg/dL)
Fraction	Control	CLCC1HepKO
1	0	0
2	0	0
3	0	0
4	0	0
5	0	0
6	0.044218	0
7	0.146259	0
8	0	0
9	0.214286	0
10	0	0
11	0	0
12	0.047619	0
13	0.119048	0
14	0.217687	0
15	0.680272	0
16	0.727891	0
17	0.92517	0
18	0.758503	0
19	0.540816	0
20	0.418367	0
21	0.306122	0
22	0.268707	0
23	0.268707	0
24	0.227891	0
25	0.187075	0.108844
26	0.989796	0.030612
27	2.13946	0.122449
28	3.26871	0.285714
29	4.62925	0.540816
30	6.87075	0.853741
31	8.32653	0.918367
32	7.26531	0.806122
33	4.12585	0.962585
34	1.7551	0.588435
35	0.537415	0.29932
36	0.306122	0.105442
37	0.098639	0.020408
38	0.132653	0.064626
39	0	0
40	0	0
41	0	0
42	0	0
43	0	0
44	0	0
45	0.176871	0
46	0.027211	0
47	0	0
48	0	0

## Sheet: 2h
HPLC on mouse plasma
TAG measurments (mg/dL)
Fraction	Control	CLCC1HepKO
1	0.033981	0.014563
2	0.048544	0.004854
3	0	0
4	0	0
5	0.174757	0
6	1.31553	0
7	1.93204	0
8	0.830097	0
9	0.669903	0.024272
10	0.213592	0
11	0.18932	0
12	0.286408	0
13	0.291262	0
14	0.504854	0.004854
15	0.961165	0
16	0.88835	0
17	1.18932	0.063107
18	0.932039	0.024272
19	0.640777	0
20	0.398058	0
21	0.281553	0.033981
22	0.223301	0
23	0.106796	0
24	0	0
25	0	0
26	0	0
27	0	0
28	0	0
29	0	0
30	0	0
31	0	0
32	0	0
33	0	0
34	0	0
35	0	0
36	0	0
37	0	0
38	0	0
39	0	0
40	0	0
41	0	0
42	0	0
43	0	0
44	0	0
45	0	0
46	0	0
47	0	0
48	0	0

## Sheet: 2j
Mouse plasma TAG (uM)
Control	CLCC1HepKO
242.692	74.2765
203.911	89.0992
370.095	58.2498
122.88	31.8636
137.68	48.4049
148.034	43.2475

## Sheet: 2k
AST (U/L)
Control	CLCC1HepKO
135.6	529.6
180.6	422.2
105.6	424.4
91	737.2
	533.2
	563.4
	295.2
	397
	673.2
	488.2
