# Supplementary material for: CLCC1 promotes hepatic neutral lipid flux and nuclear pore complex assembly
Source: Nature. 2026 Feb 25;652(8109):462–70. doi: 10.1038/s41586-025-10064-4 (PMC13061601; doi:10.1038/s41586-025-10064-4)
Supplement: Supplementary file 20 — Source Data Fig. 3 [file 41586_2025_10064_MOESM20_ESM.xlsx]

## Sheet: 3c
Raw abundance values from proteomics
Protein	Control		CLCC1KO-1		CLCC1KO-2
PLIN2	629586590	5.07153e+08	1.25713e+07	3.14329e+07	1.27085e+07	1.24652e+07
ABHD5	2.43883e+07	2.37047e+07	946553	1.59845e+06	1.08117e+06	1.4674e+06
ACSL3	105788883	9.83089e+07	1.88153e+07	2.52547e+07	1.78383e+07	4.74016e+07
ATGL	3.74795e+07	2.57787e+07	4.43872e+06	4.16688e+06	2.45512e+06	2.74114e+06
HSD17B11	191749562	195613896	7.49421e+06	8.51599e+06	6.369e+06	3.06451e+07
AUP1	7760440	7.77178e+06	329193	1.30838e+06	2.29828e+06	54132.3
FSP1	4.01207e+06	4.56083e+06	399821	1.59466e+06	930304	1.29392e+06
GPAT3	2.74663e+06	3.36233e+06	224259	1.51362e+06	770979	690268
LDAH	7.12187e+06	4.04751e+06	389114	315256	391495	419642
PNPLA3	9.2024e+06	7.52724e+06	803819	16712.1	1.34733e+06	430803
UBE2G2	2.11627e+06	1.57637e+06	76754.1	68454	147134	119470

## Sheet: 3f
% Plin2+ LDs with MTPi treatment
Control		CLCC1KO-1		CLCC1KO-2
0h	72h	0h	72h	0h	72h
100	96.5517	0	100	4.16667	95.0617
100	98.8764	0	100	0	98.9362
99.7478	98.4	0	100	0	94.4828
98.615	99.4924	0	89.4118	9.09091	100
97.417	100	0	100	0	95
97.931	100	39.3939	96	0	95.6731
100	97.8495	23.5294	97.4359	0	98.8461
100	100	21.7391	100	6.25	92.4051
96.5035	99.3865	0	96	9.30233	82.7957
99.2537	100	0	96.9388	6.25	90.6122
92.3077		15.3846	91.7355
		0	94.9153

## Sheet: 3g
Flow cytometry of monodansylpentane fluorescence after MTPi treatment
	Control			CLCC1KO-1			CLCC1KO-2
DMSO	1.14731	0.881469	0.97122	3.1936	4.04365	3.45235	2.9109	2.32743	2.13245
MTPi	2.06813	1.23955	1.07	1.52142	1.72894	1.44301	0.743435	1.19827	0.75698

## Sheet: 3i
% apoB+ LDs
Control	CLCC1KO-1	CLCC1KO-2
4.7619	12.963	28
0	18.8406	12.5
0	25	13.6364
0	58.3333	39.4737
0	39.2857	2.85714
0	68.75	17.6471
2.5641	81.25	16.6667
2.66667	64.7059	8.92857
1.9802	0	33.3333
0	0	30.5882
0	0	21.8182
6.74157	0	26.087
	0	8.33333
	20.339
	14.5455

## Sheet: 3j
Raw abundance values from proteomics
	Control		CLCC1KO-1		CLCC1KO-2
APOB	1.61588e+07	3.4202e+06	1.22651e+08	106554168	2.98539e+07	7.68096e+07
APOE	1.04615e+06	1.88407e+06	3.61137e+06	2.71741e+07	7.79739e+06	1.12111e+07

## Sheet: 3k
Secreted apoB abundance (normalized to control)
	Control		CLCC1KO-1		CLCC1-KO2
DMSO	0.792639	1.20736	0.356936	0.585305	0.336934	0.545361
MTPi	0.0441798	0.0495625	0.103214	0.111114	0.0430184	0.0562952
