# Supplementary material for: CLCC1 promotes hepatic neutral lipid flux and nuclear pore complex assembly
Source: Nature. 2026 Feb 25;652(8109):462–70. doi: 10.1038/s41586-025-10064-4 (PMC13061601; doi:10.1038/s41586-025-10064-4)
Supplement: Supplementary file 21 — Source Data Fig. 4 [file 41586_2025_10064_MOESM21_ESM.xlsx]

## Sheet: 4f
Quantification of nuclear pores and herniations from Huh7 cells
Control Pores	CLCC1KO Pores	Control Herniations	CLCC1KO Herniations
12	2.06897	0	8.27586
10	3.21429	0	13.9286
13	4	0	4
13.3333	2.14286	0	7.5
10	1.11111	0	8.88889
2.8125	1	0	4
7.24138	0	0	7.5
7.05882	1.93548	0	12.5806
8.27586	1.15385	0	3.46154
6.2069	0	0	6.77419
8.4	0.882353	0	1.76471
3.46154	2.85714	0	2.85714
7	5	0	0
2.90323		0
3.33333		0

## Sheet: 4g
Quantification of Huh7 cells with MLF2-GFP puncta
Control	CLCC1KO	CLCC1KO + CLCC1(WT)	CLCC1KO + chimera
6.83891	31.7943	17.2414	16.8784
4.96454	34.4828	3.67647	23.2044
6.55412	86.2568	19.2308	21.5625
0	45.4545	29.8729	44.6429
10.5634	83.9041	28.2828	38.7931
1.83824	54	9.13043	56.0109
	55.2253		57.4468
	54.6708		22.1053
	66.4982		41.9214
