# Supplementary material for: CLCC1 promotes hepatic neutral lipid flux and nuclear pore complex assembly
Source: Nature. 2026 Feb 25;652(8109):462–70. doi: 10.1038/s41586-025-10064-4 (PMC13061601; doi:10.1038/s41586-025-10064-4)
Supplement: Supplementary file 22 — Source Data Fig. 5 [file 41586_2025_10064_MOESM22_ESM.xlsx]

## Sheet: 5d
Number of nuclear herniations per um2 of nuclear envelope
Control	CLCC1HepKO
0	1.54143
0	0.693325
0	1.07239
0	0.598866
0	0.465896
0	1.2064
0	1.06169
0	1.00662
0	0.408956
0	0.38305
0	0.664695
0	1.63654
0	1.33277
0	0.598153
0	1.71443
0	0.912013
0	0.79631
0	0.991473
0	0.911228
0	0.508906
0	1.94309
0	1.09179
0	1.2055
0	0.324496
0	0.793588
0	2.05724
0	0.75683
0	0
0	1.93277
0	1.06372
0	0.365517
0	2.87181
0	0.748363
0	1.28257
0	1.23918
0	1.04915
0	1.70678
0	0.677759
0	4.2517
0	0.539782
0	0.531208
0	3.73622
0	2.74584
0	0.652146
0	2.53378
0	0
0	0
0	0.769764
0	0.875503
0	2.41565
0	0
0	1.9686
0	0
0	0
0	1.07701
0	0
0	1.30685
0	1.79308
0	3.13824
0	0
0	0
0	0
0	0
0	2.7552
0	0
0
0
0
0
0
0
0

## Sheet: 5e
Number of nuclear pores per um2 of nuclear envelope
Control	CLCC1HepKO
4.412	0.237142
5.4554	0.115554
6.36681	1.71583
6.24518	1.28329
6.78933	1.04827
6.11237	0.109673
4.95226	0.471862
6.03821	0.503309
6.03796	0
6.54005	1.24491
4.47519	1.10782
4.35733	0
5.72332	0.190396
4.96972	3.28984
6.08946	0
3.00178	0.456007
5.22986	1.19447
2.99367	0
5.44262	1.09347
6.14773	1.01781
5.14321	0
6.37256	0.218357
2.82658	0
5.87873	2.27147
6.96045	0.264529
5.34193	1.02862
5.32839	1.76594
5.93612	0
6.03525	0
4.42865	2.39336
6.20016	0.365517
3.70156	2.15386
6.9808	1.49673
5.82345	0.427524
6.84571	0
6.58657	0
6.6997	0.426694
5.49702	0
4.01507	0
4.04204	3.77847
7.76536	0
4.21483	0
5.35699	0
4.88456	1.30429
4.13892	2.53378
4.82285	1.17034
2.6934	5.17771
7.63402	1.53953
3.75415	4.37752
6.3374	0.805218
5.15088	1.90758
4.2203	0
4.4609	0
5.55003	0
4.70721	1.07701
4.79893	1.23893
4.13174	5.22739
5.96979	0
4.35906	0
7.80762	0
1.5921	0
6.08246	0
4.13593	0
2.93384	4.54856
7.53239	0
3.04832	0
6.29772
3.77679
1.98255
6.32511
0
11.0266

## Sheet: 5g
CLCC1KO Cells
Vector	WT	C254S	C279S	AH1+p25	AH1+p22	∆AH2+linker	AH2 3x asp	AH2 3xgln
0.185539	0.0184778	0.391313	0.300873	0.387782	0.364245	0.402107	0.36462	0.304847
0.20754	0	0.276611	0.379961	0.664562	0.363225	0.440279	0.196692	0.183309
0.391724	0.0116356	0.365115	0.350899	0.336749	0.417885	0.193183	0.330192	0.2323
0.175704	0	0.169408	0.0103936	0.222046	0.409935	0.194915	0.224269	0.294931
0.331962	0.0135691	0.197915	0	0.258503	0.249836	0.20794		0.449169
		0	0.0141715
		0	0
		0	0
			0
			0.317054
			0.337769
			0.382015
