# Supplementary material for: CLCC1 promotes hepatic neutral lipid flux and nuclear pore complex assembly
Source: Nature. 2026 Feb 25;652(8109):462–70. doi: 10.1038/s41586-025-10064-4 (PMC13061601; doi:10.1038/s41586-025-10064-4)
Supplement: Supplementary file 23 — Source Data Extended Data Fig. 1 [file 41586_2025_10064_MOESM23_ESM.xlsx]

## Sheet: 1c
Flow cytometry measuring BODIPY 493/503 (normalized to control)
DMSO	triacsin C	oleate
1.02846	0.437512	1.55456
1.07959	0.385248	1.67926
0.891946	0.389324	1.49755
