# Supplementary material for: CLCC1 promotes hepatic neutral lipid flux and nuclear pore complex assembly
Source: Nature. 2026 Feb 25;652(8109):462–70. doi: 10.1038/s41586-025-10064-4 (PMC13061601; doi:10.1038/s41586-025-10064-4)
Supplement: Supplementary file 24 — Source Data Extended Data Fig. 2 [file 41586_2025_10064_MOESM24_ESM.xlsx]

## Sheet: E2d,e
LDs per cell														LD area (um2_ per cell
Genotype	Control	CLCC1KO-1	CLCC1KO-2	Control	CLCC1KO-1	CLCC1KO-2	Control	CLCC1KO-1	CLCC1KO-2	Control	CLCC1KO-1	CLCC1KO-2		Genotype	Control	CLCC1KO-1	CLCC1KO-2	Control	CLCC1KO-1	CLCC1KO-2	Control	CLCC1KO-1	CLCC1KO-2	Control	CLCC1KO-1	CLCC1KO-2
Condition	DMSO	DMSO	DMSO	triacsin C	triacsin C	triacsin C	oleate	oleate	oleate	serum starve	serum starve	serum starve		Condition	DMSO	DMSO	DMSO	triacsin C	triacsin C	triacsin C	oleate	oleate	oleate	serum starve	serum starve	serum starve
	92	17	75	0	28	30	28	12	58	3	64	29			0.9832	3.103	1.712		1.406	2.199	0.9943	3.583	1.865	1.468	1.703	1.501
	180	36	35	0	14	10	36	52	40	10	34	16			0.9082	2.319	1.223		1.107	2.378	1.522	2.633	2.211	2.229	1.552	1.311
	78	43	10	0	38	17	27	81	50	7	61	4			0.8153	1.487	0.9336		1.467	1.166	1.302	2.403	2.412	1.51	1.625	0.837
	41	37	32	0	33	17	20	29	5	7	89	49			0.9753	2.135	1.555		1.532	1.943	1.766	2.643	2.026	1.674	1.62	1.514
	12	32	16	0	42	11	20	32	19	7	39	51			0.6606	2.59	1.393		1.569	1.914	1.414	2.079	1.869	1.46	2.356	1.463
	267	111	60	0	69	25	24	31	15	2	29	37			0.7967	1.902	1.135		1.574	2.086	2.041	2.541	2.573	1.278	1.628	2.195
	60	60	59	1	8	1	47	73	38	1	45	60			0.7501	2.055	1.47	3.435	3.072	1.057	1.595	2.41	2.592	1.85	1.598	2.355
	340	49	118	0	24	19	119	123	28	10	18	11			0.8898	2.365	1.606		2.697	2.016	1.273	1.847	2.077	2.449	2.139	1.594
	182	67	42	0	14	23	119	62	33	2	47	19			0.964	2.155	1.537		1.919	2.114	1.4	2.085	1.981	1.586	1.816	1.577
	28	91	20	0	16	3	67	42	27	4	121	48			0.8241	1.976	1.26		2.053	0.9982	1.585	2.484	1.945	1.476	1.807	1.668
	110	87	33	2	20	14	119	26	68	9	32	86			0.9777	1.996	2.092	2.07	2.202	2.485	1.522	2.768	3.064	1.654	2.31	1.311
	105	56	130	0	10	1	62	63	45	4	27	61			1.01	2.35	1.392		2.933	2.466	1.697	2.3	2.708	1.454	1.605	1.703
	146	43	17	0	12	15	67	67	52	20	18	60			1.022	2.235	2.616		3.222	1.486	1.361	1.924	1.94	1.996	2.173	1.291
	90	78	12	0	15	11	57	32	132	9	17	65			0.7917	1.605	2.62		1.996	2.875	1.499	2.2	1.757	1.938	2.037	1.553
	83	46	42	0	2	2	28	52	33	14	11	28			0.9275	2.405	1.994		1.101	1.673	1.01	2.248	2.045	1.34	1.137	1.41
	142	38	48	0	79	2	115	35	27	11	14	35			0.6643	2.357	1.971		1.165	2.158	1.349	2.731	2.03	1.522	1.963	1.533
	62	43	23	0	86	5	123	38	37	1	24	46			0.7671	1.262	2.167		1.117	3.224	1.3	2.451	2.048	1.586	1.575	1.662
	101	116	21	0	30	5	65	75	39	7	18	39			0.9313	1.609	2.403		2.231	2.537	1.69	2.489	1.916	2.014	2.222	1.71
	84	39	39	0	74	0	28	53	35	2	37	27			0.7487	0.9372	1.177		1.227		1.098	3.419	2.041	1.278	2.531	1.462
	14	32	51	1	9	64	77	41	27	2	24	85			0.5788	1.951	1.958	0.9688	1.693	1.534	1.605	2.11	2.643	1.278	1.714	1.56
	68	43	58	1	26	46	61	62	64	1	23	16			0.7422	1.329	1.67	0.7046	1.782	1.515	1.277	2.204	1.746	0.7929	2.287	1.233
	15	21	35	0	59	40	75	45	27	6	38	28			0.9219	1.124	1.611		1.554	1.288	1.141	2.299	2.105	1.982	1.521	2.269
	154	26	36	1	31	54	52	88	46	3	70	30			0.7401	2.568	1.598	0.7927	1.628	1.284	1.259	2.278	1.783	4.875	1.556	1.501
	86	18	72	2	84	57	24	81	54	4	56	58			0.6053	1.698	1.457	1.145	1.457	1.33	1.197	2.305	1.803	1.41	2.371	1.312
	86	37	27	3	32	29	123	54	37	4	95	33			0.5705	1.604	2.381	0.9101	1.379	2.181	1.567	2.309	2.631	1.079	1.841	1.749
	23	30	33	0	39	44	28	59	117	12	28	18			1.118	3.544	1.994		1.886	1.201	1.101	2.619	2.091	1.175	2.561	1.865
	49	9	26	0	97	69	111	60	36	10	42	20			0.6938	2.74	1.592		1.136	1.176	1.445	2.612	2.67	1.436	2.278	1.379
	17	34	26	1	40	31	51	51	62	9	12	34			1.492	1.782	1.423	0.4404	2.264	1.313	1.582	2.655	1.925	1.351	2.548	1.964
	92	22	43	0	106	25	46	113	44	9	15	31			0.7017	2.226	1.764		1.186	1.575	2.118	1.792	2.319	1.615	3.383	2.265
	91	51	15	0	22	76	60	93	64	10	30	20			0.6717	1.867	1.574		2.182	1.284	1.856	2.05	2.54	1.524	1.897	2.445
	54	63	50	1	14	24	63	68	53	5	19	17			0.7503	2.265	1.672		1.51	1.556	1.557	2.263	2.053	1.145	2.838	1.482
	37	87	31	0	21	69	47	107	41	19	28	16			0.6618	1.248	1.759		2.11	1.278	1.445	1.779	3.187	1.679	2.096	1.762
	66	54	27	1	24	62	43	69	40	23	37	19			0.7793	1.269	0.6035		1.306	1.541	1.416	2.492	2.033	1.218	2.053	2.861
	63	73	31	0	23	29	32	85	30	3	22	11			0.7326	1.59	1.926		1.547	1.707	1.404	1.678	1.833	1.88	1.75	2.835
	81	33	47	1	16	21	57	65	48	6	33	46			1.342	2.047	2.06	1.497	1.475	1.309	1.437	3.089	2.072	2.085	1.989	2.609
	23	20	46	1	21	30	72	45	28	9	36	42			1.145	1.149	1.813		2.219	1.603	1.55	2.594	2.819	1.263	1.608	2.735
	21	38	64	0	22	5	50	88	49	6	21	12			0.9856	1.938	1.449		1.297	1.374	1.51	1.795	1.852	1.307	1.569	2.232
	108	51	57	0	26	27	33	68	35	11	10	52			0.8204	2.026	2.173		1.382	1.536	1.733	2.476	1.787	1.498	3.568	2.048
	73	44	28	6	20	25	46	71	78	17	29	33			1.052	2.11	1.821	1.072	2.131	1.455	1.634	2.283	2.15	1.607	1.726	1.818
	90	44	38	0	31	62	41	47	53	11	73	62			0.9424	1.894	2.163		1.699	1.281	1.876	2.679	2.487	1.241	1.364	1.737
	28	44	26	2	17	26	49	68	42	10	44	29			0.8273	1.952	2.527	0.9248	1.787	1.423	1.322	1.973	2.307	2.009	2.475	1.24
	29	51	22	2	20	0	38	36	47	17	20	14			0.8443	1.99	1.685	0.9248	1.713		1.312	2.509	2.636	1.332	1.952	2.159
	26	44	47	3	36	1	94	77	42	33	22	18			1.125	1.922	1.816	3.582	2.155	0.7927	1.247	2.751	2.289	1.276	4.589	1.84
	223	84	101	2	20	15	41	89	70	7	30	37			0.7595	1.764	1.66	0.8367	1.995	2.413	1.459	1.799	2.101	1.284	2.106	1.6
	67	123	43	0	8	42	21	51	41	0	20	34			0.9754	1.658	2.192		1.079	1.682	1.464	2.769	1.665		2.114	2.177
	62	27	30	0	30	46	33	79	71	10	19	1			0.8907	2.316	2.214		2.181	2.056	1.172	2.015	1.962	1.577	2.295	0.881
	47	46	23	3	46	15	27	66	50	9	18	22			0.9351	1.79	1.811	1.204	1.436	3.476	1.958	2.241	2.795	1.175	2.061	1.426
	43	99	33	1	37	13	46	62	26	17	43	46			0.7169	1.762	2.335	1.145	1.566	1.111	1.605	2.755	1.708	1.975	1.94	1.463
	28	81	30	2	20	8	22	77	25	8	29	29			0.9028	1.58	1.503	1.101	1.383	1.629	1.334	1.937	1.91	1.322	1.771	2.139
	67	52	29	0	29	7	21	115	106	13	39	25			0.7769	1.616	1.865		1.427	1.799	1.229	2.19	2.464	1.457	1.882	2.005
	4	60	32	0	28	6	24	45	27	2	7	30			0.3303	1.427	2.331		1.548	2.026	1.824	2.214	1.671	1.233	1.485	1.189
	11	107	30	0	14	14	63	27	125	16	19	130			1.097	1.741	2.231		2.315	2.114	1.949	1.938	2.127	1.233	2.235	1.167
	126	82	55	0	28	21	40	44	105	21	18	15			0.8074	1.809	1.595		2.721	1.363	1.659	2.833	2.255	1.447	1.703	2.044
	97	75	62	2	17	46	26	65	58	22	16	66			0.839	1.575	1.693	2.378	2.425	2.219	1.254	2.757	2.125	1.225	3.97	1.229
	42	56	27	0	6	21	48	159	63	5	18	30			0.9143	2.167	1.474		2.261	1.866	1.327	1.865	1.748	1.938	2.256	1.333
	40	52	36	0	7	27	30	144	60	5	25	49			1.24	1.968	1.664		1.988	1.752	1.266	1.694	1.947	2.079	1.389	1.208
	122	59	40	0	18	11	40	112	18	3	40	18			1.218	1.975	1.103		2.442	4.204	1.705	1.754	1.689	1.263	1.615	1.278
	104	54	43	0	18	29	50	104	81	17	31	35			1.032	1.461	2.097		2.285	2.299	2.863	2.375	1.662	1.498	1.344	1.546
	46	94	52	0	44	33	29	65	24	14	44	53			0.8233	2.111	1.772		2.464	2.725	2.236	2.6	1.891	1.183	1.748	1.538
	115	83	72	0	9	35	23	64	12	14	65	30			0.7774	1.306	1.902		2.828	1.366	1.195	2.349	1.424	1.668	2.047	1.107
	208	85	59	0	11	15	33	26	28	1	71	74			0.9934	1.744	1.266		2.482	1.168	1.794	3.016	1.614	1.498	1.349	1.287
	123	79	59	4	6	46	23	87	20	16	49	29			1.038	2.153	1.348	0.8808	3.127	1.635	1.555	1.817	2.471	1.586	1.766	2.522
	109	83	26	1	20	32	37	92	44	9	92	63			1.05	1.651	1.66	1.585	2.07	1.635	1.298	2.481	2.711	1.997	1.527	1.34
	155	137	26	0	10	27	13	89	34	2	31	59			1.04	1.535	1.518		2.686	1.334	1.098	2.321	2.213	2.203	1.444	1.275
	152	115	11	1	16	34	69	106	38	13	51	77			1.283	1.594	1.153	0.1762	1.684	1.536	1.841	1.924	2.379	1.457	1.318	1.206
	218	176	154	0	13	22	74	150	79	12	52	46			0.8832	1.491	1.522		1.883	2.11	1.682	2.08	2.104	1.909	1.43	1.44
	150	76	144	2	45	15	57	125	38	22	17	22			0.9606	1.673	1.377	0.7046	1.889	1.632	2.377	2.357	2.467	1.63	3.125	2.523
	47	33	97	1	40	29	34	165	10	4	30	35			0.624	1.786	1.557	0.4404	1.548	1.813	2.55	2.106	1.718	2.467	3.066	2.099
	140	81	184	2	23	20	37	234	31	12	13	79			0.9865	1.75	1.295	2.642	1.321	2.272	1.279	2.154	1.896	1.498	2.236	1.915
	118	24	88	0	57	25	9	181	52	9	69	55			0.9502	2.18	2.052		1.136	1.367	1.39	2.634	2.726	1.576	1.927	1.552
	61	38	83	0	40	47	30	81	138	19	53	14			0.6844	2.156	0.9444		1.072	1.52	1.207	2.199	1.807	1.693	2.144	2.303
	59	29	84	9	85	14	32	109	111	2	3	7			0.6882	2.232	1.236	1.556	1.298	1.208	1.523	1.665	1.821	2.423	2.291	1.057
	34	29	79	1	37	26	26	118	144	12	24	32			0.6709	1.755	1.821	0.8808	1.257	1.338	0.9996	2.093	1.807	1.483	2.239	1.666
	74	129	68	3	46	11	32	196	150	14	36	14			1.072	1.691	1.422	3.406	1.266	1.722	1.01	2.191	2.06	1.63	1.718	1.353
	35	52	44	0	19	5	112	414	113	7	19	27			0.8229	2.4	1.625		1.113	1.392	1.37	1.441	2.129	1.901	1.651	1.341
	98	22	81	1	39	61	38	210	154	3	35	22			0.9581	1.902	1.78	0.9688	1.269	1.571	1.315	1.666	2.06	1.791	1.568	2.499
	132	32	24	3	17	23	101	321	179	10	59	45			1.068	2.32	1.916	1.38	1.161	1.968	1.492	1.43	2.201	1.269	1.438	1.329
	116	49	128	0	44	32	65	151	140	13	46	85			1.087	2.236	1.57		1.299	2.604	1.571	1.621	2.122	1.186	2.323	1.343
	64	37	42	1	48	10	80	102	193	1	34	39			1.174	2.257	1.508	1.409	1.429	2.272	1.376	1.656	1.762	0.9691	2.265	1.292
	213	58	40	1	32	3	31	284	111	41	38	23			1.085	1.468	1.684	0.8808	1.398	1.762	1.191	1.65	2.052	1.485	2.256	2.218
	75	93	100	0	12	15	26	265	189	11	34	26			1.24	1.95	1.402		2.114	1.497	1.223	1.657	1.687	1.097	1.923	1.21
	210	43	32	2	7	21	44	105	271	11	105	12			1.092	0.9955	1.662	1.277	1.787	1.774	0.9751	2.121	1.717	0.817	1.293	1.586
	193	54	22	0	13	59	27	183	112	6	79	48			1.04	1.406	1.794		1.924	1.542	1.149	1.925	1.967	1.512	1.255	1.503
	131	40	53	0	32	4	90	115	114	7	72	15			0.8633	2.728	2.212		1.321	1.453	1.707	2.423	1.866	1.384	1.621	1.609
	107	54	22	0	16	23	100	135	117	22	61	49			0.8503	1.558	1.613		1.25	3.094	1.774	2.03	2.01	1.394	1.563	1.827
	126	102	29	0	23	29	54	66	264	44	56	70			0.9129	1.51	2.305		1.585	1.47	1.676	2.434	1.883	1.235	1.605	1.948
	148	52	31	0	16	21	116	119	215	21	14	15			1.057	1.687	1.827		1.514	2.701	1.653	2.113	2.194	1.116	4.632	1.762
	46	38	44	0	20	9	103	104	203	14	30	22			1.007	1.687	1.832		1.85	1.057	1.47	2.157	2.114	1.403	2.593	2.139
	16	75	24	0	20	9	79	102	70	12	48	18			1.139	1.799	1.384		1.167	3.68	1.587	2.319	2.038	0.9691	1.294	1.478
	46	49	25	1	29	6	93	108	103	13	63	16			0.7774	1.513	1.948	1.057	1.461	1.174	1.569	2.079	2.005	1.484	1.927	1.448
	155	18	26	0	49	10	69	40	277	18	11	19			1.174	1.209	2.863		1.309	1.568	1.459	3.568	1.999	1.209	1.458	1.465
	127	51	41	0	27	6	127	92	122	22	21	23			0.8877	2.072	1.678		1.138	4.052	1.678	2.059	2.27	1.249	2.052	2.256
	207	46	55	0	29	10	173	177	126	25	54	4			1.058	2.206	2.247		1.552	1.312	1.415	2.093	2.059	1.484	1.981	1.322
	260	67	22	0	30	67	46	100	134	10	38	7			1.056	1.625	2.718		2.014	1.43	1.45	2.094	2.055	1.189	2.059	2.731
	127	14	59	0	55	21	52	107	97	18	30	21			0.8967	1.17	1.388		1.251	1.988	1.355	2.035	1.946	1.326	2.294	2.291
	67	9	16	0	32	37	119	200	116	10	20	15			0.8453	1.615	2.235		2.056	1.231	1.504	1.757	2.238	0.978	1.797	2.15
	156	42	60	0	12	5	42	80	116	6	2	31			0.9203	2.082	2.341		0.9982	1.127	1.015	2.208	2.19	1.601	2.159	2.109
	159	53	52	0	26	26	100	74	95	19	14	35			1.14	2.029	1.929		1.253	1.426	1.671	1.842	2.013	1.016	2.738	1.974
	156	41	22	0	36	22	46	118	157	11	4	8			1.048	1.921	2.138		2.055	1.553	1.572	2.561	1.879	1.257	2.687	2.357
	137	78	59	0	29	4	70	169	150	4	38	40			1.055	1.142	1.487		1.239	1.585	1.503	2.174	2.086	1.63	1.834	2.236
	139	179	8	0	27	15	70	87	158	9	21	25			1.089	1.437	1.596		1.817	1.374	1.552	2.349	2.301	1.449	2.576	1.818
	193	37	116	0	12	12	78	125	89	15	19	16			1.051	2.15	1.316		1.659	1.835	1.69	2.262	2.229	1.239	2.152	1.977
	134	21	86	0	32	50	132	49	240	14	14	28			1.097	1.422	1.862		1.979	1.418	1.296	2.379	2.14	1.152	3.071	1.554
	151	73	207	0	97	22	148	109	122	3	38	49			1.044	1.514	1.435		1.311	1.75	1.575	2.007	2.347	0.881	2.404	1.847
	152	36	328	0	71	4	70	130	236	12	36	125			1.027	1.781	1.328		1.373	2.136	1.63	1.956	1.759	1.079	2.991	1.318
	268	100	170	0	11	36	78	125	113	2	46	26			1.036	1.188	1.372		2.434	1.26	1.763	2.217	1.702	1.057	1.716	1.826
	156	67	22	0	4	2	63	153	265	27	50	46			0.9745	0.9228	1.389		1.85	1.762	1.466	1.956	1.693	0.9724	2.233	1.576
	145	56	304	0	38	73	123	124	140	4	30	39			1.21	2.13	1.543		1.425	1.515	1.4	2.227	1.822	0.9251	1.894	2.004
	30	49	63	0	1	2	87	88	222	40	8	21			1.21	1.907	1.795		1.673	0.9248	1.505	2.456	1.951	1.013	2.566	2.228
	29	35	46	0	40	72	126	101	97	22	35	25			1.024	1.354	1.421		1.817	1.599	1.903	2.171	2.273	1.398	1.974	1.935
	93	64	38	0	29	14	91	100	216	10	24	21			1.362	2.224	1.184		1.616	1.938	1.275	2.077	1.809	1.172	2.614	2.19
	12	13	107	0	23	28	45	90	142	28	16	66			1.094	2.317	1.436		1.214	1.815	1.558	1.932	2.077	0.9786	2.153	1.358
	120	53	81	1	59	15	38	122	101	6	32	66			1.033	1.968	1.536	1.321	1.327	1.509	1.437	2.128	1.789	2.159	1.751	1.48
	54	44	63	0	42	20	102	41	180	6	16	76			1.026	2.3	1.913		1.332	1.753	1.557	1.867	2.278	0.9398	2.852	1.298
	18	41	98	0	36	9	56	150	150	10	3	39			0.8416	1.038	1.783		1.223	1.165	1.82	2.292	1.789	1.216	2.144	2.137
	148	16	76	0	44	34	153	75	84	7	35	11			0.995	2.213	1.927		1.716	1.798	1.585	1.944	1.936	0.6671	1.8	1.714
	27	95	88	0	36	5	197	138	168	12	48	10			0.8873	1.734	1.353		1.754	3.823	1.439	2.64	2.129	1.131	2.373	1.947
	14	76	55	0	18	37	107	86	180	12	26	11			1.409	1.599	1.44		2.001	1.957	1.499	1.958	2.031	1.402	2.159	1.898
	6	28	79	0	37	37	113	129	134	15	45	32			0.5578	1.846	1.64		1.526	1.904	1.68	2.074	1.75	1.028	2.459	1.536
	18	147	19	0	56	15	164	196	116	7	39	16			0.4453	1.897	1.307		2.905	1.632	1.332	1.933	1.874	0.9062	1.823	1.834
	184	15	97	0	43	18	48	177	100	13	54	19			1.047	3.118	1.759		2.431	2.403	1.558	1.936	2.026	0.9691	1.607	2.203
	51	131	98	0	15	12	83	142	139	1	21	18			0.9844	1.433	1.6		2.014	1.453	1.505	2.353	1.818	0.7048	2.362	2.056
	0	140	72	0	40	21	40	160	65	10	47	17				1.628	1.384		1.279	1.799	1.524	2.091	2.144	1.824	1.875	2.161
	57	159	22	17	80	6	62	185	151	12	41	37			1.024	1.458	2.442	0.9533	1.163	1.6	1.238	2.029	2.063	1.05	2.224	2.912
	142	32	60	9	20	6	37	152	145	1	16	64			0.6748	1.599	1.53	0.9101	1.792	1.673	1.574	2.28	2.528	1.233	1.96	1.823
	103	46	35	0	110	0	34	148	93	6	4	11			0.9056	2.29	2.32		1.046		1.902	1.583	2.328	0.8517	1.938	2.219
	46	45	138	1	45	24	13	80	134	8	11	21			0.8961	1.421	1.904	2.026	1.122	1.853	1.484	2.465	2.337	1.52	2.723	1.691
	107	132	25	0	61	24	35	47	142	5	29	19			0.8808	1.423	2.332		1.243	1.736	2.19	2.78	2.245	1.198	3.968	2.722
	68	82	71	0	89	5	21	78	183	9	32	16			1.109	2.011	1.688		1.27	0.9336	1.179	2.23	2.08	1.928	2.332	2.946
	33	37	44	0	60	1	52	183	76	4	23	33			1.017	1.416	1.409		1.148	1.057	2.004	1.752	2.109	1.013	4.041	1.709
	54	68	35	0	29	32	57	209	209	5	41	25			1.488	1.43	1.52		1.099	2.373	2.119	1.784	1.867	0.8634	3.116	2.795
	63	35	28	1	46	5	25	70	252	15	14	12			1.118	2.451	1.774	1.145	1.191	1.991	1.826	2.647	1.936	1.298	1.567	3.649
	129	41	91	0	51	39	16	117	103	12	8	47			1.2	1.493	1.536		1.107	1.52	2.412	1.984	2.321	0.7415	3.359	1.593
	47	69	127	0	72	6	26	48	155	11	35	52			0.8302	1.223	1.397		1.227	2.07	1.657	2.19	2.117	0.865	2.311	1.677
	33	155	38	0	38	4	54	32	160	13	19	16			0.9128	1.375	1.889		1.595	1.233	1.785	2.781	2.1	0.9759	2.388	2.126
	55	16	40	0	79	32	40	144	129	19	18	44			0.8103	2.218	1.729		1.445	1.473	1.423	2.43	2.049	0.8439	1.88	1.554
	109	88	28	0	0	22	20	135	163	19	27	13			1.208	1.656	1.793			3.027	1.952	2.051	2.069	0.9691	2.535	2.114
	78	29	162	0	15	27	16	76	234	7	32	7			1.134	2.342	1.585		1.932	1.488	1.668	2.918	1.821	0.8685	1.674	1.8
	47	46	60	0	41	15	40	15	188	26	31	35			0.9801	1.876	1.952		1.454	1.286	1.211	1.292	1.95	0.9014	2.112	1.752
	44	96	42	0	23	49	35	42	110	1	13	37			0.8067	1.818	1.478		2.684	1.411	1.953	2.419	2.345	1.145	2.243	1.943
	169	69	46	0	53	42	34	257	99	29	38	32			0.9886	1.592	1.149		2.667	1.382	1.068	2.238	1.807	0.875	2.242	2.709
	126	63	52	3	17	88	8	84	137	11	27	27			0.8444	1.922	0.9248	2.173	2.306	1.371	1.255	2.267	1.776	1.001	2.066	1.723
	9	132	45	0	4	11	30	297	98	9	17	61			0.5187	1.557	1.305		2.532	1.537	1.474	2.114	2.003	1.057	1.674	1.42
	54	145	33	0	15	1	29	72	90	10	33	41			0.933	1.613	1.447		3.141	1.321	1.908	1.835	1.924	0.7577	3.03	1.904
	38	28	45	1	5	4	11	45	122	14	3	26			1.14	1.815	1.585	1.233	3.594	1.541	2.555	2.181	1.946	0.9377	1.557	1.525
	37	62	128	0	1	19	29	129	183	4	32	60			1.133	1.622	1.813		4.052	1.701	1.674	2.374	2.148	0.5286	4.279	2.06
	31	36	56	0	35	27	18	86	156	16	28	49			0.8211	1.928	1.881		2.524	1.416	2.021	3.171	2.015	1.068	2.118	2.312
	58	57	94	0	5	7	60	90	142	21	13	96			1.002	1.364	1.394		3.153	3.146	1.642	2.7	2.012	0.9985	2.352	1.987
	85	70	79	0	18	133	60	73	187	16	12	94			0.8051	1.545	1.698		2.633	1.34	2.004	2.69	1.789	0.9636	2.371	1.264
	51	30	27	0	49	27	24	118	145	11	90	44			1.104	3.661	1.833		1.265	1.771	1.777	2.435	2.008	0.9131	1.514	1.772
	28	33	45	0	21	17	41	96	124	30	39	62			0.5599	2.277	2.114		1.166	2.42	1.775	2.332	1.797	0.837	2.054	1.476
	64	38	69	1	53	22	15	139	249	44	12	21			1.036	1.553	1.479	0.9688	1.725	1.73	1.145	2.263	1.783	0.9051	2.548	1.875
	57	31	19	1	51	86	50	76	281	5	12	106			0.8097	3.134	1.317	1.233	1.29	1.42	2.143	2.996	2.067	1.48	1.96	1.276
	12	37	68	0	55	32	30	64	65	62	7	156			0.8587	2.107	1.648		1.392	1.605	1.445	2.328	1.502	1.133	1.913	1.231
	107	65	53	0	48	33	38	74	161	3	21	48			1.354	2.272	2.006		1.861	1.281	1.899	2.81	1.849	0.9985	1.729	1.511
	12	38	46	0	51	32	32	134	200	2	7	33			0.9101	1.282	1.74		1.357	1.995	2.114	1.708	1.688	0.9691	2.102	1.196
	57	115	114	0	9	61	13	86	242	4	49	37			0.9549	1.507	1.589		3.513	1.325	1.559	2.535	1.874	2.753	1.719	1.155
	4	37	50	4	30	29	52	110	175	7	45	65			0.6826	2.497	2.005	1.497	1.292	1.692	2.338	2.781	1.907	0.7929	1.327	1.472
	98	36	27	0	51	7	7	172	152	73	16	75			1.131	2.659	2.137		1.444	1.158	1.611	2.227	1.918	1.223	1.834	1.209
	110	59	82	0	12	4	34	130	102	1	12	23			1.168	1.599	1.698		2.723	1.762	2.013	2.548	2.863	1.057	2.364	1.306
	3	31	43	0	7	34	40	125	124	0	82	65			0.6165	4	1.85		1.271	1.723	1.687	2.26	2.194		1.539	1.204
	63	108	44	0	65	7	50	115	156	2	64	47			1.132	1.557	1.343		1.297	1.485	1.829	2.22	2.22	0.7489	2.035	1.367
	77	42	81	0	5	6	27	102	163	9	59	10			1.222	1.474	1.931		3.1	1.336	1.465	2.267	2.187	1.615	2.243	1.172
	172	41	76	0	41	22	23	102	208	4	39	19			1.056	2.168	2.547		1.038	1.898	1.774	2.138	1.768	1.211	2.564	1.368
	77	69	23	0	21	14	23	69	82	16	15	26			1.182	1.5	2.941		2.886	1.541	2	2.964	2.719	1.349	1.568	1.542
	89	58	46	0	12	10	43	110	141	28	22	20			1.221	1.658	2.313		2.231	1.356	1.615	2.836	1.904	1.633	3.048	1.846
	53	47	30	0	9	26	24	56	157	4	29	3			1.005	1.259	2.134		2.153	1.745	2.412	2.184	2.024	1.322	3.454	0.7636
	28	31	38	0	43	6	37	58	119	1	41	28			0.6386	1.605	2.427		1.243	2.29	1.836	2.228	1.767	0.9691	1.766	1.501
	36	197	24	0	15	4	8	86	90	61	22	35			0.893	1.533	2.738		1.932	1.343	1.046	1.799	2.22	1.209	2.339	1.649
	40	64	30	0	45	29	34	55	152	17	22	83			0.6738	2.58	1.477		1.302	1.655	2.125	2.542	1.809	0.964	2.303	1.618
	69	85	8	1	47	11	42	128	159	105	45	11			1.261	2.14	0.6386	1.585	1.068	1.505	1.531	2.194	1.59	1.335	2.336	1.578
	18	43	19	0	60	15	24	50	207	6	14	23			0.6997	2.034	2.86		1.179	1.75	1.509	2.116	2.113	1.571	1.838	1.984
	21	106	77	0	26	45	39	136	146	3	42	14			0.9898	1.386	1.301		1.043	1.673	1.48	2.123	2.075	1.263	1.657	1.907
	17	48	7	2	17	14	17	102	103	17	11	93			0.9948	2.048	2.542	1.453	3.114	1.522	1.28	1.927	1.856	1.145	4.533	1.533
	8	70	55	3	7	20	44	50	147	15	25	40			0.5285	2.021	1.175	0.8808	1.623	1.585	1.91	2.687	2.26	1.216	2.46	1.441
	21	45	85	5	37	31	13	126	172	3	38	101			0.9269	2.11	1.275	1.145	1.502	1.202	1.471	1.914	1.698	0.9691	2.75	1.347
	102	75	6	0	38	24	31	133	105	35	51	29			1.095	1.47	1.556		1.539	1.475	2.004	1.828	1.979	1.42	1.532	1.288
	31	89	68	1	17	29	45	194	226	20	72	21			0.7558	1.133	1.284	1.409	2.233	1.731	2.026	1.63	1.826	0.9824	2.5	1.619
	74	91	17	2	33	21	29	155	202	100	14	57			0.7332	1.462	2.549	0.9248	1.946	1.476	1.568	2.034	1.735	0.9674	1.347	1.461
	53	43	23	0	14	7	28	145	83	0	24	23			0.786	2.493	1.555		2.032	0.9437	1.539	2.07	2.003		2.68	1.643
	75	43	19	0	12	56	15	130	108	15	74	29			0.8127	2.204	2.638		1.952	1.126	1.004	2.232	2.145	1.445	2.072	1.634
	14	27	34	0	21	28	9	172	152	1	9	24			0.4844	1.941	2.707		1.455	1.029	1.302	1.991	2.295	0.881	1.743	1.773
	42	71	30	0	24	59	21	174	44	49	55	21			0.5662	1.465	2.683		1.439	1.464	0.8936	1.822	2.01	1.046	2.147	2.886
	99	45	20	0	26	29	53	127	117	22	28	15			0.9359	2.229	3.166		2.148	1.188	1.534	2.146	2.175	1.125	1.863	2.631
	52	98	24	0	29	32	17	157	146	0	31	21			0.83	1.543	2.14		1.762	1.731	1.223	2.104	1.942		3.22	1.653
	43	74	26	3	29	25	37	298	212	7	79	18			0.7784	1.732	2.022	1.497	2.22	1.483	0.9406	1.471	2.225	1.447	1.364	1.703
	19	29	14	1	21	24	27	154	199	2	33	9			0.4821	1.573	1.806	1.145	1.652	2.026	1.566	1.681	1.985	1.189	3.212	1.517
	88	39	15	2	50	33	70	160	173	3	35	4			0.8017	2.06	2.672	2.774	1.689	1.108	1.397	1.75	2.133	0.9398	3.121	3.502
	47	100	31	2	20	4	22	136	146	9	123	30			0.774	1.297	2.486	1.057	1.722	1.784	0.9211	2.293	1.841	0.9789	1.296	1.636
	77	45	26	0	15	37	34	68	338	10	52	17			0.9117	1.417	1.795		1.791	1.169	1.34	2.634	2.122	1.233	1.794	2.063
	197	41	16	0	8	16	21	104	200	18	20	17			0.7784	1.56	1.36		2.433	1.718	1.46	2.194	1.785	1.14	3.405	3.021
	136	80	92	0	24	28	38	109	136	10	101	12			0.9494	1.771	1.441		3.035	2.155	2.163	2.088	2.289	1.189	1.252	1.645
	43	48	33	0	8	37	20	82	200	6	49	14			0.8029	1.44	1.676		5.053	2.023	1.291	2.558	2.187	1.248	1.767	1.542
	161	19	71	5	14	15	35	107	80	5	96	12			0.6691	3.231	1.47	1.744	4.838	0.9865	1.153	2.847	2.811	1.004	1.86	1.887
	116	47	25	1	1	23	65	72	50	11	48	6			0.7494	1.199	1.966	1.145	6.077	1.735	1.519	2.368	2.737	0.9691	1.351	2.526
	47	35	63	0	9	13	44	152	111	12	101	32			1.486	2.534	2.268		1.987	1.423	1.612	2.021	2.442	0.6461	1.213	1.856
	133	62	54	0	23	21	43	150	59	7	95	2			0.8576	2.097	1.457		1.972	2.194	1.6	1.966	2.809	1.007	1.651	1.322
	70	56	118	0	20	2	37	129	56	3	60	12			0.8254	2.111	1.349		1.762	4.096	1.757	2.101	2.914	0.9104	2.126	3.04
	13	36	129	0	17	37	43	200	61	11	71	38			1.274	1.957	1.859		1.596	1.347	1.74	2.375	2.723	1.354	1.506	1.463
	31	73	160	0	33	35	36	210	46	5	60	11			0.8722	2.011	1.966		1.876	1.263	1.544	2.05	2.858	1.85	1.443	2.707
	152	29	101	0	33	41	18	201	62	7	24	19			1.161	1.467	1.929		1.62	1.364	1.791	2.147	2.777	0.9188	1.406	2.574
	96	57	51	0	31	18	36	170	70	5	67	2			0.8441	1.689	2.147		1.807	1.918	1.696	2.11	3.002	1.145	1.369	1.189
	106	89	80	0	11	13	47	55	42	4	28	15			1.084	1.517	2.153		1.633	1.599	2.263	2.47	2.836	0.859	1.564	2.996
	86	109	85	0	29	15	30	37	79	9	8	11			0.9863	1.528	1.907		1.968	1.944	1.48	1.905	2.805	1.185	2.522	2.627
	132	139	52	0	33	36	41	48	16	67	30	12			0.9635	1.705	1.746		2.247	1.536	1.668	3.392	2.808	1.08	1.847	1.542
	52	69	30	0	15	3	20	27	83	13	74	43			0.6335	1.913	1.947		1.72	1.497	1.485	2.836	2.602	1.383	1.339	1.36
	93	109	30	0	58	26	28	47	71	21	109	22			1.016	1.649	1.794		2.317	1.518	1.737	1.792	3.214	0.9566	1.468	1.67
	19	63	14	0	69	24	52	29	71	53	44	22			0.6907	1.922	1.397		1.91	1.538	2.301	3.39	2.664	1.039	1.201	2.339
	119	78	57	0	23	17	12	22	52	4	51	24			1.075	1.684	1.361		2.16	1.508	1.131	2.038	2.142	1.189	2.094	1.289
	36	94	73	0	23	10	41	45	27	3	62	54			0.8172	1.96	1.476		2.313	1.286	1.268	3.272	2.562	0.9985	1.607	1.333
	57	71	64	0	14	8	29	65	35	9	56	18			0.6938	2.018	1.361		2.359	1.321	1.492	2.064	2.414	0.7636	1.731	1.512
	123	57	72	0	81	25	43	73	66	10	111	23			1.154	1.774	1.965		1.563	1.807	1.529	2.362	2.491	0.8017	1.566	1.486
	13	32	75	0	84	18	37	47	26	33	38	37			1.917	2.136	1.437		1.235	1.776	1.707	3.207	3.25	0.9505	1.482	2.131
	45	29	100	0	57	16	58	39	56	22	73	60			1.151	1.276	1.305		1.295	2.136	1.972	2.546	2.766	0.7449	1.708	1.833
	153	35	76	3	130	5	23	50	29	1	120	33			1.087	1.555	1.439	4.345	1.316	2.114	1.253	2.414	2.187	0.881	1.331	1.354
	119	169	81	10	44	59	20	52	29	20	105	31			0.8756	1.485	1.29	1.154	2.032	1.336	1.145	3.595	2.595	1.22	1.387	1.262
	152	207	73	0	33	53	16	56	44	37	57	29			1.308	1.429	1.409		1.583	1.349	1.729	1.927	3.334	0.8548	1.646	1.47
	110	78	18	1	40	22	22	52	51	55	60	21			1.451	1.448	1.419	0.9688	1.321	1.493	1.097	2.557	3.115	0.99	1.903	1.208
	53	38	19	13	38	42	23	27	89	44	32	39			0.8442	1.727	1.53	0.9146	1.504	1.43	0.9921	2.421	2.485	0.819	1.891	1.509
	127	8	29	2	71	19	56	42	24	49	61	14			0.5923	2.929	1.181	0.9688	1.219	1.395	2.075	2.091	2.867	0.872	1.693	3.952
	104	36	49	0	64	29	22	43	107	16	49	26			1.237	1.429	1.591		1.252	1.327	1.286	2.985	2.564	0.7654	1.401	1.772
	114	12	11	8	33	29	87	40	74	15	73	32			1.165	3.274	1.121	1.068	1.361	1.57	1.696	2.643	2.393	0.975	1.686	1.616
	96	160	67	0	32	6	16	82	68	15	32	22			1.335	1.465	1.692		1.583	2.099	1.118	2.167	2.937	0.9574	1.412	2.074
	91	17	54	0	34	8	38	46	112	21	91	25			1.515	2.948	1.434		1.386	2.158	0.9205	2.205	2.35	0.9314	1.882	1.797
	128	22	64	0	38	21	6	36	7	31	35	28			1.045	2.454	1.591		1.592	1.506	0.837	2.303	1.762	0.8327	3.267	1.523
	137	56	41	1	43	24	37	23	92	112	31	26			1.279	1.812	1.398	0.7927	1.512	1.262	1.186	2.398	2	1.18	1.825	1.071
	106	58	117	0	36	19	11	21	44	60	84	70			1.316	2.639	1.719		1.446	1.947	0.865	1.993	3.288	1.257	2.266	1.405
	105	11	45	1	33	47	41	40	19	40	17	6			1.524	2.242	1.321	0.8808	1.508	2.026	1.24	1.903	2.012	1.165	2.825	1.087
	66	95	76	0	36	24	13	23	58	85	20	6			1.27	1.594	1.599		1.598	1.347	1.383	2.593	2.505	1.176	1.463	1.307
	169	68	16	1	20	39	36	33	26	60	21	14			1.173	1.552	1.123	1.321	1.471	1.518	1.483	3.409	2.264	1.176	2.803	1.919
	341	42	47	0	13	6	17	24	9	44	5	16			1.021	2.057	1.565		1.897	1.116	2.125	3.15	2.398	1.151	1.885	3.111
	56	59	64	0	7	13	10	38	54	20	54	34			0.9657	1.593	1.588		1.397	1.592	1.533	3.128	2.945	0.8414	1.555	2.41
	132	19	100	3	7	8	37	40	47	54	31	2			1.153	1.966	1.507	1.233	1.85	1.541	1.255	2.685	2.699	0.9284	2.271	1.233
	52	3	23	0	4	10	17	77	16	11	54	18			1.015	1.351	2.363		1.938	1.673	1.778	2.734	3.1	0.9211	2.015	1.64
	196	38	125	0	9	43	39	43	27	9	98	25			1.164	3.553	1.381		1.468	1.61	1.871	2.069	2.669	0.9496	1.53	1.903
	42	52	86	2	6	81	31	43	127	26	28	24			0.9626	1.577	1.244	0.9688	1.938	1.158	1.589	1.949	2.452	0.9725	1.812	1.237
	241	81	55	0	23	34	23	101	77	92	86	30			1.151	1.27	1.374		1.861	1.883	1.36	1.887	2.774	0.973	2.217	2.029
	168	100	85	1	11	52	32	37	56	45	30	74			1.125	1.561	1.573	2.29	1.457	1.391	1.947	3.162	2.527	0.9359	2.311	1.581
	112	101	20	0	41	65	54	57	73	18	28	24			0.7927	1.427	2.391		1.497	1.156	2.051	2.843	2.693	0.8761	1.391	2.555
	74	38	29	0	32	6	17	57	88	103	36	57			0.8962	4.256	2.484		1.737	2.143	0.8862	2.748	2.802	0.9649	2.271	1.841
	42	79	42	0	22	62	18	25	134	18	28	10			0.9206	1.445	1.411		1.397	1.189	1.483	2.368	2.485	0.9398	2.074	3.912
	48	96	73	0	43	116	15	25	59	18	57	9			0.989	1.523	1.386		1.798	1.417	1.551	2.879	2.074	0.9153	1.43	1.899
	88	56	10	0	25	47	18	47	20	13	42	14			0.6265	1.236	1.964		1.74	1.291	1.581	2.626	2.502	0.881	2.798	2.36
	41	257	19	0	42	21	30	64	98	19	15	11			1.012	1.632	2.392		1.747	1.736	1.645	2.975	2.643	0.8625	3.189	3.212
	56	140	19	0	4	21	20	53	15	21	27	3			0.9311	1.673	1.692		1.277	1.56	1.775	2.146	2.285	0.9817	2.147	2.496
	67	167	55	0	89	31	22	71	86	29	23	20			0.8768	1.285	1.842		1.772	1.821	1.926	2.407	2.531	0.7869	2.578	2.48
	46	179	22	0	4	25	24	55	74	18	39	22			0.9018	1.438	1.425		1.255	1.938	1.127	2.931	2.275	1.023	2.092	2.935
	83	47	30	0	40	15	51	115	113	15	71	68			0.7619	1.765	1.371		1.438	1.908	1.734	2.183	2.425	0.881	1.799	1.408
	108	60	58	1	28	25	142	151	97	15	54	32			0.8922	1.747	1.587	0.8808	1.356	1.779	1.419	1.966	2.468	1.11	1.875	2.511
	40	141	46	0	20	8	121	121	102	11	108	25			1.008	1.347	1.601		1.237	1.751	1.265	2.297	2.774	0.825	1.566	2.206
	50	48	27	0	40	19	154	136	37	10	16	26			0.8332	1.294	1.918		1.453	1.789	1.319	2.228	2.812	0.9427	2.494	2.301
	5	47	15	1	20	65	106	118	73	15	45	23			1.022	1.31	1.873	1.409	3.246	1.77	1.373	2.442	2.018	1.016	1.999	2.475
	85	55	23	0	58	14	115	107	63	42	51	7			0.9844	1.566	2.478		1.818	3.045	1.351	2.221	2.93	0.8412	1.287	1.989
	97	51	62	0	54	2	87	98	95	11	10	31			1.327	1.895	2.878		1.978	2.07	1.195	2.477	2.591	0.9371	4.026	1.535
	84	70	18	0	28	0	656	233	76	14	72	87			1.561	1.307	1.903		1.979		1.451	2.034	2.584	1.026	1.508	1.361
	177	44	11	0	40	12	186	102	44	20	97	26			1.038	2.188	0.6806		1.942	1.798	1.065	2.078	2.663	1.062	1.768	1.84
	170	161	21	2	4	46	113	301	88	65	11	21			1.032	1.474	1.049	1.321	1.85	1.767	1.368	1.831	2.572	0.9841	2.467	1.938
	143	39	43	0	3	34	157	215	49	14	57	9			1.068	1.31	1.647		1.38	1.834	1.291	1.881	3.094	1.41	2.016	2.418
	222	38	7	0	53	5	120	83	24	92	38	89			1.107	1.998	1.887		1.738	1.568	1.172	2.773	1.061	1.182	2.101	1.385
	176	71	47	0	4	15	126	146	34	19	46	81			1.014	1.34	1.666		1.365	1.538	1.436	2.359	2.604	1.377	2.107	1.33
	18	86	32	0	66	34	113	94	38	5	54	14			0.4453	1.374	2.4		1.445	1.72	1.573	2.403	2.965	0.881	2.054	1.919
	29	108	57	1	37	11	107	134	39	13	32	14			1.154	1.315	1.61	0.4404	1.354	1.433	1.411	2.515	2.438	1.078	2.17	2.171
	63	63	58	2	56	14	183	161	43	45	18	17			1.255	1.36	1.762	0.7927	1.332	1.365	1.184	2.071	2.108	1.134	2.795	2.353
	21	81	17	0	38	22	159	119	29	2	29	33			1.137	1.365	1.798		1.419	2.098	1.181	1.895	3.044	0.9251	1.838	1.794
	140	51	16	1	33	18	90	132	114	71	23	11			0.9468	1.371	2.34	2.378	1.249	2.349	1.409	1.882	2.349	1.117	2.823	2.907
	103	40	32	0	41	15	169	93	136	52	22	29			0.9483	1.506	1.684		1.487	1.726	1.226	1.513	2.54	1.064	2.179	2.212
	39	81	51	0	33	26	133	150	146	30	21	9			1.165	1.486	1.841		1.297	1.206	1.449	1.803	2.062	0.8458	2.677	1.517
	13	90	32	0	40	31	98	107	167	111	51	55			1.585	1.428	1.756		1.559	2	1.335	2.551	1.905	1.022	2.196	1.767
	45	85	35	0	59	50	85	108	249	25	43	21			1.805	1.514	1.918		1.258	2.013	1.402	2.808	1.86	0.955	1.651	2.282
	29	141	61	0	54	17	147	85	202	24	54	12			0.9901	1.632	1.594		1.364	1.259	1.158	2.568	1.927	1.002	1.512	2.342
	49	84	53	0	45	7	174	85	165	9	67	49			1.222	1.613	1.526		1.251	2.164	1.571	2.609	1.83	1.087	1.344	2.005
	40	71	95	0	116	15	188	124	184	14	16	18			0.8169	1.507	1.519		1.296	2.942	1.318	3.064	1.796	1.051	2.054	2.075
	44	50	17	0	32	15	112	57	136	21	57	21			1.005	1.311	1.357		1.239	1.215	1.345	2.999	1.982	1.246	1.209	1.938
	62	56	122	0	39	62	93	48	120	2	14	5			0.8069	1.607	1.48		1.303	1.546	1.419	3.142	2.021	0.837	2.083	1.251
	23	50	73	6	49	26	123	76	148	94	29	8			1.172	1.49	1.237	1.688	1.388	1.328	1.271	2.453	1.752	0.9279	2.458	1.927
	100	40	29	0	68	44	107	104	75	99	54	8			0.9988	1.85	1.315		1.284	1.509	1.312	2.252	1.784	0.9754	1.754	1.982
	2	79	18	0	29	8	186	40	205	31	54	18			0.6165	2.015	2.173		1.178	1.541	1.479	2.883	1.649	0.9919	1.901	2.129
	101	75	31	0	21	10	260	109	314	3	41	15			0.9497	1.564	2.335		1.304	1.876	1.483	2.316	1.759	0.881	2.237	1.921
	48	66	25	0	94	55	285	57	349	62	81	7			0.8331	1.926	2.438		1.332	1.467	1.656	1.937	1.567	1.33	1.238	4.04
	35	80	22	0	40	10	185	96	141	56	60	18			0.9185	1.462	2.346		1.572	2.369	1.553	2.133	1.493	1.268	1.734	1.845
	41	40	32	0	25	34	214	84	152	27	81	5			0.8335	1.614	0.7046		2.512	1.127	1.34	2.175	1.544	0.9887	1.215	3.524
	56	15	9	0	3	2	222	127	116	17	56	12			0.7675	4.022	0.9688		2.173	0.9248	1.634	2.474	1.893	0.9743	1.734	1.924
	27	19	47	0	66	11	148	90	270	10	34	23			0.5839	1.442	2.316		1.476	1.169	1.344	2.419	1.86	1.04	1.692	2.712
	56	87	27	0	11	5	177	80	213	19	44	13			1.447	1.732	2.587		1.802	2.572	1.272	2.076	1.852	1.243	1.175	2.325
	69	84	19	0	37	23	206	89	195	22	23	10			0.7365	1.736	2.281		2.733	1.111	1.358	2.578	2.131	0.9011	1.505	4.211
	153	111	37	0	55	35	250	135	123	5	25	15			1.048	1.638	2.521		2.207	2.912	1.386	2.182	2.44	0.9691	1.97	1.786
	6	67	44	1	3	21	85	99	107	12	79	24			0.2202	2.243	2.466	0.2642	1.174	2.223	1.2	2.341	2.184	0.9177	1.59	1.791
	140	101	32	0	7	37	172	110	173	16	54	11			1.125	1.51	2.549		1.258	1.171	1.317	2.234	1.918	0.9251	1.697	1.834
	67	29	94	0	56	29	151	91	79	3	16	19			1.074	2.712	2.051		1.294	1.786	1.545	3.066	2.593	0.881	1.982	3.139
	7	192	49	0	55	8	267	27	90	5	46	21			0.7172	1.753	1.675		1.31	1.607	1.166	1.677	1.947	1.004	2.718	3.251
	19	35	78	2	30	24	152	63	164	6	112	35			0.4589	1.616	1.503	0.7046	1.215	1.743	1.345	2.14	2.134	1.483	1.352	1.284
	9	138	120	0	26	33	224	156	94	6	28	30			1.331	1.577	1.476		1.619	1.625	1.494	2.307	2.201	1.498	1.658	1.319
	162	9	43	0	0	41	212	133	75	12	43	65			0.9939	2.554	1.186			2.223	1.465	2.429	2.278	0.9398	2.27	1.198
	46	46	117	2	36	22	196	128	116	10	48	5			0.8176	2.198	1.384	1.673	1.522	1.493	1.448	2.551	1.998	1.189	1.265	3.225
	13	41	68	0	7	7	315	182	113	18	61	11			0.4201	1.585	2.189		1.321	1.636	1.518	1.843	2.235	1.003	1.48	2.667
	49	44	36	1	0	26	502	92	87	5	19	38			0.6093	2.422	2.092	1.057		1.199	1.342	2.559	2.496	0.7401	2.416	1.22
	32	36	61	0	0	19	132	132	101	9	35	21			0.889	1.588	1.252			1.354	1.386	2.086	1.855	1.801	1.601	2.186
	24	36	13	0	9	30	268	186	116	6	37	11			0.9101	2.346	2.547		3.132	1.585	1.605	2.115	2.007	0.7636	2.069	2.627
	10	64	26	1	26	29	143	136	151	1	49	16			0.6694	1.811	2.612	1.409	1.765	1.43	1.469	2.767	1.853	0.9691	1.399	1.525
	18	73	76	0	23	12	89	79	130	2	26	123			0.4649	2.315	1.616		2.099	1.446	1.695	3.021	1.997	0.881	1.237	1.235
	180	73	40	0	4	1	170	87	109	18	36	29			0.6674	2.202	2.504		1.101	1.233	1.587	2.616	2.019	0.7734	1.887	2.825
	66	57	30	0	21	8	82	14	178	1	23	62			1.012	1.503	1.621		2.097	1.079	1.256	1.498	1.899	0.881	3.21	1.522
	99	140	41	0	41	29	63	81	241	37	33	2			0.9457	1.6	2.146		1.689	1.901	1.438	2.095	1.849	1.057	1.207	1.322
	190	79	73	0	61	23	141	88	181	32	32	65			1.056	1.644	1.63		1.338	1.551	1.179	2.296	1.946	0.859	1.459	1.503
	98	79	31	0	36	20	267	98	194	29	20	73			0.9041	1.313	2.742		1.532	1.299	1.308	2.275	1.722	0.7686	1.361	1.197
	88	118	54	0	62	26	186	178	218	9	28	80			1.392	1.637	1.28		1.526	2.06	1.094	1.988	1.846	0.8321	1.517	1.287
	70	141	49	0	9	19	127	181	178	4	25	13			1.054	1.469	1.33		1.938	1.84	1.213	2.158	1.695	0.859	2.372	3.063
	78	89	36	1	23	16	160	185	210	49	32	47			1.014	1.291	1.71	1.497	2.259	1.349	1.536	2.074	1.688	0.9799	1.737	1.275
	114	64	51	0	41	21	29	267	148	1	32	25			1.138	1.694	1.561		1.581	1.346	1.337	1.644	1.847	0.7048	1.308	2.069
	121	15	125	0	2	32	103	77	142	1	55	19			1.062	3.975	1.468		1.233	1.541	1.346	2.161	2.246	0.4405	1.671	2.611
	150	34	59	7	32	22	50	77	145	7	20	37			1.017	1.863	1.585	0.8556	2.362	1.165	1.401	2.33	2.237	1.045	2.004	1.684
	177	81	87	0	25	22	169	99	179	27	44	26			0.9594	1.776	1.013		1.444	2.194	1.178	1.649	2.352	0.9071	1.326	1.515
	122	61	13	0	43	10	182	67	158	7	55	92			0.888	1.538	1.369		1.18	1.515	1.461	1.917	2.246	0.6167	1.674	1.382
	116	52	33	3	18	25	231	81	165	63	44	73			1.1	1.806	2.778	0.8514	1.507	1.878	1.294	2.643	2.033	0.8824	2.056	1.226
	13	23	37	2	7	32	58	112	100	2	14	77			0.9959	2.221	1.812	1.101	1.661	2.001	1.381	2.238	2.244	1.145	1.749	1.439
	135	56	132	4	87	27	249	108	139	4	17	57			0.9897	1.62	1.407	1.409	1.458	1.181	1.347	2.013	2.119	0.9251	1.959	1.754
	16	45	38	0	48	39	225	99	312	8	18	31			0.7817	1.983	2.084		1.517	1.495	1.147	2.153	1.754	0.7489	1.977	1.756
	68	32	139	2	126	7	69	110	227	1	27	10			0.7823	1.318	1.538	0.8808	1.246	1.862	1.369	2.363	1.861	0.9691	2.575	1.648
	5	44	62	0	10	13	128	64	136	12	25	37			1.392	1.321	1.27		2.131	2.31	1.302	2.353	2.525	1.38	1.533	1.224
	9	44	64	0	95	17	145	160	270	3	27	61			1.106	1.527	1.316		1.33	2.347	1.345	1.992	1.85	0.7342	2.542	1.486
	92	143	13	0	97	22	124	75	190	3	10	23			0.9459	1.33	1.375		1.248	1.609	1.334	2.035	2.436	1.087	2.273	1.689
	100	117	84	3	30	13	145	143	208	7	34	57			1.097	2.298	1.531	0.7633	1.359	2.066	1.164	2.132	2.099	1.045	1.788	1.765
	24	205	59	0	30	24	165	121	219	42	52	13			0.8221	1.378	1.788		1.453	1.89	1.304	2.345	1.795	0.9461	2.387	1.349
	127	62	28	0	31	25	249	91	100	6	15	58			0.8607	2.28	1.648		1.901	1.994	1.229	2.3	2.046	0.881	1.703	1.853
	122	71	16	0	48	14	129	115	88	80	24	88			0.9609	1.563	1.751		1.461	1.321	1.255	2.196	1.634	0.978	1.946	1.592
	128	50	25	0	31	17	254	35	201	177	20	25			0.7569	1.374	2.561		1.497	1.658	1.08	2.681	2.578	1.058	1.414	2.206
	44	72	97	0	19	6	291	91	139	26	35	35			0.6746	2.284	1.436		1.488	1.468	1.127	2.851	2.03	1.159	2.61	2.258
	15	103	114	0	26	8	179	90	133	98	30	70			0.6342	1.549	1.274		2.029	1.53	1.398	1.716	2.384	0.9512	1.489	1.198
	64	76	68	4	12	38	156	147	76	29	21	53			1.072	1.785	1.431	3.567	4.081	1.405	1.436	2.091	2.315	1.103	3.629	1.666
	82	85	51	0	7	21	141	105	167	20	13	12			0.7411	1.407	1.604		1.233	1.686	1.443	2.897	2.276	1.035	3.68	2.181
	91	43	55	0	25	39	256	104	152	10	12	26			1.018	1.313	2.143		1.832	1.565	1.251	1.821	2.111	0.8546	3.348	1.677
	16	27	69	0	10	59	241	175	177	8	16	14			1.046	1.768	2.147		4.677	1.621	1.275	1.913	2.187	1.344	2.296	2.14
	6	88	36	0	83	20	175	107	110	7	12	32			0.6899	1.611	1.705		1.375	1.4	1.096	2.477	2.018	1.019	2.004	1.861
	98	97	107	0	36	18	147	159	123	8	34	2			0.7226	1.5	1.548		1.275	2.148	1.652	2.112	1.742	1.575	3.19	3.436
	12	79	33	0	11	14	342	103	140	16	15	11			0.5725	1.547	2.333		1.121	1.567	1.286	2.32	2.201	0.9581	2.173	3.444
	70	85	81	1	1	9	128	87	131	13	24	17			0.8141	1.449	1.243	0.9688	1.233	1.977	1.334	2.056	1.893	1.532	1.78	1.793
	2	91	24	0	52	34	120	115	190	10	13	48			0.7487	1.331	1.952		2.249	3.168	1.319	1.83	2.189	1.181	1.694	2.654
	117	132	68	1	8	37	126	119	203	14	32	35			0.8318	1.383	2.061	2.29	2.125	2.326	1.553	2.214	2.21	1.013	1.531	1.42
	58	63	32	0	0	54	441	122	135	9	4	3			0.9855	1.37	1.382			1.383	1.794	1.802	2.161	1.096	2.247	2.643
	34	28	46	0	49	13	210	169	102	13	23	52			0.7227	1.953	2.062		1.731	2.69	1.232	2.04	2.325	1.064	2.98	1.316
	97	21	33	2	18	51	127	157	143	4	58	15			0.8844	2.273	1.866	0.6165	1.727	1.29	1.222	2.03	2.01	1.96	2.917	1.821
	30	50	37	0	33	17	93	152	114	26	34	28			0.9777	1.788	1.124		1.513	1.591	1.571	1.989	2.33	1.135	2.138	2.124
	63	33	15	0	53	2	36	90	96	3	11	32			1.194	1.855	1.926		1.595	1.806	1.136	2.033	2.144	0.7636	3.116	2.395
	34	13	43	0	22	22	205	190	213	4	14	15			0.6735	2.886	1.878		1.621	1.91	1.234	1.892	1.973	1.52	1.995	2.109
	33	32	28	1	13	5	184	88	73	1	61	21			0.6192	2.596	1.862	2.642	2.514	1.726	1.343	2.061	2.935	1.233	1.375	2.425
	49	14	66	0	19	69	39	117	129	5	16	57			0.7819	1.422	1.84		1.571	1.501	1.335	2.128	2.493	1.374	2.445	1.535
	30	134	40	0	29	6	111	89	130	8	13	65			0.6899	1.783	2.2		2.023	1.629	1.123	1.799	2.441	1.09	1.932	1.263
	23	56	63	0	13	31	210	130	137	23	14	19			0.7582	2.103	1.921		1.673	1.787	1.182	2.224	2.255	1.306	1.359	2.991
	3	51	41	0	24	12	152	98	107	10	11	27			0.734	1.888	1.433		1.453	2.422	1.072	2.251	2.507	0.9163	2.747	1.498
	36	41	44	0	64	38	42	101	46	1	69	15			0.8318	1.081	0.9849		1.401	1.298	1.443	1.985	1.8	1.938	1.959	2.667
	11	129	92	0	71	12	24	110	55	11	13	48			0.8087	1.754	1.453		1.412	1.306	1.035	2.332	2.563	1.065	2.697	1.103
	77	22	69	0	47	30	118	75	111	8	38	15			0.8442	2.21	2.077		1.836	1.547	1.21	1.71	2.484	1.134	1.614	2.267
	28	32	41	5	4	11	150	153	110	4	16	21			0.7046	2.29	2.427	0.916	1.607	1.425	1.183	2.015	2.316	1.718	2.302	1.393
	32	67	66	0	6	22	67	77	76	19	13	29			0.6248	1.209	2.215		1.204	1.509	1.258	2.586	2.016	1.136	2.711	2.449
	155	66	159	1	30	14	79	132	65	5	5	46			0.987	1.435	1.864	0.5285	1.685	1.472	1.499	1.864	2.466	1.639	3.119	1.214
	127	94	59	0	44	25	176	55	122	25	8	49			1.067	1.481	1.572		1.255	1.744	1.486	2.496	2.9	1.198	2.159	1.205
	32	181	87	0	64	28	193	35	125	101	33	47			0.6055	1.533	1.548		1.533	1.793	1.368	2.993	2.174	1.575	1.546	1.584
	25	148	27	0	36	15	179	106	52	5	14	18			0.7504	1.42	1.556		2.07	1.585	1.391	2.134	2.433	0.7577	1.888	3.353
	9	78	41	0	28	11	202	133	83	7	28	89			0.7438	1.457	1.772		1.567	1.513	1.297	2.086	2.625	1.095	1.897	1.125
	76	178	68	0	30	65	154	137	166	28	40	66			0.9121	1.425	0.9326		1.559	1.703	1.431	1.965	2.726	1.227	2.205	1.16
	47	51	26	2	26	43	187	97	112	31	17	53			0.8208	2.078	1.799	1.365	1.914	1.555	1.46	2.062	2.51	1.185	2.28	1.194
	91	119	25	0	89	62	176	113	130	6	21	48			0.9379	1.446	2.262		1.622	1.273	1.536	2.21	2.549	1.351	1.619	1.18
	108	29	54	0	51	14	118	73	160	12	19	66			0.7837	2.156	2.685		1.542	1.548	1.366	2.274	2.249	0.859	1.994	1.167
	47	74	46	0	43	87	132	108	103	2	38	55			0.7964	1.539	2.56		1.538	1.497	1.497	2.098	1.831	0.9691	1.781	1.235
	28	124	58	0	0	48	187	82	58	3	25	19			0.7927	1.34	1.374			1.376	1.372	2.122	2.058	0.9398	2.143	1.604
	223	60	33	1	40	27	114	114	120	6	10	36			0.9645	2.133	1.348	0.8808	1.894	1.7	1.711	2.089	2.645	1.615	1.524	1.27
	15	30	36	0	44	16	62	73	148	7	5	23			0.5402	2.434	2.29		1.519	1.987	1.361	2.217	2.579	1.41	1.709	1.345
	100	38	23	2	64	47	122	121	127	8	21	44			1.072	2.135	1.731	0.9248	1.639	1.473	1.127	2.143	2.23	0.9581	2.295	1.414
	38	16	57	3	22	27	188	83	160	9	21	19			0.7278	3.006	2.458	0.7046	1.774	1.664	1.351	2.39	2.2	1.419	2.249	1.878
	96	91	29	6	9	18	101	77	152	9	14	68			1.024	1.864	2.251	0.9688	2.173	3.21	1.418	2.497	2.717	0.8615	3.977	1.136
	65	44	24	0	4	0	172	147	131	8	0	51			0.8848	1.469	3.303		2.334		1.468	2.416	2.267	1.156		2.159
	71	10	24	1	16	29	199	138	185	12	17	54			0.913	3.18	2.668	1.938	1.673	2.894	1.339	2.244	2.292	1.373	2.301	1.124
	34	17	10	0	7	19	34	125	135	13	0	23			1.072	2.487	2.017		1.736	4.056	1.666	1.823	2.162	1.091		1.831
	83	20	103	0	45	32	231	61	80	9	39	19			0.9529	2.457	1.867		1.697	1.64	1.605	2.538	2.024	1.233	1.717	1.948
	73	19	219	0	6	8	149	117	165	10	8	23			0.7975	2.554	1.608		1.292	1.189	1.322	2.109	2.361	1.454	1.476	1.938
	123	17	28	0	29	11	56	54	75	11	11	10			0.7626	3	2.973		1.807	1.585	1.679	2.356	2.46	1.233	2.747	1.956
	12	17	28	0	50	2	132	75	84	2	21	39			0.6973	2.912	1.799		1.843	1.057	1.358	2.008	2.626	0.7929	1.77	1.739
	49	21	34	0	32	5	138	219	152	6	34	12			1.07	2.483	2.018		1.434	1.198	1.44	1.918	2.033	1.336	1.368	1.586
	50	20	52	3	38	13	213	119	111	25	33	27			1.025	2.55	1.623	0.9982	1.796	1.409	1.284	2.081	1.947	1.096	1.402	1.371
	74	44	57	0	28	2	279	84	69	6	43	23			0.8022	2.348	1.482		1.557	1.101	1.258	2.756	2.337	0.8957	1.311	1.253
	185	30	63	0	9	22	95	104	143	5	37	31			0.8732	2.237	1.605		1.458	2.318	1.475	1.968	1.796	0.9868	1.707	1.455
	33	23	64	0	11	3	117	200	118	12	58	40			1.038	3.542	1.035		1.842	1.145	1.198	1.956	2.018	1.292	1.944	1.341
	40	18	97	0	15	9	212	89	59	23	11	41			0.8521	1.532	1.604		1.304	1.468	1.371	2.618	2.558	1.061	1.418	2.099
	57	18	50	0	10	40	78	74	53	21	39	7			1.024	2.285	1.406		1.832	1.533	1.456	2.378	2.407	1.582	1.69	1.749
	82	99	65	0	16	9	118	90	64	29	42	25			0.8152	1.447	1.271		1.53	1.742	1.403	2.146	2.551	1.042	1.491	1.47
	120	143	53	0	11	17	34	163	35	11	21	26			0.8536	1.307	1.585		1.994	1.502	1.355	2.411	2.457	1.065	1.653	2.494
	32	123	69	0	50	35	93	142	19	6	62	10			0.7652	1.42	1.508		1.467	1.648	1.363	1.948	2.499	1.145	1.432	2.335
	36	34	102	0	3	42	62	139	18	8	58	119			0.8857	1.521	2.096		1.996	2.179	1.462	2.545	1.933	1.123	1.607	1.485
	14	42	102	0	61	77	156	140	5	27	87	44			0.9563	1.478	1.585		1.324	1.309	1.209	1.724	1.868	1.22	1.34	1.436
	67	39	97	0	28	16	197	97	27	15	35	133			1.021	1.531	1.264		1.589	3.061	1.315	1.83	1.977	1.574	2.187	1.349
	65	33	30	0	26	8	55	308	58	4	23	10			0.7791	1.455	2.178		2.033	1.817	1.339	1.716	2.052	1.3	2.406	1.471
	63	55	27	0	88	47	175	97	52	13	23	102			1.09	1.842	0.9264		1.361	1.938	1.284	2.283	2.204	1.355	2.053	1.403
	14	86		0	57	27	126	90	61	8	19	2			0.4781	1.409			1.253	1.608	1.138	2.021	2.216	1.553	1.924	1.85
	65	43		0	47	22	172	58	43	3	8	57			1.125	1.356			1.703	1.421	1.375	2.64	2.153	0.9691	2.544	1.968
	62	27		0	26	19	192	83	95	27	46	25			1.044	1.983			1.694	1.224	1.261	1.65	2.142	1.005	1.902	2.34
	126	25		1	36	61	197	101	91	6	23	13			1.632	1.067		1.497	1.666	1.412	1.269	1.847	2.16	1.997	1.888	1.81
	190	45		0	41	48	70	89	68	13	55	41			1.173	1.507			1.714	1.798	1.704	2.046	2.512	1.111	1.725	1.257
	104	62		0	70	61	40	66	11	7	18	56			1.554	1.365			1.438	1.403	1.568	2.241	1.642	1.787	2.183	1.125
	20	57		0	20	45	82	167	11	25	46	56			0.7883	1.477			1.682	1.284	1.52	2.271	2.411	1.262	2.143	1.356
	14	45		0	18	14	74	89	88	11	51	25			0.4781	1.421			1.918	1.711	1.538	2.089	1.808	1.185	2.787	1.614
	9	108		2	33	24	27	72	61	14	54	43			1.174	1.557		2.774	1.089	2.026	1.012	2.304	2.097	1.076	1.914	1.508
	41	29		0	28	35	17	90	42	48	123	21			0.84	2.572			1.708	1.928	0.9691	2.278	2.616	0.837	1.46	1.942
	43	28		0	38	19	44	130	22	14	80	46			0.7927	2.881			1.235	1.381	1.54	2.167	3.172	0.8936	1.399	1.948
	53	68		0	16	27	132	107	94	32	87	41			1.321	1.569			1.756	1.514	1.628	2.083	1.992	0.9967	1.485	1.365
	16	127		0	32	44	38	92	118	28	0	39			0.7266	1.526			1.219	1.241	1.676	2.059	2.104	1.054		1.782
	31	30		0	48	19	57	109	47	33	47	34			1.182	1.797			1.73	1.854	1.301	2.468	1.741	1.015	2.227	1.588
	63	41		0	18	24	114	40	75	11	21	47			0.8416	2.329			1.62	2.543	1.312	1.929	1.966	0.825	2.182	1.616
	27	48		0	15	48	33	65	73	48	70	67			0.6981	1.589			1.632	1.886	1.466	2.003	2.351	0.9985	1.713	1.93
	12	34		0	28	31	45	203	146	4	55	48			0.9688	1.559			1.853	2.688	1.257	2.063	2.133	1.167	1.565	1.2
	8	182		1	9	14	150	86	116	2	90	18			0.9799	1.492		1.585	1.497	2.139	1.198	1.942	2.425	0.7489	1.68	1.38
	17	104		0	27	15	103	102	60	4	62	37			1.098	1.702			1.931	3.846	1.327	2.477	2.413	1.123	1.734	1.333
	70	121		0	28	15	42	126	52	8	49	54			0.6455	1.521			1.309	1.809	1.64	2.114	2.269	1.101	2.672	1.464
	62	51		0	36	11	106	159	50	3	36	70			0.8609	1.47			1.179	2.778	1.348	2.129	2.728	0.9691	1.549	1.601
	34	59		0	26	6	130	114	47	6	85	18			0.7823	1.575			2.486	2.378	1.488	2.023	2.244	1.028	1.369	2.193
	33	37		0	70	35	85	134	60	2	25	56			1.316	2.238			1.252	1.872	1.641	1.89	2.194	1.982	1.995	1.496
	23	49		0	17	20	69	102	94	2	48	102			0.9229	1.699			1.974	1.709	1.489	2.371	2.304	0.881	1.164	1.255
	34	61		0	48	14	65	154	24	7	108	54			0.9196	1.814			1.218	3.951	1.354	2.15	1.821	0.9817	1.418	1.315
	51	88		0	20	8	94	197	58	2	87	41			1.014	1.748			1.528	1.541	1.454	1.814	3.085	2.114	1.76	1.893
	21	49		0	26	29	93	150	36	7	3	96			1.128	2.011			2.175	2.345	1.914	1.827	3.147	0.9188	1.322	1.485
	50	22		0	75	43	49	180	30	3	28	23			1.133	1.709			1.53	1.698	1.314	1.762	1.847	0.9985	2.344	1.823
	61	96		1	40	1	60	62	26	7	33	57			0.9876	1.433		2.466	1.53	2.642	1.681	2.157	2.979	1.057	1.853	1.679
	9	54		1	27	20	52	84	81	2	97	15			0.3132	1.872		0.8808	1.595	1.383	1.848	2.585	2.551	0.7048	1.659	1.316
	56	43		0	34	4	133	86	56	1	32	37			1.456	1.712			2.79	1.541	1.62	2.132	1.839	0.4405	1.812	1.362
	12	121		0	31	16	93	60	85	7	16	79			0.6386	1.59			3.236	2.505	1.321	2.319	2.314	1.057	3.155	1.28
	148	92		1	29	41	106	104	146	2	33	20			1.084	1.579		1.145	1.628	2.176	1.537	2.18	2.079	0.9251	1.906	1.7
	70	48		2	14	4	60	154	44	1	46	90			0.8745	1.952		3.523	1.384	2.246	1.53	2.046	2.215	1.057	2.505	1.337
	37	87		0	14	5	82	118	85	8	20	36			1.107	1.375			2.655	2.554	1.468	1.981	2.364	1.52	2.374	1.326
	43	54		0	36	8	103	79	66	1	28	18			1.268	1.509			1.735	2.312	1.52	2.05	2.741	1.322	2.121	1.542
	23	50		2	61	38	90	51	35	1	40	17			0.9497	2.258		2.07	1.971	1.949	1.449	2.246	2.238	1.057	1.877	1.166
	36	80		0	21	19	32	39	53	1	35	30			0.7584	1.607			1.728	1.942	1.547	2.182	1.674	0.7048	1.79	1.783
	106	73		0	4	24	160	61	73	3	29	21			1.006	1.552			1.321	2.305	1.366	2.74	2.34	1.057	2.582	2.24
	48	172		0	36	89	35	29	69	2	14	23			0.8422	1.585			1.483	1.464	1.211	2.549	2.037	1.057	2.605	2.187
	32	92		0	15	8	170	95	62	1	56	7			0.6386	1.854			1.157	1.123	1.359	2.305	2.325	1.057	1.764	1.712
	21	108		0	55	19	80	56	42	2	85	13			0.7969	1.769			1.992	1.562	1.553	2.613	2.498	1.278	1.668	2.636
	53	62		0	47	27	49	76	88	4	24	28			0.9904	1.328			1.201	1.625	1.239	2.572	2.305	0.9031	1.663	1.866
	100	71		0	8	85	126	51	61	14	22	6			1.105	1.662			1.596	1.412	1.547	2.804	3.406	1.246	2.599	1.791
	124	115		2	46	12	72	53	115	1	32	12			0.9326	1.411		0.8808	1.746	1.446	1.499	2.555	2.219	0.881	1.528	2.166
	28	47		1	31	38	43	108	44	20	54	28			0.7078	2.033		1.409	1.418	1.91	1.694	2.777	2.243	1.044	1.943	1.844
	131	27		0	20	0	143	103	124	7	42	66			1.038	1.889			1.374		1.557	2.669	2.563	1.12	2.303	1.753
	63	5		0	24	67	105	68	86	2	87	40			0.8906	1.709			1.523	1.333	1.327	2.244	1.813	0.6608	1.643	1.275
	75	34		0	14	20	96	68	82	13	81	68			1.08	1.692			1.762	1.07	1.649	2.208	2.387	1.132	1.915	1.39
	29	59		0	13	4	119	56	77	32	65	4			0.9871	1.681			1.389	1.519	1.401	2.475	2.402	1.027	1.762	3.04
	10	71		1	2	18	47	44	58	15	53	11			0.5989	1.771		1.145	2.863	1.292	0.8211	3.618	2.172	0.8693	1.617	2.419
	77	45		0	71	14	170	47	54	8	81	36			0.9231	1.28			1.283	1.567	1.254	3.095	2.243	0.9251	1.46	1.243
	33	83		0	15	21	115	69	15	29	79	34			0.6245	1.477			1.621	1.342	1.387	2.006	1.492	1.142	1.423	2.042
	60	54		0	81	41	50	33	25	8	107	5			1.122	1.737			1.465	1.035	1.417	3.134	1.9	0.9251	1.328	3.383
	25	63		0	29	29	94	165	11	27	131	62			0.613	1.555			1.859	1.3	1.268	2.217	1.314	1.054	1.292	1.43
	63	88		3	24	46	49	103	52	22	23	35			1.081	1.932		0.9395	2.338	1.618	1.451	2.572	2.487	0.889	2.459	1.228
	15	67		2	5	17	94	53	57	30	112	18			1.163	1.589		1.409	1.339	1.202	1.527	2.011	1.829	1.034	1.413	1.415
	70	57		0	25	9	74	21	24	23	61	44			1.178	1.52			1.635	1.145	1.237	1.947	1.604	1.046	1.775	1.366
	47	38		3	69	44	67	53	77	15	58	27			0.7646	1.463		2.114	1.343	1.217	1.311	2.931	2.406	0.9868	1.559	1.351
	49	82		3	35	2	180	43	81	28	56	76			0.8304	2.114		2.73	1.709	1.982	1.378	2.641	2.578	0.7929	1.444	1.369
	54	102		1	24	53	53	76	14	20	119	14			0.628	1.462		3.259	1.321	1.393	1.86	2.292	1.643	0.8238	1.33	1.831
	49	66		0	47	44	117	13	98	45	66	11			0.8862	1.24			1.295	1.569	1.318	3.517	2.717	0.9437	1.183	2.779
	104	26		1	4	79	176	40	31	42	37	15			0.9468	2.595		2.818	2.708	1.622	1.405	2.273	2.018	0.9524	1.857	2.708
	69	49		0	19	35	166	81	73	29	33	27			0.8833	2.322			1.516	1.422	1.435	2.661	2.479	1.203	1.703	1.987
	57	30		0	20	33	292	30	75	25	49	8			0.9271	1.615			2.18	1.735	1.784	1.888	2.742	1.156	1.66	2.379
	61	59		0	10	14	144	30	215	17	36	35			0.7681	1.287			1.383	1.422	1.373	2.523	1.968	0.9847	1.728	2.082
	16	54		0	87	38	232	66	33	33		42			0.8698	1.354			1.36	1.551	1.51	3.184	2.272	0.7742		2.545
	20	23		0	53	18	208	31	9	36		7			1.123	1.497			1.351	1.507	1.289	2.723	1.488	0.9912		2.203
	89	57		0	68	24	143	35	57	11		7			0.9164	1.993			1.268	1.468	1.368	1.82	2.591	0.817		1.598
	22	113		0	27	13	158	75	71	16		8			0.4884	2.051			1.445	1.267	1.28	2.537	2.528	1.057		0.8921
	18	17		0	3	14	214	59	45	15		14			0.8465	1.544			4.991	2.064	1.535	2.954	2.931	0.9868		1.032
	34	110		0	7	4	54	99	58	25		14			0.9559	1.934			2.403	1.211	1.548	2.503	2.227	0.9515		2.586
	34	22		0	22	8	213	31	29	22		12			0.7461	1.826			1.413	1.817	1.551	2.311	2.862	1.033		2.628
	175	79		0	4	7	203	38	21	14		26			0.9714	1.468			1.365	1.032	1.207	2.956	1.938	0.9251		2.552
	114	42		0	4	38	197	62	37	12		61			1.062	2.047			1.101	1.386	1.244	3.017	1.8	1.211		1.813
	216	57		0	51	14	109	45	63	25		40			1.018	2.203			1.38	2.076	1.334	2.68	2.193	0.8775		1.5
	209	47		0	6	42	187	70	139	29		39			1.221	1.467			3.817	1.432	1.392	2.172	2.267	1.142		1.932
	65	73		1	95	42	86	63	97	8		30			1.035	1.953		0.4404	1.235	1.837	1.516	2.794	2.316	0.848		1.58
	52	30		3	29	22	274	121	36	22		67			0.6995	1.914		1.028	1.825	1.782	1.406	2.188	3.113	1.069		1.391
	197	43		0	18	36	201	61	46	87		129			1.018	1.927			1.541	1.955	1.375	2.421	2.22	1.128		1.407
	103	44		1	9	27	84	26	109	4		29			0.9834	2.13		2.114	1.39	1.311	1.445	2.189	2.414	0.9031		1.607
	87	25		0	3	12	222	94	53	72		42			1.041	1.659			1.262	1.593	1.106	2.414	2.482	1.166		1.443
	87	15		0	17	4	111	41	55	58		72			1.058	2.349			1.554	1.718	1.322	2.95	2.289	1.101		1.525
	144	38		0	32	30	100	57	53	8		24			0.9866	2.596			1.261	1.356	1.273	2.394	1.943	1.399		1.545
	180	44		0	46	20	132	71	113	12		22			0.9238	1.968			1.222	1.334	1.648	2.309	2.307	0.8957		1.294
	88	46		0	0	10	148	74	28	51		22			1.019	1.74				1.497	1.279	2.39	3.099	1.087		1.366
	85	65		0	38	51	87	16	64	6		36			1.041	1.629			1.129	1.368	1.539	1.933	2.499	2.232		1.867
	186	35		0	0	7	86	61	91	5		18			1.078	2.126				1.749	1.299	2.408	2.637	1.233		1.087
	202	44		0	122	3	78	60	55	0		63			0.9422	1.916			1.777	1.145	1.622	1.875	2.353			1.315
	135	108		0	50	6	72	15	82	2		35			1.14	1.673			1.656	1.776	1.366	2.684	2.053	1.982		1.271
	238	89		0	63	8	68	72	55	35		53			1.064	2.277			1.552	1.949	1.45	2.248	2.526	0.8685		1.253
	94	10		0	62	8	123	76	156	15		42			0.892	1.436			1.57	1.927	1.449	2.364	2.262	0.7636		1.269
	138	51		0	0	17	82	68	63	22		61			1.054	2.43				1.969	1.526	2.642	2.019	0.873		1.128
	246	43		0	18	46	111	45	89	19		27			0.9964	1.788			1.737	1.405	1.501	2.355	2.357	1.187		1.322
	189	31		0	34	22	48	104	23	9		17			1.132	2.742			2.148	1.581	1.534	2.472	2.938	0.8027		1.601
	176	27		0	33	38	44	101	75	26		32			0.9528	2.522			1.236	1.347	1.864	2.365	2.337	0.9353		1.487
	112	41		0	0	8	56	113	102	11		43			0.8855	1.783				1.817	1.495	2.867	2.08	0.6327		1.367
	69	43		0	40	39	37	105	93	21		43			1.016	1.823			1.704	1.262	1.667	2.436	2.29	0.8013		1.75
	38	22		0	28	26	89	78	46	30		18			1.048	2.202			1.321	2.243	1.455	2.66	2.588	0.9515		1.811
	51	101		0	20	5	66	64	133	16		74			1.017	1.411			1.92	2.237	1.565	2.563	1.857	1.035		1.681
	20	67		0	13	7	37	124	134	37		23			0.9512	2.194			2.019	1.774	1.624	2.612	1.919	0.9644		1.896
	26	14		0	8	61	59	95	33	3		49			1.01	2.321			2.147	2.037	1.465	2.53	3.1	0.6167		1.735
	11	41		0	45	7	33	106	96	23		19			0.7927	1.933			1.364	2.026	1.511	2.366	2.344	1.011		1.771
	46	106		2	13	33	69	95	95	39		12			0.8291	1.67		4.624	1.267	1.697	1.662	2.521	2.388	0.9556		1.747
	58	8		0	20	77	23	150	75	11		9			1.124	1.706			1.572	1.418	1.544	2.593	2.098	1.209		1.654
	7	39		1	74	25	60	146	82	12		24			0.6417	1.976			1.207	1.402	1.603	2.349	2.024	1.035		2.621
	52	60		0	77	19	67	167	67	3		11			0.6978	1.481			1.41	1.567	1.917	2.504	2.472	1.615		1.778
	140	63		0	30	35	78	179	32	21		18			0.8959	1.796			1.538	1.424	1.525	1.982	1.233	0.8517		2.956
	92	39		0	20	78	56	160	61	51		23			0.8789	3.166			1.365	1.345	1.454	2.189	2.607	0.8655		2.455
	36	52		0	37	50	46	107	141	13		43			0.6875	1.797			1.693	1.282	1.379	2.609	2.399	1.078		1.613
	86	14		0	5	28	70	30	134	0		4			0.9432	1.969			2.061	1.353	1.479	1.891	2.023			2.114
	25	38		3	65	40	70	40	44	13		27			0.6659	1.546		1.292	1.388	1.786	1.575	1.996	2.521	1.464		2.431
	65	97		1	19	1	101	120	73	5		34			0.8604	1.558		2.29	1.191	1.673	1.748	2.294	2.072	1.639		3.296
	28	59		0	6	113	44	109	108	22		19			0.8776	2.142			1.262	1.352	1.62	2.359	2.212	1.606		1.614
	51	51		0	19	37	52	163	71	8		11			0.879	1.798			2.095	1.278	1.627	2.291	1.861	0.9581		1.265
	31	71		3	11	61	63	121	29	36		21			0.9859	1.966		2.026	1.794	1.18	1.391	2.385	2.233	0.9104		1.812
	71	25		0	48	57	68	308	45	13		10			1.021	1.983			1.237	1.372	1.318	1.634	2.68	1.206		2.185
	79	46		0	9	123	42	144	44	4		27			1.089	1.589			1.576	1.418	1.433	2.644	3.158	0.7929		2.61
	189	38		0	17	21	85	104	158	4		32			1.006	2.176			1.451	1.883	1.76	2.639	2.429	0.9031		1.118
	62	55		0	1	71	89	197	63	14		42			0.9717	1.882			1.145	1.244	1.552	1.829	2.81	0.8559		1.477
	7	61		0	11	56	52	175	51	10		69			0.8808	1.932			1.473	1.309	1.51	2.087	2.536	1.163		1.419
	60	30		0	93	36	61	199	88	9		60			0.9644	2.56			1.367	2.087	1.83	1.897	2.362	1.282		1.363
	155	32		0	10	41	83	271	80	38		10			0.9535	1.987			1.506	1.33	1.756	2.124	2.349	0.9668		2.414
	60	38		1	21	24	58	95	42	34		87			1.308	2.494		0.7046	1.871	1.519	1.249	2.773	2.733	0.9769		1.432
	51	81		0	29	41	117	101	83	26		32			1.66	1.98			1.768	1.414	1.729	2.56	2.14	1.047		1.919
	41	89		0	21	28	99	111	59	32		43			0.9495	2.177			1.762	1.736	1.622	2.069	2.767	0.8177		1.881
	42	29		0	25	18	31	131	50	27		7			0.7591	2.621			1.691	1.532	0.9151	2.11	2.981	0.8745		1.422
	155	38		6	29	41	34	17	65	26		33			1.005	2.163		2.628	1.677	1.261	2.045	1.715	2.73	1.013		2.013
	129	43		0	48	19	46	131	96	85		6			1.041	1.759			1.373	1.312	1.745	2.234	2.649	0.9992		2.203
	146	37		2	25	27	60	117	82	19		54			1.03	1.212		2.114	2.107	1.859	1.36	2.098	2.098	0.9831		1.286
	78	27		0	31	31	15	78	54	17					0.7554	2.029			1.918	1.381	1.098	2.399	3.131	1.073
	218	92		0	40	23	65	97	78	67					1.02	1.9			1.389	1.321	1.693	2.512	1.669	0.9192
	60	56		1	60	2	62	80	71	31					0.9351	2.666		4.492	2.08	1.673	1.771	2.325	2.013	1.233
	149	32		1	55	38	91	135	276	48					0.756	3.063		1.145	1.59	1.541	1.785	2.134	2.228	1.12
	72	69		0	11	18	57	136	106	24					0.7988	1.353			1.89	1.669	1.621	2.121	2.131	0.9875
	301	36		0	35	16	33	160	22	8					1.025	2.04			1.392	1.756	1.5	2.29	1.418	1.068
	199	12		0	18	21	40	140	183	8					1.012	2.554			1.796	1.833	1.496	1.929	1.74	1.068
	305	86		0	73	45	35	127	101	5					0.9766	1.732			1.215	1.474	1.913	1.907	1.727	0.9515
	269	35		0	156	44	25	143	124	11					0.9669	1.782			1.273	2.314	1.568	2.39	2.215	0.9291
	111	8		0	46	33	96	133	230	9					0.757	1.442			1.388	1.492	1.563	1.85	1.795	1.077
	25	55		0	22	34	74	84	126	3					0.3629	1.872			1.521	1.446	1.51	2.805	2.166	0.8517
	35	60		1	25	21	127	85	110	25					0.7726	1.872		2.554	1.754	2.198	1.526	2.269	2.296	1.026
	94	37		0	36	8	63	77	173	26					0.967	2.366			1.776	1.178	1.617	1.936	2.1	0.7319
	35	38		0	26	47	55	126	114	9					0.8556	2.672			1.911	1.166	1.623	1.858	1.948	1.136
	50	33		0	10	26	56	97	147	7					0.6835	2.53			1.559	1.592	2.17	2.879	2.096	1.259
	76	34		0	29	31	40	99	223	3					0.919	2.186			1.88	1.435	1.405	3.322	1.909	0.9398
	108	72		0	45	30	25	134	182	8					0.8783	1.683			1.562	1.01	1.029	2.295	1.573	1.278
	27	40		2	187	88	83	51	117	4					0.597	2.275		1.189	1.195	1.192	1.653	2.966	1.407	1.101
	128	45		1	7	40	84	105	134	4					1.024	1.583		0.7927	1.699	1.367	1.93	2.41	2.203	0.881
	72	29		0	13	13	75	120	168	7					1.18	2.214			1.917	1.118	1.717	2.498	1.594	1.057
	28	56		5	31	17	109	92	87	4					0.9626	1.928		1.374	1.793	1.363	1.666	2.821	2.022	1.079
	104	73		1	17	60	67	95	91	8					0.9358	1.643		1.145	1.285	1.283	1.653	3.252	1.882	1.156
	36	54		2	27	55	106	89	166	20					0.9175	2.099		1.189	1.347	1.515	1.84	3.019	2.336	1.608
	74	36		0	23	11	37	127	115	3					1.663	2.327			1.742	1.673	1.695	2.16	2.157	0.9985
	12	107		0	19	63	59	57	306	6					1.101	1.384			1.224	1.618	1.55	2.642	1.748	1.057
	45	75		0	18	39	77	54	153	15					0.689	1.541			1.184	1.549	1.653	2.676	2.473	1.04
	131	60		1	30	55	94	64	137	5					1.055	1.392		0.7046	1.553	1.464	1.686	2.697	2.321	1.004
	84	103		0	19	44	43	108	149	9					1.235	1.321			2.424	2.148	1.742	2.493	1.874	1.292
	108	98		0	22	20	104	95	109	20					1.213	1.715			1.305	1.493	1.744	2.785	1.718	1.211
	171	72		1	21	46	50	91	101	9					1.121	1.585		0.9688	2.005	2.75	1.868	1.989	2.103	1.077
	150	37		0	25	14	57	118	181	12					0.768	1.842			1.828	3.158	1.6	2.743	2.465	1.637
	76	76		0	17	15	20	60	145	8					1.114	1.686			1.855	2.548	1.445	2.239	1.843	1.211
	75	75		4	36	39	32	69	84	3					1.203	2.126		1.431	1.992	1.845	1.335	2.793	1.854	1.557
	111	31		0	24	12	27	77	102	10					1.064	2.193			2.022	1.365	1.162	3.192	2.177	1.639
	173	81		0	54	10	31	43	152	9					1.176	1.312			1.483	1.938	1.424	2.289	2.066	1.047
	64	89		2	4	18	85	222	143	6					0.9867	1.49		2.334	1.277	1.6	1.528	2.307	2.227	1.791
	187	58		0	25	3	34	137	146	5					1.117	1.875			1.976	2.173	1.088	2.049	2.104	1.286
	12	49		2	18	10	38	87	154	5					0.6606	1.287		4.228	3.151	1.982	1.614	2.008	1.704	1.744
	43	73		1	37	12	48	154	124	19					0.7538	1.199		1.321	2.157	1.85	1.856	2.393	1.859	1.169
	23	118		0	23	8	24	126	206	46					0.9995	1.645			2.424	1.486	1.222	2.293	1.878	1.111
	114	72		0	26	15	31	164	164	6					0.9171	1.475			2.636	3.094	1.796	2.238	1.81	1.512
	142	70		0	5	2	97	153	115	18					0.722	1.52			4.228	0.9688	1.581	2.322	2.099	1.331
	134	104		0	17	37	84	130	142	47					0.8164	1.609			1.71	1.04	1.561	2.201	2.067	1.237
	160	89		0	7	6	24	152	163	18					0.8389	1.601			1.711	2.76	1.351	2.029	2.235	1.229
	51	75		0	9	72	31	88	112	24					0.993	1.439			2.721	1.292	1.296	2.277	1.816	1.149
	63	96		0	1	19	85	159	144	14					1.187	1.744			1.233	2.058	1.778	1.896	1.849	1.309
	26	88		0	14	14	44	194	143	36					0.8909	1.543			3.555	1.585	1.402	2.253	1.942	1.155
	19	69		0	53	24	41	125	188	0					0.8483	1.617			1.514	1.963	1.521	2.044	2.01
	66	56		1	68	27	43	77	206	22					0.738	1.974		1.673	2.245	1.742	1.703	2.271	1.785	1.073
	30	132		0	20	24	22	116	136	16					0.9131	1.607			2.704	1.549	1.634	2.109	1.703	1.228
	18	53		0	13	10	45	115	138	10					0.9591	2.785			1.938	1.797	1.715	2.183	1.809	1.463
	58	69		0	8	29	52	115	147	38					0.7714	1.793			3.138	1.88	1.499	2.571	2.058	1.152
	47	87		0	50	42	84	105	206	24					1.271	1.374			1.659	1.212	1.802	2.564	1.812	1.149
	31	151		0	12	6	119	71	84	16					0.9802	1.393			2.07	1.468	1.654	2.692	1.817	1.184
	68	60		2	54	17	53	87	186	20					0.8225	0.9028		1.233	1.461	1.238	1.965	2.656	1.784	1.084
	40	69		0	1	7	78	171	162	15					0.9997	1.296			1.057	1.309	1.602	2.403	1.805	1.327
	58	69		1	65	12	29	118	156	8					1.017	1.204		0.8808	1.843	1.358	1.343	2.253	1.856	1.476
	81	130		8	1	5	71	174	125	37					0.9732	1.215		1.883	1.673	1.585	1.638	1.922	2.22	1.045
	116	53		0	33	39	30	153	164	3					0.921	1.359			1.644	1.436	1.618	2.062	1.802	1.087
	64	82		0	24	35	53	125	152	6					0.8106	2.58			1.839	2.111	1.327	2.162	1.982	0.9691
	86	88		1	20	17	59	45	126	41					0.8685	2.549		1.145	2.105	1.492	1.407	2.109	2.319	1.367
	39	23		0	18	42	65	134	141	9					1.091	3.297			1.659	2.068	1.841	1.963	1.905	1.253
	76	90		0	9	18	63	118	168	4					0.992	1.694			2.359	1.673	1.656	2.105	1.75	1.74
	64	79		0	21	25	75	107	143	0					1.069	1.895			1.988	2.033	1.598	2.388	1.782
	165	99		0	8	21	125	82	77	6					0.9592	1.848			2.07	2.173	1.68	2.316	2.774	1.88
	141	74		0	28		72	151	107	6					0.8876	1.788			1.758		1.703	2.082	1.719	1.498
	120	82		0	24		46	108	124	1					0.847	1.743			1.64		1.647	2.279	2.046	0.881
	161	45		0	20		44	138	76	4					1.048	1.799			1.422		1.422	2.028	1.701	1.476
	117	66		0	25		64	115	136	16					1.03	2.185			1.684		1.703	2.09	1.772	1.272
	17	63		0	40		68	109	76	4					1.041	1.397			1.828		1.901	2.308	2.409	0.9691
	12	37		0	25		52	274	105	20					1.02	2.016			1.402		1.477	1.887	2.499	1.225
	42	74		0	38		48	228	139	13					0.7487	1.71			1.977		1.841	2.165	2.272	1.003
	16	74		3	11		72	188	70	4					1.222	1.656		1.145	2.17		1.741	2.065	1.904	2.07
	31	114		0	53		21	224	115	13					1.298	1.979			1.509		1.313	1.966	1.895	1.505
	73	38		1	23		43	90	126	1					0.7565	3.141		2.026	2.03		1.858	2.297	1.803	1.057
	237	43		0	32		64	112	198	8					1.122	2.052			1.539		1.773	2.098	1.769	1.255
	146	43		0	15		51	127	132	55					1.041	1.792			1.855		1.907	2.146	2.338	1.16
	89	74		0	28		25	49	186	66					0.9619	1.65			1.535		1.699	2.645	1.879	0.9651
	55	16		0	10		25	88	205	10					0.8311	2.554			2.466		1.998	1.956	1.895	1.824
	68	44		1	20		101	161	133	24					1.1	2.682		0.9688	1.339		1.961	2.164	2.133	1.061
	112	52		0	37		57	59	104	21					0.935	2.593			1.478		2.079	1.55	2.01	1.141
	33	10		0	25		36	159	139	10					0.6539	1.7			1.423		1.454	2.316	2.328	1.119
	143	40		1	41		54	112	113	12					1.043	2.12		0.7046	1.302		1.844	1.56	2.161	0.9545
	40	13		0	29		27	129	123	21					1.048	1.748			1.613		1.997	2.02	2.652	1.112
	186	85		3	40		45	80	126	80					1.168	1.694		0.8808	1.693		2.234	2.026	1.793	1.262
	77	55		0	32		48	107	111	12					1.07	2.034			1.762		2.236	1.9	2.418	1.072
	127	54		1	5		28	180		99					1.171	1.859		0.9688	1.075		1.809	2.174		1.143
	113	58		0	13		71	79		102					0.8644	1.778			1.694		2.173	2.323		1.107
	117	23		3	25		39	102		72					0.8168	1.919		0.9982	1.744		1.737	2.462		1.169
	70	40		0	23		25	90		11					1.185	1.975			2.041		2.266	2.179		1.217
	45	20		1	17		45	157		117					1.071	2.352		1.321	1.404		2.089	1.917		1.047
	103	55		1	23		23	90		76					1.142	2.234		0.8808	1.846		2.218	2.563		0.9007
	45	70		0	21		25	144		58					0.8123	1.634			1.439		2.354	2.299		1.022
	153	30		1	17		32	180		46					1.074	1.993		0.7046	1.969		1.828	2.132		1.063
	21	47		0	21		36	167		70					0.8808	2.005			2.219		1.821	1.944		1.208
	62	19		0			47	181		16					1.041	1.344					1.783	1.923		1.366
	61	34		0			45	105		34					0.8461	1.572					1.617	2.098		1.249
	137	23		0			90	172		72					0.9444	1.471					2.034	1.728		1.078
	47	27		0			34	230		24					0.9351	1.872					1.658	2.468		1.087
	71	30		2			13	80		23					1.151	3.594		1.233			2.508	2.206		1.157
	59	37		0			42	155		3					0.8375	1.823					1.678	1.906		1.468
	61	32		0			69	67		15					0.9039	1.387					1.71	2.9		1.316
	78	44		0			31	186		26					0.9655	1.257					1.867	2.225		1.362
	88	48		3			46	65		15					0.8698	1.639		2.672			1.749	2.674		1.087
	59	15		1			47	82		10					1.151	1.844		0.9688			1.629	2.192		1.348
	75	62		1			41	88		13					1.331	1.412		0.9688			1.453	2.457		0.8065
	118	28		0			34	135		19					1.202	1.944					2.457	2.287		1.127
		49		2			29	176		33						1.835		3.259			1.641	2.328		1.073
		22		1			36	103		30						1.798		1.497			1.946	2.126		1.272
		31		2			67	94		11						1.85		1.101			1.766	1.89		1.257
		102		1			23	99		1						1.408		0.9688			1.827	1.945		0.6167
		17					42	137		6						1.135					1.8	2.17		1.248
		57					38	108		26						1.854					2.096	2.228		0.9522
		67					39	137		8						1.227					1.59	2.037		1.123
		33					42	89		5						2.02					1.601	2.361		1.286
		29					118	146		8						2.29					1.887	2.099		1.123
		28					20	125		7						3.385					2.114	2.168		1.208
		43					30	115		6						1.569					1.166	2.206		1.072
		53					24	87		14						1.934					1.872	2.236		1.095
		45					43	91		10						3.079					1.633	2.352		1.101
		30					74	101		14						1.544					1.582	2.272		1.592
		48					54	99		22						2.294					1.591	2.825		0.9491
		42					17	90		9						2.609					1.55	2.461		1.576
		40					56	89		11						2.127					1.693	2.7		1.241
		47					72	89		8						2.352					1.443	2.241		0.9251
		30					87	40		5						3.916					1.663	1.795		1.198
		57					27	217		12						1.3					1.808	1.968		1.035
		23					40	96		2						1.892					1.641	2.123		1.278
		66					35	103		10						1.5					1.86	2.026		1.11
		35					23	73		19						2.768					1.161	2.77		1.312
							23	147		14											1.348	1.975		1.403
							21	80		18											1.557	2.187		1.082
							26	105		28											1.928	1.8		1.149
							49	132		23											2.402	2.249		1.13
							45	98		13											2.03	2.378		1.078
							32	158		22											1.704	1.914		1.217
							56	90		30											2.328	2.199		1.098
							25	97		12											2.104	2.151		0.9031
							15	130		14											1.386	2.382		1.051
							60	210		64											2.203	1.945		0.9829
							18	73		30											1.39	2.238		0.9868
							76	82		27											1.783	2.434		1.034
							23	86		87											1.398	2.022		0.9367
							65	49		21											1.932	2.987		0.8726
							13	130		45											1.152	2.157		0.9124
							48	143		68											1.79	2.274		1.013
							34	234		53											1.715	2.224		0.8345
							19	152		33											2.068	2.26		0.9104
							45	164		14											2.228	2.073		1.076
							38	71		9											1.774	2.416		0.9594
							52	102		25											1.957	2.212		1.297
							49	47		14											1.999	2.471		1.164
							42	128		16											1.821	1.995		1.013
							26	90		25											2.101	2.109		1.089
							37	100		24											1.843	2.214		1.421
							46	62		30											1.936	2.359		1.09
							45	68		29											1.707	2.289		1.094
							13	165		14											2.02	2.049		1.064
							54	140		21											2.248	2.186		1.116
							30	107		38											2.253	2.42		0.9645
							128	98		26											2.056	2.683		1.05
							38	96		15											1.985	2.576		1.04
							42	115		5											1.995	2.606		1.322
							36	85		2											1.241	1.997		1.189
							18	109		3											1.341	2.695		1.057
							77	147		21											1.64	2.484		0.8852
							52	98		28											1.96	2.386		0.9345
							39	101		5											1.864	2.538		0.9339
							27	136		29											1.106	2.557		0.8233
							33	198		41											1.354	1.902		0.866
							50	231		70											1.302	2.074		0.9389
							36	86		95											1.118	1.953		1.08
							25			40											1.48			0.9097
							24			22											1.222			0.9892
							61			22											1.382			1.081
							41			17											2.061			1.021
							62			15											1.312			1.063
										25											1.419			0.8423
										20														1.026
										18														0.9055
										22														1.069
										43														1.086
										67														1.041
										1														0.7048
										68														0.9005
										1														0.881
										40														1.007
										4														0.881
										6														0.8223
										134														1.114
										53														1.067
										15														1.175
										16														1.118
										19														0.9645
										10														1.374
										10														1.507
										25														1.184
										4														0.9691
										57														1.301
										6														1.263
										23														1.356
										61														1.44
										50														1.401
										24														0.9618
										9														1.194
										15														1.087
										6														1.028
										12														0.9031
										24														1.38
										11														1.073
										27														1.429
										4														1.101
										26														0.9793
										14														0.9943
										7														1.611
										5														0.881
										16														1.173
										28														0.9628
										23														1.513
										45														0.7714
										40														0.8766
										56														0.815
										30														0.6813
										33														0.7609
										26														1.057
										25														0.9832
										62														1.12
										38														1.333
										27														0.9626
										90														0.9065
										39														1.2
										47														1.19
										51														0.9709
										45														1.12
										25														1.043
										30														0.9515
										36														0.8468
										69														0.9794
										33														0.9691
										58														1.024

## Sheet: E2g
TLC on Huh7 cells
		TAG (norm to PL)	CE (norm to PL)
Control	R1	1.08139	0.912649
	R2	0.983823	1.06436
	R3	0.93479	1.02299
CLCC1KO-1	R1	1.68533	1.0629
	R2	1.98809	1.16049
	R3	2.01663	1.19729
CLCC1KO-2	R1	1.43574	1.1971
	R2	1.70951	1.25391
	R3	1.30691	0.90036

## Sheet: E2j
HPLC of mouse plasma
Cholesterol (mg/dL)
Fraction	Control	CLCC1HepKO
1	0.003401	0
2	0	0
3	0	0
4	0	0
5	0	0
6	0	0
7	0.020408	0
8	0	0
9	0.210884	0.231293
10	0	0
11	0	0
12	0	0
13	0	0
14	0.054422	0.129252
15	0.176871	0
16	0.156463	0
17	0.472789	0.040816
18	0.408163	0
19	0.353741	0
20	0.255102	0
21	0.231293	0
22	0.163265	0
23	0.102041	0
24	0.010204	0
25	0.309524	0.07483
26	0.394558	0
27	0.761905	0.013605
28	1.54082	0.102041
29	2.2517	0.115646
30	3.2585	0.282313
31	4.88776	0.445578
32	6.06803	0.309524
33	5.70068	0.357143
34	3.31292	0.112245
35	1.17347	0
36	0.336735	0
37	0.068027	0
38	0.098639	0.05102
39	0	0
40	0	0
41	0	0
42	0	0
43	0	0
44	0	0
45	0.034014	0.054422
46	0	0
47	0	0
48	0	0

## Sheet: E2k
HPLC of mouse plasma
TAG (mg/dL)
Fraction	Control	CLCC1HepKO
1	0.019417	0.169903
2	0.014563	0.058252
3	0	0
4	0	0
5	0.194175	0
6	0.975728	0.072816
7	1.18447	0.121359
8	0.31068	0
9	0.364078	0.048544
10	0.121359	0
11	0.121359	0
12	0.223301	0.009709
13	0.184466	0
14	0.26699	0
15	0.446602	0.024272
16	0.451456	0
17	0.81068	0.101942
18	0.68932	0.092233
19	0.509709	0
20	0.364078	0.072816
21	0.252427	0.092233
22	0.165049	0.106796
23	0.07767	0.092233
24	0	0
25	0	0
26	0	0
27	0	0
28	0	0
29	0	0
30	0	0
31	0	0
32	0	0
33	0	0
34	0	0
35	0	0
36	0	0
37	0	0
38	0	0
39	0	0
40	0	0
41	0	0
42	0	0
43	0	0
44	0	0
45	0	0
46	0	0
47	0	0
48	0	0
