# Supplementary material for: CLCC1 promotes hepatic neutral lipid flux and nuclear pore complex assembly
Source: Nature. 2026 Feb 25;652(8109):462–70. doi: 10.1038/s41586-025-10064-4 (PMC13061601; doi:10.1038/s41586-025-10064-4)
Supplement: Supplementary file 25 — Source Data Extended Data Fig. 4 [file 41586_2025_10064_MOESM25_ESM.xlsx]

## Sheet: E4i
Flow cytometry measuring monodansylpentane fluorescence
Control	CES1KO	CLCC1KO	CLCC1KO + CES1KO
1.00278	1.87265	4.04384	3.30063
1.1865	2.00765	4.52192	3.40014
0.810717	1.70285	4.02297	3.21225
1.07773		3.10981	3.97841
0.92227		3.26959	4.15052
