# Supplementary material for: CLCC1 promotes hepatic neutral lipid flux and nuclear pore complex assembly
Source: Nature. 2026 Feb 25;652(8109):462–70. doi: 10.1038/s41586-025-10064-4 (PMC13061601; doi:10.1038/s41586-025-10064-4)
Supplement: Supplementary file 26 — Source Data Extended Data Fig. 5 [file 41586_2025_10064_MOESM26_ESM.xlsx]

## Sheet: E5a
Confidence score from genome-wide CRISPR screens
Gene	Neutral Lipid	PLIN2-GFP
CLCC1	16.4	-17.8
TMEM41B	5.91	-29.7
VMP1	1.28	-18.7

## Sheet: E5h
LD Number
Control	Control + MTPi	TMEM41BKO-1	TMEM41BKO-1 + MTPi	TMEM41BKO-2	TMEM41BKO-2 + MTPi
120	91	93	70	30	21
95	121	14	40	18	12
112	117	61	39	18	17
104	129	36	19	13	28
88	135	30	27	13	13
75	69	105	26	11	9
67	132	34	72	28	22
79	98	27	33	21	27
109	102	52	28	28	11
48	93	32	17	18	8
		70		25	12
				39
				38
				35
				30
				16
Crescents
Control	Control + MTPi	TMEM41BKO-1	TMEM41BKO-1 + MTPi	TMEM41BKO-2	TMEM41BKO-2 + MTPi
0	0	3.22581	1.42857	3.33333	33.3333
0	0	0	0	11.1111	75
0	0	1.63934	20.5128	0	35.2941
0	0	11.1111	26.3158	0	7.14286
0	0	46.6667	33.3333	0	0
0	0	0	19.2308	9.09091	0
0	0	38.2353	1.38889	0	9.09091
0	0	11.1111	66.6667	4.7619	0
0	0	0	42.8571	28.5714	9.09091
0	0	6.25	29.4118	16.6667	0
		11.4286		0	0
				0
				7.89474
				25.7143
				40
				25
Rings
Control	Control + MTPi	TMEM41BKO-1	TMEM41BKO-1 + MTPi	TMEM41BKO-2	TMEM41BKO-2 + MTPi
99.1667	98.9011	96.7742	71.4286	46.6667	57.1429
100	99.1736	71.4286	67.5	88.8889	25
100	100	37.7049	7.69231	5.55556	58.8235
100	97.6744	75	63.1579	0	75
100	99.2593	33.3333	62.963	0	7.69231
100	100	99.0476	53.8462	9.09091	88.8889
100	98.4848	26.4706	94.4444	7.14286	36.3636
100	100	70.3704	30.303	42.8571	74.0741
100	100	34.6154	57.1429	42.8571	72.7273
100	97.8495	28.125	70.5882	16.6667	75
		32.8571		40	25
				43.5897
				81.5789
				74.2857
				50
				25
Crescents + rings
Control	Control + MTPi	TMEM41BKO-1	TMEM41BKO-1 + MTPi	TMEM41BKO-2	TMEM41BKO-2 + MTPi
99.1667	98.9011	100	72.8571	50	90.4762
100	99.1736	71.4286	67.5	100	100
100	100	39.3443	28.2051	5.55556	94.1176
100	97.6744	86.1111	89.4737	0	82.1429
100	99.2593	80	96.2963	0	7.69231
100	100	99.0476	73.0769	18.1818	88.8889
100	98.4848	64.7059	95.8333	7.14286	45.4545
100	100	81.4815	96.9697	47.619	74.0741
100	100	34.6154	100	71.4286	81.8182
100	97.8495	34.375	100	33.3333	75
		44.2857		40	25
				43.5897
				89.4737
				100
				90
				50
