# Supplementary material for: CLCC1 promotes hepatic neutral lipid flux and nuclear pore complex assembly
Source: Nature. 2026 Feb 25;652(8109):462–70. doi: 10.1038/s41586-025-10064-4 (PMC13061601; doi:10.1038/s41586-025-10064-4)
Supplement: Supplementary file 27 — Source Data Extended Data Fig. 6 [file 41586_2025_10064_MOESM27_ESM.xlsx]

## Sheet: E6c
Nucleus area (um2)
Control	CLCC1KO-1	CLCC1KO-2
357.9	309.1	379.9
366.2	223.4	326.7
404.5	286.1	347.5
327.4	284.9	410.4
367	228.1	375.2
370	314.4	364.1
533.2	271.5	387.3
310.4	241.9	388.2
476.2	348.9	342.2
413.9	372	265.2
356.3	420.7	304.4
272.9	364.2	270
407.4	279.5	283.8
478.7	344	344.9
397.1	377.7	375.6
267.2	316.5	242.4
273.8	349	322.2
294.4	380.1	323.2
309.6	257.9	316.6
322.1	306.3	254.7
400.7	407	319.3
567.4	366.5	373
455	405.4	231.4
506.7	221.3	360.6
443.7	232.3	449.1
442.6	448	424.9
388.8	310.6	337.2
409.8	303.6	377.5
387.6	318.8	222.3
393.5	230.1	231.8
416.5	208.4	359
345.3	259.5	370.8
391.7	216.9	512.9
461	206.5	284.9
401	232.3	264.3
486.1	242.3	293
423.9	325.2	359.6
346	243.7	341.2
412.7	344.4	370.3
524.3	218.2	369.2
271	334	363.7
440.6	208.3	391.7
438.8	219	360.2
391.9	228.5	336.5
470.4	323.3	408.9
252.5	270.5	284.7
466.9	261.5	291.2
305	240.5	411.8
285.1	233.8	445.8
388.8	388.6	371.2
255.9	348.3	249.2
426.1	357.2	375.9
201	243.4	327.2
607.7	359.7	355.1
370.1	257.6	374.7
504.5	237.5	315.1
272.5	293.6	332.7
252.8	440.6	330.9
246.1	261.5	392.6
411.7	301	356.5
471.3	283.3	382.4
239.3	361.2	374.9
467.1	353.3	344.2
374.8	236.9	283.4
267.1	263	297.7
409.9	208.3	325.4
253.9	230.2	296.8
293.9	239.5	285.1
227.3	260.4	282
459.6	228.4	378.5
284.1	300.8	332.8
347.1	374.8	359.3
345.4	313	293.8
351.3	368.6	378.9
401.9	332.2	251.1
301.8	416.3	310.6
292.5	370.6	308.1
283.6	203.4	385.9
334.2	399.3	319.3
225.5	318.2	296.6
387	441	273.3
354.7	648.4	381.5
301.9	263.5	245.5
335.3	233.5	389.7
361.4	310.8	220.8
344.8	308.4	340.5
278.9	217.8	397.3
499.8	278.6	418.9
292.3	243.6	361.2
366.9	294.4	399.3
436.9	244	365.8
434.3	283.7	304.2
614.7	363.1	277.3
519.6	286.9	218.9
256	290.7	253.5
301.9	284.3	225.7
351.6	255.2	421.7
278.8	206.7	289.5
455.3	354.2	418.3
385.5	336.1	307.6
461.4	396.8	436.2
526	254	308.8
318.1	438.4	278.9
418.5	315.5	335.2
279.1	377.2	320.3
445.3	352.7	248.2
418.3	373.8	288.2
384.8	341.5	404.6
374.4	282.3	413.3
421.1	284.2	391.6
325.1	337.9	333.4
418.7	273.3	289.3
533.7	349.3	249.5
293	307.8	302.5
216.7	296.3	231.7
277.4	246.1	367.1
404.3	286.5	244.9
387.8	263.1	417.8
423.8	232.9	296.2
401.5	338.8	313.6
276.9	230.2	279.9
412.1	329.3	236.5
324.9	376.1	308.4
351	455.4	478.3
313.8	244.3	384.1
449.1	241.1	335.4
403.1	251.4	209.4
453.2	326.1	324.6
282.6	216.4	267
342.4	435.5	369.1
326.4	281	268.5
519	261.6	317.2
362.1	549.6	497.6
367	237.8	416.9
360.1	255.4	280.9
315.3	309.1	340.2
364.2	260.6	317.3
353.5	246.6	265.5
660.6	395.2	323.9
433.3	449.5	301.2
390.5	335.7	469
421.1	329.6	339.4
474.2	286.1	301.9
323.9	246.9	375.7
354.2	254.9	283
391.2	380.4	438.8
340.5	383.2	396.3
371.2	261.7	380.9
668.9	364.7	422.6
617.9	302.5	286.5
465.2	335.1	261
254.3	318	273.7
325.4	286.4	374.9
282.7	252.5	263.1
332	339	270.6
298.1	326.6	309.5
347.2	362.7	321.7
302.6	394.8	478.7
295.4	273.2	316
341.1	253.9	424.4
246.4	336.9	383.9
349.7	385.9	456.6
264.5	283.9	317.2
380.7	380.1	416.8
351.6	364	416.9
525.7	313.6	287
361.6	386.5	448.5
365.8	336.5	390.5
242.2	250.2	422
251.5	347.5	356.3
294.1	386.1	441.5
307.2	343.8	419.1
431.5	406.6	297.4
300.4	265.3	413.7
492.9	348.9	564.7
304.9	276.9	300.3
324.6	272.4	303.3
283.3	359.8	397.3
257.9	378.2	256.7
401	250.8	242.3
378.6	310.8	393
281.2	345.4	267
392.4	230.8	281.6
408.4	224.4	379
368.5	292.4	332.2
403.7	248.5	366.6
290.7	215.7	298.8
350.9	253	291.2
483.1	337.4	418.8
374.7	247.7	452.1
470.3	269.4	384.1
451.3	312.3	373.7
444.5	264.4	318.4
293.2	292.6	246.9
373.9	294.1	347.4
436.2	207	438.8
308.3	422.9	341.8
248.7	277.8	384.8
375.5	287.7	419.3
410.6	230.9	340.2
290.2	327.7	245.9
375.1	276.3	324.5
345.3	342.4	304.1
424.9	217.2	471.6
364.6	247.5	266.3
329.9	325.6	262.8
255.3	260.4	215.3
429.2	218.7	244.4
309.5	241.8	298.3
266.2	338.6	415.5
388.5	278.1	258.7
435.3	261.7	363.6
291.6	326.9	293.4
351.6	315.2	219.1
350.4	297.4	327.4
231.3	345.9	327.3
274.5	397.9	303.2
425.2	305.5	276.2
225.9	423.3	276.6
411.8	368.5	329.4
419.1	244.1	223.2
415.8	349.1	463.4
432.7	276.8	394.9
342.9	344.6	394.1
437.6	317.4	384.5
553.4	241.7	378.7
264.8	251.5	276
453.8	258.1	372.4
423.5	267.2	374.4
474.8	366.6	373.7
479.1	308.4	438.5
349.1	240	258.2
398.5	277.4	373.4
270.3	321	338.2
279	306.2	367.3
344.3	366.5	374.5
387.7	293.5	420.2
255.2	289.3	398.5
258.5	386.1	349.2
345.9	372.7	226.2
271.5	366.1	259.4
495.9	238.9	362.7
362.4	211.8	376.4
436.9	285.4	367.9
464.6	227.7	401.4
358.3	267.5	306.2
321.8	332.7	355.4
474.6	234.7	391.5
350.5	304.9	281.1
305.5	255.4	407.4
255.6	242	316.9
374.7	372.5	343.9
335.6	377.5	388.4
470.5	288.2	396.9
397.6	205.1	358.3
286.2	361.8	320.1
263.3	213.8	330.4
298.1	326.9	254.8
311.8	222.9	323.6
269.3	258.1	479.5
415.6	209.1	236.7
229.1	257.9	229.6
384	350.2	342.3
248.2	305.6	331.6
351.3	250	400.1
341.6	234.6	373.4
345.1	370.3	253.8
248.6	465.2	232.9
452.5	389.8	474.1
275.4	408	252.3
334.6	302.6	310.6
238.3	251.7	251.9
362.4	323.3	218.3
267.7	274.3	311.9
435.7	279.4	295.6
322.3	302.6	323.8
326.6	339.5	377.1
385.3	312	379.3
414.3	253.8	264.8
377.8	359.3	397.4
315.6	415.5	373.9
224.9	320.2	376.8
315.1	241.9	439.9
303.6	379.3	265.9
316.9	349.7	311.2
277	270.4	293.9
316.1	319.7	310.6
417.8	328.9	388.8
375.6	292.5	312.4
400.4	236.6	283.3
375.3	273.1	381.4
208.6	246.4	355.7
447.3	247.7	227.6
255.5	253.9	316.5
258.2	401.6	362.3
412.6	227.7	303.3
449.7	277.4	262.9
295.8	271.2	333.5
221.1	236.8	288
406.9	281.2	280.3
306.7	343	424.4
428.6	429.3	394.9
336.5	267.4	459.8
408.2	336.5	286.8
385	331.8	352.3
468.7	431.8	342.4
359.1	286.7	322.4
403.2	214.5	358.7
428.8	239	382.6
389.3	295.3	280.7
312.9	236.1	408.6
390.8	274.5	273
202.7	252.6	250.6
261.2	377.8	416.7
370.9	293.5	362.8
293	322.7	259.2
266.6	305.7	275.2
374.1	313.6	375.6
331.9	284.9	322.8
291.2	333.7	285.7
320.5	269.1	371.6
328.9	313.7	410.1
226.6	256.9	358.7
251.8	294.1	422.2
314.9	412.3	397.8
268	355.1	351
266.6	349.8	205.5
308.6	367.2	386.7
216.7	353.3	291.5
434.4	407.1	294.7
280.7	375.7	343
342.6	346	268.8
262.1	339.4	255.1
439.2	249.1	368.1
308.7	253.7	313
469.8	389.2	479.9
474.7	363.3	336
503.3	246.3	453.4
462.9	369.5	329.7
425.2	371.9	343.6
478.1	364.7	268.2
214.7	367.2	249.3
367.8	374.3	596.3
375.6	469.5	342.7
228.8	361.8	324.2
328	306.3	490.1
382.6	401.5	244.7
286.1	369.7	332.8
295.4	322.4	338.7
252.5	453.2	452.3
316.5	266.1	216.2
400.9	243.5	271.4
274.1	239.2	303.2
235.9	201.4	302.3
485.8	246.4	277.7
357	233.8	366.4
325.9	232.2	400.5
640.8	253.6	332.3
391	241.6	259.8
297.5	338.7	362.7
310.3	284.8	371
364.8	344.9	309
384.3	206.3	296.4
364.3	368	320.2
403.1	295.5	399.7
468.6	306.8	459.9
353.6	403.8	431.9
549.2	395.8	374.7
261.9	353.4	418.2
328.1	334.6	476.3
341.2	345.7	349
568.7	386.3	300.8
465.1	327.6	435.8
405.2	298.4	288.9
313.9	277.1	367.1
455	381.1	413.5
306	333.9	376
291.9	299.6	404.8
325.8	287.8	269.9
304.7	281	381.2
296.8	349.7	267.6
319.5	247.6	320.4
559	302.2	322.8
438.4	373.5	301.3
243.8	448.5	350.4
320.7	395	404
404.5	280.6	389
329.8	400.2	369.9
269.9	524.8	410.4
228.8	294.7	266.1
487.2	286	222.2
390.3	289.2	321.1
479.9	243.8	290.4
423.1	267.7	221.8
354.8	269.3	296.7
369.7	421	323.9
240.7	479.9	445.8
223	213.4	293.5
442.1	231.8	304.8
383.6	304.5	333
357.6	249.3	246.3
326.1	323.5	432
393.7	484.7	486.1
401.2	287.3	302.9
255.5	223.2	321
319.2	244	264.9
362.8	310.7	283.7
404.5	273.7	301.6
394.1	288.7	282.1
308.8	389.8	372.7
501.7	315.3	284.5
383.7	371.2	340.9
386	300.9	231.1
312.8	312.1	277.7
411.9	354.8	304
279.5	328.6	301.8
355.8	349.7	274.9
564.8	383.3	347.7
575.7	203.6	328.3
229.8	376.1	257.9
396.6	240.7	333
541.3	378.2	251.5
362.8	364.8	270.6
320.3	297	348.4
436.5	427.5	363.3
446.4	226.7	447.3
315.8	324.2	292.4
454.6	408.6	408.1
332.6	396.8	393.2
469.6	304.2	408.1
348.2	263.1	385.9
406.7	314.9	266.1
513.3	291.2	363.7
355.9	386	378.6
449.2	317.4	305.5
425.7	395	425.9
344.4	218.3	293.6
449.9	407.8	220.1
440.9	336.1	410.3
500.3	374	386.7
489.8	301.7	319.3
274.4	380.5	335.5
498.6	329.9	393.4
315.6	305.8	345.3
497.9	335	349.8
288.7	219.5	412.2
260.9	349	378.8
217.7	318.1	338.1
444.3	255.1	411.2
225.6	242.3	411.9
297.1	314.2	326.3
218.3	295.1	355.1
467.9	336.5	364.8
319.5	262	227.9
276	341.4	258.6
321.3	324.6	371.7
279.2	356.3	384.2
382.1	273.8	263.9
320.3	348.3	255.2
429.4	244.2	261.9
410.8	205.6	391.2
400.5	215.8	335
295.2	237.2	362.8
513.8	416.8	365.3
420.2	302.2	357.9
344.7	315.2	323.1
552.9	306.4	361
423.6	233.8	340
505.5	217.1	434.1
459.3	323.4	304
365.4	305.6	307.8
349.4	281.7	393.7
402.3	248.4	284.2
415.9	299.5	305.8
392.9	273.4	339.5
405.4	288.2	327
432.6	323.1	294.9
434.5	261.9	280.3
329.5	316.4	482.3
354.5	259.6	276.7
372.3	315.4	266.3
441.4	343.7	279.5
347.8	288.7	230.1
316.2	267.8	214.7
425	272.3	265.6
305.5	277.7	305.1
327.2	330.1	324.3
459	381.2	382
307.6	274.5	418.4
329.9	219.3	321.1
487.7	264.4	248.1
520.2	277.4	395.1
292.2	261.9	338.2
414	235.8	306
342.2	322.4	366.3
273.3	225.8	314.8
363.5	343.4	339.6
384.8	245.8	277.5
509.7	285	335.8
485.9	219	465.4
466.1	331.8	340.6
227.7	271.5	291.4
313.6	288	337.8
338.1	250.1	489.3
323.6	238.7	445
272.5	260.6	241.2
293.2	244.6	367.8
291.8	218.5	382.8
307.4	216.8	227.7
296.7	254.3	374
308.6	284.8	419.9
323.2	261	400.2
279.3	219	345.3
397.7	243.4	428.5
242.9	203.6	320
249.5	273.8	395.8
350.5	203.1	438.1
210.3	240.7	385.2
359.1	281.9	291.4
228	298.9	317.2
372.7	271.1	331.3
251.1	398.6	390.2
279.5	258.9	269.1
226.5	288.1	370.1
400.8	229.5	444.1
386.4	286.1	257.6
259.2	245.5	373.4
308.3	325	288.9
327.2	282.5	252.3
375	261.1	243.3
341	252.9	284
356.6	284.4	292.9
441.5	289.9	243.2
366.1	290.1	319.4
296.2	304.5	360.9
285.6	241.6	321.9
212.9	293.1	281.1
225.9	378.3	340.9
240.1	240	316
283.6	251.1	349.8
261.1	308.2	215.4
331.3	296.8	367.8
427.8	402.5	375.1
265.6	365.4	313.5
356.7	310	277.2
318.4	298.8	217.9
459.9	318.9	324.1
370.6	238.5	402.7
360.1	269.1	400.5
320.4	297.5	314.3
371.2	261.9	312.7
304.8	278.6	294.4
378.6	338.7	466.1
305.8	217.4	299.4
439.9	257.3	286.2
305.3	255.5	319.1
479.5	231.9	383.8
490	227.3	287.1
379.7	371.2	295
386.8	355.4	269.9
445.7	288.1	269.4
422.4	327.8	400.9
270	222.5	245.8
386.6	266.4	248.9
456.2	223.8	230.1
420.8	218.3	211.2
427.3	230.6	362.3
475.7	255.2	338.2
214.8	288.8	318.1
461.5	259.7	320.6
445.8	221.6	279.5
217.6	240.5	309.9
387.5	295	289.3
321.9	295.1	300.9
341.7	328.4	437.7
328.4	316.6	360.5
232.3	202.3	333.7
288.4	216.7	306.5
288	332.8	270.7
212.4	267	387.1
350.2	319.2	261.9
413.4	215.4	314.8
356.3	339.7	378.3
210.8	255.9	415.6
433.1	266.7	424.2
326.7	370	389.9
390.8	375.2	409.7
329.9	315.5	432.3
297.3	360.1	417.2
233.1	246.3	395.4
390.1	334.5	373.1
394.4	350.2	390.6
439.6	247.5	398.3
523.8	342.1	379.6
400.5	266.6	325.1
370.8	315.7	399.3
397.8	346.4	247.4
387.5	383.8	387.5
338.4	267	434.7
373.7	219.3	377.1
360.5	237.2	391.4
373.6	368.8	204
402.1	250.8	290.7
371.1	237	335
474	270.7	335.5
416.3	293.4	346.3
417.2	352.2
538.8	361.3
360.7	350.2
327	364.9
405.8	253.7
567.1	280.9
323.2	398
444.8	263.5
267.1	312.3
478.6	289.6
268	384.2
384.7	328.1
216.8	260.7
416.2	285.9
357.3	243.2
435.6	376.7
514.6	350.3
407.9	356.4
255.8	379.9
254.4	336.6
231.7	347.6
312.1	218.5
417.4	420.3
227.9	360.5
399.4	372.3
456.3	370
367.1	398.3
410.1	402.8
201	330.5
392.6	344.6
311.6	377.6
231.3	221.8
262	429.7
298.6	426.8
476.1	203.5
366.3	402.2
275.8	353.8
374.9	224
237.7	374.9
235.4	396.5
253.6	224.7
429.7	362.8
451.5	310.9
217.1	415.7
334.1	231.7
310	382.4
396.8	436.6
488.4	317.8
495.2	236.8
347.7	430.3
280.5	222.5
502	254.6
345.8	269.4
398.5	338.3
271.2	270.3
325.5	257.1
405.2	233.8
308	393.4
333.2	317
292.3	242.5
296.6	224.5
298.2	324.1
252.4	257.4
331.2	207.6
374.6	298.8
236.7	325.5
271.5	220.3
329.7	426.6
279.7	247.6
324.7	220.8
295.9	304.1
260.5	217.7
343.9	243.9
296.7	239
263.4	413
248.2	247.9
439.1	374.9
296.3	310.9
249.2	273.7
318.6	215.6
271.7	315.5
417.8	344.6
294.6	226.9
331.1	353.8
258.9	263.1
244.9	237.5
241.2	250.4
340.9	233.1
291.7	227.9
328.2	279.2
327.1	405.3
615.7	277.8
345.1	285.9
308.4	334.5
429.1	371.8
400.8	290.6
351.4	289.9
349.6	246.6
370.9	260.5
363.7	276.5
310.6	329.1
346.1	408.2
274.2	331.6
387.1	243.4
343.6	229.9
325.4	417.6
321.1	392.5
340.1	293.3
234.9	275.9
447.7	304.6
403.2	405
515.4	392.3
385.6	409.3
549.5	326.5
522.1	280.2
400.1	260.9
523.5	252.2
344	383.7
477.1	386.2
331.9	340.9
347.9	307.9
350.5	433.9
285.9	205.7
215.6	324.7
451.5	261.1
390.6	301.6
294.9	431.8
437.8	260.2
423.6	256.1
410.9	250.6
267.5	277.1
445.6	270.2
379	234.9
283.9	281.4
291.1	410.9
451.5	306
416.1	254.1
376.5	234.4
386	200.6
309.9	221.3
488	297.6
347.7	326.2
487	287
346	260.4
374.9	272.3
333	368.5
318.7	450.3
317.8	318.8
291	220.5
343	461.3
328.8	394.3
211.3	321
308.5	232.4
278.9	331.3
377.8	208.7
340.9	452.7
363.5	427.9
241	365.9
381	339.7
240.2	224.9
258.2	336.9
346.6	377.6
312.3	409.9
388.2	407.9
285.7	328.4
419.5	302.2
318.8	279.7
441.4	284
284.9	320.5
363.7	467.4
295.5	214.1
281.9	453.6
303.3	474
264.9	350.2
426.6	397.9
278	371.4
323.7	369
286.2	281.6
300.7	263.3
566.2	232.7
530.2	201.5
345.3	217.8
359.8	255.2
400.8	235.2
495.6	281.1
465	217
333.5	254.7
362.5	219.9
372.4	290.6
408.1	393.9
367.5	238.5
337.6	280.1
371.7	261.7
403	290.1
420.2	353.5
393.1	323.3
512.3	244.9
272.8	403.7
282	352.4
404.5	235.8
302.3	225.7
413.3	209.6
380.8	262.8
463.1	255.8
547.3	325.5
476.7	247.3
370.4	275.2
352.9	263.2
404.6	279.5
425.2	216
681.9	272.5
387.6	251.8
473.3	327.1
459.2	315
276.6	293.9
476.1	202.6
370.5	212
342.2	295.2
376.4	212.2
381.2	329.8
363.6	399.5
405.9	302.6
446.2	230.1
370.5	250.5
370	225.5
328.4	208.4
404.7	249.9
489.4	203.5
415.5	235.3
371.1	353.7
267.8	302.3
403	290
357	320.2
201.9	248.3
425.1	272.9
496.1	230.9
348.3	279.3
395.5	232.4
553.2	368.8
483.2	358.6
409.5	382.5
434	221.4
375.7	337.2
315.8	338.7
367.1	223.5
341.6	245.3
409.7	368.8
421.6	295.4
417.8	379.3
365.4	398.4
301	238.7
304.4	296.4
345.4	329.8
374.2	267.5
394.1	370.6
381.5	391.6
355.7	240.3
313.3	309.1
443.9	319.5
404.8	298.4
425.9	243.4
334.8	285.5
366.8	384.5
483.4	278.6
484.6	340.1
522.8	370
271.8	326.5
378.2	395.5
308.1	223.6
644.8	378.6
614.8	352.1
326.5	360.7
357.4	343.6
441.7	282.6
443.3
346.2
410.7
367.8
278.7
549.6
433
391.2
299.1
290.5
315.3
446.5
275.7
332.8
329.1
416
425.2
257.1
353.5
397.9
520.7
376.4
301.5
249.9
340.6
262.6
246.9
296.2
236.6
259.7
372.8
371
294.7
207.9
334.7
303.3
222.2
274.1
421.6
341.2
295.1
339.3
241.4
303.9
464.5
452.9
506
362.2
546.8
257.1
504.7
330.1
266
541.2
345.5
276.1
362.9
300.2
472.4
301.8
276.1
316.8
313.2
302.3
293
312.2
340.8
366.2
438
380.4
374.2
358.9
277.4
363.8
320
246.7
265.8
269.3
318.9
415.3
295.9
350.2
256.6
221.6
430.7
258.1
201.7
421.9
230.2
305.1
222.9
323.4
418.4
418.6
235.9
281.1
487.3
278.6
411.7
295.3
569.9
429.7
398.6
325.3
434.4
420.5
282.3
303.1
354.2
315
364.1
419
386.2
281.4
367
305
385
554.6
467.2
492.9
498.7
424.6
370.5
339.6
360

## Sheet: E6j
Quantification of Huh7 cells with MLF2-GFP puncta
Control	CLCC1KO-1	CLCC1KO-2	TMEM41BKO	Control + triacsin C	Control + OA	Control + AA	Control + PA	Control + DGATi	Control + MTPi
0	50.7558	50.5393	16.6667	0	0	0	0	0	0
0	58.3801	51.1577	24	0	0	0	0	0	0
	65.1121	56.8773	27.0833			0	0	0	0

## Sheet: E6k
Mab414+ foci per um2 of nucleus
Control	CLCC1KO
5.1	2.1
3.6	2.6
5.3	2.44444
5.5	1.7
3.6	3.1

## Sheet: E6l
Ratio of nuclear:cytoplasmid GFP-NLS-NES (normalized to control)
Control	CLCC1KO-1	CLCC1KO-2
1	0.746007	0.934986
1	0.470307	0.825438
1	0.657068	0.603421
1	0.634657	0.351492
