# Supplementary material for: CLCC1 promotes hepatic neutral lipid flux and nuclear pore complex assembly
Source: Nature. 2026 Feb 25;652(8109):462–70. doi: 10.1038/s41586-025-10064-4 (PMC13061601; doi:10.1038/s41586-025-10064-4)
Supplement: Supplementary file 28 — Source Data Extended Data Fig. 7 [file 41586_2025_10064_MOESM28_ESM.xlsx]

## Sheet: E7e
Nuclear pore size (um2)
Control	CLCC1HepKO
0.000213	0.000644
0.000193	0.00049325
0.000192	0.000457625
0.000188	0.00043425
0.000188	0.00041425
0.000178	0.00041225
0.000173	0.00040625
0.000171	0.000397625
0.000171	0.000396875
0.000171	0.000395875
0.000171	0.000383125
0.000171	0.000359125
0.000171	0.000349625
0.000171	0.000347875
0.000171	0.000343125
0.000171	0.000336125
0.000171	0.000335875
0.000171	0.0003315
0.000171	0.000329375
0.000171	0.00031975
0.000169	0.000315625
0.000168	0.000304625
0.000165	0.000303
0.000165	0.000299
0.000163	0.000297375
0.000163	0.000297
0.000162	0.000295875
0.000161	0.000293625
0.00016	0.000292625
0.00016	0.0002915
0.000159	0.000291375
0.000157	0.000290875
0.000157	0.000287875
0.000156	0.00028475
0.000156	0.0002835
0.000154	0.00027675
0.000154	0.00027525
0.000154	0.0002735
0.000154	0.000273
0.000154	0.00027225
0.000154	0.000269375
0.000154	0.000268625
0.000154	0.000265375
0.000154	0.000262375
0.000154	0.000261875
0.000154	0.000261375
0.000154	0.000259625
0.000154	0.0002555
0.000154	0.000253125
0.000154	0.000252375
0.000154	0.00025025
0.000154	0.0002495
0.000154	0.0002465
0.000154	0.00024575
0.000154	0.00024525
0.000154	0.000243625
0.000154	0.000242875
0.000154	0.000241125
0.000154	0.00023975
0.000154	0.000237125
0.000154	0.000236
0.000154	0.00023575
0.000154	0.000234875
0.000154	0.000234875
0.000154	0.000233125
0.000154	0.000232875
0.000154	0.000232375
0.000154	0.000232125
0.000154	0.000231375
0.000154	0.000231
0.000154	0.000229625
0.000154	0.000228375
0.000154	0.00022525
0.000154	0.00022375
0.000154	0.000223
0.000154	0.000222625
0.000154	0.000222625
0.000154	0.000222625
0.000154	0.00021925
0.000154	0.000219125
0.000154	0.000218625
0.000154	0.00021625
0.000154	0.000213875
0.000154	0.000213625
0.000154	0.000212375
0.000154	0.00021125
0.000154	0.00021075
0.000154	0.00021075
0.000154	0.000210375
0.000154	0.000209875
0.000154	0.0002055
0.000154	0.0002055
0.000154	0.0002055
0.000154	0.000205375
0.000151	0.000204625
0.00015	0.000203625
0.00015	0.000202
0.000149	0.000199125
0.000149	0.00019475
0.000148	0.00019475
0.000148	0.00019375
0.000147	0.00019325
0.000147	0.000192625
0.000147	0.000188375
0.000147	0.000188375
0.000147	0.000188375
0.000147	0.000188375
0.000145	0.000188375
0.000145	0.00018775
0.000144	0.000187
0.000144	0.00018625
0.000144	0.000185875
0.000144	0.00018525
0.000143	0.000184625
0.000143	0.00018275
0.000142	0.000180875
0.000141	0.0001805
0.00014	0.000180125
0.00014	0.000177625
0.00014	0.00017125
0.000138	0.00017125
0.000138	0.00017125
0.000137	0.00017125
0.000137	0.00017125
0.000137	0.0001705
0.000137	0.000170375
0.000137	0.0001685
0.000137	0.000166625
0.000137	0.000162125
0.000137	0.000161
0.000137	0.000158875
0.000137	0.000155625
0.000137	0.000154125
0.000137	0.000154125
0.000137	0.000154125
0.000137	0.000154125
0.000137	0.000154125
0.000137	0.000154125
0.000137	0.000154125
0.000137	0.000152625
0.000137	0.000152625
0.000137	0.0001515
0.000137	0.000151125
0.000137	0.000147
0.000137	0.000145875
0.000137	0.000141625
0.000137	0.000138625
0.000137	0.000137375
0.000137	0.000137
0.000137	0.000137
0.000137	0.000137
0.000137	0.000137
0.000137	0.000137
0.000137	0.000137
0.000137	0.000133
0.000137	0.00013225
0.000137	0.000131375
0.000137	0.00013125
0.000137	0.000129625
0.000137	0.0001255
0.000137	0.000125125
0.000137	0.0001235
0.000137	0.000119875
0.000137	0.000119875
0.000137	0.000119875
0.000137	0.000119875
0.000137	0.000119875
0.000137	0.00011975
0.000137	0.00011675
0.000137	0.000115
0.000137	0.000114125
0.000137	0.000112875
0.000137	0.00010625
0.000137	0.00010275
0.000137	0.00010275
0.000137	0.00010275
0.000137	0.00010275
0.000137	0.00010275
0.000137	0.00010275
0.000137	8.75e-05
0.000137	8.6375e-05
0.000137	8.5625e-05
0.000137	8.5625e-05
0.000137	8.5625e-05
0.000137	8.5625e-05
0.000137	8.5625e-05
0.000137	8.5625e-05
0.000137	7.65e-05
0.000137	7.6125e-05
0.000137	6.85e-05
0.000137	6.85e-05
0.000137	6.85e-05
0.000137	6.85e-05
0.000137	6.85e-05
0.000137	6.85e-05
0.000137	6.85e-05
0.000137	6.85e-05
0.000137	6.85e-05
0.000137	6.85e-05
0.000137	5.65e-05
0.000137	5.1375e-05
0.000137	5.1375e-05
0.000137	5.1375e-05
0.000137	5.1375e-05
0.000137	5.1375e-05
0.000137	5.1375e-05
0.000137	5.1375e-05
0.000137	5.1375e-05
0.000137	3.425e-05
0.000137	3.425e-05
0.000137	3.425e-05
0.000137	3.425e-05
0.000137	3.425e-05
0.000137	3.425e-05
0.000137	3.425e-05
0.000137	3.425e-05
0.000137	3.425e-05
0.000137	3.425e-05
0.000137	3.425e-05
0.000137	2.4375e-05
0.000137	1.7125e-05
0.000137	1.7125e-05
0.000137	1.7125e-05
0.000137
0.000137
0.000137
0.000137
0.000137
0.000137
0.000137
0.000137
0.000137
0.000137
0.000137
0.000137
0.000137
0.000137
0.000137
0.000137
0.000137
0.000137
0.000137
0.000137
0.000137
0.000137
0.000137
0.000137
0.000137
0.000137
0.000137
0.000137
0.000137
0.000137
0.000137
0.000137
0.000137
0.000137
0.000137
0.000137
0.000137
0.000137
0.000137
0.000137
0.000137
0.000137
0.000137
0.000137
0.000137
0.000137
0.000137
0.000137
0.000137
0.000137
0.000137
0.000137
0.000137
0.000137
0.000137
0.000137
0.000137
0.000137
0.000137
0.000137
0.000137
0.000137
0.000137
0.000137
0.000137
0.000137
0.000137
0.000137
0.000137
0.000137
0.000137
0.000137
0.000137
0.000137
0.000137
0.000137
0.000137
0.000137
0.000137
0.000137
0.000137
0.000137
0.000137
0.000137
0.000137
0.000137
0.000137
0.000137
0.000137
0.000135
0.000135
0.000135
0.000135
0.000135
0.000134
0.000133
0.000133
0.000133
0.000132
0.000132
0.000132
0.000131
0.000131
0.000131
0.000131
0.00013
0.00013
0.00013
0.00013
0.00013
0.000129
0.000128
0.000128
0.000127
0.000127
0.000127
0.000127
0.000127
0.000126
0.000126
0.000125
0.000125
0.000125
0.000125
0.000125
0.000125
0.000124
0.000124
0.000124
0.000124
0.000123
0.000122
0.000122
0.000122
0.000122
0.000122
0.000122
0.000122
0.000122
0.000121
0.000121
0.00012
0.00012
0.00012
0.00012
0.00012
0.00012
0.00012
0.00012
0.00012
0.00012
0.00012
0.00012
0.00012
0.00012
0.00012
0.00012
0.00012
0.00012
0.00012
0.00012
0.00012
0.00012
0.00012
0.00012
0.00012
0.00012
0.00012
0.00012
0.00012
0.00012
0.00012
0.00012
0.00012
0.00012
0.00012
0.00012
0.00012
0.00012
0.00012
0.00012
0.00012
0.00012
0.00012
0.00012
0.00012
0.00012
0.00012
0.00012
0.00012
0.00012
0.00012
0.00012
0.00012
0.00012
0.00012
0.00012
0.00012
0.00012
0.00012
0.00012
0.00012
0.00012
0.00012
0.00012
0.00012
0.00012
0.00012
0.00012
0.00012
0.00012
0.00012
0.00012
0.00012
0.00012
0.00012
0.00012
0.00012
0.00012
0.00012
0.00012
0.00012
0.00012
0.00012
0.00012
0.00012
0.00012
0.00012
0.00012
0.00012
0.00012
0.00012
0.00012
0.00012
0.00012
0.00012
0.00012
0.00012
0.00012
0.00012
0.00012
0.00012
0.00012
0.00012
0.00012
0.00012
0.00012
0.00012
0.00012
0.00012
0.00012
0.00012
0.00012
0.00012
0.00012
0.00012
0.00012
0.00012
0.00012
0.00012
0.00012
0.00012
0.00012
0.00012
0.00012
0.00012
0.00012
0.00012
0.00012
0.00012
0.00012
0.00012
0.00012
0.00012
0.00012
0.00012
0.00012
0.00012
0.00012
0.00012
0.00012
0.00012
0.00012
0.00012
0.00012
0.00012
0.00012
0.00012
0.00012
0.00012
0.00012
0.00012
0.00012
0.00012
0.00012
0.00012
0.00012
0.00012
0.00012
0.00012
0.00012
0.00012
0.00012
0.00012
0.00012
0.00012
0.00012
0.00012
0.00012
0.00012
0.00012
0.00012
0.00012
0.00012
0.00012
0.00012
0.00012
0.00012
0.00012
0.00012
0.00012
0.00012
0.00012
0.00012
0.00012
0.00012
0.00012
0.00012
0.00012
0.00012
0.00012
0.00012
0.00012
0.00012
0.00012
0.00012
0.00012
0.00012
0.00012
0.00012
0.00012
0.00012
0.00012
0.00012
0.00012
0.00012
0.00012
0.00012
0.00012
0.00012
0.00012
0.00012
0.00012
0.00012
0.00012
0.00012
0.00012
0.00012
0.00012
0.00012
0.00012
0.00012
0.00012
0.00012
0.00012
0.000119
0.000119
0.000118
0.000118
0.000118
0.000117
0.000117
0.000117
0.000117
0.000117
0.000116
0.000116
0.000116
0.000115
0.000115
0.000115
0.000115
0.000115
0.000114
0.000114
0.000114
0.000114
0.000113
0.000113
0.000113
0.000113
0.000113
0.000112
0.000112
0.000112
0.000112
0.000111
0.000111
0.000111
0.000111
0.000111
0.000111
0.00011
0.00011
0.00011
0.00011
0.00011
0.00011
0.000109
0.000109
0.000109
0.000109
0.000108
0.000108
0.000108
0.000108
0.000108
0.000108
0.000108
0.000108
0.000108
0.000108
0.000108
0.000107
0.000107
0.000107
0.000107
0.000107
0.000107
0.000107
0.000107
0.000107
0.000106
0.000106
0.000106
0.000106
0.000106
0.000106
0.000105
0.000104
0.000104
0.000104
0.000104
0.000104
0.000104
0.000104
0.000103
0.000103
0.000103
0.000103
0.000103
0.000103
0.000103
0.000103
0.000103
0.000103
0.000103
0.000103
0.000103
0.000103
0.000103
0.000103
0.000103
0.000103
0.000103
0.000103
0.000103
0.000103
0.000103
0.000103
0.000103
0.000103
0.000103
0.000103
0.000103
0.000103
0.000103
0.000103
0.000103
0.000103
0.000103
0.000103
0.000103
0.000103
0.000103
0.000103
0.000103
0.000103
0.000103
0.000103
0.000103
0.000103
0.000103
0.000103
0.000103
0.000103
0.000103
0.000103
0.000103
0.000103
0.000103
0.000103
0.000103
0.000103
0.000103
0.000103
0.000103
0.000103
0.000103
0.000103
0.000103
0.000103
0.000103
0.000103
0.000103
0.000103
0.000103
0.000103
0.000103
0.000103
0.000103
0.000103
0.000103
0.000103
0.000103
0.000103
0.000103
0.000103
0.000103
0.000103
0.000103
0.000103
0.000103
0.000103
0.000103
0.000103
0.000103
0.000103
0.000103
0.000103
0.000103
0.000103
0.000103
0.000103
0.000103
0.000103
0.000103
0.000103
0.000103
0.000103
0.000103
0.000103
0.000103
0.000103
0.000103
0.000103
0.000103
0.000103
0.000103
0.000103
0.000103
0.000103
0.000103
0.000103
0.000103
0.000103
0.000103
0.000103
0.000103
0.000103
0.000103
0.000103
0.000103
0.000103
0.000103
0.000103
0.000103
0.000103
0.000103
0.000103
0.000103
0.000103
0.000103
0.000103
0.000103
0.000103
0.000103
0.000103
0.000103
0.000103
0.000103
0.000103
0.000103
0.000103
0.000103
0.000103
0.000103
0.000103
0.000103
0.000103
0.000103
0.000103
0.000103
0.000103
0.000103
0.000103
0.000103
0.000103
0.000103
0.000103
0.000103
0.000103
0.000103
0.000103
0.000103
0.000103
0.000103
0.000103
0.000103
0.000103
0.000103
0.000103
0.000103
0.000103
0.000103
0.000103
0.000103
0.000103
0.000103
0.000103
0.000103
0.000103
0.000103
0.000103
0.000103
0.000103
0.000103
0.000103
0.000103
0.000103
0.000103
0.000103
0.000103
0.000103
0.000103
0.000103
0.000103
0.000103
0.000103
0.000103
0.000103
0.000103
0.000102
0.000102
0.000102
0.000101
0.000101
0.0001
9.93e-05
9.91e-05
9.9e-05
9.88e-05
9.84e-05
9.83e-05
9.76e-05
9.76e-05
9.73e-05
9.71e-05
9.68e-05
9.68e-05
9.68e-05
9.68e-05
9.66e-05
9.63e-05
9.6e-05
9.59e-05
9.59e-05
9.56e-05
9.55e-05
9.5e-05
9.5e-05
9.46e-05
9.46e-05
9.45e-05
9.45e-05
9.45e-05
9.43e-05
9.43e-05
9.43e-05
9.38e-05
9.38e-05
9.36e-05
9.33e-05
9.31e-05
9.3e-05
9.28e-05
9.26e-05
9.25e-05
9.24e-05
9.24e-05
9.23e-05
9.13e-05
9.11e-05
9.09e-05
9.06e-05
9.04e-05
9.03e-05
8.98e-05
8.93e-05
8.89e-05
8.85e-05
8.85e-05
8.84e-05
8.8e-05
8.75e-05
8.74e-05
8.69e-05
8.65e-05
8.56e-05
8.56e-05
8.56e-05
8.56e-05
8.56e-05
8.56e-05
8.56e-05
8.56e-05
8.56e-05
8.56e-05
8.56e-05
8.56e-05
8.56e-05
8.56e-05
8.56e-05
8.56e-05
8.56e-05
8.56e-05
8.56e-05
8.56e-05
8.56e-05
8.56e-05
8.56e-05
8.56e-05
8.56e-05
8.56e-05
8.56e-05
8.56e-05
8.56e-05
8.56e-05
8.56e-05
8.56e-05
8.56e-05
8.56e-05
8.56e-05
8.56e-05
8.56e-05
8.56e-05
8.56e-05
8.56e-05
8.56e-05
8.56e-05
8.56e-05
8.56e-05
8.56e-05
8.56e-05
8.56e-05
8.56e-05
8.56e-05
8.56e-05
8.56e-05
8.56e-05
8.56e-05
8.56e-05
8.56e-05
8.56e-05
8.56e-05
8.56e-05
8.56e-05
8.56e-05
8.56e-05
8.56e-05
8.56e-05
8.56e-05
8.56e-05
8.56e-05
8.56e-05
8.56e-05
8.56e-05
8.56e-05
8.56e-05
8.56e-05
8.56e-05
8.56e-05
8.56e-05
8.56e-05
8.56e-05
8.56e-05
8.56e-05
8.56e-05
8.56e-05
8.56e-05
8.56e-05
8.56e-05
8.56e-05
8.56e-05
8.56e-05
8.56e-05
8.56e-05
8.56e-05
8.56e-05
8.56e-05
8.56e-05
8.56e-05
8.56e-05
8.56e-05
8.56e-05
8.56e-05
8.56e-05
8.56e-05
8.56e-05
8.56e-05
8.56e-05
8.56e-05
8.56e-05
8.56e-05
8.56e-05
8.56e-05
8.56e-05
8.56e-05
8.56e-05
8.56e-05
8.56e-05
8.56e-05
8.56e-05
8.56e-05
8.56e-05
8.56e-05
8.56e-05
8.56e-05
8.56e-05
8.56e-05
8.56e-05
8.56e-05
8.56e-05
8.56e-05
8.56e-05
8.56e-05
8.56e-05
8.56e-05
8.56e-05
8.56e-05
8.56e-05
8.56e-05
8.56e-05
8.56e-05
8.56e-05
8.56e-05
8.56e-05
8.56e-05
8.56e-05
8.56e-05
8.56e-05
8.56e-05
8.56e-05
8.56e-05
8.56e-05
8.56e-05
8.56e-05
8.56e-05
8.56e-05
8.56e-05
8.56e-05
8.56e-05
8.56e-05
8.56e-05
8.56e-05
8.56e-05
8.56e-05
8.56e-05
8.56e-05
8.56e-05
8.56e-05
8.56e-05
8.56e-05
8.56e-05
8.56e-05
8.56e-05
8.56e-05
8.56e-05
8.56e-05
8.56e-05
8.56e-05
8.56e-05
8.56e-05
8.56e-05
8.56e-05
8.56e-05
8.56e-05
8.56e-05
8.56e-05
8.56e-05
8.54e-05
8.5e-05
8.48e-05
8.46e-05
8.46e-05
8.43e-05
8.41e-05
8.4e-05
8.39e-05
8.39e-05
8.36e-05
8.34e-05
8.33e-05
8.31e-05
8.26e-05
8.26e-05
8.25e-05
8.24e-05
8.23e-05
8.21e-05
8.18e-05
8.15e-05
8.1e-05
8.09e-05
8.09e-05
8.06e-05
8.03e-05
8.03e-05
8.03e-05
7.99e-05
7.93e-05
7.91e-05
7.9e-05
7.86e-05
7.85e-05
7.84e-05
7.79e-05
7.78e-05
7.75e-05
7.74e-05
7.7e-05
7.7e-05
7.69e-05
7.69e-05
7.68e-05
7.68e-05
7.63e-05
7.61e-05
7.61e-05
7.59e-05
7.55e-05
7.54e-05
7.5e-05
7.5e-05
7.5e-05
7.49e-05
7.46e-05
7.46e-05
7.46e-05
7.44e-05
7.39e-05
7.38e-05
7.36e-05
7.34e-05
7.3e-05
7.29e-05
7.21e-05
7.2e-05
7.18e-05
7.18e-05
7.18e-05
7.18e-05
7.14e-05
7.14e-05
7.14e-05
7.13e-05
7.13e-05
7.09e-05
7.06e-05
7.06e-05
7.03e-05
7.01e-05
6.99e-05
6.86e-05
6.85e-05
6.85e-05
6.85e-05
6.85e-05
6.85e-05
6.85e-05
6.85e-05
6.85e-05
6.85e-05
6.85e-05
6.85e-05
6.85e-05
6.85e-05
6.85e-05
6.85e-05
6.85e-05
6.85e-05
6.85e-05
6.85e-05
6.85e-05
6.85e-05
6.85e-05
6.85e-05
6.85e-05
6.85e-05
6.85e-05
6.85e-05
6.85e-05
6.85e-05
6.85e-05
6.85e-05
6.85e-05
6.85e-05
6.85e-05
6.85e-05
6.85e-05
6.85e-05
6.85e-05
6.85e-05
6.85e-05
6.85e-05
6.85e-05
6.85e-05
6.85e-05
6.85e-05
6.85e-05
6.85e-05
6.85e-05
6.85e-05
6.85e-05
6.85e-05
6.85e-05
6.85e-05
6.85e-05
6.85e-05
6.85e-05
6.85e-05
6.85e-05
6.85e-05
6.85e-05
6.85e-05
6.85e-05
6.85e-05
6.85e-05
6.85e-05
6.85e-05
6.85e-05
6.85e-05
6.85e-05
6.85e-05
6.85e-05
6.85e-05
6.85e-05
6.85e-05
6.85e-05
6.85e-05
6.85e-05
6.85e-05
6.85e-05
6.85e-05
6.85e-05
6.85e-05
6.85e-05
6.85e-05
6.85e-05
6.85e-05
6.85e-05
6.85e-05
6.85e-05
6.85e-05
6.85e-05
6.85e-05
6.85e-05
6.85e-05
6.85e-05
6.85e-05
6.85e-05
6.85e-05
6.85e-05
6.85e-05
6.85e-05
6.85e-05
6.85e-05
6.85e-05
6.85e-05
6.85e-05
6.85e-05
6.85e-05
6.85e-05
6.85e-05
6.85e-05
6.85e-05
6.85e-05
6.85e-05
6.85e-05
6.85e-05
6.85e-05
6.85e-05
6.85e-05
6.85e-05
6.85e-05
6.85e-05
6.85e-05
6.85e-05
6.85e-05
6.85e-05
6.85e-05
6.85e-05
6.85e-05
6.85e-05
6.85e-05
6.85e-05
6.85e-05
6.85e-05
6.85e-05
6.85e-05
6.85e-05
6.85e-05
6.85e-05
6.85e-05
6.85e-05
6.85e-05
6.85e-05
6.85e-05
6.85e-05
6.85e-05
6.85e-05
6.8e-05
6.8e-05
6.78e-05
6.73e-05
6.7e-05
6.7e-05
6.7e-05
6.68e-05
6.65e-05
6.61e-05
6.6e-05
6.54e-05
6.53e-05
6.53e-05
6.51e-05
6.5e-05
6.48e-05
6.46e-05
6.43e-05
6.43e-05
6.4e-05
6.39e-05
6.39e-05
6.38e-05
6.35e-05
6.35e-05
6.35e-05
6.34e-05
6.33e-05
6.3e-05
6.3e-05
6.29e-05
6.29e-05
6.28e-05
6.25e-05
6.25e-05
6.2e-05
6.19e-05
6.15e-05
6.11e-05
6.05e-05
6.01e-05
6.01e-05
5.98e-05
5.98e-05
5.95e-05
5.95e-05
5.91e-05
5.9e-05
5.9e-05
5.86e-05
5.85e-05
5.84e-05
5.83e-05
5.79e-05
5.79e-05
5.78e-05
5.76e-05
5.75e-05
5.7e-05
5.65e-05
5.63e-05
5.63e-05
5.61e-05
5.56e-05
5.53e-05
5.5e-05
5.48e-05
5.46e-05
5.46e-05
5.46e-05
5.46e-05
5.46e-05
5.43e-05
5.43e-05
5.4e-05
5.3e-05
5.3e-05
5.23e-05
5.18e-05
5.14e-05
5.14e-05
5.14e-05
5.14e-05
5.14e-05
5.14e-05
5.14e-05
5.14e-05
5.14e-05
5.14e-05
5.14e-05
5.14e-05
5.14e-05
5.14e-05
5.14e-05
5.14e-05
5.14e-05
5.14e-05
5.14e-05
5.14e-05
5.14e-05
5.14e-05
5.14e-05
5.14e-05
5.14e-05
5.14e-05
5.14e-05
5.14e-05
5.14e-05
5.14e-05
5.14e-05
5.14e-05
5.14e-05
5.14e-05
5.14e-05
5.14e-05
5.14e-05
5.14e-05
5.14e-05
5.14e-05
5.14e-05
5.14e-05
5.14e-05
5.14e-05
5.14e-05
5.14e-05
5.14e-05
5.14e-05
5.14e-05
5.14e-05
5.14e-05
5.14e-05
5.14e-05
5.14e-05
5.14e-05
5.14e-05
5.14e-05
5.14e-05
5.14e-05
5.14e-05
5.14e-05
5.14e-05
5.14e-05
5.14e-05
5.14e-05
5.14e-05
5.14e-05
5.14e-05
5.14e-05
5.14e-05
5.14e-05
5.14e-05
5.14e-05
5.14e-05
5.14e-05
5.14e-05
5.14e-05
5.14e-05
5.14e-05
5.14e-05
5.14e-05
5.14e-05
5.14e-05
5.09e-05
5.08e-05
5.06e-05
5.05e-05
5.01e-05
5.01e-05
4.99e-05
4.94e-05
4.9e-05
4.89e-05
4.84e-05
4.83e-05
4.8e-05
4.8e-05
4.79e-05
4.75e-05
4.71e-05
4.71e-05
4.68e-05
4.6e-05
4.58e-05
4.51e-05
4.44e-05
4.4e-05
4.36e-05
4.35e-05
4.33e-05
4.3e-05
4.28e-05
4.24e-05
4.2e-05
4.19e-05
4.16e-05
4.16e-05
4.15e-05
4.15e-05
4.11e-05
4.1e-05
4.08e-05
4.04e-05
4e-05
4e-05
3.99e-05
3.91e-05
3.9e-05
3.9e-05
3.88e-05
3.88e-05
3.83e-05
3.83e-05
3.79e-05
3.75e-05
3.75e-05
3.75e-05
3.73e-05
3.66e-05
3.59e-05
3.59e-05
3.59e-05
3.59e-05
3.59e-05
3.59e-05
3.59e-05
3.59e-05
3.59e-05
3.59e-05
3.43e-05
3.43e-05
3.43e-05
3.43e-05
3.43e-05
3.43e-05
3.43e-05
3.43e-05
3.43e-05
3.43e-05
3.43e-05
3.43e-05
3.43e-05
3.43e-05
3.43e-05
3.43e-05
3.43e-05
3.43e-05
3.43e-05
3.43e-05
3.43e-05
3.43e-05
3.43e-05
3.43e-05
3.43e-05
3.43e-05
3.43e-05
3.43e-05
3.43e-05
3.43e-05
3.43e-05
3.43e-05
3.43e-05
3.43e-05
3.43e-05
3.43e-05
3.43e-05
3.43e-05
3.43e-05
3.43e-05
3.43e-05
3.43e-05
3.43e-05
3.19e-05
3.1e-05
3.09e-05
2.93e-05
2.85e-05
2.71e-05
2.61e-05
2.56e-05
2.53e-05
2.53e-05
2.51e-05
2.49e-05
2.36e-05
2.36e-05
2.36e-05
2.3e-05
2.26e-05
2.21e-05
2.18e-05
2.18e-05
2.15e-05
2.15e-05
2.15e-05
2.15e-05
2.15e-05
2.15e-05
2.15e-05
2.1e-05
2.08e-05
2.08e-05
2.04e-05
2.04e-05
2.04e-05
2.04e-05
2e-05
2e-05
2e-05
2e-05
2e-05
1.95e-05
1.95e-05
1.88e-05
1.88e-05
1.88e-05
1.88e-05
1.88e-05
1.88e-05
1.88e-05
1.88e-05
1.88e-05
1.88e-05
1.88e-05
1.88e-05
1.71e-05
1.71e-05
1.71e-05
1.71e-05
1.71e-05
1.71e-05
1.71e-05
1.71e-05
1.71e-05
1.71e-05
1.71e-05
1.71e-05
1.71e-05
1.71e-05
1.71e-05
1.71e-05
1.71e-05
1.71e-05
1.71e-05
1.71e-05
1.71e-05
1.71e-05
1.71e-05
1.71e-05
1.71e-05
1.71e-05
1.71e-05
1.71e-05
1.71e-05
1.71e-05
1.71e-05
1.71e-05
1.71e-05
1.71e-05
1.71e-05
1.71e-05
1.71e-05
1.71e-05
1.71e-05
1.71e-05
1.71e-05
1.71e-05
1.71e-05
1.71e-05
1.71e-05
1.71e-05
1.71e-05
1.71e-05
1.71e-05
1.71e-05
1.71e-05
1.71e-05
1.71e-05
1.71e-05
1.71e-05
1.71e-05
1.71e-05
1.71e-05
1.71e-05
1.71e-05
1.71e-05
1.71e-05
1.71e-05
1.71e-05
1.71e-05
1.71e-05
1.71e-05
1.71e-05
1.71e-05
1.71e-05
1.71e-05
1.71e-05
1.71e-05
1.71e-05
1.71e-05
1.71e-05
1.71e-05
1.71e-05
1.71e-05
1.71e-05
1.71e-05
1.71e-05
1.71e-05
1.71e-05
1.71e-05
1.71e-05
1.71e-05
1.71e-05
1.71e-05
1.71e-05
1.71e-05
1.54e-05
